# Supplementary material for: Functional characterization of T2D-associated SNP effects on baseline and ER stress-responsive β cell transcriptional activation
Source: Nat Commun. 2021 Sep 2;12:5242. doi: 10.1038/s41467-021-25514-6 (PMC8413311; doi:10.1038/s41467-021-25514-6)
Supplement: Supplementary file 5 — Supplementary Data 3 [file 41467_2021_25514_MOESM5_ESM.xlsx]

## Sheet: Supplementary Table 3 - All_SNP
SNP	chr	Position	REF_ALLELE	ALT_ALLELE	MAF_AFR	MAF_AMR	MAF_ASN	MAF_EUR	HigherAllele_Baseline	HigherAllele_DMSO	HigherAllele_TG	REF_Baseline_PlasmidRepresentation_Mean	REF_Baseline_MPRAactivity_log2FoldChange	REF_Baseline_MPRAactivity_pvalue	REF_Baseline_MPRAactivity_padj	ALT_Baseline_PlasmidRepresentation_Mean	ALT_Baseline_MPRAactivity_log2FoldChange	ALT_Baseline_MPRAactivity_pvalue	ALT_Baseline_MPRAactivity_padj	REF_Baseline_EnhCall	ALT_Baseline_EnhCall	Baseline_AllelicSkew_LogFC	Baseline_AllelicSkew_t.statistic	Baseline_AllelicSkew_pvalue	Baseline_AllelicSkew_FDR	REF_DMSO_PlasmidRepresentation_Mean	REF_DMSO_MPRAactivity_log2FoldChange	REF_DMSO_MPRAactivity_pvalue	REF_DMSO_MPRAactivity_padj	ALT_DMSO_PlasmidRepresentation_Mean	ALT_DMSO_MPRAactivity_log2FoldChange	ALT_DMSO_MPRAactivity_pvalue	ALT_DMSO_MPRAactivity_padj	REF_DMSO_EnhCall	ALT_DMSO_EnhCall	DMSO_AllelicSkew_LogFC	DMSO_AllelicSkew_t.statistic	DMSO_AllelicSkew_pvalue	DMSO_AllelicSkew_FDR	REF_TG_PlasmidRepresentation_Mean	REF_TG_MPRAactivity_log2FoldChange	REF_TG_MPRAactivity_pvalue	REF_TG_MPRAactivity_padj	ALT_TG_PlasmidRepresentation_Mean	ALT_TG_MPRAactivity_log2FoldChange	ALT_TG_MPRAactivity_pvalue	ALT_TG_MPRAactivity_padj	REF_TG_EnhCall	ALT_TG_EnhCall
rs3121560	chr1	968226	C	A	0.14	0.26	0.19	0.34	-	-	-	728.049	0.0104084	0.849823	0.910154	788.123	-0.125671	0.0129455	0.0398895	0	0	-0.163536	3.90386	0.0174844	-1	1076.86	0.0872548	0.186409	0.284689	1178.18	-0.0629308	0.404405	0.51897	0	0	-0.153907	1.17904	0.303724	-1	1103.54	0.0909098	0.249744	0.409755	1229.92	-0.00846518	0.910487	0.955274	0	0
rs56693667	chr1	1714345	T	G	0.07	0.12	0.2	0.18	-	-	-	1064.31	-0.0373462	0.406404	0.555843	1001.44	-0.0032555	0.94418	0.966392	0	0	0.00337972	-0.120024	0.910251	-1	1304.53	-0.150414	0.0545509	0.104238	1325.77	0.0591999	0.374206	0.489678	0	0	0.211076	-1.48173	0.212541	-1	1371.65	-0.0720552	0.428358	0.591202	1393.81	0.132488	0.0286522	0.0814147	0	0
rs260509	chr1	2186985	G	A	0.55	0.7	0.85	0.48	-	-	-	3958.48	0.699811	1.78e-29	4.99e-28	1829.15	0.70631	1e-16	1.95e-15	1	1	-0.0110307	0.657151	0.546973	0.664447	7501.72	1.8121	1.1e-131	8.86e-130	2957.99	1.74727	3.76e-99	2.1e-97	1	1	-0.0669698	2.61085	0.0593667	0.143776	5180.75	1.02962	1.33e-89	8.53e-88	2024.54	0.934445	2.33e-54	1.08e-52	1	1
rs6703539	chr1	3718069	C	T	0.7	0.18	0.04	0.26	-	-	-	3278.23	0.00610397	0.819792	0.891153	2757.08	-0.0828309	0.00793465	0.0265875	0	0	-0.0815581	2.86648	0.0456303	-1	3954.73	-0.0874708	0.0271347	0.0586786	3371.34	-0.134327	4.36e-05	0.000198132	0	0	-0.0466459	1.17427	0.305425	-1	4075.82	-0.0684904	0.0876118	0.192565	3381.15	-0.201301	5.79e-07	5.87e-06	0	0
rs75344113	chr1	4003054	T	G	0.05	0.14	0.15	0.18	-	-	-	3268.05	0.0851384	0.00391535	0.0147669	3010.25	-0.0240186	0.375885	0.525451	0	0	-0.0914228	6.24569	0.00334986	-1	4808.26	0.0565243	0.0615731	0.115335	4643.39	-0.0714895	0.0791671	0.142016	0	0	-0.130728	3.00259	0.0398402	-1	4706.87	-0.0738126	0.0512012	0.128146	4816.91	-0.0353103	0.322823	0.490018	0	0
rs10915493	chr1	4327864	G	A	0.9	0.7	0.38	0.67	-	-	-	167.131	-0.116884	0.340693	0.489917	176.994	-0.271698	0.0126979	0.0392927	0	0	-0.145161	1.44249	0.22263	-1	267.801	-0.138433	0.255122	0.363934	336.651	-0.000231637	0.998146	0.998961	0	0	0.146754	-1.26232	0.275415	-1	293.087	0.0520003	0.746138	0.84677	324.375	-0.183331	0.279171	0.443221	0	0
rs7529688	chr1	5262231	G	A	0.12	0.22	0.02	0.27	-	-	-	2736.98	-0.0163539	0.572972	0.704436	3398.8	-0.00706471	0.801013	0.878385	0	0	0.0171897	-0.599103	0.581383	-1	3076.41	0.105446	0.0125697	0.0305571	3815.32	0.0265805	0.405308	0.519744	0	0	-0.0774136	1.75455	0.154194	-1	3031.86	-0.00335986	0.949618	0.97548	3792.99	-0.0617223	0.110966	0.228163	0	0
rs12240078	chr1	6306912	T	C	0.11	0.05	0.2	0.08	-	T	-	1246.02	0.201373	5.27e-07	5.1e-06	917.946	0.148214	0.00376583	0.0143271	1	0	-0.0616196	1.56002	0.193771	0.321313	1726.48	0.479331	2.26e-21	3.14e-20	1211.36	0.331614	2.21e-07	1.43e-06	1	1	-0.150385	4.20068	0.0136883	0.0522702	1625.19	0.261032	6.03e-05	0.00044276	1183.72	0.209032	0.00333161	0.0141672	1	0
rs12402498	chr1	6673780	C	G	0.17	0.29	0.19	0.34	-	-	-	654.344	0.607434	1.38e-21	3.17e-20	628.39	0.574304	8.16e-17	1.59e-15	1	1	0.0584557	-0.836948	0.449711	0.579224	1010.23	1.57695	3.64e-73	1.45e-71	1058.13	1.69782	2.85e-101	1.64e-99	1	1	0.127596	-1.92151	0.12705	0.238146	707.725	0.786225	1.99e-16	3.82e-15	706.265	0.820553	6.25e-16	1.17e-14	1	1
rs36015885	chr1	7401312	A	C	0.36	0.33	0.64	0.19	-	-	-	1649.23	-0.0315365	0.42556	0.57493	1329.96	-0.0330153	0.459853	0.606889	0	0	-0.0274474	0.347934	0.745428	-1	2109.53	-0.0576091	0.248732	0.357099	1687.88	-0.011603	0.808723	0.864721	0	0	0.0506153	-0.680323	0.53364	-1	2183.24	-0.0276461	0.543649	0.691619	1763.61	0.0446914	0.428989	0.591813	0	0
rs845227	chr1	7449570	T	C	0.74	0.68	0.4	0.75	-	-	-	1335.29	0.00939618	0.811346	0.885683	1241.82	-0.0858791	0.0375007	0.0930069	0	0	-0.0945996	3.60904	0.0225759	-1	1792.25	-0.0580878	0.255531	0.364273	1671.75	-0.00432527	0.941829	0.960403	0	0	0.0525292	-0.978501	0.383231	-1	1803.9	-0.110567	0.138212	0.268313	1731.53	0.0279819	0.691696	0.806789	0	0
rs11121332	chr1	9224079	T	C	0.29	0.4	0.45	0.43	-	-	-	1421.07	0.00536651	0.892284	0.936152	1283.49	0.0615897	0.120215	0.229034	0	0	0.0308419	-0.766924	0.485888	-1	1663.52	-0.03283	0.509933	0.619602	1535.01	-0.00862395	0.868818	0.908583	0	0	0.0197552	-0.304578	0.775876	-1	1691.57	-0.0544714	0.386658	0.554012	1549.33	-0.0533785	0.419574	0.583259	0	0
rs6688233	chr1	9335745	C	T	0.09	0.2	0.15	0.25	C	C	-	1646.1	0.128005	0.000413981	0.00219731	1357.68	0.046972	0.252805	0.394217	1	0	-0.0874066	3.13157	0.0351319	0.0984128	2148.41	0.42687	6.06e-20	8.03e-19	1684.46	0.228402	1.7e-06	9.89e-06	1	1	-0.20078	6.53464	0.00283355	0.0182759	2102.96	0.312237	1.31e-05	0.000109319	1725.8	0.228405	0.0002137	0.00136074	1	1
rs12095517	chr1	11797186	T	C	0.72	0.67	0.66	0.6	-	-	-	2146.92	-0.091631	0.00410474	0.0153354	1815.5	-0.0909948	0.00631842	0.0221399	0	0	0.0364801	-1.22286	0.288502	-1	2263.79	-0.230836	6.98e-08	4.83e-07	1961.44	-0.0827828	0.11675	0.195323	0	0	0.145221	-3.26524	0.0309275	-1	2434.47	-0.0819638	0.0568713	0.138655	1949.03	-0.172203	0.00428774	0.0174935	0	0
rs7531416	chr1	14748760	G	A	0.61	0.36	0.31	0.41	A	A	-	1057.26	0.457812	9.68e-09	1.14e-07	1251	0.571531	2.29e-11	3.32e-10	1	1	0.124296	-4.55747	0.0103587	0.0424553	1832.81	1.21161	8.11e-18	1.01e-16	2357.85	1.34011	7.37e-32	1.43e-30	1	1	0.135572	-3.30438	0.0298108	0.089161	2039	1.37914	3.97e-71	2.26e-69	2587.25	1.47608	9.49e-98	6.46e-96	1	1
rs4420077	chr1	15587095	T	C	0.47	0.64	0.74	0.6	-	-	-	1839.74	0.00806567	0.818972	0.890689	1601.39	-0.00806246	0.821559	0.892426	0	0	-0.0426154	1.50828	0.205975	-1	2240.05	0.0740717	0.084482	0.149895	1988.79	-0.020479	0.697089	0.779032	0	0	-0.0968851	1.88667	0.132258	-1	2321.26	0.106438	0.0312915	0.0871881	1964.45	-0.127612	0.0199305	0.0606891	0	0
rs1534953	chr1	15649966	A	G	0.44	0.31	0.07	0.27	-	-	-	3490.57	0.00413056	0.878986	0.927357	3243.3	-0.088266	0.000679521	0.00337062	0	0	-0.071042	3.07448	0.0371307	-1	5141.17	-0.0811905	0.00859279	0.0220646	4921.11	-0.116195	0.00049161	0.00177298	0	0	-0.0354999	1.71695	0.161124	-1	5209.08	-0.114585	0.000388755	0.0022924	5190.17	-0.0303978	0.432295	0.594085	0	0
rs12058043	chr1	16050521	G	A	0.53	0.1	0.04	0.06	-	-	-	770.521	-0.118101	0.0207538	0.0582048	898.294	-0.043723	0.376133	0.525722	0	0	0.0823544	-3.15005	0.0345124	-1	853.238	0.0120053	0.870869	0.910304	988.305	0.0487396	0.516196	0.625402	0	0	0.0347938	-0.389729	0.716598	-1	909.186	0.123799	0.137102	0.266763	993.836	-0.00257049	0.970159	0.984696	0	0
rs6429776	chr1	16091074	A	G	0.58	0.38	0.17	0.36	-	-	-	1445.24	0.175332	1.02e-05	8e-05	1076.79	0.125839	0.0145913	0.0438585	1	0	-0.0513532	1.03215	0.360321	0.489338	2213.71	0.714454	3.47e-35	7.32e-34	1686.37	0.565212	3.11e-24	4.71e-23	1	1	-0.144446	1.69042	0.16621	0.279628	1836.38	0.187366	0.000962505	0.00499022	1510.67	0.224561	0.00351734	0.0148303	1	0
rs904911	chr1	16126932	C	T	0.11	0.31	0.06	0.35	-	-	-	1501.63	-0.0185235	0.656368	0.772463	1793.13	0.0690629	0.0629004	0.13946	0	0	0.0755682	-1.92311	0.126817	-1	1828.75	-0.00839238	0.881008	0.9177	2222.41	0.189527	6.68e-05	0.000291794	0	1	0.19998	-2.67435	0.0555539	0.138494	1834.15	-0.0695349	0.148089	0.282154	2247.4	0.156184	0.00382451	0.0159425	0	0
rs6690317	chr1	16516585	T	C	0.22	0.46	0.79	0.58	-	-	-	1791.95	0.0645116	0.062651	0.139138	1608.24	-0.000997761	0.977924	0.987639	0	0	-0.0498193	2.1488	0.0981132	-1	2595.45	0.0921438	0.0492511	0.0957395	2448.82	0.111411	0.00481521	0.0134175	0	0	0.0213357	-0.46306	0.667394	-1	2647.43	0.0802871	0.0901169	0.196422	2445.11	0.0377585	0.500024	0.654209	0	0
rs11578280	chr1	16553570	A	T	0.17	0.18	0.12	0.27	-	T	-	896.886	0.228518	3.46e-06	2.95e-05	912.64	0.224861	1.31e-05	0.000100446	1	1	-0.0176718	1.20464	0.294742	0.430054	1398.1	0.825103	1.7e-34	3.5e-33	1416.11	0.953969	3.87e-58	1.21e-56	1	1	0.133153	-3.11723	0.0356219	0.0998142	1214.5	0.433478	9.68e-09	1.19e-07	1232.65	0.578328	2.28e-13	3.72e-12	1	1
rs6669757	chr1	19970853	C	A	0.64	0.26	0.16	0.24	NA	NA	NA	NA	NA	NA	NA	NA	NA	NA	NA	NA	NA	NA	NA	NA	NA	NA	NA	NA	NA	NA	NA	NA	NA	NA	NA	NA	NA	NA	NA	NA	NA	NA	NA	NA	NA	NA	NA	NA	NA
rs3820330	chr1	20142413	C	A	0.19	0.19	0.27	0.31	-	-	-	2907.51	-0.151898	6.14e-07	5.88e-06	2621.84	-0.160448	3.74e-08	4.15e-07	0	0	-0.0184884	0.744372	0.498004	-1	3581.92	-0.142765	4.36e-05	0.000198132	3294.96	-0.249292	3.26e-13	3.27e-12	0	0	-0.103643	2.57948	0.0613613	-1	3626.3	-0.178851	2.9e-06	2.68e-05	3388.78	-0.237266	1.96e-05	0.000157833	0	0
rs609210	chr1	20849079	C	T	0.35	0.29	0.14	0.37	-	T	-	1567.74	0.397136	6.23e-26	1.62e-24	2081.02	0.339839	1.57e-24	3.92e-23	1	1	-0.0325865	1.25946	0.276344	0.408417	2456.24	0.342566	1.24e-17	1.53e-16	3268.1	0.464689	7.89e-32	1.53e-30	1	1	0.120576	-4.53787	0.0105141	0.0435922	2553.12	0.378591	2.53e-12	3.86e-11	3500.44	0.57388	1.63e-42	6.37e-41	1	1
rs4654745	chr1	21767096	G	T	0.18	0.51	0.53	0.51	-	-	-	1431.59	0.0438993	0.256512	0.398111	1397.35	-0.0173592	0.687753	0.795927	0	0	-0.0445832	0.798754	0.469172	-1	1799.74	0.138167	0.0127665	0.0309689	1701.6	0.118873	0.038799	0.0790114	0	0	-0.0148578	0.158052	0.882074	-1	1771.75	0.0281324	0.646053	0.772843	1690.39	0.0321001	0.639869	0.769372	0	0
rs71514204	chr1	22263551	G	A	0.08	0.32	0.44	0.23	NA	NA	NA	NA	NA	NA	NA	NA	NA	NA	NA	NA	NA	NA	NA	NA	NA	NA	NA	NA	NA	NA	NA	NA	NA	NA	NA	NA	NA	NA	NA	NA	NA	NA	NA	NA	NA	NA	NA	NA	NA
rs682658	chr1	22968815	G	T	0.96	0.64	0.67	0.51	-	-	-	1517.08	0.0425338	0.281658	0.427255	1325.09	0.0550803	0.165245	0.289702	0	0	-0.00517076	0.130283	0.902632	-1	1994.57	-0.029994	0.502401	0.613419	1882.2	-0.0413684	0.353406	0.468923	0	0	-0.0121946	0.220157	0.836529	-1	2055.7	-0.0116882	0.847613	0.915898	1976.99	0.0290751	0.641273	0.770236	0	0
rs12404321	chr1	24175763	A	G	0.01	0.09	0.21	0.09	-	-	-	704.412	-0.0131158	0.815686	0.88891	933.871	-0.00662164	0.894113	0.936759	0	0	-0.0327347	0.413035	0.700762	-1	694.181	0.208665	0.00540221	0.0148234	880.179	-0.188226	0.00654017	0.0175041	0	0	-0.397661	5.70245	0.00467444	-1	667.324	0.036733	0.726803	0.833335	921.539	-0.122125	0.173946	0.317206	0	0
rs3924235	chr1	25895526	G	A	0.69	0.49	0.48	0.49	-	-	-	1645.71	0.0777705	0.0477164	0.112726	1559.29	0.140651	0.000257022	0.00144255	0	1	0.0400809	-1.44145	0.222906	0.356234	2829.87	0.342804	2.97e-15	3.28e-14	2670.12	0.401616	8.21e-23	1.19e-21	1	1	0.0599028	-1.54139	0.198077	0.318865	2854.34	0.302452	3.34e-07	3.48e-06	2594.3	0.264078	1.21e-06	1.17e-05	1	1
rs2072747	chr1	26098107	G	A	0.39	0.58	0.74	0.64	-	-	-	2089.76	0.0125383	0.725582	0.824425	1958.09	-0.0510427	0.141281	0.257843	0	0	-0.0758412	3.20362	0.0327874	-1	2951.95	0.136047	0.00185318	0.00576197	2703.79	0.0271317	0.55658	0.660091	1	0	-0.10817	2.65888	0.0564565	0.140161	2924.3	0.0433939	0.289004	0.452994	2767.73	0.0255447	0.618044	0.752153	0	0
rs11247854	chr1	26399230	G	A	0.17	0.72	0.88	0.72	-	-	-	2800.96	-0.0224905	0.445951	0.59356	3287.72	0.0444502	0.0982587	0.196908	0	0	0.0456977	-1.76827	0.151745	-1	3780.68	-0.0241503	0.595509	0.693329	4588.8	0.0249887	0.560129	0.663017	0	0	0.0494212	-0.810511	0.463112	-1	3891.21	-0.0111233	0.791982	0.879255	4615.69	-0.027217	0.46315	0.621328	0	0
rs17163588	chr1	26450009	C	T	0.36	0.15	0.02	0.18	-	-	-	1921.63	-0.110106	0.00186267	0.00788753	2789.3	-0.0821857	0.00365638	0.0139817	0	0	0.061414	-1.47678	0.213786	-1	2034.81	-0.178568	0.000175308	0.00069921	3113.63	-0.0336335	0.380253	0.49549	0	0	0.146582	-2.21427	0.0911912	-1	2112.1	-0.139423	0.00432818	0.0176479	3183.35	-0.0389015	0.388253	0.555152	0	0
rs71636795	chr1	27241025	A	G	0.24	0.12	0.02	0.14	-	-	-	1132.3	-0.0511067	0.225804	0.363502	1300.31	-0.0867574	0.0400273	0.0980295	0	0	-0.0616922	1.43867	0.223638	-1	1331.65	0.0602368	0.237986	0.34481	1442.75	-0.104779	0.0503046	0.0973383	0	0	-0.166752	4.05767	0.0153782	-1	1372.68	0.0767418	0.28049	0.444625	1435.72	-0.193304	0.00293824	0.0127849	0	0
rs4970520	chr1	27684396	G	A	0.09	0.41	0.5	0.2	A	-	-	497.387	0.0119647	0.849724	0.91012	626.033	0.199031	0.000765143	0.00373617	0	1	0.180892	-5.09631	0.00700057	0.0317221	526.637	0.0832909	0.408908	0.523006	630.095	0.13804	0.0936208	0.163421	0	0	0.0590564	-0.486705	0.651932	-1	534.264	0.0578805	0.652795	0.777356	702.953	0.363483	0.00390125	0.0161613	0	0
rs61787158	chr1	28199253	A	G	0.15	0.07	0.03	0.11	-	-	-	2470.34	0.417853	1.25e-34	3.96e-33	2175.66	0.383267	1.66e-24	4.15e-23	1	1	-0.0417007	0.953859	0.39417	0.526968	3086.55	0.314169	2.58e-13	2.61e-12	2760.91	0.296447	6.03e-14	6.31e-13	1	1	-0.0139596	0.336417	0.753465	0.826652	3093.18	0.256727	2.28e-08	2.69e-07	2879.51	0.3432	6.18e-16	1.16e-14	1	1
rs6688897	chr1	28575861	C	A	0.16	0.08	0	0.12	-	-	-	1733.65	0.0206403	0.558198	0.692097	1531.45	0.0560465	0.166556	0.291354	0	0	0.0272484	-0.852446	0.442	-1	2222.54	0.0735011	0.132819	0.216772	1997.8	0.0232886	0.638178	0.730826	0	0	-0.0478404	0.713574	0.514914	-1	2448.22	0.271507	6.87e-08	7.74e-07	2079.32	0.068359	0.289955	0.45396	1	0
rs556408	chr1	29166323	C	A	0.63	0.89	1	0.87	-	-	-	786.146	0.100638	0.0673576	0.147572	794.378	-0.0706852	0.182229	0.311854	0	0	-0.156903	6.58586	0.00275252	-1	1212.68	0.270814	0.000191271	0.000756388	1263.12	0.186928	0.00269358	0.0080301	1	1	-0.0797594	0.747447	0.496339	0.610039	1182.21	0.137988	0.0420813	0.109905	1230.47	0.0475268	0.550599	0.697302	0	0
rs175969	chr1	29198558	T	C	0.18	0.07	0.11	0.09	-	-	-	1788.56	0.287853	0.000724926	0.00356437	1390.89	0.310393	6.36e-14	1.07e-12	1	1	0.0173251	-0.410409	0.702537	0.788059	2577.54	0.888846	5.81e-69	2.18e-67	2086.52	0.968221	6e-83	2.76e-81	1	1	0.0792545	-2.65538	0.056663	0.140283	2007.35	0.223877	0.0012604	0.00629218	1558.58	0.206804	0.00327988	0.0140003	1	0
rs10798898	chr1	30324462	C	T	0.22	0.13	0.34	0.18	-	-	-	1026.27	-0.0900487	0.0558308	0.127108	1379.81	-0.0111102	0.781617	0.864213	0	0	0.0404409	-1.45528	0.219289	-1	1188.77	-0.0190603	0.731872	0.806603	1538.77	-0.121244	0.0171262	0.0397793	0	0	-0.103103	3.05098	0.0379917	-1	1171.79	-0.13165	0.152587	0.288723	1593.73	-0.0879533	0.11896	0.239985	0	0
rs4949530	chr1	30457877	T	G	0.16	0.54	0.79	0.71	-	-	-	1128.49	-0.0970162	0.0279758	0.0741951	1444.2	-0.123927	0.00232469	0.00951823	0	0	-0.0490596	1.39612	0.235177	-1	1225.32	-0.180562	0.00870468	0.022301	1515.69	-0.200922	0.000458419	0.00166351	0	0	-0.0184783	0.261509	0.806613	-1	1218.84	-0.271371	0.000338805	0.00202801	1502.66	-0.305946	4e-06	3.61e-05	0	0
rs4147103	chr1	31255905	T	C	0.71	0.53	0.61	0.48	-	C	-	1050.48	0.0468172	0.299552	0.446316	1418.18	0.0977429	0.0134996	0.0412856	0	0	0.0963054	-1.73464	0.157823	-1	1529.18	0.136559	0.0108262	0.0268239	2166.09	0.255821	9.1e-08	6.23e-07	0	1	0.120488	-3.38031	0.0277774	0.0852576	1526.02	0.0639256	0.273026	0.435549	2120.88	0.13427	0.0586376	0.14196	0	0
rs6425757	chr1	31944435	T	G	0.81	0.73	0.62	0.76	-	T	T	1975.99	0.143628	0.0508527	0.11827	1517.47	-0.00210804	0.955972	0.973659	0	0	-0.175981	3.34266	0.0287644	-1	3522.44	0.750493	1.28e-24	1.97e-23	2425.43	0.191678	2.93e-05	0.000137874	1	1	-0.554816	5.67377	0.00476081	0.025915	3623.71	0.759603	8.81e-55	4.1e-53	2594.25	0.307659	2.13e-06	2e-05	1	1
rs10158080	chr1	31975121	T	C	0.56	0.46	0.45	0.54	-	-	-	789.04	-0.100367	0.059051	0.132781	988.936	-0.130289	0.00660922	0.0229739	0	0	-0.00736091	0.237522	0.823922	-1	846.295	-0.252291	0.000277509	0.00106342	1155.28	-0.185229	0.00669373	0.0178513	0	0	0.0611515	-0.66703	0.54126	-1	909.869	-0.103646	0.268896	0.431	1196.84	-0.150037	0.0401426	0.106082	0	0
rs7513629	chr1	33463006	G	A	0.03	0.35	0.29	0.29	A	-	-	2146.71	0.245004	1.96e-12	3.01e-11	2482.81	0.332662	3.29e-23	7.87e-22	1	1	0.0684337	-3.29983	0.0299383	0.0874581	2553.18	0.19578	1.09e-05	5.56e-05	2749.72	0.129584	0.000532784	0.00190466	1	1	-0.0654245	1.60708	0.183313	0.301604	2703.12	0.283364	2.21e-07	2.35e-06	2832.69	0.145864	0.0038402	0.0159969	1	0
rs659619	chr1	35252283	A	G	0.41	0.19	0.14	0.23	-	-	-	641.835	-0.078014	0.172992	0.299775	621.276	-0.0494618	0.403815	0.553593	0	0	0.033259	-0.927012	0.40639	-1	697.069	0.0176204	0.811757	0.866519	658.296	0.0262861	0.768797	0.834264	0	0	-0.00416767	0.0347113	0.973973	-1	697.534	-0.0525575	0.692366	0.807271	657.525	-0.0494411	0.68826	0.804686	0	0
rs56409909	chr1	36840265	T	C	0.25	0.15	0.04	0.13	-	-	-	2027.53	0.0390729	0.255806	0.397289	2266.31	0.0487835	0.125498	0.236462	0	0	0.0165886	-0.660497	0.545034	-1	3202.39	0.189834	2.26e-06	1.29e-05	3683.47	0.190687	6.2e-07	3.81e-06	1	1	0.00265514	-0.0744674	0.944214	0.962683	3151.79	0.0778004	0.120822	0.242725	3559.18	0.0281536	0.581978	0.72281	0	0
rs6675614	chr1	36877723	G	T	0.29	0.19	0.25	0.2	-	-	-	3440.29	0.259166	5.17e-21	1.17e-19	2824.82	0.233232	4.16e-13	6.67e-12	1	1	-0.00701919	0.245781	0.817948	0.879438	5286.01	0.452917	6.88e-46	1.72e-44	4309.53	0.410514	2.12e-32	4.18e-31	1	1	-0.0426169	1.33669	0.252287	0.376939	5085.82	0.292734	6.97e-21	1.6e-19	4291.9	0.337844	1.77e-10	2.45e-09	1	1
rs6697632	chr1	38061572	G	T	0.51	0.83	0.97	0.85	-	-	-	520.804	0.468607	3.41e-05	0.000238919	551.532	0.573609	1.04e-16	2.01e-15	1	1	0.0818877	-2.27147	0.0855885	0.181347	927.166	1.60083	2.62e-23	3.86e-22	969.419	1.54379	3.08e-87	1.5e-85	1	1	-0.0391292	0.499409	0.643711	0.7335	641.297	0.785049	1.6e-09	2.09e-08	667.432	0.705684	2.07e-13	3.4e-12	1	1
rs2306626	chr1	38156343	G	A	0.28	0.31	0.68	0.19	-	G	G	2221.27	0.697841	2.75e-103	1.63e-101	2466.28	0.653734	1.8e-107	1.09e-105	1	1	-0.0633462	2.13849	0.0992564	0.201895	3808.15	1.21554	1.01e-151	9.45e-150	3925.21	0.959788	1.28e-105	7.86e-104	1	1	-0.254106	11.2895	0.000350804	0.00543416	3566.22	1.02622	3.33e-126	2.72e-124	3664.74	0.752191	1.06e-47	4.43e-46	1	1
1:38325416:A	chr1	38325416	G	A	-1	-1	-1	-1	-	-	-	1537.3	0.291168	4.12e-15	7.36e-14	627.33	0.32822	1.89e-08	2.16e-07	1	1	0.0360918	-0.986886	0.379568	0.510928	2498.04	0.643469	8.42e-58	2.6e-56	1026.94	0.695798	5.15e-28	8.92e-27	1	1	0.0507958	-1.23604	0.284066	0.405856	2270	0.349028	7.95e-09	9.86e-08	970.536	0.50288	9.07e-08	1e-06	1	1
rs11205653	chr1	39582767	T	G	0.25	0.53	0.69	0.44	T	T	-	2866.18	0.150528	3.85e-07	3.78e-06	3124.94	-0.0893714	0.00122035	0.00552312	1	0	-0.249413	7.9931	0.00132825	0.010394	3542.17	0.204866	7.37e-09	5.59e-08	4195.04	-0.0702031	0.0715639	0.130708	1	0	-0.275725	4.96254	0.00769221	0.0359846	3436.65	0.053689	0.218126	0.373376	4301.54	-0.0681546	0.0844849	0.187312	0	0
rs7516571	chr1	40733658	A	G	0.26	0.15	0.21	0.25	-	-	-	1647.13	-0.0213145	0.55785	0.69184	2297.44	0.0464977	0.173653	0.300495	0	0	0.0642596	-2.25662	0.0870048	-1	1482.43	0.0114041	0.847446	0.892951	2073.45	-0.0172822	0.746319	0.81792	0	0	-0.0290512	0.264723	0.804304	-1	1464.08	-0.0970455	0.142941	0.274876	2084.57	-0.0729553	0.136349	0.265682	0	0
rs72637916	chr1	41847033	G	A	0.14	0.35	0.21	0.18	-	-	-	1492.74	-0.0176078	0.657474	0.773293	1470.49	0.11618	0.00411288	0.0153615	0	0	0.0830822	-1.93434	0.12519	-1	2442.19	0.464208	3.81e-21	5.26e-20	2414.91	0.334377	1.55e-14	1.66e-13	1	1	-0.131884	2.63921	0.0576282	0.141443	2594.54	0.554168	1.1e-18	2.32e-17	2583.67	0.444734	2.66e-27	7.45e-26	1	1
rs11210564	chr1	42501248	G	C	0.23	0.35	0.69	0.52	-	C	-	541.387	0.0900592	0.165613	0.290181	702.648	0.0565063	0.347291	0.496967	0	0	0.0169708	-0.153506	0.885432	-1	705.156	-0.175641	0.0214442	0.0480454	1028.38	0.224124	0.000384281	0.00142478	0	1	0.403252	-4.60286	0.0100093	0.0423589	763.528	-0.0128112	0.895995	0.947664	1001.42	0.086632	0.291619	0.455454	0	0
rs3014216	chr1	46035760	A	T	0.45	0.52	0.64	0.47	-	-	-	2699.5	0.0746235	0.0271915	0.072448	2908.47	0.00372549	0.893452	0.936498	0	0	-0.056294	2.01207	0.114529	-1	4119.11	0.0434978	0.258506	0.367684	4160.83	-0.0327696	0.306967	0.420593	0	0	-0.0746355	1.6952	0.165281	-1	4118.26	-0.0266099	0.644134	0.772159	4235.66	-0.0514535	0.321564	0.48847	0	0
rs4539075	chr1	46358010	C	T	0.43	0.35	0.3	0.28	-	-	-	1611.66	-0.078808	0.0575909	0.130236	985.681	-0.0806947	0.0962398	0.193729	0	0	0.0324429	-0.635204	0.559816	-1	1666.48	-0.101099	0.0467658	0.0918353	982.167	-0.0701353	0.372789	0.488346	0	0	0.0245856	-0.24046	0.821795	-1	1744.12	-0.0384505	0.60033	0.738699	994.752	-0.104566	0.147808	0.281737	0	0
rs41309147	chr1	46871875	G	A	0.02	0.06	0	0.09	-	-	-	658.144	-0.0851392	0.125326	0.236303	618.441	-0.147687	0.0109737	0.0347765	0	0	-0.0482705	1.37392	0.241429	-1	702.23	0.0595299	0.440139	0.552521	684.966	-0.159537	0.0341763	0.0711003	0	0	-0.215454	1.96197	0.12128	-1	701.409	-0.0135073	0.882542	0.939675	681.519	-0.246681	0.00510967	0.0202108	0	0
rs11211337	chr1	47133811	T	C	0.87	0.88	0.92	0.77	NA	NA	NA	NA	NA	NA	NA	NA	NA	NA	NA	NA	NA	NA	NA	NA	NA	NA	NA	NA	NA	NA	NA	NA	NA	NA	NA	NA	NA	NA	NA	NA	NA	NA	NA	NA	NA	NA	NA	NA	NA
rs10749872	chr1	48347764	G	C	0.32	0.28	0.46	0.33	-	-	-	1837.86	0.150481	1.04e-05	8.1e-05	1644.96	0.11884	0.00321094	0.0125089	1	0	-0.0211595	0.771657	0.483374	0.611679	2820.84	0.594014	7.19e-62	2.42e-60	2428.37	0.525733	1.13e-25	1.81e-24	1	1	-0.0703428	1.46624	0.216467	0.336683	2419.69	0.139607	0.024044	0.07069	2108.12	0.0967028	0.112194	0.230018	0	0
rs2480691	chr1	50589742	C	G	0.03	0.12	0.42	0.15	-	-	-	1662.95	0.0136298	0.709542	0.812429	905.591	0.00428504	0.929681	0.958476	0	0	-0.0272135	0.759293	0.489962	-1	1129.78	0.0641429	0.258255	0.367445	618.811	-0.0788661	0.379673	0.494951	0	0	-0.155657	2.27048	0.0856826	-1	1174.73	0.107147	0.122904	0.245996	624.876	-0.125567	0.240539	0.399564	0	0
rs12139515	chr1	50834471	C	G	0.09	0.14	0.15	0.15	-	-	-	1710.14	-0.0993392	0.00648231	0.0226143	1883.91	-0.0406734	0.244239	0.384094	0	0	0.0777109	-2.51282	0.0658589	-1	2215.16	-0.0538103	0.588649	0.688016	2280.19	-0.088868	0.028746	0.0615608	0	0	-0.0229656	0.205134	0.847484	-1	2297.85	-0.0177122	0.70452	0.816397	2392.8	-0.0185225	0.750875	0.850285	0	0
rs1278522	chr1	50895031	T	C	0.09	0.09	0.12	0.09	-	-	-	827.23	-0.122348	0.0188053	0.0537687	779.721	-0.127291	0.0259401	0.0696921	0	0	0.0341888	-0.372917	0.72813	-1	424.194	-0.122376	0.204683	0.306491	450.844	-0.101516	0.393072	0.508164	0	0	0.0079468	-0.0413662	0.968986	-1	442.979	-0.0664616	0.559074	0.70403	422.949	-0.378738	0.00943827	0.033481	0	0
rs1278518	chr1	50897841	T	C	0.16	0.09	0.09	0.09	-	-	-	757.116	-0.09752	0.0745292	0.159425	697.43	-0.0509821	0.353006	0.50248	0	0	0.0520983	-0.692862	0.526522	-1	744.377	-0.123783	0.119915	0.199527	626.193	-0.273927	0.000884968	0.00300283	0	0	-0.15526	1.70461	0.163469	-1	730.147	-0.258978	0.0212225	0.0637575	615.579	-0.411343	0.00126124	0.00629218	0	0
rs1278516	chr1	50900021	G	A	0.09	0.09	0.09	0.09	-	-	-	2935.46	0.0246778	0.411052	0.560269	2548.6	0.0399394	0.194482	0.326363	0	0	-0.00435741	0.0906956	0.932095	-1	3240.02	-0.0801578	0.0732644	0.133236	2609.43	-0.0379567	0.364887	0.480141	0	0	0.0428754	-0.564436	0.602606	-1	3341.85	-0.0610247	0.138511	0.268704	2750.88	0.0450341	0.437731	0.599427	0	0
rs199755876	chr1	50901903	G	A	-1	-1	-1	-1	-	-	-	556.222	0.39197	0.000277381	0.00154079	471.355	0.400364	4.02e-09	4.89e-08	1	1	0.0313505	-0.344549	0.747786	0.822666	637.698	0.183771	0.00686797	0.0182079	529.781	0.348851	0.000462955	0.00167817	0	1	0.156747	-1.40408	0.232975	0.355194	717.039	0.425475	2.46e-06	2.29e-05	572.324	0.481213	0.000112237	0.000767219	1	1
rs146738936	chr1	50902152	CCAAGCA	C	0.09	0.09	0.09	0.09	-	-	-	1877.15	-0.0307255	0.367644	0.517148	3206.07	0.0393903	0.158518	0.281455	0	0	0.0615515	-9.06502	0.000820803	-1	2307.19	0.0516692	0.200739	0.301858	3633.94	0.00151128	0.97291	0.982383	0	0	-0.0521434	0.807961	0.464421	-1	2412.8	0.110678	0.0156687	0.0503369	3879.31	0.118421	0.00833505	0.0303011	0	0
rs17106184	chr1	50909985	G	A	0.09	0.09	0.09	0.09	-	-	-	1387.9	-0.0256344	0.574428	0.705584	1425.23	-0.0284939	0.478068	0.622486	0	0	-0.00559436	0.102361	0.923396	-1	2099.72	-0.119432	0.00806135	0.020879	2125.55	-0.106142	0.0137751	0.0330313	0	0	0.0098433	-0.182608	0.863987	-1	2170.59	-0.0923584	0.158425	0.29673	2183.67	-0.0967247	0.0499888	0.126059	0	0
rs113870552	chr1	50923454	T	C	0.09	0.09	0.09	0.09	-	-	-	273.123	0.218279	0.0157687	0.0466982	281.465	-0.11034	0.19186	0.323371	0	0	-0.345081	7.27827	0.00189351	-1	232.668	0.163353	0.151493	0.240466	248.039	0.00485007	0.986516	0.99098	0	0	-0.279208	0.832248	0.452071	-1	250.107	0.289781	0.109655	0.226224	255.63	0.0235662	0.870145	0.931615	0	0
rs72898921	chr1	50928775	C	T	0.13	0.09	0.09	0.09	-	-	-	567.584	-0.0677025	0.284039	0.429845	626.886	-0.0606358	0.342056	0.491457	0	0	0.0154002	-0.16738	0.875192	-1	343.445	-0.0304221	0.837577	0.885615	326.399	-0.228671	0.0717693	0.130976	0	0	-0.167219	1.08922	0.337282	-1	342.652	-0.106298	0.47985	0.637091	348.235	-0.101412	0.540778	0.689157	0	0
rs72898923	chr1	50931683	C	T	0.09	0.09	0.09	0.09	-	-	-	1360.63	0.107228	0.00899729	0.029506	1072.12	0.0256138	0.600302	0.727428	0	0	-0.0482238	1.24867	0.279879	-1	1839.19	0.096541	0.0717046	0.130901	1434.58	-0.0501375	0.381353	0.496717	0	0	-0.14512	1.59002	0.187036	-1	1777.64	-0.0703832	0.204824	0.356388	1577.16	0.150148	0.009091	0.0325489	0	0
rs143013445	chr1	50931713	TA	T	-1	-1	-1	-1	-	-	-	2554.65	0.0430425	0.169789	0.29565	1923.42	0.0370825	0.304266	0.450899	0	0	-0.00800192	0.265187	0.803971	-1	3267.05	0.0102409	0.783697	0.845742	2516.03	0.0724148	0.0894003	0.157297	0	0	0.0598713	-1.33821	0.251834	-1	3387.62	0.0453644	0.338591	0.506628	2510.8	-0.0016845	0.969775	0.984546	0	0
rs3827730	chr1	50937848	T	C	0.08	0.45	0.79	0.37	-	-	-	2221.68	0.035294	0.272042	0.416085	1634.46	0.0196868	0.573314	0.704581	0	0	-0.0218417	1.102	0.332308	-1	3252.98	-0.0529575	0.155426	0.245487	2380.49	-0.0965474	0.0305175	0.0647282	0	0	-0.0444754	0.634276	0.560363	-1	3387.56	-0.00471968	0.933725	0.968052	2566.15	0.0516978	0.399097	0.564871	0	0
rs3789576	chr1	50945526	G	T	0.09	0.09	0.09	0.09	-	-	-	1265.08	-0.064753	0.140118	0.25631	988.45	-0.0316186	0.490193	0.632473	0	0	0.00407925	-0.080144	0.939972	-1	1486.6	-0.154972	0.00246407	0.00742968	1267.8	-0.153498	0.176952	0.273208	0	0	-0.0165208	0.105993	0.920691	-1	1617.81	0.0231827	0.702318	0.815164	1302.87	-0.142926	0.0559133	0.13674	0	0
rs141225922	chr1	50961717	C	CA	-1	-1	-1	-1	-	-	-	580.55	-0.121089	0.0496101	0.11615	474.261	-0.097832	0.165896	0.290499	0	0	-0.0070071	0.108892	0.918532	-1	335.482	-0.0599802	0.556658	0.660125	266.908	-0.145325	0.241791	0.349104	0	0	-0.0896396	0.651921	0.550015	-1	338.877	-0.0979875	0.395802	0.562179	269.901	-0.183238	0.218475	0.373736	0	0
rs113028610	chr1	50964446	C	T	0.1	0.09	0.09	0.09	-	-	-	585.986	0.0645344	0.313782	0.461203	1074.98	0.134682	0.00367287	0.0140329	0	0	0.0389216	-0.995122	0.376	-1	791.455	0.167456	0.0131158	0.0316758	1420.62	0.140099	0.0225437	0.0501586	0	0	-0.0325113	0.494278	0.647024	-1	802.817	0.139425	0.150009	0.285006	1384.51	-0.00141339	0.98651	0.992325	0	0
rs72898957	chr1	50966301	T	C	0.12	0.09	0.09	0.09	-	-	-	71.0336	0.0511977	0.762803	0.850383	156.728	0.192984	0.0836495	0.173941	0	0	0.111222	-1.92397	0.126691	-1	35.5215	0.125157	0.74488	0.816999	64.7034	-0.545404	0.0315771	0.0666391	0	0	-0.475867	1.04127	0.356545	-1	33.6905	-0.0953749	0.837984	0.910192	70.4495	-0.346288	0.415861	0.58019	0	0
rs12031188	chr1	51103268	T	C	0.09	0.46	0.81	0.37	-	-	-	2190.29	0.408791	5.15e-38	1.77e-36	2530.17	0.384193	1.51e-33	4.67e-32	1	1	-0.0408977	1.08775	0.337859	0.470945	1961.57	0.221174	9.05e-06	4.67e-05	2398.37	0.297973	1.96e-12	1.89e-11	1	1	0.0781787	-1.23476	0.284495	0.405856	2193.9	0.449046	1.64e-14	2.87e-13	2556.86	0.401143	2.79e-12	4.24e-11	1	1
rs35993240	chr1	51131367	A	T	0.08	0.46	0.79	0.37	-	-	-	746.931	0.0652342	0.29404	0.440782	1094.03	0.0786925	0.0825963	0.172309	0	0	0.0426833	-1.7135	0.161776	-1	500.212	0.175107	0.0584652	0.110514	885.941	0.246667	7.49e-05	0.00032367	0	1	0.0762634	-0.904354	0.41695	0.534869	482.831	0.00856716	0.940403	0.97141	871.671	0.137891	0.0603531	0.145201	0	0
rs5774091	chr1	51159671	TTA	T	-1	-1	-1	-1	-	-	-	329.464	-0.0609252	0.455148	0.602589	358.201	0.0351021	0.666964	0.780507	0	0	0.0909066	-0.993591	0.376661	-1	135.567	-0.359161	0.0402101	0.0812702	155.588	-0.34681	0.0900706	0.158278	0	0	-0.0359576	0.179126	0.866546	-1	154.625	-0.0321637	0.904265	0.95169	169.807	-0.153175	0.501487	0.655383	0	0
rs34415491	chr1	51167074	C	CA	0.1	0.45	0.76	0.37	-	-	-	901.07	0.110454	0.0292148	0.0767771	648.389	-0.0243955	0.674466	0.785996	0	0	-0.0824973	1.74392	0.156121	-1	956.409	-0.0286783	0.658238	0.747134	699.375	-0.148574	0.0629178	0.117446	0	0	-0.122418	1.22154	0.288951	-1	1031.9	0.119594	0.124599	0.248607	759.204	0.0187056	0.844657	0.91461	0	0
rs11205760	chr1	51174330	C	T	0.02	0.46	0.78	0.37	-	-	-	2072.72	0.0484627	0.144355	0.261928	1731.27	0.0581539	0.119272	0.22756	0	0	0.0167403	-0.862817	0.436899	-1	3031.27	0.0333567	0.352078	0.46753	2546.9	0.0262481	0.484293	0.596506	0	0	-0.00870909	0.50017	0.64322	-1	3193.85	0.114284	0.0108318	0.037574	2572.52	-0.0146847	0.781277	0.871317	0	0
rs35072907	chr1	51189556	G	C	0.1	0.51	0.77	0.48	-	-	-	2921.45	0.347649	3.11e-30	8.96e-29	3266.97	0.432593	4.22e-52	1.83e-50	1	1	0.0515954	-1.25127	0.279023	0.411492	3683.18	0.387364	1.73e-23	2.56e-22	4099.03	0.313444	1.4e-17	1.72e-16	1	1	-0.0734759	2.3637	0.0773501	0.170711	3954.78	0.50518	1.91e-38	6.95e-37	4349.53	0.404314	1.25e-16	2.41e-15	1	1
rs12048510	chr1	51221165	G	A	0.03	0.45	0.77	0.37	-	-	-	78.5972	0.135739	0.412632	0.561912	83.071	0.0702506	0.664001	0.778231	0	0	-0.193565	1.02749	0.362259	-1	98.0703	0.0586717	0.767263	0.833345	102.964	0.586033	0.153653	0.243183	0	0	0.338461	-1.24159	0.28222	-1	119.172	0.507342	0.105699	0.220584	93.841	0.290857	0.416005	0.580331	0	0
rs2048636	chr1	51314018	G	C	0.09	0.45	0.78	0.37	-	-	-	642.55	-0.110942	0.0559138	0.127251	666.06	-0.0998473	0.0791461	0.166736	0	0	0.0233415	-0.343938	0.748212	-1	330.174	0.0417263	0.720305	0.797834	343.158	-0.236566	0.0859598	0.152136	0	0	-0.305472	1.26801	0.273575	-1	312.378	-0.198039	0.186901	0.333566	346.5	-0.281328	0.0674177	0.158519	0	0
rs72904726	chr1	51339332	T	C	0.02	0.08	0.09	0.09	-	T	-	1452.91	0.205081	2.16e-07	2.19e-06	1195	0.121334	0.00294824	0.0116368	1	0	-0.0693013	2.18559	0.0941541	0.194396	1133.81	0.308665	6.47e-07	3.96e-06	871.862	0.00755723	0.902964	0.934306	1	0	-0.30192	4.86023	0.00827793	0.037652	1206.73	0.40594	5.18e-08	5.9e-07	960.918	0.212112	0.0162745	0.0516353	1	0
rs139453863	chr1	51480707	AGAAG	A	0.11	0.46	0.78	0.38	-	-	-	442.874	-0.045963	0.573092	0.704456	549.785	-0.0300077	0.632782	0.754049	0	0	0.0349504	-0.377739	0.724814	-1	484.901	-0.196774	0.0363609	0.0748369	574.405	-0.126304	0.120149	0.199818	0	0	0.0742477	-0.93601	0.40226	-1	544.2	0.0705441	0.535428	0.684844	637.987	0.108607	0.348949	0.516961	0	0
rs1149789	chr1	51919013	C	T	0.04	0.43	0.65	0.33	-	-	-	815.75	-0.133338	0.00966702	0.0313185	775.057	-0.0881046	0.088958	0.18267	0	0	0.0519045	-1.1788	0.303809	-1	593.094	-0.125138	0.148762	0.236773	461.773	-0.307506	0.00150878	0.00479941	0	0	-0.191793	1.4732	0.214694	-1	641.492	0.0370746	0.742005	0.843785	463.54	-0.373137	0.00344214	0.0145774	0	0
rs4926904	chr1	52426440	G	A	0.14	0.17	0.01	0.27	-	-	-	1264.92	-0.133745	0.00120423	0.00546113	1413	-0.00314224	0.937386	0.963093	0	0	0.10171	-2.11283	0.102164	-1	1466.8	-0.0864429	0.122107	0.202501	1665.13	0.0207332	0.717609	0.795632	0	0	0.105844	-1.53769	0.198944	-1	1594.63	0.0855818	0.155591	0.29297	1716.25	0.0381979	0.588838	0.728014	0	0
rs2783197	chr1	52436038	G	A	0.02	0.16	0.0035	0.29	-	-	-	1657.92	-0.0170943	0.685367	0.794159	1791.01	0.00302267	0.933067	0.960757	0	0	0.0019871	-0.0322849	0.975792	-1	1760.17	0.0305134	0.518634	0.627621	1855.89	0.0328316	0.488788	0.600779	0	0	-0.00119847	0.052337	0.96077	-1	1704.92	-0.133631	0.101815	0.214346	1883.7	0.00834866	0.916572	0.958469	0	0
rs113997698	chr1	54940439	G	C	0.05	0.12	0	0.15	NA	NA	NA	NA	NA	NA	NA	7.30073	0.54105	0.313819	0.461206	NA	NA	NA	NA	NA	NA	NA	NA	NA	NA	15.2145	0.792236	0.188482	0.287045	NA	NA	NA	NA	NA	NA	NA	NA	NA	NA	12.2723	0.21053	0.829862	0.904694	NA	NA
rs2479410	chr1	55505861	G	A	0.21	0.25	0.11	0.36	-	-	-	1532.04	0.0994096	0.00846318	0.0280587	1189.19	0.139687	0.00133312	0.0059261	0	1	-0.0015297	0.029947	0.977544	0.986243	2364.69	0.263945	1.24e-07	8.3e-07	1705.82	0.340247	2.99e-13	3.01e-12	1	1	0.0780489	-1.1136	0.327851	0.449734	2345.22	0.177995	0.00706924	0.0264998	1761.94	0.360884	2.18e-08	2.58e-07	0	1
rs9803856	chr1	56914870	C	T	0.42	0.37	0.23	0.45	-	-	-	1479.98	-0.128594	0.00174492	0.0074474	1379.73	-0.0595924	0.158932	0.281875	0	0	0.0934087	-1.54536	0.197152	-1	1790.57	-0.0610013	0.231935	0.338462	1637.63	-0.0250338	0.616402	0.711996	0	0	0.036741	-0.511372	0.636025	-1	1848.5	-0.037607	0.519701	0.671349	1722.81	0.053651	0.436959	0.598781	0	0
rs502701	chr1	57597170	A	C	0.68	0.24	0.07	0.16	-	-	-	757.896	-0.327172	1.41e-09	1.78e-08	610.096	-0.20765	0.000422866	0.00224082	0	0	0.0802406	-4.60468	0.00999563	-1	827.333	-0.456039	2.04e-09	1.61e-08	647.206	-0.205732	0.00949587	0.0239906	0	0	0.247805	-3.14651	0.0346301	-1	845.068	-0.468298	1.98e-05	0.000159743	647.716	-0.278186	0.00436193	0.017764	0	0
rs17519924	chr1	58340139	C	T	0.08	0.25	0.11	0.3	T	-	-	920.437	0.043019	0.400429	0.550182	1123.42	0.170171	8.1e-05	0.000523342	0	1	0.106945	-3.31544	0.0295039	0.0865996	1331.25	0.181975	0.00151757	0.00482054	1597.14	0.0926931	0.093266	0.16295	1	0	-0.0890485	1.0609	0.348545	0.468803	1405.2	0.262073	0.00332258	0.0141377	1507.57	-0.147591	0.0704926	0.163616	0	0
rs4912344	chr1	58992330	T	C	0.34	0.73	0.8	0.66	-	-	-	829.934	0.131627	0.00912976	0.0298287	984.817	0.00710235	0.878308	0.927042	0	0	-0.107054	2.49225	0.0673219	-1	763.11	0.186707	0.0135637	0.0326171	900.392	0.134937	0.083913	0.149101	0	0	-0.0513434	0.571618	0.598168	-1	771.683	0.150519	0.203855	0.355357	915.677	0.114516	0.231913	0.389556	0	0
rs232816	chr1	59084139	A	G	0.72	0.65	0.58	0.56	-	-	-	1738.43	-0.0176734	0.62122	0.744278	1625.94	0.0327745	0.349634	0.498943	0	0	0.0492834	-1.4635	0.21717	-1	1925.9	0.067037	0.143948	0.231163	1766.73	0.139424	0.00270148	0.0080501	0	1	0.0725311	-1.45822	0.218528	0.338285	1942.53	0.0228793	0.719028	0.827711	1800.94	0.125201	0.0372201	0.100122	0	0
rs17118876	chr1	59616910	C	G	0.22	0.64	0.53	0.63	-	G	-	1658.7	0.259034	3.82e-12	5.77e-11	1218.1	0.236506	1.63e-08	1.87e-07	1	1	-0.00129068	0.0394489	0.970423	0.984203	2855.06	0.650902	3.35e-35	7.08e-34	2203.05	0.824107	9.27e-22	1.3e-20	1	1	0.17056	-3.22764	0.0320471	0.0936323	2653.12	0.412059	4.83e-19	1.03e-17	2015.79	0.559034	1.62e-22	3.93e-21	1	1
rs6690993	chr1	59703982	G	A	0.47	0.71	0.69	0.68	-	A	-	2008.27	0.0921362	0.0120307	0.0375179	2037.51	0.102399	0.00143722	0.00632632	0	1	0.0185178	-0.702139	0.521299	0.641923	4484.7	0.0622242	0.0478905	0.0936347	4582.51	0.170899	7.98e-07	4.84e-06	0	1	0.107666	-6.94428	0.00225875	0.0155327	4533.53	0.0247321	0.458023	0.616798	4398.64	-0.0118588	0.765396	0.860473	0	0
rs333146	chr1	61681500	G	A	0.2	0.13	0.2	0.14	-	-	-	1736.13	0.111417	0.001834	0.00778081	1722.05	0.0722258	0.0410442	0.0999391	1	0	-0.0576679	2.68955	0.0546834	0.13251	1791.98	0.174636	4.01e-05	0.000183519	1678.56	0.176191	0.0068527	0.0181851	1	0	-0.00783433	0.113381	0.915192	0.944035	1773.83	0.0803075	0.154705	0.291504	1578.57	-0.0671844	0.311059	0.47644	0	0
rs6661862	chr1	62534854	G	T	0.11	0.28	0.06	0.4	-	-	-	3067.81	0.0320623	0.237062	0.37628	3832.65	0.062182	0.0231158	0.063418	0	0	0.00993116	-0.560588	0.604991	-1	4258.2	0.151326	1.88e-05	9.2e-05	4994.68	0.127912	0.000419731	0.00153886	1	1	-0.0244651	0.506409	0.639207	0.72938	4164.42	0.0209653	0.674286	0.793896	4936.14	0.0260818	0.525771	0.675826	0	0
rs11207905	chr1	62596969	C	G	0.07	0.12	0.12	0.2	-	-	-	1423.32	0.0988602	0.0142875	0.0431512	1909.28	-0.020603	0.563358	0.696577	0	0	-0.145418	3.07638	0.0370619	-1	1600.33	0.12008	0.0905572	0.159	2060.65	-0.11814	0.0246666	0.0541404	0	0	-0.230323	2.71672	0.0531665	-1	1695.65	0.212353	0.000683638	0.00374307	2162.28	-0.0476041	0.326373	0.49319	1	0
rs2666488	chr1	62752023	A	G	0.9	0.77	0.87	0.71	-	G	-	2029.31	-0.0177738	0.582454	0.712034	2409.68	0.0548823	0.0940192	0.190299	0	0	0.0567717	-1.55252	0.195493	-1	2752.77	-0.0229677	0.536181	0.641998	3516.1	0.180803	5.83e-09	4.45e-08	0	1	0.201614	-9.94003	0.000575243	0.00735894	2837.84	-0.00506795	0.929395	0.965986	3453.85	0.0655428	0.204017	0.355454	0	0
rs2780875	chr1	63363624	T	C	0.87	0.91	1	0.91	C	C	-	2360.75	0.00849526	0.785278	0.867036	1982.98	0.168428	6.69e-07	6.37e-06	0	1	0.155732	-8.801	0.000919472	0.00830549	2953	0.056977	0.154793	0.244696	2789.74	0.339233	2.04e-19	2.65e-18	0	1	0.283839	-5.9369	0.0040358	0.0232518	3005.03	0.0395316	0.40385	0.569266	2632.53	0.120174	0.0472979	0.120634	0	0
rs2375475	chr1	65211843	C	T	0.82	0.47	0.56	0.33	-	-	-	1699.89	-0.0042284	0.90962	0.946462	1460.19	-0.0393126	0.335568	0.484925	0	0	-0.0189688	0.610156	0.574722	-1	1681.32	-0.0178393	0.713255	0.792109	1335.28	-0.10389	0.0777797	0.139974	0	0	-0.0901574	1.86113	0.136222	-1	1703.61	-0.0474393	0.557294	0.702862	1342.98	-0.160678	0.0223315	0.0665845	0	0
rs6588107	chr1	65399308	T	G	0.33	0.78	0.46	0.84	-	-	-	1187.98	-0.228016	4.42e-08	4.85e-07	1080.26	-0.150705	0.00145882	0.0064066	0	0	0.0777581	-1.96641	0.120665	-1	1037.93	-0.358368	1.87e-07	1.22e-06	1027.13	-0.188758	0.00463306	0.0129519	0	0	0.177563	-1.97377	0.119652	-1	1088.43	-0.282781	7.74e-05	0.000552152	1032.72	-0.24516	0.00740832	0.0275386	0	0
rs10454453	chr1	66672532	C	A	0.24	0.58	0.56	0.54	-	-	-	2452.06	-0.0317951	0.310887	0.457979	2490.41	-0.0887101	0.00394959	0.0148794	0	0	-0.0427182	0.914171	0.412347	-1	2717.14	-0.114222	0.00793821	0.0206093	2815.02	-0.102561	0.016272	0.0380574	0	0	0.0113885	-0.212602	0.842033	-1	2868.43	-0.0241698	0.605694	0.742724	2808.23	-0.181887	0.00153586	0.00745265	0	0
rs543589	chr1	66737060	A	C	0.77	0.45	0.51	0.63	C	-	-	2763	0.328243	1.98e-22	4.64e-21	3160.66	0.372115	1.24e-34	3.94e-33	1	1	0.0516048	-3.50798	0.0247171	0.0771285	4400.82	0.927594	4.31e-29	7.69e-28	5125.89	0.956611	6.94e-22	9.78e-21	1	1	0.0243507	-0.793982	0.471649	0.588487	3508.3	0.331185	2.29e-12	3.51e-11	4110.2	0.381635	1.85e-27	5.26e-26	1	1
rs74087510	chr1	67108867	A	G	0.14	0.11	0.13	0.13	-	-	-	1556.4	-0.124376	0.000627657	0.00314458	2055.12	-0.14539	1.57e-05	0.000118853	0	0	-0.00041549	0.0152249	0.988582	-1	1685.38	-0.226079	6.62e-06	3.51e-05	2337.8	-0.0800671	0.107339	0.18243	0	0	0.144598	-2.4468	0.0706888	-1	1743.67	-0.195137	0.00247876	0.0110862	2372.97	-0.106379	0.0436305	0.113256	0	0
rs17495916	chr1	67283439	T	C	0.39	0.5	0.35	0.54	-	-	-	782.071	0.135301	0.0110226	0.0349134	711.415	-0.00587391	0.913051	0.948569	0	0	-0.0931725	1.77247	0.151004	-1	610.588	0.245728	0.00144047	0.00460931	518.724	0.293467	0.00293513	0.00864695	1	1	0.0351975	-0.413288	0.700591	0.7847	574.867	0.0135467	0.919752	0.960956	469.456	-0.0503347	0.669408	0.790436	0	0
rs2815356	chr1	67485453	A	C	0.07	0.48	0.47	0.4	-	-	-	1639.48	-0.02925	0.426025	0.575327	1672.1	-0.0589253	0.0898126	0.184033	0	0	-0.0522325	2.31626	0.0814706	-1	1726.08	-0.156685	0.000762864	0.00262821	1945.45	-0.115689	0.044743	0.0886634	0	0	0.0348561	-0.433223	0.687191	-1	1801.34	-0.101261	0.045801	0.117648	2010.52	-0.0872053	0.0925686	0.200615	0	0
rs2065001	chr1	67486509	C	G	0.82	0.86	0.89	0.72	-	-	-	1332.26	-0.0473563	0.270731	0.414409	1041.39	-0.0962415	0.0437477	0.105139	0	0	-0.0571923	0.943311	0.398934	-1	1634.82	-0.0916139	0.102018	0.175466	1316.88	-0.161585	0.00881986	0.0225532	0	0	-0.0705743	1.86019	0.136371	-1	1674.04	-0.095958	0.214906	0.36913	1373.36	-0.108997	0.147706	0.281642	0	0
rs6657814	chr1	68000580	T	A	0.52	0.64	0.58	0.65	-	-	-	1885.94	-0.00975726	0.800617	0.878229	2502.98	-0.0384038	0.188747	0.319684	0	0	-0.0110062	0.257753	0.809315	-1	2616.89	-0.00720939	0.843061	0.889652	3393.06	-0.0759905	0.0283861	0.0609643	0	0	-0.0690758	1.37807	0.240248	-1	2764.55	0.0794561	0.0577203	0.140267	3577.7	0.00703707	0.884518	0.940888	0	0
rs787530	chr1	68044386	G	A	0.59	0.35	0.16	0.27	-	-	-	1739.44	0.0429982	0.242013	0.381588	1797.42	0.0298688	0.409181	0.558509	0	0	0.0118671	-0.207218	0.845962	-1	1335.33	-0.00171684	0.976627	0.984408	1424.75	0.00878398	0.857362	0.899743	0	0	0.0141671	-0.18031	0.865675	-1	1369.41	0.0040177	0.952238	0.97606	1480.89	0.0496154	0.410302	0.575353	0	0
rs4233319	chr1	68118659	G	A	0.78	0.8	0.65	0.83	-	-	-	2771.32	-9.29e-06	0.99973	0.999806	2672.43	0.039015	0.174034	0.300819	0	0	0.0456908	-2.78275	0.0496788	-1	3311.12	0.106619	0.00973321	0.024503	3200.21	0.215858	5.35e-08	3.73e-07	0	1	0.107513	-1.52045	0.203035	0.323359	3321.3	0.0481059	0.277482	0.441092	3012.95	-0.0214796	0.722467	0.830606	0	0
rs3766272	chr1	68221471	A	G	0.15	0.51	0.44	0.5	-	-	-	1956.46	0.0343121	0.305946	0.452793	2343.77	0.0290807	0.324841	0.473533	0	0	0.0191471	-0.671318	0.538794	-1	2425.43	0.219977	4.41e-08	3.11e-07	2862.36	0.148116	0.00278493	0.00827136	1	1	-0.0775657	1.62838	0.178776	0.296216	2278.39	-0.0212348	0.749056	0.848725	2742.61	-0.0417886	0.474164	0.631563	0	0
rs1556157	chr1	68611243	C	T	0.19	0.35	0.15	0.4	-	-	-	1128.2	0.0497601	0.273686	0.418077	1830.38	-0.00987685	0.789984	0.869757	0	0	-0.0610217	2.29001	0.0838564	-1	1058.33	-0.0697953	0.216457	0.320771	1871.26	-0.102603	0.0897923	0.157863	0	0	-0.0402179	0.477615	0.657852	-1	1118.86	0.0228485	0.727542	0.833739	1940.81	-0.0666265	0.304476	0.469335	0	0
rs2612239	chr1	69724319	T	A	0.52	0.8	0.69	0.71	-	T	-	1849.87	-0.00458962	0.899044	0.940172	1889.13	-0.0246631	0.465145	0.611662	0	0	-0.0179532	0.984838	0.38046	-1	2535.37	0.24292	2.39e-08	1.72e-07	2498.59	0.111959	0.00646468	0.017333	1	0	-0.129252	3.96171	0.0166537	0.0607676	2542.16	0.184017	0.000194965	0.00125568	2539.76	0.090518	0.106374	0.221574	1	0
rs35345355	chr1	69735155	A	G	0.07	0.68	0.59	0.6	-	-	-	68.8111	0.137451	0.453488	0.60104	39.6239	-0.0635936	0.792194	0.871549	0	0	-0.265661	1.55705	0.194449	-1	57.4661	-0.171534	0.762774	0.83041	42.6575	-0.738789	0.0476356	0.093204	0	0	-0.301268	0.353128	0.741816	-1	58.4314	-0.19659	0.544107	0.692005	52.1778	-0.133654	0.720627	0.828984	0	0
rs7526430	chr1	71095450	A	G	0.09	0.4	0.15	0.53	-	-	-	2798.13	1.39e-05	0.999629	0.999806	2832.49	0.052677	0.0587667	0.132275	0	0	0.0351579	-1.07555	0.342676	-1	3890.95	0.0347034	0.333511	0.448619	3936.51	0.0779031	0.0308631	0.0653368	0	0	0.0431918	-1.55873	0.194064	-1	3921.75	-0.0113356	0.816157	0.895531	3845.41	-0.0597973	0.209693	0.362905	0	0
rs11209731	chr1	71460936	G	C	0.19	0.3	0.28	0.42	-	-	-	827.898	-0.103329	0.046061	0.109563	687.826	0.00880454	0.884415	0.931374	0	0	0.102489	-1.45925	0.218263	-1	433.032	0.0156243	0.873423	0.912317	395.8	-0.093962	0.349617	0.46527	0	0	-0.114393	1.1142	0.327626	-1	413.591	-0.190107	0.257002	0.418101	414.436	-0.026898	0.828665	0.903755	0	0
rs2268061	chr1	71485059	G	A	0.17	0.29	0.28	0.43	-	-	-	1912.46	0.00643907	0.84942	0.909939	1918.33	0.00110318	0.974598	0.985929	0	0	0.016555	-0.466663	0.665024	-1	2444.47	0.234544	9.3e-07	5.59e-06	2446.6	0.205129	2.18e-05	0.000105534	1	1	-0.0296155	0.340931	0.750311	0.826278	2422.46	0.146221	0.00404216	0.0166478	2371.09	0.05213	0.279184	0.443221	0	0
rs78227771	chr1	71513648	A	G	0.15	0.08	0	0.11	-	-	-	2783.75	0.0364889	0.183892	0.313903	2839.19	0.0357921	0.217114	0.353692	0	0	0.0123126	-0.5275	0.62575	-1	4147.81	0.119326	0.000556499	0.00197842	4184.31	0.0912804	0.00205484	0.00631296	1	1	-0.0253903	1.14123	0.317458	0.438776	4049.32	-0.0179156	0.746663	0.84701	4312.44	0.107507	0.0235179	0.0694918	0	0
rs6668345	chr1	72031282	G	C	0.6	0.48	0.24	0.69	-	-	-	1184.71	-0.152471	0.000333794	0.00181821	1581.49	-0.199637	1.05e-07	1.11e-06	0	0	-0.0311431	1.418	0.229172	-1	1488.52	-0.221005	8.48e-06	4.4e-05	1975.96	-0.241934	3.69e-06	2.04e-05	0	0	-0.0238084	0.707339	0.518389	-1	1630.49	-0.0191829	0.73402	0.838596	2073.23	-0.169392	0.00385644	0.0160397	0	0
rs4649950	chr1	72247017	C	A	0.38	0.83	0.85	0.87	-	-	-	733.676	0.0384519	0.494088	0.635855	570.716	-0.0699413	0.242456	0.382055	0	0	-0.123951	2.69146	0.0545754	-1	388.074	0.167387	0.116983	0.195663	269.525	-0.0104074	0.939036	0.958808	0	0	-0.184543	0.909987	0.414304	-1	374.56	0.00400206	0.97482	0.987066	272.849	-0.0479567	0.760526	0.857706	0	0
rs1937183	chr1	72409920	T	C	0.15	0.37	0.54	0.17	-	-	-	1429.31	-0.00499973	0.89747	0.939066	1356.68	0.0384112	0.357268	0.506515	0	0	0.0473949	-1.93855	0.124585	-1	1786.96	-0.16202	0.00141335	0.0045376	1822.76	-0.0608687	0.235858	0.342398	0	0	0.0986538	-1.47101	0.21525	-1	1786.22	-0.237737	0.000192266	0.00124066	1854.21	-0.0823017	0.133181	0.26136	0	0
rs11209906	chr1	72545694	C	T	0.22	0.43	0.61	0.43	-	-	-	1888.71	-0.0433226	0.197809	0.33036	2429.31	-0.0527611	0.077092	0.163584	0	0	0.00521832	-0.368503	0.731173	-1	2097.62	-0.101452	0.0173914	0.040305	2233.28	-0.152466	0.000183599	0.000728611	0	0	-0.0503733	1.58509	0.188125	-1	2155.55	-0.0926802	0.190886	0.338616	2318.86	-0.110713	0.111162	0.22846	0	0
rs12036585	chr1	72644116	C	T	0.42	0.65	0.83	0.51	-	-	-	1819.8	0.0475335	0.18124	0.310437	1798.7	-0.00364231	0.915434	0.950313	0	0	-0.0682946	2.10229	0.103386	-1	2163.75	-0.0362352	0.47691	0.589026	2208.92	0.0241716	0.601852	0.698674	0	0	0.0618293	-2.16365	0.0964937	-1	2211.37	-0.0424847	0.488211	0.644319	2268.46	0.031175	0.558306	0.703624	0	0
rs78152876	chr1	72696649	A	G	0.04	0.21	0.15	0.28	-	-	-	64.3619	-0.270494	0.136176	0.250903	69.7585	-0.00258654	0.987929	0.993602	0	0	0.34966	-2.57358	0.0617446	-1	70.5571	0.178629	0.469076	0.581536	77.5312	0.429359	0.10404	0.178217	0	0	0.181091	-0.507176	0.638714	-1	56.0243	-0.611454	0.400443	0.566243	59.4596	-0.398151	0.226965	0.383539	0	0
rs12726518	chr1	74059330	G	A	0.12	0.23	0.1	0.14	-	-	-	1644.05	-0.0435197	0.256743	0.398285	1856.8	-0.0437145	0.281718	0.427297	0	0	0.0111944	-0.228599	0.830392	-1	2282.1	-0.0764046	0.140957	0.227085	2552.97	-0.137706	0.000870473	0.00295886	0	0	-0.0576474	1.07061	0.344647	-1	2271.87	-0.162231	0.00738884	0.0274915	2647.71	-0.100299	0.107121	0.22277	0	0
rs826369	chr1	74279635	C	T	0.13	0.31	0.19	0.31	-	-	-	1245.75	0.106801	0.0102799	0.0329369	1291.14	0.209232	3.22e-07	3.19e-06	0	1	0.045312	-1.26998	0.272942	0.406894	1383.5	0.071236	0.297992	0.411349	1388.5	0.0957934	0.0745151	0.135237	0	0	0.0293492	-0.278221	0.794632	-1	1452.76	0.138612	0.0328367	0.0906305	1453.67	0.156169	0.0115555	0.0395453	0	0
rs7535692	chr1	75237970	C	A	0.23	0.27	0.7	0.14	-	-	-	662.477	0.00450637	0.947505	0.968326	676.67	-0.12653	0.0261499	0.070102	0	0	-0.15618	2.82851	0.0474166	-1	331.719	0.0126719	0.926791	0.950336	308.984	-0.166556	0.194262	0.293658	0	0	-0.170735	0.683683	0.531725	-1	347.046	0.0720542	0.584952	0.725138	335.984	0.00997269	0.944781	0.973634	0	0
rs671533	chr1	75731287	A	G	0.89	0.89	0.96	0.79	-	-	-	782.197	-0.0851092	0.134456	0.248548	1075.7	-0.000489345	0.990896	0.995028	0	0	0.121013	-3.11656	0.0356449	-1	745.471	-0.138171	0.123288	0.204057	979.548	-0.234558	8.55e-05	0.000364855	0	0	-0.082653	0.969582	0.38716	-1	734.452	-0.258822	0.0115217	0.0394594	1065.57	-0.0530485	0.499265	0.653344	0	0
rs4353040	chr1	75841662	T	C	0.66	0.5	0.88	0.4	-	-	-	920.282	0.0669195	0.205772	0.339957	1029.08	-0.0212611	0.647296	0.765193	0	0	-0.104135	1.79322	0.147398	-1	1312.99	-0.0839803	0.17691	0.273208	1535.08	0.0403694	0.503833	0.6146	0	0	0.122551	-1.33189	0.253719	-1	1351.38	-0.0683101	0.364357	0.532762	1549.23	-0.00300759	0.967613	0.983614	0	0
rs61653323	chr1	76024919	C	T	0.11	0.26	0.02	0.18	-	-	-	461.005	0.220277	0.0010707	0.00494708	455.882	0.0838078	0.284831	0.430663	1	0	-0.101038	1.07377	0.343384	0.476229	365.872	0.320325	0.00874837	0.0223874	316.263	0.151809	0.155505	0.245505	0	0	-0.153243	1.1487	0.3147	-1	343.34	0.0875155	0.593557	0.732572	278.598	-0.292257	0.0420379	0.109904	0	0
rs1770895	chr1	76500938	T	C	0.69	0.72	0.94	0.82	-	-	-	1874.95	-0.0359974	0.294103	0.440827	837.812	-0.0790264	0.112639	0.218773	0	0	-0.0280634	0.734732	0.503252	-1	1928.43	-0.0466889	0.404859	0.519405	769.127	-0.253877	0.000513327	0.00184292	0	0	-0.205222	2.14779	0.0982253	-1	1978.3	-0.0441195	0.430203	0.592776	812.789	-0.157226	0.0583412	0.141395	0	0
rs4949718	chr1	76899464	T	C	0.29	0.67	0.58	0.59	-	-	-	1536.63	-0.162317	1.4e-05	0.000106898	1360.52	-0.0600456	0.131586	0.244685	0	0	0.0945564	-5.04828	0.00723983	-1	1344.8	-0.0806021	0.250737	0.359518	1123.11	-0.169418	0.00443753	0.0124682	0	0	-0.0800112	1.56952	0.19161	-1	1393.59	-0.0460229	0.524829	0.674968	1189.56	-0.0682306	0.64809	0.773873	0	0
rs315090	chr1	76977202	G	A	0.58	0.51	0.59	0.48	-	-	-	1751.06	0.0379946	0.270528	0.414333	1462.85	0.0529088	0.183583	0.313495	0	0	0.0199373	-0.69733	0.524002	-1	1931.76	0.105296	0.0180428	0.0415644	1568.32	-0.0534894	0.240957	0.34831	0	0	-0.160086	3.72101	0.0204566	-1	1904.08	-0.00519862	0.935899	0.968833	1691.94	0.094643	0.219772	0.375384	0	0
rs1933398	chr1	77464672	G	C	0.6	0.23	0.46	0.28	-	-	-	487.002	-0.0989395	0.142635	0.259545	392.159	-0.0665449	0.349526	0.498842	0	0	-0.00771855	0.218565	0.837688	-1	436.748	-0.308293	0.00454884	0.0127358	337.436	-0.279312	0.00999166	0.0250507	0	0	0.0396093	-0.281112	0.792567	-1	441.561	-0.355695	0.00858119	0.0309538	347.702	-0.258652	0.0545211	0.13419	0	0
rs12095801	chr1	77788129	G	C	0.19	0.12	0	0.12	-	-	-	2754.63	-0.039327	0.216424	0.352908	2685.47	-0.00672932	0.819506	0.891057	0	0	0.0354666	-0.95249	0.394786	-1	3885.49	0.0869615	0.0041478	0.0117348	3629.41	-0.0839725	0.00673105	0.0179331	0	0	-0.170085	7.21661	0.00195512	-1	3917.34	0.0406981	0.309564	0.47506	3830.5	0.0045934	0.925416	0.96396	0	0
rs1166584	chr1	78261825	A	G	0.4	0.2	0.24	0.27	-	-	-	1123.88	-0.00474567	0.918425	0.951952	1361.86	0.00116209	0.977322	0.987476	0	0	0.0314665	-0.529321	0.624597	-1	618.63	-0.250304	0.000659003	0.00230574	820.355	0.191202	0.00359031	0.0103266	0	0	0.437212	-7.09016	0.0020894	-1	654.587	-0.150088	0.0778851	0.176186	790.361	0.0205582	0.811429	0.892393	0	0
rs1417103	chr1	78799291	G	A	0.71	0.92	0.91	0.93	-	-	-	2139.56	0.0534034	0.0884722	0.181811	1881.07	0.00670244	0.846499	0.908323	0	0	-0.0376694	0.998437	0.374573	-1	2195.28	-0.0348696	0.472617	0.584899	1868.94	-0.0583266	0.236723	0.343442	0	0	-0.0232107	0.424337	0.693147	-1	2283.83	0.0110183	0.853826	0.920251	1998.25	0.0655995	0.420168	0.58378	0	0
rs6695185	chr1	79299411	T	C	0.42	0.6	0.49	0.62	-	-	-	2044.65	0.210027	2.29e-10	3.07e-09	2006.15	0.208633	1.29e-07	1.34e-06	1	1	0.0108287	-0.278433	0.79448	0.859592	2007.57	0.355424	5.18e-21	7.11e-20	2064.21	0.463512	3.65e-16	4.19e-15	1	1	0.101727	-1.82955	0.141302	0.253422	2087.07	0.3938	3.23e-11	4.69e-10	2108.91	0.45655	6.87e-15	1.23e-13	1	1
rs11162775	chr1	80123321	G	A	0.23	0.38	0.48	0.21	-	-	-	1464.64	-0.0412439	0.306979	0.454022	1641.6	0.00195269	0.960242	0.976873	0	0	0.0534131	-0.883164	0.427032	-1	1288.08	0.0200446	0.723159	0.799812	1460.58	0.101676	0.0961962	0.167245	0	0	0.0777866	-1.2402	0.28268	-1	1294.32	-0.0358788	0.536296	0.685555	1461.08	0.0345314	0.67256	0.7927	0	0
rs1327602	chr1	81807097	C	T	0.6	0.6	0.37	0.54	-	-	-	2028.68	0.0357632	0.277205	0.42221	2258.71	-0.038522	0.226824	0.364708	0	0	-0.0466767	1.24852	0.279927	-1	1703.85	-0.00188111	0.967067	0.978462	1854.9	0.0417521	0.382081	0.497328	0	0	0.0450023	-1.66019	0.172213	-1	1706.8	-0.0690522	0.414084	0.57861	1901.46	0.0420791	0.556934	0.702683	0	0
rs761405	chr1	84265575	G	T	0.79	0.41	0.3	0.55	-	-	G	3145.38	0.0701221	0.00723285	0.0247587	2608.8	0.0366544	0.216995	0.353541	0	0	-0.0531498	2.25675	0.0869924	-1	4276.34	0.193266	1.66e-06	9.7e-06	3175.08	0.0329292	0.294969	0.408179	1	0	-0.158096	2.94464	0.0421939	0.112654	4354.15	0.177672	3.74e-07	3.87e-06	3301.57	0.0757109	0.0398908	0.105602	1	0
rs4628522	chr1	84289948	T	G	0.15	0.15	0.28	0.29	-	-	-	1752.18	-0.157911	8.75e-06	6.93e-05	1774.83	-0.0570776	0.110755	0.215953	0	0	0.0965467	-4.00953	0.0160028	-1	2042.27	-0.113614	0.010856	0.0268827	2118.6	-0.170565	0.00250753	0.0075506	0	0	-0.0592848	0.741354	0.499643	-1	2073.25	-0.141441	0.0176225	0.0548745	2196.57	-0.133824	0.0117602	0.0400827	0	0
rs78619403	chr1	84831087	T	C	0.03	0.04	0	0.08	-	-	-	1324.61	0.0882358	0.0531518	0.122352	1410.88	-0.0974344	0.0262115	0.0702393	0	0	-0.158494	4.40378	0.0116569	-1	1129.96	-0.0537989	0.35063	0.466112	1265.3	-0.032514	0.523006	0.631496	0	0	0.0229785	-0.486601	0.652	-1	1184.52	0.013042	0.8888	0.943314	1314.08	0.00557893	0.9448	0.973634	0	0
rs2892841	chr1	85224860	C	T	0.12	0.25	0.44	0.33	T	-	-	2038.6	0.0964038	0.00273303	0.0109151	2224.32	0.175655	1.16e-08	1.35e-07	0	1	0.070984	-6.10116	0.00365146	0.0208732	2168.71	0.23649	3.75e-06	2.07e-05	2573.55	0.407783	6.08e-16	6.9e-15	1	1	0.171107	-2.89804	0.0442049	0.116508	2219.92	0.235607	3.67e-05	0.00028245	2473.15	0.242403	0.000138664	0.000929483	1	1
rs4907095	chr1	85238207	C	T	0.53	0.55	0.52	0.63	-	-	-	1852.08	0.0466456	0.205454	0.33968	1799.16	0.0269857	0.463624	0.610218	0	0	-0.0641253	3.07703	0.0370384	-1	2134.71	-0.105964	0.0264503	0.0575402	2021.66	-0.0180058	0.751677	0.822087	0	0	0.0855668	-1.06716	0.346026	-1	2389.78	0.14685	0.00327069	0.0139743	2256.15	0.219613	2.12e-05	0.000169292	0	1
rs1886647	chr1	85354563	G	A	0.25	0.36	0.35	0.31	-	-	G	1833.22	0.0143138	0.674613	0.786049	1751.83	-0.0981371	0.00358612	0.0137717	0	0	-0.108885	6.67691	0.00261543	-1	2830.84	0.0766431	0.0495617	0.0961908	2711.07	-0.0263142	0.430695	0.543652	0	0	-0.10293	5.00946	0.00744051	-1	2998.1	0.168654	0.000832563	0.00442371	2737.96	-0.0665959	0.201844	0.35288	1	0
rs10782533	chr1	85385312	C	T	0.69	0.45	0.31	0.55	-	-	-	2157.27	-0.0317121	0.346479	0.496279	2251.29	-0.0690187	0.0256939	0.0691684	0	0	-0.0454891	1.77972	0.149733	-1	2935.82	-0.0287596	0.400146	0.514857	2986.24	-0.169462	3.64e-05	0.00016796	0	0	-0.14382	2.72435	0.0527493	-1	3026.06	-0.0104953	0.798879	0.883637	2987.85	-0.243416	5.79e-06	5.09e-05	0	0
rs34407588	chr1	85514282	T	C	0.12	0.19	0.21	0.25	-	-	-	647.06	0.104255	0.0636131	0.14074	726.043	0.061853	0.277658	0.422566	0	0	-0.00578982	0.108794	0.918605	-1	909.884	0.667296	7.44e-21	1.01e-19	1025.44	0.673175	8.62e-18	1.07e-16	1	1	0.00718917	-0.164782	0.877108	0.917332	741.823	0.0821186	0.296344	0.460275	890.124	0.262338	0.00953893	0.0337848	0	0
rs1361714	chr1	85960156	G	A	0.61	0.59	0.64	0.44	-	-	-	1822.41	-0.0808966	0.0296981	0.077684	1872.99	-0.0332587	0.339419	0.488919	0	0	0.0310182	-0.580245	0.592866	-1	2081.78	0.0887224	0.0620526	0.116104	2017.22	-0.00138835	0.979699	0.986504	0	0	-0.0925674	1.67211	0.16982	-1	2003.67	-0.0891416	0.148835	0.283215	2013.17	-0.0793913	0.304722	0.46962	0	0
rs1507284	chr1	86603322	C	T	0.07	0.18	0.05	0.17	C	C	-	2203.5	0.35096	3.6e-27	9.58e-26	1662.14	0.144415	0.00021039	0.00121314	1	1	-0.200718	4.81539	0.00855165	0.0368069	1355.29	0.611403	1.49e-28	2.62e-27	909.662	0.14974	0.0213914	0.0479657	1	0	-0.46223	20.8634	3.12e-05	0.00116389	1298.42	0.446118	6.77e-09	8.43e-08	897.347	0.0431984	0.584464	0.7248	1	0
rs1321692	chr1	86958205	T	A	0.73	0.69	0.71	0.78	-	-	-	1878.97	-0.0764508	0.0333512	0.0848055	2232.13	-0.0311523	0.348239	0.497742	0	0	0.0496735	-1.55983	0.193813	-1	2214.32	-0.135435	0.0012707	0.00412976	2735.22	-0.175802	1.64e-05	8.06e-05	0	0	-0.0411587	0.991462	0.377582	-1	2295.2	-0.101919	0.367997	0.536107	2948.62	-0.0254523	0.602468	0.740275	0	0
rs10493817	chr1	89126887	T	G	0.05	0.37	0.35	0.32	-	-	-	1213.88	-0.056275	0.1929	0.324557	1364.1	0.0351807	0.392706	0.542334	0	0	0.0963097	-1.95452	0.122321	-1	1019.19	-0.103599	0.0996439	0.172019	1263.06	0.138013	0.00784114	0.0203988	0	0	0.240658	-5.01432	0.00741503	-1	1021.27	-0.169954	0.0436969	0.113363	1228.47	-0.00973573	0.890689	0.944203	0	0
rs12127787	chr1	89458761	T	C	0.06	0.28	0.2	0.31	T	-	-	3261.48	0.385078	1.97e-40	7.06e-39	3363.83	0.288537	2.36e-20	5.22e-19	1	1	-0.0815273	3.36099	0.0282789	0.0841336	5957.91	0.849222	3.87e-83	1.79e-81	6195.18	0.803406	4.51e-62	1.53e-60	1	1	-0.0479553	1.46394	0.217056	0.337187	5284.58	0.511268	1.54e-46	6.36e-45	5387.84	0.412977	9.37e-31	2.85e-29	1	1
rs6672564	chr1	89817783	T	C	0.87	0.76	0.6	0.66	-	C	-	1603.89	-0.0253593	0.494555	0.636396	1544.41	0.119977	0.00361651	0.0138685	0	0	0.101552	-4.66344	0.00956501	-1	1224.7	-0.119304	0.0552922	0.105371	1254.08	0.2115	0.000300963	0.00114322	0	1	0.33486	-3.99733	0.016166	0.0595155	1323.55	0.0391461	0.523142	0.673346	1258.62	0.156138	0.0350665	0.0956489	0	0
rs17492028	chr1	90018297	G	A	0.16	0.15	0.21	0.23	-	-	-	1918.06	-0.0122874	0.715591	0.816523	2021.29	-0.0304993	0.364207	0.513593	0	0	-0.0147957	0.58764	0.588346	-1	2509.08	-0.0237272	0.527038	0.63475	2580.2	-0.070172	0.126789	0.208725	0	0	-0.0480707	1.22635	0.287322	-1	2466.22	-0.144921	0.00631979	0.0241471	2499.8	-0.241053	2.93e-06	2.71e-05	0	0
rs113834473	chr1	90309525	G	C	0.05	0.27	0.33	0.25	NA	NA	NA	13.6092	-0.355261	0.381039	0.531171	17.6365	0.151698	0.668688	0.781914	NA	NA	NA	NA	NA	NA	15.1436	0.423255	0.529885	0.636757	12.8255	-0.18352	0.786217	0.847484	NA	NA	NA	NA	NA	NA	15.7093	0.453418	0.58041	0.721632	16.6581	0.460998	0.545099	0.692744	NA	NA
rs4658234	chr1	92048779	T	G	0.85	0.88	1	0.77	-	-	-	1793.53	-0.0375338	0.273829	0.418154	1740.82	0.0436252	0.241752	0.38128	0	0	0.0514844	-2.65789	0.0565144	-1	2026	-0.0738945	0.135519	0.220272	1959.65	0.0236569	0.696145	0.778234	0	0	0.0926823	-1.39033	0.236793	-1	2025.72	-0.146906	0.00879995	0.031629	2003.82	0.0196503	0.767127	0.861727	0	0
rs11165354	chr1	92194322	C	A	0.32	0.64	0.49	0.63	-	-	-	379.663	-0.162715	0.0310175	0.0802093	223.675	-0.155288	0.098856	0.197662	0	0	-0.0206551	0.705049	0.519669	-1	319.937	-0.158166	0.190656	0.289715	185.721	0.0873719	0.544971	0.650102	0	0	0.247437	-1.43916	0.223509	-1	363.934	0.144056	0.29288	0.456736	188.595	0.0659449	0.7609	0.857908	0	0
rs10783003	chr1	92195746	C	T	0.32	0.64	0.49	0.62	-	-	-	809.309	-0.297505	4.25e-09	5.16e-08	707.841	-0.120757	0.0338411	0.0858223	0	0	0.191583	-2.59233	0.0605354	-1	785.909	-0.43357	7.64e-09	5.78e-08	729.414	-0.172773	0.050079	0.0969853	0	0	0.256149	-4.21689	0.0135112	-1	838.898	-0.297659	0.00028826	0.00176947	750.823	-0.1567	0.128796	0.254758	0	0
rs6684961	chr1	92226827	C	T	0.16	0.23	0.44	0.17	-	-	-	1590.4	-0.0195924	0.585622	0.714583	1254.36	-0.105153	0.0190271	0.0542397	0	0	-0.0944294	3.14021	0.0348408	-1	1932.51	-0.056484	0.148164	0.236072	1554.75	-0.0656484	0.129341	0.212149	0	0	-0.00936615	0.635791	0.559469	-1	1880.82	-0.209291	0.000211595	0.00134988	1507.35	-0.231961	0.00242933	0.0109013	0	0
rs1610319	chr1	93270444	T	A	0.83	0.92	0.96	0.91	A	-	-	2450.69	-0.0278456	0.33967	0.489099	2734.95	0.116114	0.000122623	0.000757244	0	1	0.153107	-4.92386	0.00790753	0.0350732	3146.81	-0.0436166	0.323514	0.438145	3579.24	0.0741193	0.0684533	0.125888	0	0	0.118771	-4.2714	0.0129357	-1	3070.25	-0.191965	9.48e-06	8.06e-05	3662.56	0.0702426	0.0694878	0.161834	0	0
rs2774949	chr1	93352553	T	C	0.7	0.67	0.96	0.64	-	-	-	2396.35	0.0792012	0.00959037	0.0311151	2589.25	0.0352811	0.261942	0.404536	0	0	-0.0633182	2.40538	0.0739236	-1	2194.97	0.304776	1.93e-10	1.65e-09	2303.53	0.166919	0.00066388	0.0023216	1	1	-0.141237	1.83359	0.14064	0.252936	2044.51	0.0468665	0.487628	0.643802	2366.83	0.177193	0.00126554	0.00630432	0	1
rs56320266	chr1	93479471	C	T	0.02	0.2	0.37	0.29	-	-	-	3328.62	-0.082861	0.00158818	0.00686311	2321.04	-0.10977	0.000439723	0.00231211	0	0	-0.0110003	0.332842	0.755968	-1	3805.74	-0.185638	1.4e-07	9.36e-07	2829.73	-0.11781	0.00115847	0.00380353	0	0	0.0686764	-1.89503	0.130987	-1	3995.99	-0.109701	0.0084761	0.0306815	2839.13	-0.179825	0.000168666	0.00110692	0	0
rs7542900	chr1	95070041	T	C	0.57	0.71	0.69	0.84	-	-	-	1959	-0.085092	0.013755	0.0419334	1715.32	-0.0791093	0.0261199	0.0700496	0	0	0.0343391	-0.781428	0.478215	-1	2379.61	-0.132205	0.000743305	0.00256804	2197.92	-0.0414313	0.338734	0.453629	0	0	0.0913685	-1.94332	0.123904	-1	2542.75	-0.00775868	0.862234	0.926202	2204.54	-0.102783	0.0846728	0.187636	0	0
rs1245487	chr1	95074087	G	A	0.64	0.41	0.5	0.27	-	-	-	1504.69	-0.111621	0.00550677	0.0197737	1535.64	-0.138487	0.00045853	0.00239604	0	0	-0.0206704	0.476438	0.658621	-1	2102.97	-0.104536	0.0179318	0.0413794	2161.52	-0.178008	0.00024326	0.000944797	0	0	-0.0733138	1.79923	0.146369	-1	2075.36	-0.218426	0.00406889	0.0167374	2289.78	-0.0779464	0.297896	0.461993	0	0
rs2296308	chr1	95709939	T	G	0.66	0.86	0.79	0.88	-	-	-	2207.4	-0.0348928	0.299181	0.446011	2713.79	-0.108483	0.000212461	0.00122299	0	0	-0.0522406	1.23055	0.285905	-1	2873.94	-0.0337611	0.373049	0.488632	3600.99	-0.0991989	0.0064992	0.0174084	0	0	-0.0651067	1.37428	0.241328	-1	2939.25	-0.0364902	0.490835	0.646075	3646.84	-0.133411	0.00205166	0.00944548	0	0
rs36069622	chr1	97529318	C	A	0.02	0.17	0.13	0.22	-	-	-	1992.7	0.0745875	0.0359052	0.0898905	2037.22	-0.0234193	0.489828	0.632284	0	0	-0.11592	1.99002	0.117448	-1	2522.24	0.169698	1.63e-05	8.05e-05	2678.65	0.0952081	0.00604245	0.0163735	1	0	-0.0742806	2.00275	0.115753	0.225732	2537.82	0.119411	0.0184215	0.0569283	2637.58	-0.0200735	0.702452	0.815243	0	0
rs828053	chr1	97609326	A	G	0.22	0.21	0.29	0.15	-	-	-	1392.79	-0.0612315	0.121528	0.230827	1464.09	-0.088702	0.0201698	0.0567912	0	0	0.0024847	-0.114766	0.914161	-1	1389.34	-0.175434	0.00150329	0.00478758	1453.8	-0.0297322	0.547753	0.652377	0	0	0.148819	-3.62747	0.0222096	-1	1421.95	-0.17787	0.0193217	0.0592891	1462.6	-0.0812257	0.323588	0.490509	0	0
rs507170	chr1	97738354	G	C	0.91	0.62	0.63	0.71	-	-	-	2503.69	-0.0491324	0.138818	0.254483	1840.63	-0.0916374	0.0226972	0.0625366	0	0	-0.0474111	0.898592	0.419672	-1	2422.17	0.00875903	0.855474	0.898531	1484.31	-0.227197	2.43e-05	0.000116327	0	0	-0.235544	7.76412	0.00148326	-1	2452.82	-0.0248077	0.654571	0.778646	1590.9	-0.0908902	0.311974	0.477345	0	0
rs72728428	chr1	97842369	T	C	0.25	0.17	0.2	0.19	-	-	-	905.93	-0.0879452	0.0644466	0.142211	700.6	-0.0480464	0.373778	0.523538	0	0	0.0114131	-0.326363	0.760512	-1	580.815	-0.122189	0.22434	0.329986	504.329	-0.206906	0.0286486	0.0614302	0	0	-0.074186	0.393863	0.713776	-1	632.192	0.0538943	0.519847	0.671349	542.741	-0.0577817	0.574823	0.717471	0	0
rs9727115	chr1	99177253	G	A	0.37	0.36	0.36	0.38	-	-	-	3237.09	-0.0396415	0.162308	0.286206	3451.57	-0.070332	0.00615557	0.021665	0	0	-0.000528999	0.0138937	0.98958	-1	3688.57	-0.0616457	0.117296	0.196041	3802.55	-0.150445	7.8e-05	0.000335691	0	0	-0.0892022	2.34087	0.0793026	-1	3806.51	-0.0388736	0.367369	0.535597	3965.22	-0.0958346	0.032358	0.0895842	0	0
rs12725220	chr1	99184798	G	A	0.47	0.37	0.36	0.38	-	-	-	3189.16	-0.0113819	0.689491	0.797527	2540.84	-0.00850807	0.794343	0.87313	0	0	-0.0337723	1.22046	0.289317	-1	3658.06	-0.00114961	0.972672	0.982227	2733.65	-0.00737093	0.855181	0.898363	0	0	-0.00643384	0.1228	0.908188	-1	3671.76	-0.0614804	0.182618	0.327771	2727.28	-0.0835055	0.0526973	0.130821	0	0
rs4908321	chr1	99194938	A	G	0.38	0.37	0.36	0.38	-	-	-	146.705	-0.0295571	0.828742	0.896906	121.221	-0.318261	0.0133593	0.0409586	0	0	-0.283985	1.67836	0.168579	-1	166.002	0.140456	0.32804	0.442911	123.845	-0.217128	0.254826	0.363601	0	0	-0.396687	1.84794	0.138319	-1	183.277	0.34402	0.0428568	0.111613	112.973	-0.605125	0.0171702	0.053814	0	0
rs9434444	chr1	99199207	A	G	0.47	0.54	0.29	0.61	G	G	-	2564.87	0.128623	8.05e-05	0.000520562	2875	0.442301	4.66e-07	4.54e-06	1	1	0.355297	-6.87521	0.00234482	0.0153976	3049.87	0.372732	7.4e-21	1.01e-19	4274.35	1.14801	8.44e-229	9.32e-227	1	1	0.776097	-18.1667	5.4e-05	0.00159141	2773.38	0.0529046	0.387145	0.554298	2907.46	0.185315	0.00198404	0.00917804	0	1
rs10875179	chr1	99200198	G	A	0.48	0.37	0.36	0.38	A	-	A	1699.5	0.0079837	0.847689	0.908879	1948.25	0.459685	1.09e-42	4.08e-41	0	1	0.427572	-11.7819	0.00029697	0.00360832	1733.33	0.129302	0.0107983	0.0267695	1885.02	0.294415	1.06e-06	6.34e-06	0	1	0.160135	-1.94858	0.123158	0.235051	1674.66	-0.035161	0.560103	0.704496	2153.81	0.568541	5.14e-17	1.01e-15	0	1
rs12760466	chr1	99201371	C	T	0.4	0.37	0.36	0.38	-	-	-	147.615	0.0279433	0.829253	0.896968	194.97	-0.102822	0.333065	0.482342	0	0	-0.0502042	0.371403	0.729173	-1	99.1775	-0.0657679	0.770349	0.83535	147.461	-0.00179841	0.991708	0.994733	0	0	0.102064	-0.499403	0.643715	-1	106.502	0.0720217	0.790197	0.878138	135.58	-0.326652	0.163238	0.303301	0	0
rs17491505	chr1	99636155	C	T	0.02	0.1	0	0.11	-	-	-	1986.01	-0.116036	0.00046282	0.00241659	2146.3	-0.0155051	0.640223	0.759828	0	0	0.0792764	-1.92253	0.126901	-1	1290.08	-0.0112904	0.841041	0.888086	1387.17	-0.202158	0.000898089	0.003042	0	0	-0.193238	2.22317	0.0902931	-1	1260.26	-0.152167	0.0633934	0.151033	1474.92	-0.0890639	0.169603	0.311818	0	0
rs12025099	chr1	99789514	C	T	0.34	0.55	0.65	0.41	-	-	-	1260.19	-0.0255877	0.569224	0.70162	1222.86	-0.0531163	0.224257	0.361745	0	0	-0.0294683	1.07487	0.342947	-1	1030.73	-0.0435999	0.564253	0.666735	957.358	0.0105419	0.860301	0.902016	0	0	0.0551093	-0.833774	0.451303	-1	1048.43	-0.0632228	0.468647	0.626101	893.499	-0.269224	0.00679575	0.0256745	0	0
rs17456578	chr1	100925226	T	G	0.09	0.14	0.05	0.19	-	-	-	2755.91	0.123734	1.73e-05	0.000129688	2821.09	0.12921	8.18e-06	6.51e-05	1	1	0.0315462	-0.941641	0.399693	0.532233	2708.32	0.0996889	0.00587248	0.0159707	2725.02	0.0449872	0.233435	0.339915	0	0	-0.0564236	2.31906	0.0812208	-1	2829.29	0.15475	0.000223643	0.00142002	2829.84	0.084395	0.138217	0.268313	1	0
rs35127357	chr1	101081864	G	A	0.06	0.1	0.07	0.12	-	-	-	1697.87	-0.00235922	0.947083	0.968262	1912.72	0.0707067	0.0339699	0.0861027	0	0	0.0453939	-1.11261	0.328232	-1	2412.9	0.0648087	0.168381	0.262392	2654.11	0.0690436	0.387623	0.50265	0	0	-0.00160499	0.0222157	0.98334	-1	2373.03	-0.0531497	0.371599	0.539102	2728.08	0.0781424	0.0918969	0.199591	0	0
rs10881264	chr1	105680379	A	C	0.31	0.54	0.69	0.57	-	-	-	1255.74	0.0120567	0.797698	0.876032	1203.19	-0.0715077	0.0964837	0.194075	0	0	-0.0855104	1.77252	0.150994	-1	1411.41	-0.159944	0.00124325	0.00405131	1362.74	-0.107124	0.0653426	0.121267	0	0	0.0501416	-0.85877	0.438884	-1	1522.72	-0.00565888	0.930643	0.966716	1374.61	-0.151111	0.0529886	0.131412	0	0
rs7519669	chr1	106810917	G	A	0.45	0.14	0	0.19	-	-	-	2045.68	-0.0955095	0.00306388	0.0120369	1638.55	-0.0999989	0.0046935	0.0172155	0	0	0.00459038	-0.269738	0.800705	-1	2843.26	-0.0338057	0.314424	0.428589	2200.35	-0.0913712	0.0519824	0.0999252	0	0	-0.0579824	1.38679	0.237785	-1	2943.82	-0.00344046	0.93545	0.968706	2328.65	0.0059936	0.91265	0.956799	0	0
rs4914952	chr1	108184270	C	A	0.24	0.43	0.49	0.43	-	-	-	1460.37	0.00113544	0.977902	0.987639	2240.95	-0.0157994	0.630573	0.752148	0	0	-0.0362707	1.01129	0.369082	-1	1862.13	-0.0242897	0.648638	0.739662	2839.29	-0.0918435	0.0673322	0.124119	0	0	-0.0681497	0.662028	0.544148	-1	1928.51	0.00688316	0.905718	0.951954	2967.08	-0.0341762	0.428489	0.591322	0	0
rs345257	chr1	108515714	G	A	0.62	0.85	0.98	0.82	-	-	-	100.029	0.2357	0.098559	0.19722	43.0973	-0.027509	0.904041	0.943344	0	0	-0.342154	1.8655	0.135535	-1	82.3549	0.354588	0.219631	0.324548	36.7605	-0.112191	0.771542	0.836296	0	0	-0.599998	2.3832	0.0757254	-1	67.9375	-0.261886	0.40259	0.568145	37.5907	-0.1117	0.780995	0.871315	0	0
rs1886422	chr1	109632020	G	A	0.16	0.27	0.43	0.11	G	-	-	1790.02	0.126216	0.000342781	0.00186415	1685.27	-0.062573	0.0736823	0.158017	1	0	-0.168718	8.01025	0.00131747	0.010394	2151.54	0.0817279	0.0741442	0.134654	2173.75	0.0146796	0.753268	0.822627	0	0	-0.0651937	1.64538	0.175237	-1	2270.17	0.163138	0.00163043	0.00782978	2211.99	-0.00470783	0.928052	0.965214	1	0
rs534027	chr1	109643380	G	C	0.63	0.4	0.44	0.33	-	-	-	2142.79	0.0532689	0.083505	0.173667	1839.42	0.00633288	0.851981	0.91174	0	0	-0.041362	2.52171	0.065238	-1	2406.91	0.0850701	0.0902672	0.158573	2078.25	0.192048	3.13e-05	0.000146227	0	1	0.110422	-1.65846	0.172565	0.288251	2489.1	0.109556	0.073855	0.169718	2061.27	0.103537	0.0349993	0.0955043	0	0
rs660240	chr1	109817838	T	C	0.61	0.81	0.95	0.8	T	-	-	2454.83	0.15514	1.59e-07	1.64e-06	1916.8	0.127332	0.000215859	0.00123885	1	1	-0.0458198	3.31492	0.0295183	0.0865996	2942.47	0.0476452	0.252671	0.36133	2460.66	0.0968291	0.0614218	0.115132	0	0	0.0459753	-0.449085	0.676627	-1	3087.81	0.114131	0.00818192	0.0298572	2553.72	0.132634	0.00231807	0.0104717	0	0
rs1332018	chr1	110282972	G	T	0.85	0.63	0.85	0.58	G	-	-	244.702	0.321517	0.000508166	0.00262692	247.007	0.181028	0.0533242	0.122611	1	0	-0.104038	3.53811	0.0240544	0.0759234	302.14	0.393323	0.000556948	0.00197897	286.697	0.145081	0.245917	0.354	1	0	-0.272011	1.71127	0.162199	0.275058	310.853	0.406511	0.00162278	0.00780161	310.037	0.286007	0.04656	0.119208	1	0
rs1869595	chr1	110746260	G	A	0.05	0.39	0.32	0.46	-	-	-	2229.87	0.10863	0.000469814	0.00244553	1784.12	0.104453	0.00319589	0.0124575	1	0	-0.0240962	0.581281	0.592232	0.705234	2405.51	-0.0414889	0.248813	0.357101	1944.88	-0.0126601	0.762147	0.829928	0	0	0.028004	-0.716256	0.513425	-1	2477.43	-0.0244985	0.621431	0.754878	2051.16	0.0693121	0.200345	0.351326	0	0
rs648111	chr1	110852644	A	G	0.95	0.82	0.78	0.71	-	-	-	936.637	-0.0444721	0.421722	0.571175	1005.47	-0.11107	0.0208385	0.0583815	0	0	-0.027032	0.261864	0.806358	-1	1010.18	-0.0303268	0.659103	0.748053	987.08	-0.138219	0.0166888	0.0388837	0	0	-0.104489	1.91	0.128747	-1	944.188	-0.309791	0.000385425	0.00227675	971.244	-0.263923	0.0102541	0.035847	0	0
rs17025863	chr1	111020045	G	A	0.12	0.2	0.22	0.08	-	-	-	2518.77	-0.0594518	0.0453279	0.108048	1831.77	-0.118485	0.000712246	0.0035097	0	0	-0.0328744	1.13341	0.32037	-1	2992.19	-0.11063	0.00231556	0.00704015	2134.11	-0.141764	0.00321821	0.0093744	0	0	-0.0330819	0.542391	0.616354	-1	3134.57	-0.0429968	0.394604	0.561277	2197.42	-0.124993	0.00747024	0.0276824	0	0
rs815324	chr1	111038840	T	C	0.48	0.4	0.33	0.45	-	-	-	1845.64	0.0805841	0.0157578	0.046678	1569.67	0.136753	0.00043463	0.00229187	0	1	0.00966553	-0.239042	0.822821	0.882502	2112.38	0.0182044	0.705102	0.785768	1857.19	0.0213808	0.634064	0.727597	0	0	0.00442173	-0.0984412	0.926318	-1	2222.15	0.0923762	0.0621471	0.148536	1898.21	0.0131548	0.845605	0.91511	0	0
rs518785	chr1	111359802	G	A	0.88	0.88	0.99	0.78	-	G	-	2983.43	0.124366	0.000190187	0.0011133	2411.42	0.0724446	0.0145718	0.0438487	1	0	-0.0574338	1.44059	0.223133	0.356234	3829.21	0.196351	2.75e-06	1.55e-05	2761.5	0.0521511	0.225504	0.331445	1	0	-0.144801	4.47487	0.0110333	0.0450663	3814.92	0.121199	0.0131252	0.0438591	2827.87	0.0513052	0.318242	0.48468	0	0
rs1270853	chr1	111991845	C	A	0.53	0.34	0.75	0.39	-	-	-	1199.04	0.363078	1.99e-16	3.79e-15	948.497	0.398365	6.53e-15	1.15e-13	1	1	0.0464071	-1.29221	0.265884	0.400944	1951.17	1.09141	1.87e-72	7.34e-71	1643.01	1.15384	3.99e-32	7.84e-31	1	1	0.0599575	-1.56516	0.192599	0.312806	1592.22	0.579627	4.48e-25	1.18e-23	1281.5	0.541882	9.09e-15	1.61e-13	1	1
rs12083507	chr1	112050944	G	A	0.52	0.09	0.24	0.1	-	-	-	1743.95	0.203754	6.01e-09	7.19e-08	2082.84	0.146825	3.52e-06	3e-05	1	1	-0.0569621	2.79716	0.0489529	0.12265	2698.68	0.202271	0.000334759	0.00125849	3172.12	0.10637	0.00738565	0.0193945	1	0	-0.091318	1.0302	0.361132	0.480533	2852.35	0.28507	1.76e-10	2.43e-09	3418.31	0.243067	2.41e-07	2.55e-06	1	1
rs544941	chr1	112312334	A	T	0.02	0.17	0.17	0.15	A	-	-	2200.56	0.230054	1.7e-12	2.63e-11	2287.56	0.147236	2.37e-06	2.1e-05	1	1	-0.0913401	7.90576	0.00138489	0.0106823	2998.14	0.168378	8.55e-06	4.44e-05	3164.14	0.190447	3.12e-06	1.75e-05	1	1	0.0204586	-0.734196	0.503545	0.616111	3220.06	0.296048	2.26e-07	2.4e-06	3413.72	0.328417	2.33e-07	2.47e-06	1	1
rs7527662	chr1	113278578	C	G	0.26	0.38	0.33	0.27	C	C	-	2895.24	0.202702	2.04e-12	3.13e-11	2397.19	0.146021	1.01e-06	9.35e-06	1	1	-0.063628	3.14723	0.0346061	0.0971659	4964.49	0.884368	1.01e-91	5.23e-90	4007.87	0.675497	9.53e-99	5.27e-97	1	1	-0.206096	4.09026	0.0149719	0.0557458	4633.64	0.671952	4.78e-48	2.01e-46	3820.09	0.502574	1.2e-24	3.15e-23	1	1
rs6656041	chr1	113554734	T	C	0.77	0.63	0.31	0.69	-	-	-	1018.74	0.016308	0.722652	0.822274	1147.63	0.0398606	0.378648	0.528527	0	0	0.0168557	-0.630979	0.562311	-1	1356.65	-0.0231447	0.723004	0.799799	1481.61	-0.0401728	0.436792	0.549392	0	0	-0.0118326	0.152688	0.886037	-1	1395.3	-0.00895823	0.901304	0.95022	1579.77	0.0749327	0.277181	0.440925	0	0
rs11102732	chr1	114650259	T	A	0.39	0.28	0.44	0.2	-	-	-	1551.54	-0.00718769	0.844512	0.90742	1507.99	-0.118822	0.00133113	0.00592114	0	0	-0.121251	4.31681	0.0124788	-1	2003.01	-0.044595	0.300877	0.414186	1918.14	-0.0768041	0.137326	0.222404	0	0	-0.0331292	0.492265	0.648327	-1	2005.63	-0.113754	0.100154	0.212185	1890.3	-0.192754	0.0169251	0.0532068	0	0
rs56066629	chr1	114812989	G	A	0.17	0.22	0.28	0.28	-	-	-	1584.51	-0.0719153	0.0529742	0.122054	1503.81	-0.13708	0.000493909	0.00256107	0	0	-0.0657728	1.29158	0.266079	-1	1708.32	-0.0129659	0.805658	0.862196	1574.18	-0.0809076	0.0958756	0.166753	0	0	-0.065192	1.08908	0.337338	-1	1753.83	-0.00669332	0.889331	0.94358	1612.25	-0.0827455	0.280414	0.444625	0	0
rs9429530	chr1	114896075	A	G	0.16	0.3	0.42	0.25	-	A	-	1653.37	0.162223	7.55e-05	0.000491025	1771.28	0.186452	1.33e-07	1.38e-06	1	1	-0.00730532	0.179815	0.866039	0.914061	2674.27	0.448329	1.36e-21	1.89e-20	2774.74	0.312145	3.82e-11	3.4e-10	1	1	-0.136512	5.73726	0.00457217	0.0253632	2690.43	0.403078	9.36e-23	2.29e-21	2750.78	0.225808	1.09e-05	9.2e-05	1	1
rs4839518	chr1	116745951	G	A	0.06	0.7	0.47	0.85	-	-	-	1832.48	-0.0559296	0.110336	0.215199	2026.63	-0.0451875	0.15903	0.281993	0	0	-0.0099872	0.641545	0.556084	-1	2413.2	-0.00119841	0.980652	0.986992	2571.58	-0.0822998	0.0230606	0.0511147	0	0	-0.0799682	3.53088	0.0242114	-1	2378.6	-0.113856	0.0283921	0.0808119	2674.16	-0.039001	0.35663	0.525282	0	0
rs17575616	chr1	117010232	C	T	0.06	0.43	0.26	0.51	-	-	-	2108.79	-0.0162321	0.605566	0.731317	2555.28	-0.0294323	0.310465	0.457682	0	0	-0.0179041	1.75259	0.154548	-1	2440.05	0.0416969	0.277508	0.389574	2855.03	-0.16696	7.65e-05	0.000329496	0	0	-0.209923	4.54864	0.0104284	-1	2435.17	-0.0337012	0.583595	0.724137	2955.89	-0.135813	0.00530591	0.0208584	0	0
rs7554038	chr1	117041688	G	A	0.05	0.27	0.05	0.2	-	-	-	2061.43	-0.0311041	0.584924	0.714183	1182.58	-0.0522338	0.224297	0.361767	0	0	-0.00659267	0.102066	0.923616	-1	2282.44	-0.0354715	0.429465	0.542302	1083.18	-0.011109	0.859518	0.901554	0	0	0.0213672	-0.534977	0.621022	-1	2312.65	-0.0671545	0.15208	0.288089	1142.25	0.071044	0.293834	0.457641	0	0
rs758518	chr1	117081810	A	G	0.19	0.2	0.58	0.12	-	-	-	1066.56	-0.0402078	0.384252	0.533901	1324.91	0.064139	0.107818	0.211635	0	0	0.118671	-2.95987	0.0415599	-1	1786.49	-0.0949211	0.0319158	0.0672277	2153	-0.0811302	0.0643861	0.119739	0	0	0.0134649	-0.237028	0.82428	-1	1864.68	-0.0384195	0.540505	0.689009	2260.2	-0.00902805	0.933998	0.968084	0	0
rs79121504	chr1	117306589	C	A	0.01	0.01	0	0.09	-	-	-	1481.24	0.066188	0.0873739	0.179965	1603.36	0.0119826	0.739388	0.833441	0	0	-0.0137201	0.535376	0.62077	-1	2491.37	0.260826	3.55e-08	2.53e-07	2554.65	0.13459	0.00111313	0.00367168	1	1	-0.123123	1.91657	0.127775	0.238623	2370.48	0.0589744	0.20464	0.356217	2464.62	-0.0353693	0.539362	0.687954	0	0
rs2767320	chr1	118080220	A	G	0.22	0.34	0.4	0.26	-	-	-	345.318	-0.0464641	0.595242	0.72305	466.187	-0.0156277	0.816534	0.8893	0	0	0.0435518	-0.591843	0.585787	-1	454.358	-0.211052	0.0267818	0.0580739	627.671	-0.0297736	0.712784	0.791945	0	0	0.1802	-1.669	0.170441	-1	497.812	-0.00637429	0.948827	0.975209	660.013	0.0426334	0.641833	0.770494	0	0
rs3767812	chr1	118155620	G	A	0.33	0.27	0.22	0.22	-	-	-	1910.67	-0.0512436	0.150226	0.270399	1675.41	-0.161896	1.73e-05	0.000129531	0	0	-0.117043	4.55366	0.0103887	-1	2468.45	0.0474057	0.361375	0.476916	2010.17	-0.152945	0.00598454	0.0162362	0	0	-0.203097	1.8814	0.133066	-1	2642.75	0.170134	0.000909755	0.00476253	2157.41	-0.0146212	0.851184	0.918725	1	0
rs1946625	chr1	118336218	T	G	0.09	0.41	0.16	0.43	-	-	-	2553.33	-0.0476174	0.123876	0.234212	2748.53	0.00458815	0.882721	0.930055	0	0	0.0723671	-2.50848	0.0661644	-1	3693.71	-0.0505053	0.227283	0.333419	4050.82	0.00114842	0.976265	0.984254	0	0	0.0532772	-0.977515	0.383663	-1	3816.33	-0.0248166	0.514944	0.667654	4031.03	-0.0830087	0.0483619	0.122818	0	0
rs2843016	chr1	120322961	G	A	0.26	0.16	0.05	0.28	-	-	-	1541.48	-0.0107354	0.779218	0.862197	1028.79	-0.0891108	0.0614584	0.13708	0	0	-0.0594973	1.28064	0.269534	-1	1996.27	-0.0955319	0.0346373	0.0718932	1336.97	-0.0104108	0.861951	0.903125	0	0	0.0793883	-0.879482	0.428803	-1	2086.71	-0.0360515	0.546966	0.694332	1348.33	-0.0553072	0.344084	0.511892	0	0
rs856658	chr1	120404295	C	A	0.91	0.8	0.5	0.82	-	-	-	228.5	-0.0182628	0.844583	0.907424	236.701	0.01462	0.874273	0.924809	0	0	0.0968053	-2.17776	0.0949821	-1	160.226	-0.529123	0.00143201	0.00458659	193.412	0.0115255	0.93224	0.954123	0	0	0.563499	-3.24027	0.0316659	-1	177.749	-0.261959	0.154379	0.291093	218.32	0.273684	0.105483	0.220315	0	0
rs2641348	chr1	120437884	A	G	0.39	0.12	0.03	0.11	-	-	-	721.622	0.159214	0.0118469	0.0370803	1034.49	0.138648	0.00316573	0.0123614	0	0	-0.0168939	0.604529	0.578107	-1	728.246	0.559071	2.25e-15	2.5e-14	1228.87	0.544812	8.35e-13	8.24e-12	1	1	-0.0211987	0.215515	0.839909	0.890561	798.281	0.720542	3.02e-18	6.24e-17	1282.54	0.589412	3.2e-22	7.71e-21	1	1
rs6668119	chr1	120439109	G	C	0.39	0.12	0.03	0.11	G	-	-	627.204	0.295948	4.4e-07	4.3e-06	681.29	0.120683	0.0346477	0.0872956	1	0	-0.160983	4.59289	0.0100848	0.0420864	1020.19	0.836892	2.02e-27	3.46e-26	1104.35	0.805731	2.65e-10	2.23e-09	1	1	-0.0401022	0.340063	0.750917	0.826278	928.746	0.560696	4.12e-10	5.58e-09	913.031	0.281864	0.00146617	0.0071617	1	1
rs2027447	chr1	120440029	T	C	0.39	0.12	0.03	0.11	-	-	-	2007.17	-0.029253	0.373721	0.523512	2872.89	0.0138305	0.627214	0.7496	0	0	0.0486452	-1.33134	0.253885	-1	2737.31	-0.109971	0.00335734	0.00972713	4047.96	0.0212503	0.565724	0.667918	0	0	0.131043	-2.71693	0.0531552	-1	2861.11	-0.0513311	0.282461	0.446731	4188.97	0.0504426	0.285175	0.449254	0	0
rs2641346	chr1	120443540	C	T	0.39	0.11	0.03	0.11	-	-	-	276.304	-0.162209	0.0736449	0.157985	273.155	-0.165435	0.0720364	0.155523	0	0	-0.00622801	0.0408061	0.969406	-1	155.457	-0.373714	0.0374799	0.0766834	154.861	-0.184945	0.242282	0.3497	0	0	0.218827	-0.768941	0.484816	-1	198.266	0.268122	0.0929023	0.200983	158.313	-0.188825	0.305028	0.469971	0	0
rs2641352	chr1	120446063	T	C	0.39	0.12	0.03	0.11	-	-	-	2742.75	-0.0128898	0.669902	0.782904	2464.97	-0.0894251	0.00562648	0.0201338	0	0	-0.0874046	2.39627	0.0746576	-1	3025.53	-0.125394	0.00673751	0.0179432	2580.38	-0.239868	4.16e-07	2.62e-06	0	0	-0.112622	3.31548	0.0295029	-1	3139.68	-0.0872952	0.0775658	0.175854	2756.02	-0.110379	0.112888	0.230985	0	0
rs3897478	chr1	120451190	T	C	0.39	0.12	0.03	0.11	-	-	-	1159.57	-0.125539	0.00268861	0.0107632	1035.1	-0.0248849	0.590507	0.719242	0	0	0.0768752	-1.85703	0.136871	-1	1188.14	-0.101541	0.0976402	0.169254	969.405	-0.265947	9.27e-06	4.78e-05	0	0	-0.161134	2.40845	0.0736781	-1	1234.14	-0.0606541	0.400507	0.566243	1064.33	-0.0519576	0.557565	0.702953	0	0
rs699779	chr1	120455310	A	G	0.4	0.12	0.03	0.11	-	-	-	1061.54	-0.0826168	0.0793598	0.167056	1041.85	-0.0970529	0.0643293	0.141975	0	0	-0.035525	0.475095	0.659498	-1	954.871	-0.0490187	0.46887	0.581333	929.988	-0.0582215	0.338604	0.453613	0	0	-0.0118018	0.261806	0.8064	-1	965.833	-0.0873055	0.249459	0.409388	954.222	-0.0543129	0.568476	0.711982	0	0
rs835576	chr1	120455586	T	C	0.4	0.12	0.03	0.11	-	-	-	80.5796	0.0280425	0.859234	0.915829	183.76	0.0981937	0.35816	0.507488	0	0	0.173085	-2.01591	0.114027	-1	69.5826	-0.154138	0.50211	0.61324	149.593	0.277608	0.101145	0.174178	0	0	0.419293	-2.98771	0.0404293	-1	66.0875	-0.402782	0.226015	0.382461	169.145	0.528999	0.0115299	0.0394775	0	0
rs835575	chr1	120456563	G	T	0.39	0.11	0.03	0.11	-	-	-	1410.07	-0.115568	0.00368333	0.0140649	1610.07	-0.0843038	0.0202784	0.0570612	0	0	0.0173572	-1.33467	0.252889	-1	1626.72	-0.189311	0.000101253	0.000425496	1905.68	-0.00621099	0.872977	0.912012	0	0	0.185601	-4.58524	0.0101432	-1	1773.15	-0.00547649	0.927155	0.964802	1890.42	-0.101217	0.0823894	0.183815	0	0
rs6685892	chr1	120458004	A	T	0.39	0.11	0.03	0.11	-	-	-	1379.59	-0.0378314	0.357034	0.50629	1642.64	-0.0520545	0.199516	0.332452	0	0	-0.00305341	0.0787634	0.941004	-1	2107.06	0.0487879	0.265974	0.376212	2401.31	-0.0795356	0.077389	0.139476	0	0	-0.127081	4.3685	0.0119821	-1	2164.66	0.0575047	0.282867	0.447121	2479.48	-0.0549354	0.336141	0.504249	0	0
rs2793829	chr1	120461253	C	T	0.39	0.12	0.03	0.11	-	-	-	1918.27	-0.0831772	0.0100024	0.0321963	2870.43	-0.12878	1.78e-05	0.000132262	0	0	-0.0485192	1.58805	0.187471	-1	2417.28	-0.115584	0.0155355	0.0365759	3530.05	-0.201107	2.82e-07	1.81e-06	0	0	-0.0845661	1.01519	0.367428	-1	2496.13	-0.0897507	0.172769	0.315952	3668.61	-0.157805	8.69e-06	7.46e-05	0	0
rs140552145	chr1	120461573	AAGCCCATAC	A	0.39	0.12	0.03	0.11	-	-	-	1659.92	0.0738015	0.0608402	0.135853	2507.17	-0.0295437	0.317223	0.465142	0	0	-0.099953	3.34091	0.0288113	-1	2193.91	0.0965447	0.0514012	0.0990196	2987.96	-0.0528684	0.111427	0.188027	0	0	-0.148582	3.27486	0.0306487	-1	2152.27	-0.0273124	0.722346	0.830538	3009.05	-0.103848	0.0252144	0.0734104	0	0
rs2493394	chr1	120471224	A	G	0.39	0.12	0.03	0.11	-	-	-	1298.45	-0.159401	0.000120612	0.000746872	1393.58	-0.144378	0.000140401	0.000852585	0	0	0.0637453	-1.44993	0.220681	-1	1303.84	-0.207546	0.000551031	0.00196157	1455.58	-0.0737839	0.184521	0.282641	0	0	0.132288	-1.4219	0.228118	-1	1281.54	-0.339825	6.98e-06	6.07e-05	1439.37	-0.180805	0.0172619	0.0540135	0	0
rs2493392	chr1	120471857	C	T	0.39	0.12	0.03	0.11	-	-	-	1335.05	-0.149674	0.000315773	0.00173053	1713.7	-0.13442	0.000121146	0.000749315	0	0	0.0284274	-1.50358	0.207123	-1	1492.18	-0.223958	3.31e-05	0.000153732	1944.4	-0.19106	0.000136166	0.000556932	0	0	0.0345341	-0.612621	0.573244	-1	1571.27	-0.139633	0.0287803	0.0816754	2007.72	-0.165241	0.0211031	0.0634837	0	0
rs2493391	chr1	120472507	C	A	0.39	0.12	0.03	0.11	-	-	-	1065.85	-0.144961	0.00135098	0.00599365	1175.64	-0.158699	0.000667176	0.00331792	0	0	-0.0305288	1.31747	0.258076	-1	875.195	-0.214501	0.000473358	0.00171173	989.28	-0.0410289	0.542534	0.647878	0	0	0.168581	-2.16347	0.0965132	-1	937.905	-0.0768538	0.29207	0.455842	1005.46	-0.0648977	0.446408	0.60682	0	0
rs2493390	chr1	120473066	A	G	0.39	0.12	0.03	0.11	-	-	-	65.5901	0.401347	0.0308102	0.0798449	0.591755	-0.771422	0.704861	0.809061	0	0	NA	NA	NA	-1	43.5138	0.00775586	0.979801	0.986533	0.529528	-2.20791	0.473128	0.585375	0	0	NA	NA	NA	-1	49.6622	0.304106	0.448175	0.608034	0.542339	-2.27971	0.45886	0.617738	0	0
rs72697237	chr1	120473425	A	T	0.36	0.12	0.03	0.11	T	T	T	9594.35	6.10855	0	0	17838.5	7.18567	0	0	1	1	1.07193	-137.104	1.7e-08	2.18e-05	6559.48	5.27693	0	0	10618.2	6.63061	0	0	1	1	1.35263	-55.9058	6.13e-07	0.00020128	8156.17	5.56101	0	0	13276.2	6.92339	0	0	1	1
rs2453058	chr1	120480709	C	T	0.39	0.12	0.03	0.11	-	-	-	788.652	-0.105341	0.0434483	0.104641	716.104	-0.0334494	0.554174	0.68829	0	0	0.0295808	-0.560108	0.605289	-1	730.628	-0.147786	0.0219024	0.0489581	642.389	-0.118303	0.174718	0.270329	0	0	0.0180307	-0.214208	0.840862	-1	744.922	-0.158264	0.185149	0.33108	646.676	-0.17078	0.0930288	0.201127	0	0
rs2493415	chr1	120492200	G	A	0.38	0.12	0.03	0.11	-	-	-	1793.68	0.112039	0.00167153	0.00717502	1943.85	0.0715973	0.0483958	0.113991	1	0	-0.0570237	1.16869	0.307427	0.442449	2050.78	0.176083	0.000290101	0.00110632	2150.47	0.168602	0.00134015	0.00432835	1	1	-0.00820009	0.0774515	0.941984	0.96189	2132.4	0.217756	0.000284929	0.00175221	2274.46	0.256055	2.34e-06	2.18e-05	1	1
rs2934387	chr1	120495506	T	C	0.39	0.12	0.03	0.11	-	-	-	1135.69	-0.000735963	0.986728	0.992986	988.208	0.0573736	0.241766	0.38128	0	0	0.0559598	-1.35049	0.248208	-1	675.576	-0.203919	0.0158835	0.0372587	689.432	-0.134928	0.0569252	0.10804	0	0	0.0786546	-1.03795	0.357914	-1	702.614	-0.159112	0.108077	0.223826	701.784	-0.150901	0.163676	0.303843	0	0
rs7534585	chr1	120496119	A	T	0.39	0.12	0.03	0.11	-	-	-	1745.89	-0.135562	0.000154102	0.000927017	2195.43	-0.0506023	0.115165	0.22208	0	0	0.0895182	-3.07308	0.0371813	-1	2059.81	-0.181239	0.000706545	0.00245551	2577.27	-0.100962	0.00771208	0.0201252	0	0	0.0833711	-1.85206	0.13766	-1	2042.71	-0.282824	0.000233852	0.00147442	2694.8	-0.0406844	0.37431	0.541778	0	0
rs10127888	chr1	120498250	C	G	0.39	0.12	0.03	0.11	-	-	-	1651	0.0372545	0.299426	0.446228	1511.2	0.0824059	0.0354802	0.0890603	0	0	0.0270893	-0.947061	0.397235	-1	1484.7	-0.102562	0.362335	0.477762	1254.09	-0.120029	0.0951092	0.165612	0	0	-0.0103104	0.114195	0.914586	-1	1561.88	-0.0221535	0.786456	0.875789	1285.65	-0.117968	0.156596	0.294286	0	0
rs2453051	chr1	120499573	A	C	0.36	0.11	0.03	0.1	-	-	-	889.756	0.0462545	0.334773	0.484087	834.227	-0.0215655	0.676595	0.787609	0	0	-0.111971	2.57078	0.0619277	-1	642.159	0.0648046	0.427676	0.540803	620.109	0.0672268	0.412263	0.5261	0	0	0.00710296	-0.0940358	0.929603	-1	738.754	0.378641	0.00195015	0.00906798	638.776	0.0807156	0.416995	0.581232	1	0
rs141625839	chr1	120503912	AG	A	0.38	0.11	0.03	0.11	-	-	-	2231.31	0.0211875	0.556085	0.690092	2129.6	0.0296686	0.382224	0.532162	0	0	0.014228	-0.314183	0.769086	-1	2441.27	-0.0518664	0.253742	0.3624	2386	0.00925305	0.832845	0.881871	0	0	0.0640194	-1.02209	0.364522	-1	2507.58	-0.0453058	0.323195	0.49023	2450.38	0.0162721	0.760546	0.857706	0	0
rs2934381	chr1	120506108	G	A	0.39	0.12	0.03	0.11	-	-	-	1820.77	-0.135614	7.71e-05	0.000500405	1988.65	-0.106377	0.00247601	0.0100312	0	0	0.0409426	-0.812741	0.46197	-1	2328.89	-0.207837	1.13e-05	5.74e-05	2474.78	-0.179244	0.00142314	0.00456208	0	0	0.0256808	-0.3876	0.718054	-1	2358.58	-0.24219	6.02e-05	0.000442686	2629.76	-0.069164	0.138785	0.269143	0	0
rs7515431	chr1	120513548	C	T	0.35	0.11	0.03	0.11	-	-	-	697.502	-0.0488822	0.368879	0.518506	900.73	-0.121703	0.0158187	0.0467968	0	0	-0.0483577	0.923891	0.407832	-1	498.253	-0.157523	0.0876738	0.154723	614.319	-0.0865161	0.231725	0.338408	0	0	0.0789199	-1.09634	0.334505	-1	529.747	-0.0419624	0.742381	0.843915	647.517	-0.00361416	0.967728	0.983614	0	0
rs2641317	chr1	120516618	C	T	0.39	0.12	0.03	0.11	-	-	-	986.519	-0.0495865	0.323439	0.471924	970.578	0.0134853	0.779897	0.862651	0	0	0.00833568	-0.124254	0.907108	-1	1188.69	-0.0815616	0.169971	0.264471	1123.58	-0.196784	0.00208986	0.0064118	0	0	-0.119345	1.59597	0.185729	-1	1136.68	-0.29326	1.5e-05	0.000123809	1191.89	-0.0927807	0.15972	0.298617	0	0
rs10923931	chr1	120517959	G	T	0.39	0.12	0.03	0.11	-	-	-	1862.75	0.222321	3.31e-11	4.72e-10	2461.59	0.148676	3.81e-06	3.24e-05	1	1	-0.0412301	1.03278	0.360056	0.489338	2464.79	0.0895559	0.0247882	0.0543719	3134.1	-0.0476696	0.314311	0.428578	0	0	-0.142049	2.36565	0.077186	-1	2648.31	0.219552	0.000288421	0.00176965	3389.55	0.107215	0.0265564	0.076459	1	0
rs56302051	chr1	120519618	C	T	0.39	0.12	0.03	0.11	-	-	-	1065	-0.17247	6.11e-05	0.000404654	1160.38	-0.0612654	0.167223	0.292218	0	0	0.115985	-3.62644	0.0222298	-1	900.201	-0.16135	0.0137506	0.0329844	1032.99	-0.165422	0.0164262	0.0383647	0	0	-0.00847562	0.279428	0.793769	-1	882.913	-0.298719	7.92e-05	0.000562894	1097.71	-0.053846	0.553956	0.700195	0	0
rs2793831	chr1	120523902	T	C	0.39	0.12	0.03	0.11	-	-	-	531.676	-0.13098	0.0597877	0.133991	466.145	-0.0911388	0.208109	0.342874	0	0	0.032786	-0.416566	0.698378	-1	484.893	-0.587727	9.65e-09	7.22e-08	423.064	-0.453466	4.41e-07	2.77e-06	0	0	0.144371	-1.27233	0.272187	-1	543.841	-0.280766	0.0236102	0.0697339	464.289	-0.228821	0.116368	0.236473	0	0
rs1493691	chr1	120531973	G	A	0.41	0.17	0.09	0.16	-	-	-	1041.15	-0.0649811	0.13803	0.253557	734.603	-0.130742	0.0248212	0.0672893	0	0	-0.12503	1.86848	0.135069	-1	888.083	-0.30949	7.13e-07	4.35e-06	695.093	-0.104224	0.177192	0.273466	0	0	0.205203	-4.58238	0.0101651	-1	908.849	-0.313875	0.000114094	0.000778331	713.238	-0.0973698	0.414035	0.578602	0	0
rs1738647	chr1	120532209	C	T	0.38	0.11	0.03	0.1	-	-	-	287.025	-0.116785	0.185348	0.31551	442.411	-0.0871613	0.220931	0.358094	0	0	0.0888928	-0.98129	0.382009	-1	96.2383	-0.189127	0.417218	0.530752	145.814	-0.162443	0.316035	0.430294	0	0	0.11873	-0.419557	0.696363	-1	83.0383	-0.779344	0.0489411	0.123883	152.549	-0.0989976	0.649056	0.77441	0	0
rs327200	chr1	120550701	C	G	-1	-1	-1	-1	NA	NA	NA	25.5461	-0.158286	0.623576	0.746443	36.3496	-0.0306773	0.90266	0.942591	NA	NA	NA	NA	NA	NA	17.524	0.693233	0.278435	0.390358	19.5122	0.312906	0.501455	0.612773	NA	NA	NA	NA	NA	NA	14.7597	0.212669	0.76695	0.861684	22.0622	0.577737	0.414825	0.579106	NA	NA
rs406767	chr1	120554048	T	C	0.31	0.11	0.03	0.1	-	-	-	602.321	-0.117604	0.0444655	0.106361	553.446	-0.0787143	0.210777	0.346233	0	0	0.0203545	-0.409543	0.703123	-1	439.405	-0.164103	0.115104	0.193239	365.538	-0.195726	0.0477967	0.0934921	0	0	-0.0166814	0.225328	0.832768	-1	422.7	-0.360023	0.0109649	0.038016	380.904	-0.140478	0.42557	0.588782	0	0
rs41463147	chr1	120554134	T	G	0.32	0.11	0.03	0.1	-	-	-	609.294	-0.0540071	0.370578	0.520226	770.434	-0.0934006	0.0868277	0.179004	0	0	-0.0363225	0.813035	0.461819	-1	363.511	0.0241304	0.826793	0.877714	490.366	-0.21104	0.020924	0.0470754	0	0	-0.23486	1.87678	0.133778	-1	361.254	-0.0647096	0.604868	0.741981	540.588	0.00925508	0.940357	0.97141	0	0
rs200368423	chr1	120581670	T	TC	0.28	0.1	0.03	0.09	-	-	-	677.113	-0.0754316	0.222403	0.359491	779.666	-0.0614395	0.234806	0.373755	0	0	0.00917037	-0.204406	0.848015	-1	275.252	-0.0981205	0.440481	0.552846	397.641	-0.0160012	0.868345	0.908228	0	0	0.0901593	-0.651996	0.549971	-1	259.807	-0.358422	0.0240728	0.0707284	410.392	0.00841876	0.951643	0.975822	0	0
rs72697266	chr1	120591251	G	A	-1	-1	-1	-1	-	-	-	2705.25	-0.00688639	0.807974	0.883004	2095.34	0.0673975	0.0421816	0.102155	0	0	0.0540154	-1.54817	0.196499	-1	3421.3	-0.0174996	0.624329	0.719181	2507.71	-0.113904	0.00286728	0.00847114	0	0	-0.097082	6.92545	0.00228181	-1	3593.02	0.0521178	0.247365	0.407488	2629.47	-0.046581	0.375306	0.542242	0	0
rs12084158	chr1	120608444	A	G	0.34	0.11	0.02	0.09	-	-	-	1278.25	-0.0742725	0.083177	0.173225	1274.66	-0.0933723	0.0326808	0.0834311	0	0	0.00417462	-0.0635357	0.952388	-1	1369.46	-0.160824	0.146553	0.234339	1389.97	-0.136071	0.0198373	0.0449987	0	0	0.0367478	-0.271889	0.799164	-1	1387.49	-0.196706	0.0164737	0.0520304	1474.36	-0.0317576	0.690971	0.806711	0	0
rs202101188	chr1	120616850	TAATG	T	-1	-1	-1	-1	-	-	-	750.274	-0.139263	0.0142784	0.043139	1065.91	-0.0994016	0.0229005	0.0629682	0	0	0.0686689	-1.88526	0.132473	-1	622.082	-0.0742333	0.381555	0.49674	873.411	-0.0907178	0.493133	0.605182	0	0	-0.0304085	0.45636	0.671811	-1	608.175	-0.214633	0.0341255	0.0934225	860.354	-0.206634	0.0275501	0.0788484	0	0
rs112088479	chr1	120634081	C	T	0.26	0.1	0.03	0.09	-	-	-	820.496	0.0156702	0.753595	0.8437	736.114	0.00503549	0.929472	0.958467	0	0	-0.0133555	0.333586	0.755446	-1	952.485	-0.222015	0.00149282	0.00476098	892.632	-0.136184	0.0506169	0.0978162	0	0	0.0839804	-0.936232	0.402158	-1	958.249	-0.278749	0.0087348	0.0314154	991.21	0.0977824	0.148347	0.282487	0	0
rs1778523	chr1	145698023	C	G	0.09	0.35	0.13	0.35	-	-	-	2993.99	0.0244922	0.616827	0.740731	2603.86	-0.0392779	0.188948	0.31991	0	0	-0.0689153	2.14232	0.0988297	-1	3404.7	-0.0903368	0.00727217	0.0191626	2972.9	-0.215126	2.86e-07	1.84e-06	0	0	-0.125937	4.01011	0.0159952	-1	3468.19	-0.107606	0.00636321	0.0242648	3093.79	-0.166885	0.000287889	0.00176799	0	0
rs111839943	chr1	146995382	A	ATGAC	0.19	0.14	0.26	0.15	-	-	-	2756.74	-0.05926	0.0390864	0.0962861	2352.34	-0.0739309	0.0298173	0.0779654	0	0	-0.018652	0.497199	0.645137	-1	3603.19	-0.0867352	0.0382726	0.0780682	3007.94	-0.0548525	0.199301	0.300144	0	0	0.0314775	-0.404793	0.706342	-1	3674.89	-0.101331	0.0855826	0.189185	3071.96	-0.0644486	0.35256	0.520951	0	0
rs11240075	chr1	146996800	C	T	0.1	0.13	0.25	0.15	-	-	-	3154.57	-0.111737	2.48e-05	0.000178872	3506.89	-0.123234	4.84e-06	4.03e-05	0	0	-0.0112516	0.410482	0.702488	-1	4020.15	-0.0797803	0.0360335	0.0743445	4500.22	-0.127996	0.000782499	0.00268829	0	0	-0.0511169	1.06923	0.345199	-1	4120.25	-0.0777362	0.135953	0.265179	4618.66	-0.122584	0.00555474	0.0216598	0	0
rs12129752	chr1	147099287	G	T	0.0041	0.03	0	0.09	-	-	-	384.183	-0.282809	0.000818473	0.00395371	301.503	-0.181052	0.0410716	0.0999697	0	0	0.149152	-0.888754	0.424353	-1	352.318	-0.249551	0.0280324	0.0603489	244.736	-0.399873	0.0193656	0.0441439	0	0	-0.199754	0.698008	0.52362	-1	361.84	-0.238254	0.148979	0.283369	260.537	-0.281457	0.0864056	0.19063	0	0
rs956796	chr1	150186091	G	A	0.01	0.12	0.35	0.13	-	-	-	2666.6	0.259538	1.15e-14	2.01e-13	3164.2	0.331705	1.2e-10	1.64e-09	1	1	0.0521488	-2.65249	0.0568341	0.135789	4729.98	0.962074	6.62e-84	3.1e-82	5683.67	1.01439	1.94e-107	1.2e-105	1	1	0.0529849	-1.76258	0.152756	0.266171	4074.84	0.564876	2.34e-32	7.33e-31	4759.85	0.555492	8.36e-38	3e-36	1	1
rs9436125	chr1	150487961	C	G	0.03	0.3	0.24	0.38	-	-	-	1138.2	0.13379	0.00211131	0.00878595	1445.61	0.133628	0.00130798	0.00583163	1	1	-0.0455667	1.21854	0.28997	0.425351	930.472	0.47701	1.02e-12	9.99e-12	1273.34	0.528401	4.53e-16	5.17e-15	1	1	0.0509044	-0.840298	0.448035	0.566338	859.439	0.208443	0.00976269	0.0344195	1068.76	0.000775736	0.991605	0.995593	0	0
rs12116492	chr1	150534368	T	C	0.13	0.38	0.41	0.58	-	-	-	629.504	0.145564	0.0173969	0.0505453	776.87	0.144935	0.00469777	0.0172265	0	0	0.0159819	-0.258844	0.80853	-1	954.944	0.0550029	0.396275	0.511311	1236.63	0.128942	0.0271031	0.0586386	0	0	0.074052	-0.966849	0.38837	-1	976.244	0.0490538	0.484475	0.641524	1291.45	0.182718	0.0111027	0.0384052	0	0
rs3738484	chr1	150552330	G	T	0.15	0.38	0.4	0.56	NA	NA	NA	NA	NA	NA	NA	1.0467	-0.709499	0.654132	0.771178	NA	NA	NA	NA	NA	NA	NA	NA	NA	NA	0.833403	-1.19924	0.673609	0.760212	NA	NA	NA	NA	NA	NA	NA	NA	NA	NA	0.604667	-2.42585	0.429838	0.592516	NA	NA
rs6669998	chr1	151521507	G	C	0.48	0.69	0.92	0.64	-	C	-	2902.35	-0.0124498	0.66611	0.780027	3201.1	0.0515834	0.075559	0.161091	0	0	0.0835494	-2.97868	0.040792	-1	3865.3	-0.00244248	0.946475	0.964068	4412.21	0.159917	1.2e-07	8.08e-07	0	1	0.165052	-3.92976	0.0171064	0.0618694	3929.69	-0.0251926	0.638227	0.768357	4333.33	0.0414947	0.41799	0.581956	0	0
rs1054475	chr1	151746235	C	T	0.2	0.31	0.23	0.52	-	-	-	1547.53	-0.0386209	0.302976	0.449716	1435.02	0.0569952	0.148139	0.267343	0	0	0.110638	-2.99982	0.0399491	-1	1367.28	0.0216779	0.722217	0.799163	1198.16	0.0269918	0.647864	0.739168	0	0	0.00633362	-0.0954852	0.928522	-1	1426.13	0.0720178	0.374555	0.541783	1252.61	0.0842198	0.400572	0.566243	0	0
rs80223568	chr1	151803449	G	T	0.02	0.26	0.45	0.28	-	-	-	688.539	-0.0773406	0.155224	0.277323	864.249	-0.0410432	0.425925	0.575251	0	0	0.0494593	-1.08235	0.339984	-1	797.595	-0.0103083	0.881414	0.917839	991.052	0.0271629	0.683714	0.76813	0	0	0.0406415	-0.873615	0.431639	-1	835.257	0.05258	0.577905	0.719445	1034.74	0.0813526	0.400484	0.566243	0	0
rs12408401	chr1	152371801	G	T	0.03	0.33	0.49	0.14	-	-	-	1911.13	0.00127846	0.97332	0.985228	1636.82	-0.0224405	0.531468	0.667777	0	0	-0.0154819	1.28658	0.267655	-1	2112.12	-0.0578812	0.237276	0.344022	1780.41	-0.0276595	0.557914	0.661033	0	0	0.0333321	-0.580836	0.592504	-1	2229.98	0.0269354	0.671034	0.791454	1828.89	-0.0201749	0.725123	0.832364	0	0
rs3762262	chr1	153508875	C	T	0.19	0.1	0.08	0.09	-	-	C	1122.61	0.151246	0.000737748	0.00361687	1579.91	0.0536808	0.214714	0.350757	1	0	-0.0993489	2.12175	0.101142	0.204236	1448.41	0.166292	0.00516699	0.0142767	2123.86	0.0315951	0.416499	0.530181	0	0	-0.12785	1.6056	0.183634	-1	1513.04	0.220398	7.37e-05	0.000529285	2256.95	0.135525	0.0023793	0.010716	1	0
rs4072425	chr1	153588843	G	A	0.08	0.6	0.67	0.47	-	-	-	1907.89	0.141256	0.000263364	0.00147508	1594.71	0.0924668	0.0174955	0.0507653	1	0	-0.0603356	1.25417	0.278071	0.410528	2829.04	0.17732	7.8e-06	4.08e-05	2412.44	0.095365	0.0373764	0.0765296	1	0	-0.084769	1.27824	0.270299	0.393158	3006.32	0.275777	4.31e-11	6.22e-10	2483.53	0.107998	0.0438872	0.113682	1	0
rs9330298	chr1	153590254	C	A	0.04	0.6	0.67	0.46	-	-	-	541.603	-0.0108339	0.861036	0.916848	509.847	0.0669059	0.318531	0.466605	0	0	0.0365643	-1.12565	0.323281	-1	530.69	0.138688	0.164504	0.257241	460.197	-0.043611	0.582215	0.682538	0	0	-0.167907	1.28655	0.267664	-1	505.851	-0.0679862	0.531116	0.681009	450.28	-0.179317	0.117209	0.237583	0	0
rs2483712	chr1	154325149	A	C	0.13	0.52	0.63	0.45	-	-	-	1524.85	0.0668454	0.0943144	0.190707	1456.71	0.0309473	0.449893	0.59751	0	0	-0.0301441	0.705252	0.519555	-1	1849.34	0.0571231	0.224777	0.330485	1751.32	0.151909	0.00101975	0.00339775	0	1	0.0955371	-2.34425	0.0790106	0.173675	1850	-0.0104241	0.85769	0.922718	1699.37	0.000478523	0.994859	0.9973	0	0
rs6687939	chr1	154334176	G	A	0.15	0.17	0.09	0.25	G	G	-	12753.9	5.04014	0	0	9325.78	5.01368	0	0	1	1	-0.0371162	3.5012	0.024869	0.0773409	13411.7	4.5306	0	0	9466.08	4.45093	0	0	1	1	-0.0739458	3.56969	0.0233823	0.0767873	19221.6	5.03286	0	0	14067.7	5.00765	0	0	1	1
rs6687971	chr1	154334253	G	C	0.15	0.17	0.09	0.25	-	-	-	1130.02	-0.1424	0.00177426	0.00756302	1450.91	-0.0391109	0.327631	0.47631	0	0	0.0841512	-2.3488	0.0786187	-1	1538.36	-0.115675	0.0179782	0.0414498	2003.39	0.0229578	0.64637	0.738003	0	0	0.140053	-2.20316	0.0923266	-1	1628.66	-0.0189845	0.771015	0.864593	2014.74	-0.0308722	0.651498	0.776224	0	0
rs67156297	chr1	154336716	G	A	0.15	0.18	0.09	0.25	-	-	-	1317.62	0.0625999	0.139856	0.256004	1060.11	0.0151965	0.736886	0.831803	0	0	-0.0407675	1.24441	0.281285	-1	2032.06	0.0203603	0.632529	0.726207	1571.45	-0.0544869	0.290414	0.403366	0	0	-0.0759577	2.17804	0.0949527	-1	2158.87	0.122672	0.0122541	0.0414621	1631.05	-0.01824	0.742653	0.843954	0	0
rs34695561	chr1	154339737	CA	C	-1	-1	-1	-1	-	-	-	869.127	-0.0625827	0.187673	0.318543	906.188	-0.0978906	0.0480699	0.113362	0	0	0.0042503	-0.161599	0.879456	-1	1097.25	-0.0469315	0.511475	0.62091	1184.95	0.0203261	0.766851	0.833195	0	0	0.0686892	-0.486433	0.652109	-1	1126.03	-0.0446649	0.630063	0.761659	1215.15	0.0237407	0.723013	0.83095	0	0
rs12025518	chr1	154340789	A	C	0.15	0.17	0.09	0.25	-	-	-	71.5598	-0.118179	0.491859	0.633894	41.137	0.406279	0.112697	0.218846	0	0	0.423437	-2.43496	0.0715962	-1	68.5608	-0.22207	0.467012	0.579456	42.411	0.129711	0.65337	0.743424	0	0	0.482375	-0.902045	0.418039	-1	72.4543	-0.124204	0.641887	0.770494	48.7467	0.426683	0.228898	0.385798	0	0
rs35221765	chr1	154345344	G	A	0.15	0.17	0.09	0.25	G	G	G	179090	9.11683	0	0	123507	8.89211	0	0	1	1	-0.222003	35.5798	3.72e-06	0.000159799	138391	8.6887	0	0	99532.3	8.55511	0	0	1	1	-0.131602	10.8011	0.00041674	0.00600252	174020	8.98457	0	0	124497	8.84278	0	0	1	1
rs34055426	chr1	154345519	G	A	0.15	0.16	0.09	0.23	-	-	-	987.661	0.127679	0.00579407	0.0206295	944.617	-0.0448083	0.366892	0.51636	0	0	-0.18902	5.53926	0.00519301	-1	1172.89	0.0314855	0.600167	0.697006	1117.16	-0.10752	0.122335	0.202828	0	0	-0.139659	1.76241	0.152786	-1	1275.74	0.198874	0.0024422	0.0109481	1117.2	-0.180921	0.0398234	0.105486	0	0
rs72243017	chr1	154345656	CAGTATA	C	0.15	0.17	0.09	0.25	-	-	-	612.609	0.102276	0.134349	0.248453	1094.44	0.0624465	0.180336	0.309311	0	0	-0.0746942	0.942193	0.399441	-1	482.159	0.0120524	0.896136	0.929221	949.955	0.210358	0.00118504	0.00388417	0	1	0.198269	-2.67176	0.0557038	0.138584	481.418	-0.0588516	0.686194	0.803012	981.254	0.234095	0.00290901	0.0126863	0	0
1:155057499:G	chr1	155057499	A	G	-1	-1	-1	-1	-	-	-	226.859	-0.0578184	0.604904	0.731034	269.291	-0.120541	0.162339	0.286206	0	0	0.0078491	-0.0664549	0.950205	-1	362.791	0.283468	0.00364626	0.0104764	405.272	0.0229526	0.828916	0.879545	0	0	-0.264567	1.92061	0.127183	-1	365.495	0.236978	0.0504534	0.126887	421.969	0.0699579	0.619741	0.753528	0	0
rs1018730	chr1	155910830	G	A	0.44	0.91	0.93	0.9	-	-	-	847.996	0.00801331	0.874041	0.924719	792.159	-0.0414901	0.447785	0.595354	0	0	-0.0303297	0.639143	0.557495	-1	932.638	-0.196961	0.00195515	0.00604249	738.476	-0.500547	4.51e-08	3.18e-07	0	0	-0.314831	3.52922	0.0242476	-1	1178.68	0.389458	2.14e-06	2.01e-05	910.896	0.0747497	0.482977	0.640262	1	0
rs915181	chr1	155914772	C	T	0.29	0.35	0.78	0.25	T	T	T	1295.12	0.141348	0.000952295	0.0044798	1617.61	0.555705	9.99e-47	4.01e-45	1	1	0.41673	-13.1632	0.00019239	0.0026682	1962.2	0.155783	0.00113973	0.00374749	2428.49	0.661741	1e-49	2.67e-48	1	1	0.507002	-17.4471	6.34e-05	0.0017339	2006.03	0.149501	0.00999725	0.0350854	2559.76	0.728333	3.04e-35	1.03e-33	0	1
rs11264438	chr1	156074020	C	G	0.58	0.23	0.74	0.15	-	-	-	1493.86	0.213232	9.51e-08	1.01e-06	897.537	0.14152	0.0060748	0.021431	1	0	-0.058297	1.04315	0.355775	0.487911	2280.02	0.45435	4.37e-25	6.83e-24	1489.74	0.496482	2.37e-23	3.51e-22	1	1	0.041813	-1.02265	0.364286	0.483946	2162.41	0.258022	2.77e-06	2.56e-05	1366.94	0.213482	0.000955099	0.00495754	1	1
rs16839492	chr1	157935933	C	T	0.05	0.16	0.26	0.11	-	-	-	551.304	0.0226606	0.735868	0.831002	509.102	0.0559705	0.441011	0.589244	0	0	0.0310535	-0.626814	0.564779	-1	481.958	-0.121018	0.19812	0.29872	474.64	-0.119596	0.250895	0.35963	0	0	-0.00940467	0.0546668	0.959025	-1	518.666	0.0244345	0.81595	0.895466	475.518	-0.19131	0.0871811	0.191744	0	0
rs12733819	chr1	158087749	G	T	0.01	0.16	0.08	0.23	G	G	-	1876.27	0.117284	0.000534447	0.00273656	1642.18	-0.0472029	0.229836	0.367928	1	0	-0.152775	4.88031	0.0081588	0.0357892	2427.94	0.196876	3.27e-05	0.000152206	2140.95	-0.0913566	0.0412143	0.0828773	1	0	-0.286051	4.52247	0.0106382	0.0437643	2389.52	0.0869087	0.100323	0.212346	2183.32	-0.105531	0.039962	0.105692	0	0
rs60205880	chr1	159791464	G	C	0.36	0.23	0.12	0.16	-	-	-	2706.35	0.108763	0.000165889	0.000989101	3070.29	0.0839235	0.00277567	0.0110559	1	0	-0.0208521	0.885386	0.425965	0.55647	4261.01	0.0616486	0.0976393	0.169254	4856.91	0.0302765	0.365912	0.481254	0	0	-0.0298868	0.549185	0.612096	-1	4464.53	0.125638	0.00101763	0.00523706	5260.41	0.185201	8.33e-06	7.17e-05	1	1
rs3766383	chr1	161008572	C	A	0.6	0.28	0.51	0.13	-	-	-	815.549	0.0893534	0.0834407	0.17356	655.299	0.0905195	0.124667	0.235389	0	0	-0.0401207	0.778034	0.480003	-1	900.342	0.178363	0.00275645	0.00819397	749.099	0.08204	0.232835	0.339445	1	0	-0.0989557	1.34703	0.249223	0.37372	874.066	0.0309747	0.73065	0.835737	762.158	0.0624887	0.547674	0.694772	0	0
rs11811241	chr1	161493580	A	G	0.23	0.36	0.2	0.33	-	-	-	1631.02	0.589098	2.64e-44	1.02e-42	1726.27	0.573935	4.45e-63	2.15e-61	1	1	-0.0193811	0.73068	0.50547	0.629774	2021.44	0.632925	2.88e-23	4.23e-22	2188.98	0.658086	3.64e-56	1.1e-54	1	1	0.0340421	-0.397397	0.711369	0.792447	2163.24	0.734942	5.35e-27	1.49e-25	2281.64	0.700457	4.85e-29	1.43e-27	1	1
rs11588419	chr1	162831317	G	A	0.35	0.57	0.37	0.71	-	-	-	2050.61	0.000446686	0.989186	0.994221	1848.43	-0.0667089	0.0732868	0.157332	0	0	-0.0462617	1.44124	0.222961	-1	2148.32	-0.110835	0.00991904	0.0248964	1870.22	-0.10016	0.0481459	0.0940523	0	0	0.00788491	-0.114619	0.914271	-1	2264.49	-0.0254254	0.647131	0.773482	2011.57	0.040727	0.450224	0.609895	0	0
rs2661302	chr1	163065352	T	C	0.91	0.7	0.92	0.67	-	-	-	868.713	0.00856148	0.866374	0.920032	829.411	-0.0656646	0.206025	0.340222	0	0	-0.0838061	1.34339	0.250299	-1	377.578	0.25911	0.0406482	0.0819468	317.551	-0.0484997	0.679364	0.764546	0	0	-0.287942	1.33823	0.251828	-1	338.534	-0.114459	0.39568	0.562099	307.847	-0.216523	0.168325	0.310144	0	0
rs10494418	chr1	164592465	G	T	0.16	0.09	0.0017	0.12	-	-	-	2242.57	5.3e-05	0.998652	0.999245	1888.14	-0.0568735	0.0966883	0.194371	0	0	-0.0462227	1.21184	0.29226	-1	2446.3	-0.0225025	0.607274	0.703744	1975.84	-0.008148	0.862869	0.903904	0	0	0.0144372	-0.198672	0.852209	-1	2623.92	0.107459	0.0527276	0.130872	2033.34	0.0061693	0.932575	0.967421	0	0
rs1686195	chr1	164659590	A	G	0.35	0.71	0.6	0.68	-	-	-	2649.3	0.0302858	0.280641	0.426144	2782.4	0.0223375	0.431509	0.580178	0	0	-0.00134879	0.0640374	0.952013	-1	3660.56	0.049493	0.178119	0.274688	3903.42	0.0525827	0.111744	0.188468	0	0	0.00311794	-0.169803	0.873407	-1	3644.26	-0.0320372	0.414419	0.578865	3958.9	0.0238995	0.514268	0.666987	0	0
rs10800053	chr1	164776049	G	C	0.59	0.36	0.44	0.5	-	-	-	3475.83	-0.0433958	0.103517	0.205103	3845.35	0.00172237	0.948358	0.968831	0	0	0.0507814	-1.36681	0.243466	-1	4496.92	-0.0827945	0.00860681	0.0220922	4724.22	-0.0650316	0.137955	0.223236	0	0	0.0151435	-0.295673	0.782193	-1	4671.19	-0.04092	0.39415	0.560754	5003.68	0.0307753	0.452773	0.612113	0	0
rs1578833	chr1	164864964	C	G	0.46	0.73	0.78	0.66	-	-	-	1096.13	-0.121792	0.00598472	0.0211686	1198.94	-0.0637876	0.144931	0.262515	0	0	0.0689075	-1.93591	0.124964	-1	863.626	-0.0958309	0.184721	0.282852	898.458	-0.228553	0.000462498	0.00167741	0	0	-0.126709	1.26998	0.272942	-1	860.048	-0.184193	0.042292	0.110334	953.34	-0.117213	0.126143	0.251048	0	0
rs285480	chr1	165403903	G	A	0.63	0.8	0.84	0.78	G	G	-	2417.9	0.11655	5.59e-05	0.000372613	2571.51	0.0423296	0.145125	0.26276	1	0	-0.0781669	4.25885	0.0130655	0.0501089	3329.5	0.20428	1.1e-07	7.4e-07	3584.65	0.0337898	0.33775	0.452905	1	0	-0.168829	4.13644	0.0144182	0.0541755	3285.65	0.101424	0.0107128	0.0372282	3710.22	0.064693	0.101595	0.214218	0	0
rs78706091	chr1	165812169	C	G	0.03	0.02	0.01	0.03	-	-	-	1388.69	-0.154637	8.52e-05	0.000548418	1438.3	-0.168822	7.46e-06	5.98e-05	0	0	0.0122677	-0.555441	0.608192	-1	1293.1	-0.364036	3.21e-13	3.23e-12	1528.39	-0.190256	0.000429745	0.00157215	0	0	0.170448	-3.68776	0.02106	-1	1403.22	-0.179219	0.0366668	0.0988933	1531.68	-0.259785	0.000201817	0.0012924	0	0
rs6691101	chr1	166457774	C	T	0.43	0.68	0.6	0.63	-	C	-	3142.13	0.0339731	0.210412	0.345781	3049.75	0.00986373	0.728816	0.826776	0	0	-0.0150807	0.927074	0.406362	-1	4447.53	0.270728	8.49e-13	8.36e-12	4007.38	0.081338	0.00795442	0.0206337	1	0	-0.186932	5.05817	0.00718977	0.0341202	4078.57	-0.0375942	0.393914	0.560478	3947.42	-0.0309069	0.555475	0.701565	0	0
rs2072740	chr1	166845028	A	G	0.32	0.34	0.55	0.37	-	-	-	294.515	-0.0455991	0.582837	0.712409	304.44	-0.202613	0.0346454	0.0872956	0	0	-0.0638142	0.550067	0.611545	-1	315.124	-0.374195	0.000390255	0.00144494	321.036	-0.169417	0.111727	0.188462	0	0	0.207431	-2.01099	0.114669	-1	339.311	-0.21525	0.215639	0.370107	349.63	0.0123563	0.944871	0.973634	0	0
rs2273964	chr1	167370988	C	A	0.68	0.8	0.88	0.74	-	C	C	1392.41	0.136222	0.000341674	0.00185888	1451.58	0.00176954	0.964235	0.979265	1	0	-0.112657	2.54514	0.0636327	0.147332	1387.47	0.370934	1.07e-13	1.1e-12	1383.79	0.0171909	0.749793	0.820718	1	0	-0.352899	8.61045	0.000999934	0.0100115	1432.76	0.389744	7.19e-10	9.61e-09	1347.8	-0.13301	0.0941716	0.202817	1	0
rs2863269	chr1	167766655	C	T	0.52	0.62	0.64	0.5	-	-	-	1434.1	0.0274443	0.493172	0.635162	1122.99	-0.0350484	0.42862	0.577676	0	0	-0.0707112	1.81527	0.143664	-1	1052.86	-0.0104102	0.86389	0.904692	720.658	0.0669293	0.437606	0.550226	0	0	0.0735118	-1.16347	0.309313	-1	1124.3	0.105822	0.159824	0.298653	745.036	0.0950948	0.323074	0.490157	0	0
rs6427116	chr1	167892988	T	C	0.3	0.12	0.04	0.1	-	-	-	76.7387	0.135682	0.418916	0.568231	78.7224	-0.245917	0.153411	0.274958	0	0	-0.303061	1.5181	0.203601	-1	71.0523	0.183142	0.487886	0.599835	83.5548	-0.453731	0.0248721	0.0545116	0	0	-0.618125	3.30434	0.0298121	-1	62.4677	-0.269272	0.444963	0.60593	103.705	0.135528	0.570218	0.713236	0	0
rs926315	chr1	168362183	T	A	0.69	0.38	0.6	0.38	-	-	-	1432.59	0.0312714	0.437415	0.585783	1407.02	-0.0308511	0.44459	0.592275	0	0	-0.0535924	2.10757	0.102772	-1	1861.79	-0.0664839	0.192113	0.291324	1721.35	-0.184234	0.000528826	0.00189251	0	0	-0.116935	1.97834	0.119027	-1	1920.08	-0.0474236	0.429109	0.591813	1790.06	-0.14072	0.0440476	0.113928	0	0
rs7534485	chr1	168720621	C	T	0.25	0.27	0.16	0.49	-	-	-	2171.44	0.0567904	0.0721127	0.155613	2682.34	0.0385605	0.199962	0.333032	0	0	-0.0322484	3.76894	0.0196225	-1	3086.16	-0.00948864	0.796257	0.855434	3848.85	0.086772	0.0329816	0.0690412	0	0	0.0949599	-2.20912	0.0917155	-1	3176.91	0.00432839	0.934942	0.968643	3815.3	-0.00611071	0.896119	0.947664	0	0
rs112917479	chr1	168773021	A	T	0.01	0.04	0	0.06	-	T	-	1154.24	0.110557	0.00830161	0.0276317	1511.89	0.245213	8.37e-10	1.08e-08	0	1	0.155508	-2.86103	0.045882	0.118413	1426.64	0.232009	5.35e-05	0.000239537	2124.83	0.792092	1.41e-13	1.44e-12	1	1	0.549269	-7.64795	0.00157045	0.0127519	1354.91	0.0207605	0.81687	0.895819	1688.65	0.161789	0.0278922	0.079557	0	0
rs2982466	chr1	169016346	G	A	0.37	0.35	0.63	0.24	-	-	-	2219.61	0.0708233	0.030938	0.0800885	2769.8	0.0239857	0.452086	0.599832	0	0	-0.0430768	1.59689	0.185527	-1	3050.65	-0.00921138	0.786426	0.847484	3866.66	0.0248045	0.464468	0.576914	0	0	0.0330296	-1.44906	0.220909	-1	3129.18	-0.00648291	0.905094	0.951954	3929.5	0.00250642	0.950653	0.975548	0	0
rs1320965	chr1	169114635	T	A	0.38	0.34	0.74	0.41	-	-	-	1000.21	0.131119	0.00588536	0.0208609	810.665	-0.0189812	0.736862	0.831803	0	0	-0.116673	1.78153	0.149418	-1	836.279	0.133566	0.135738	0.220548	816.232	0.141545	0.0745629	0.135305	0	0	0.0163204	-0.106835	0.920064	-1	847.192	0.104119	0.228356	0.385024	840.644	0.156158	0.0854732	0.189006	0	0
rs12144832	chr1	169130625	T	C	0.08	0.2	0	0.34	-	-	-	1577.47	-0.100748	0.00677256	0.023445	1511.68	0.0231756	0.53278	0.668863	0	0	0.109089	-3.30963	0.0296647	-1	1617.57	-0.176556	0.00913655	0.0232264	1642.85	0.0205768	0.683744	0.76813	0	0	0.204752	-2.33206	0.0800716	-1	1616.31	-0.256886	0.000232817	0.00146859	1740.2	0.115485	0.01988	0.0606022	0	0
rs12564596	chr1	169132554	C	T	0.27	0.34	0.74	0.4	-	-	-	1550.27	0.140348	0.000318432	0.00174227	1736.68	0.110631	0.00207959	0.00867804	1	1	-0.040966	0.8545	0.440986	0.572281	2231.17	0.262337	1.09e-08	8.16e-08	2476.61	0.273715	4.18e-11	3.72e-10	1	1	0.0127808	-0.259786	0.807852	0.868693	2218.01	0.181579	0.0026785	0.0118495	2441.25	0.169095	0.00384311	0.0159991	0	0
rs2269648	chr1	169556050	C	T	0.53	0.28	0.64	0.17	-	-	-	1772.16	-0.128244	0.000413214	0.0021941	1941.96	-0.107444	0.00160933	0.00694559	0	0	0.0235791	-0.513643	0.634572	-1	2251.02	-0.130471	0.00891372	0.0227414	2434.6	-0.0958876	0.0809053	0.144595	0	0	0.0341774	-0.394054	0.713646	-1	2286.23	-0.156789	0.00189603	0.00886526	2452.39	-0.145492	0.040075	0.105924	0	0
rs3768570	chr1	171157875	G	A	0.71	0.55	0.62	0.4	-	-	-	50.6025	-0.0127278	0.951979	0.971096	24.0939	0.0548192	0.860314	0.91641	0	0	-0.468425	0.943431	0.398879	-1	38.2625	0.339432	0.346505	0.461882	13.191	0.541343	0.437969	0.550462	0	0	-0.182806	0.364595	0.733871	-1	33.8703	-0.0602319	0.923965	0.962976	14.9241	0.791189	0.284535	0.448863	0	0
rs6689213	chr1	171786582	G	T	0.65	0.41	0.66	0.43	-	-	-	1084.07	-0.144199	0.0011954	0.00543196	1300.84	-0.0906003	0.0256455	0.0690657	0	0	0.027722	-0.908498	0.415002	-1	1296.81	-0.155091	0.0428529	0.0856307	1593.48	-0.0495764	0.326393	0.441309	0	0	0.115439	-1.00569	0.371466	-1	1302.08	-0.215052	0.0128759	0.043151	1630.18	-0.0556884	0.471943	0.629444	0	0
rs1076685	chr1	172993932	A	T	0.03	0.41	0.84	0.22	T	T	-	1569.42	-0.114621	0.00318029	0.0124144	2165.75	0.274908	1.08e-17	2.21e-16	0	1	0.43369	-9.62549	0.000651386	0.00657613	1628.4	-0.0830091	0.119729	0.199317	2669.3	0.669014	2.08e-47	5.34e-46	0	1	0.751912	-18.0866	5.49e-05	0.00159141	1587.26	-0.234681	0.00015295	0.00101515	2172	0.0807602	0.229498	0.386584	0	0
rs72713532	chr1	174306964	A	C	0.7	0.28	0.07	0.25	-	-	-	1199.19	-0.0300561	0.482725	0.626492	1228.52	-0.0413487	0.354034	0.503235	0	0	-0.0145318	0.380315	0.723045	-1	1043.98	0.073302	0.274717	0.386179	966.518	0.0234914	0.748662	0.819886	0	0	-0.0511959	0.955828	0.393286	-1	1062.37	0.0560279	0.522152	0.672971	956.338	-0.0801882	0.342073	0.509575	0	0
rs3753563	chr1	174923346	T	C	0.98	0.59	0.63	0.67	-	-	-	106.315	-0.34217	0.0146796	0.0440354	93.7324	0.238877	0.101056	0.201261	0	0	0.50795	-3.55751	0.0236387	-1	116.571	-0.15841	0.365772	0.481118	93.9889	0.2168	0.400012	0.514755	0	0	0.309985	-0.888029	0.4247	-1	145.676	0.391535	0.0876516	0.192567	106.468	0.469657	0.118667	0.239682	0	0
rs7531032	chr1	174998458	G	A	0.14	0.25	0.06	0.24	-	-	-	1754.72	-0.0450075	0.183079	0.312872	1611.25	-0.00743038	0.844667	0.907442	0	0	0.0241119	-0.836221	0.450075	-1	1683.4	-0.151402	0.00677689	0.0180338	1667.61	0.00405698	0.934936	0.955635	0	0	0.158107	-3.52453	0.0243503	-1	1705.98	-0.184636	0.00400439	0.0165074	1796.58	0.146636	0.0255542	0.0741272	0	0
rs10913204	chr1	176536889	A	G	0.81	0.37	0.08	0.39	-	-	-	631.613	-0.144275	0.0114098	0.0359625	698.009	0.0856859	0.146526	0.265012	0	0	0.141192	-1.6074	0.183244	-1	520.412	0.0354346	0.734314	0.808501	595.458	-0.00950514	0.903331	0.934525	0	0	-0.0296944	0.260504	0.807336	-1	498.768	-0.161387	0.104623	0.218959	588.584	-0.11503	0.417447	0.58154	0	0
rs1252067	chr1	177628345	A	T	0.34	0.31	0.72	0.33	-	-	-	1037.17	-0.0901246	0.0483251	0.113884	1110.61	-0.0370185	0.423181	0.572692	0	0	0.0399622	-1.25625	0.27739	-1	821.505	-0.000133166	0.998448	0.999107	1000.93	0.139155	0.0206901	0.0466107	0	0	0.138904	-1.61974	0.180603	-1	861.893	0.0692402	0.484087	0.641137	920.068	-0.18016	0.127243	0.252463	0	0
rs1332947	chr1	178062930	A	G	0.23	0.14	0.11	0.13	NA	NA	NA	NA	NA	NA	NA	NA	NA	NA	NA	NA	NA	NA	NA	NA	NA	NA	NA	NA	NA	NA	NA	NA	NA	NA	NA	NA	NA	NA	NA	NA	NA	NA	NA	NA	NA	NA	NA	NA	NA
rs6693410	chr1	179756079	T	A	0.63	0.25	0.1	0.27	-	-	-	1371.27	0.0480883	0.233395	0.372125	1297.39	0.0687083	0.0944997	0.19091	0	0	0.0297507	-0.835367	0.450504	-1	1928.41	0.00690965	0.873803	0.912591	1907.36	0.0163503	0.726501	0.802257	0	0	0.0126366	-0.297546	0.780863	-1	1963.54	-0.0123204	0.818448	0.89682	1933.67	-0.0144264	0.816052	0.895505	0	0
rs1281422	chr1	179779054	G	A	0.91	0.39	0.26	0.4	-	-	A	3128.82	0.118405	0.000134455	0.000820168	3251.59	0.184075	1.1e-10	1.51e-09	1	1	0.0605241	-1.92853	0.126028	0.236066	4467.06	0.0232841	0.478245	0.590243	4561.47	0.112495	0.0053345	0.0146704	0	0	0.0875737	-1.9171	0.127697	-1	4647.21	0.0664059	0.100498	0.212526	5009.94	0.300541	3.93e-10	5.33e-09	0	1
rs10914019	chr1	180494646	T	C	0.81	0.8	0.98	0.77	-	-	-	2726.56	-0.0444093	0.10939	0.213663	2782.81	-0.0469751	0.0990318	0.197873	0	0	-0.00306766	0.123205	0.907887	-1	3996.22	-0.115545	0.000886568	0.00300751	3980.66	-0.156047	4.62e-06	2.51e-05	0	0	-0.0402239	0.863879	0.43638	-1	4109.6	-0.103112	0.0509798	0.12771	4192.14	-0.0720797	0.0915016	0.198879	0	0
rs3002118	chr1	180770303	A	G	0.32	0.53	0.82	0.5	-	-	-	2714.04	0.0351235	0.228077	0.366036	2594.64	0.0233707	0.479055	0.623229	0	0	0.000151587	-0.00499003	0.996258	-1	3324.51	0.0671791	0.0641818	0.119458	3307.36	0.120837	0.00831771	0.0214441	0	0	0.0497968	-1.42509	0.227259	-1	3241.13	-0.0758002	0.136717	0.26613	3161.56	-0.0759304	0.0958651	0.205382	0	0
rs72737192	chr1	182038268	C	T	0.05	0.03	0.11	0.05	-	-	-	1764.96	-0.0876506	0.0135527	0.0414384	1557.88	-0.0937689	0.0138964	0.0422499	0	0	-0.0220473	0.739274	0.500775	-1	1851.97	-0.115161	0.0388295	0.0790606	1702.62	-0.186024	0.00870008	0.0223001	0	0	-0.0778893	0.593752	0.584627	-1	2043.89	0.100052	0.12812	0.253717	1714.99	-0.237937	0.000501685	0.00287042	0	0
rs2068781	chr1	182346234	T	C	0.73	0.62	0.8	0.53	-	-	-	296.229	0.134725	0.110776	0.215963	314.406	-0.0893674	0.301389	0.448163	0	0	-0.176364	1.82278	0.142416	-1	250.695	-0.313773	0.0190833	0.043589	241.572	-0.530262	0.0002345	0.000914726	0	0	-0.216672	1.06911	0.345244	-1	280.198	-0.0437597	0.801198	0.885041	299.03	0.0613057	0.720622	0.828984	0	0
rs10911205	chr1	183009277	C	A	0.15	0.37	0.46	0.42	-	-	-	3842.55	-0.0454078	0.0800271	0.168041	3359.7	-0.136402	1.73e-07	1.78e-06	0	0	-0.0643169	2.41011	0.0735461	-1	4471.8	-0.0907648	0.0201796	0.0456215	3810.78	-0.232945	2.12e-11	1.92e-10	0	0	-0.140219	4.66673	0.00954152	-1	4815.74	0.0536266	0.154418	0.291126	3910.92	-0.226251	7.4e-09	9.19e-08	0	0
rs3768605	chr1	183178629	T	C	0.3	0.3	0.34	0.17	-	-	-	33.75	-0.495093	0.0560008	0.127366	84.3497	-0.425883	0.00893979	0.029362	0	0	0.160682	-1.68293	0.167677	-1	43.254	-0.470784	0.118679	0.197954	77.4192	-0.160527	0.509102	0.618986	0	0	0.284526	-0.742601	0.498965	-1	41.2481	-0.743954	0.167812	0.309326	84.0942	0.0162846	0.955695	0.977886	0	0
rs10494563	chr1	183376980	G	T	0.13	0.11	0.04	0.09	-	-	-	1069.54	-0.078922	0.115962	0.223231	1035.52	-0.059857	0.204884	0.338968	0	0	-0.0303792	0.535874	0.620456	-1	968.652	-0.105334	0.109929	0.185942	896.58	0.024292	0.756153	0.824933	0	0	0.124083	-1.73723	0.157347	-1	1037.56	0.0234869	0.824828	0.901101	899.641	-0.0354728	0.640723	0.769857	0	0
rs10911363	chr1	183549757	G	T	0.31	0.33	0.56	0.28	-	-	-	1548.28	0.644402	7.85e-51	3.35e-49	1401.56	0.762438	2.72e-81	1.47e-79	1	1	0.116085	-3.02271	0.039059	0.105359	1584.18	0.451362	1.11e-19	1.46e-18	1422.66	0.512388	5.59e-14	5.87e-13	1	1	0.0523448	-0.556393	0.607599	0.704077	1665.29	0.514003	1.47e-11	2.17e-10	1560.87	0.678024	3.32e-17	6.61e-16	1	1
rs17488675	chr1	183592570	C	T	0.06	0.3	0.08	0.36	-	-	-	1252.09	0.0719481	0.107695	0.211455	1395.72	0.115779	0.00670084	0.0232215	0	0	0.0360521	-1.64897	0.174498	-1	1826.61	0.0925862	0.0724153	0.131959	2050.66	0.0177944	0.669576	0.756816	0	0	-0.0722763	1.83891	0.139775	-1	1939.11	0.189735	0.00322456	0.0138298	2124.64	0.0486603	0.403036	0.568554	0	0
rs12404043	chr1	183840016	T	A	0.04	0.13	0.15	0.18	-	-	-	2890.8	-0.0098161	0.741844	0.835581	3218.82	-0.0103743	0.711442	0.813982	0	0	0.0169864	-0.640602	0.556637	-1	3220.6	0.00214976	0.95583	0.971174	3523.01	0.0186026	0.656476	0.746057	0	0	0.0146931	-0.222296	0.834972	-1	3136.52	-0.147353	0.000856781	0.00451325	3448.14	-0.11428	0.0596792	0.144042	0	0
rs734657	chr1	183912319	C	A	0.19	0.22	0.06	0.25	-	-	-	2010.43	0.324412	5.85e-24	1.43e-22	2597.78	0.346917	1.65e-25	4.2e-24	1	1	0.00710801	-0.764724	0.48706	0.612523	3688.35	0.983488	1.3e-33	2.64e-32	4839.84	1.01706	3.19e-47	8.16e-46	1	1	0.0343689	-0.703847	0.520342	0.628392	3027.14	0.470399	1.08e-14	1.92e-13	4172.83	0.627701	6.59e-48	2.77e-46	1	1
rs10158710	chr1	184398346	A	C	0.62	0.27	0.17	0.29	-	-	-	2278.53	0.00359804	0.911128	0.947571	2614.73	0.0360218	0.222273	0.359377	0	0	0.0399943	-0.964815	0.389274	-1	3015.54	0.0999774	0.0255602	0.0558498	3595.24	0.144077	0.000258326	0.000996706	0	1	0.0445279	-0.794857	0.471194	0.588366	2987.81	0.00711117	0.880788	0.938653	3507.78	0.00593766	0.901301	0.95022	0	0
rs10797970	chr1	184460826	T	C	0.13	0.29	0.22	0.18	-	-	-	828.133	0.166907	0.00160573	0.00693452	2874.87	0.229877	3.36e-13	5.43e-12	1	1	0.0412787	-1.20798	0.293589	0.428827	819.034	0.731779	7.66e-14	7.96e-13	4925.23	0.876647	3.99e-35	8.38e-34	1	1	0.153934	-2.88622	0.0447323	0.117094	756.713	0.486453	0.000105728	0.00072752	4175.78	0.429459	7.99e-15	1.42e-13	1	1
rs7545699	chr1	185497502	T	C	0.76	0.47	0.47	0.42	-	T	-	5838.55	0.0116392	0.701287	0.806056	5419.42	0.0305609	0.228719	0.36662	0	0	0.0124948	-0.424736	0.692879	-1	26826.8	0.12058	5.48e-05	0.000244628	23973.2	0.0407687	0.184494	0.282632	1	0	-0.0799503	4.61395	0.00992616	0.0422247	27037	0.075077	0.00856204	0.0309013	24580.5	0.0432674	0.144976	0.277991	0	0
rs10798124	chr1	187595505	T	C	0.03	0.26	0.14	0.21	T	-	-	2794.11	0.322404	9.18e-09	1.08e-07	2824.42	0.276971	4.62e-08	5.07e-07	1	1	-0.0644542	5.77271	0.00447082	0.0235189	4204.43	0.747036	2.94e-74	1.2e-72	4200.61	0.670636	3.66e-62	1.24e-60	1	1	-0.0750757	2.44504	0.0708224	0.161739	3726.63	0.397259	1.7e-20	3.87e-19	3622.14	0.241072	2.46e-07	2.59e-06	1	1
rs17545946	chr1	187598462	A	G	0.15	0.16	0.0017	0.24	-	G	-	1749.78	0.327058	7.34e-21	1.65e-19	1900.67	0.429015	7.68e-26	1.98e-24	1	1	0.131087	-2.75264	0.0512355	0.127439	1692.55	0.475779	2.19e-13	2.22e-12	2223.92	0.892294	6.89e-26	1.11e-24	1	1	0.416773	-15.6331	9.78e-05	0.00245729	1552.97	0.191959	0.00751068	0.0278066	1740.03	0.240296	3.83e-05	0.000292976	0	1
rs72727782	chr1	188640396	T	C	0.01	0.12	0.03	0.13	-	-	-	1063.58	-0.0647833	0.158943	0.281875	996.794	0.0275582	0.580281	0.710027	0	0	0.0783725	-1.01054	0.369398	-1	1110.75	-0.0787125	0.293841	0.406994	1029.65	-0.0431046	0.506232	0.616794	0	0	0.0344381	-0.445247	0.679175	-1	1106.08	-0.164087	0.130353	0.257157	1091.17	0.0532098	0.514956	0.667654	0	0
rs72727800	chr1	188658884	C	T	0.01	0.12	0.03	0.13	-	-	-	2433.35	0.0856403	0.00443611	0.0163873	2409.07	0.0263608	0.392421	0.542088	0	0	-0.0520315	4.85746	0.0082945	-1	3343.08	0.230281	1.38e-07	9.23e-07	3272.66	0.151211	5.79e-05	0.000257019	1	1	-0.0789834	1.98624	0.117956	0.227596	3164.3	0.0113429	0.792939	0.879883	3287.7	0.0976504	0.0175704	0.0547627	0	0
rs6667584	chr1	190992075	G	A	0.99	0.82	0.98	0.8	-	-	-	353.036	-0.130504	0.088728	0.182253	317.006	-0.0827368	0.303926	0.450628	0	0	0.0239679	-0.501999	0.642042	-1	494.564	-0.0693694	0.525489	0.633359	482.43	0.0223073	0.84288	0.889531	0	0	0.0846658	-0.539509	0.618166	-1	480.252	-0.233495	0.0691338	0.161093	500.25	0.0612089	0.645231	0.77258	0	0
rs6665749	chr1	191577594	A	G	0.37	0.17	0.13	0.08	-	A	-	3123.37	0.0995684	0.000582623	0.00294411	3324.78	0.0212249	0.428162	0.577347	1	0	-0.099303	2.63161	0.0580883	0.137747	4647.28	0.355134	1.17e-21	1.63e-20	4674.7	0.184426	4.79e-06	2.59e-05	1	1	-0.171002	6.561	0.00279148	0.0181171	4283.88	0.0713778	0.0957247	0.205211	4586.93	0.0665981	0.145463	0.278608	0	0
rs4338337	chr1	192609256	A	T	0.53	0.92	0.93	0.94	-	-	-	2070.77	-0.00165047	0.96079	0.977164	2371.29	-0.0364525	0.252694	0.39409	0	0	-0.0223711	1.44489	0.221999	-1	2446.28	-0.134503	0.00189416	0.0058688	2945.9	-0.00788949	0.881103	0.917721	0	0	0.124005	-3.36221	0.0282468	-1	2501.63	-0.14052	0.00125496	0.00627015	3029.74	0.00174246	0.974625	0.987066	0	0
rs10754023	chr1	192648693	C	T	0.44	0.52	0.66	0.49	-	-	-	80.6999	-0.501052	0.0022505	0.00925947	76.6755	0.0554285	0.759993	0.848442	0	0	0.51936	-2.80562	0.0485328	-1	69.6546	-0.304469	0.243689	0.351388	59.1331	0.158968	0.5928	0.69107	0	0	0.48188	-2.43995	0.0712126	-1	75.2505	-0.1419	0.619233	0.753228	50.7173	-0.36992	0.385759	0.553077	0	0
rs10921238	chr1	192660038	A	G	0.39	0.49	0.66	0.47	-	-	-	1141.23	-0.0987479	0.0200875	0.0565832	1320.08	-0.0289878	0.515024	0.653692	0	0	0.0277756	-0.626416	0.565015	-1	783.05	-0.166891	0.0360758	0.0743978	969.255	0.0286877	0.680381	0.765435	0	0	0.198616	-2.03497	0.111579	-1	753.308	-0.368607	0.00109866	0.00559079	926.052	-0.180367	0.086083	0.190074	0	0
rs35766898	chr1	192671394	C	A	0.37	0.12	0.07	0.04	-	-	-	1508.04	0.013908	0.709027	0.812252	1717.02	-0.0494723	0.161527	0.285379	0	0	-0.0610895	2.05129	0.10953	-1	1150.19	0.159307	0.0145526	0.0346248	1253.02	0.0180901	0.75918	0.827365	0	0	-0.138789	1.50545	0.206665	-1	1143.22	0.075552	0.248596	0.408764	1326.76	0.111048	0.156093	0.293628	0	0
rs2746072	chr1	192777807	G	C	0.28	0.23	0.44	0.27	-	-	-	107.078	-0.138742	0.329952	0.47881	189.043	0.207077	0.0588256	0.132363	0	0	0.223858	-3.18352	0.0334225	-1	129.466	0.225426	0.208099	0.310434	211.836	0.149128	0.280377	0.392458	0	0	-0.0576985	0.303021	0.776979	-1	147.14	0.495974	0.024255	0.071124	215.313	0.125002	0.410126	0.575167	0	0
rs7538172	chr1	192884216	G	T	0.5	0.38	0.51	0.37	-	-	-	2861.37	0.0164609	0.579233	0.709096	2849.71	-0.0743853	0.0181021	0.0521896	0	0	-0.0828904	2.91611	0.0434121	-1	3482.72	-0.104425	0.0089102	0.0227368	3514.08	-0.0810685	0.0180591	0.0415807	0	0	0.0251024	-0.721387	0.510585	-1	3584.03	-0.0907857	0.086467	0.190703	3737.87	0.0276743	0.558376	0.703646	0	0
rs6693734	chr1	193307444	A	G	0.33	0.26	0.53	0.3	-	-	-	2251.41	-0.0140957	0.676908	0.787634	2751.6	-0.00725753	0.798473	0.876669	0	0	-0.00222615	0.05885	0.955894	-1	2451.06	-0.0529389	0.204731	0.306528	3231.4	-0.0385548	0.317703	0.431968	0	0	0.0171647	-0.52085	0.629975	-1	2488.7	-0.0801898	0.100246	0.212304	3360.41	0.00491996	0.91135	0.955957	0	0
rs72744026	chr1	193584122	A	G	0.01	0.1	0.06	0.16	-	-	-	373.338	0.0459016	0.552789	0.686941	469.226	0.130606	0.0461509	0.109738	0	0	0.0341213	-0.535183	0.620892	-1	467.346	0.593945	8.37e-13	8.26e-12	544.482	0.408622	1.5e-05	7.43e-05	1	1	-0.192181	2.83175	0.0472611	0.122209	443.596	0.406768	0.00019673	0.00126463	522.153	0.240267	0.0525401	0.130503	1	0
rs659059	chr1	193983693	T	C	0.4	0.7	0.77	0.77	-	-	-	145.335	-0.0451578	0.702584	0.807135	96.133	0.0916805	0.545273	0.680242	0	0	0.1138	-0.968052	0.387837	-1	52.9343	0.0598959	0.81737	0.87017	52.3477	-0.236557	0.350021	0.465525	0	0	-0.281548	1.36853	0.242972	-1	45.7854	-0.462828	0.204243	0.35571	47.4661	-0.662526	0.0847187	0.187707	0	0
rs12027815	chr1	194945222	G	A	0.03	0.26	0.23	0.24	-	-	-	1849.67	0.0227583	0.505585	0.645866	1250.44	0.10534	0.0121925	0.0379245	0	0	0.0765946	-2.12587	0.100674	-1	1841.44	0.104403	0.0160552	0.037609	1193.49	0.111016	0.0550052	0.10487	0	0	0.00290102	-0.0407203	0.96947	-1	1925.01	0.159015	0.0024946	0.0111385	1228.25	0.121965	0.0616083	0.14751	0	0
rs10754220	chr1	197244290	G	A	0.09	0.24	0.19	0.3	-	-	-	622.634	-0.0814912	0.152318	0.273471	712.74	0.0412805	0.461281	0.608355	0	0	0.0442871	-0.594224	0.58434	-1	506.214	-0.090251	0.428154	0.541187	601.529	-0.0368911	0.657394	0.746427	0	0	0.0740632	-0.960762	0.391079	-1	520.294	-0.0807732	0.553128	0.699645	572.781	-0.256245	0.0706918	0.163958	0	0
rs1009188	chr1	197257090	T	C	0.09	0.24	0.19	0.3	-	-	-	110.815	0.0165665	0.90732	0.944798	118.376	-0.148164	0.272031	0.416085	0	0	-0.172251	1.18869	0.300309	-1	158.475	0.242097	0.132926	0.216894	157.139	-0.236649	0.11022	0.186247	0	0	-0.463008	2.62604	0.0584281	-1	175.425	0.444775	0.0231019	0.0685028	171.471	-0.0425155	0.831969	0.906033	0	0
rs61821370	chr1	197305053	T	G	-1	-1	-1	-1	-	-	-	1174.5	0.161621	0.000374686	0.00201383	1324.48	0.0963861	0.0156887	0.0465347	1	0	-0.0500328	0.901568	0.418265	0.549548	1042.6	0.0285378	0.649238	0.739927	1142.69	0.0514929	0.511687	0.621103	0	0	0.0149553	-0.134063	0.899828	-1	1124.17	0.170909	0.0589529	0.142647	1180.59	0.0751299	0.399642	0.565524	0	0
rs1345529	chr1	197433329	G	A	0.3	0.5	0.67	0.49	-	-	-	1854.02	-0.0888929	0.0110745	0.0350531	1786.79	-0.0410038	0.294017	0.440782	0	0	0.0239519	-0.515639	0.633297	-1	2217.51	-0.0995132	0.0145889	0.0346912	2134.18	-0.16277	0.000314658	0.00118854	0	0	-0.0638492	1.59831	0.185217	-1	2227.09	-0.160746	0.00124983	0.00624914	2190.12	-0.156599	0.0127447	0.04279	0	0
rs12744898	chr1	197584553	T	C	0.05	0.22	0.13	0.22	-	-	-	2205.22	-0.0265692	0.410483	0.559776	1735.14	0.00256339	0.941144	0.964887	0	0	0.0381961	-1.05801	0.349712	-1	2471.72	-0.153764	1.53e-05	7.56e-05	2010.72	0.0135961	0.748775	0.819936	0	0	0.166086	-5.20192	0.00650757	-1	2649.86	-0.0180142	0.722042	0.8304	2130.9	0.109379	0.0155194	0.0499646	0	0
rs2737680	chr1	200088559	C	A	0.34	0.44	0.72	0.46	-	-	-	1355.64	0.0399044	0.302593	0.44943	1468.02	0.0537247	0.174069	0.300819	0	0	-1.82e-05	0.00125474	0.999059	-1	1529.73	-0.126768	0.0182073	0.0418646	1673.6	-0.0313714	0.49258	0.604561	0	0	0.097447	-1.96725	0.120549	-1	1596.21	-0.0726362	0.294265	0.458173	1681.73	-0.0874939	0.0893347	0.195239	0	0
rs3790800	chr1	200100159	G	A	0.16	0.36	0.24	0.28	-	-	-	958.194	-0.0291805	0.559048	0.692748	757.408	-0.0752122	0.163049	0.287006	0	0	-0.0616871	1.50632	0.206453	-1	707.471	-0.0102164	0.896675	0.929494	574.643	-0.0707998	0.407171	0.521338	0	0	-0.063153	0.563011	0.603488	-1	787.88	0.223413	0.0303443	0.0851815	562.237	-0.207228	0.11456	0.233696	0	0
rs2246211	chr1	200145506	G	A	0.14	0.12	0.02	0.11	-	G	-	1889.77	0.0724668	0.0270262	0.0721357	1939.68	-0.0933828	0.00736649	0.0251333	0	0	-0.154253	4.9441	0.00779392	-1	1985.55	0.193811	0.000235645	0.000918926	1935.66	0.00982648	0.825576	0.876622	1	0	-0.182801	6.63072	0.00268391	0.017488	2006.53	0.157861	0.0197537	0.0602989	2019.21	0.0612217	0.402256	0.567786	0	0
rs10920227	chr1	201619514	T	A	0.05	0.4	0.24	0.27	-	-	-	346.113	-0.0134846	0.865676	0.919584	255.107	-0.116262	0.192768	0.324444	0	0	-0.0722847	2.01906	0.113619	-1	481.636	-0.0730868	0.436284	0.548856	349.301	-0.0875223	0.383013	0.498253	0	0	-0.00846428	0.063097	0.952716	-1	524.634	0.103344	0.456465	0.615376	378.758	0.0763347	0.485902	0.642657	0	0
rs13375435	chr1	201971862	C	T	0.18	0.29	0.4	0.31	-	T	-	1972.74	0.103506	0.00242385	0.00985544	2225.45	0.136865	2.33e-05	0.000169392	1	1	0.0254487	-2.07458	0.106675	0.210438	2295.7	0.134025	0.00133378	0.00430984	2695.42	0.269915	1.51e-11	1.38e-10	1	1	0.135806	-4.09849	0.0148714	0.0554972	2382.64	0.17145	0.000839597	0.00445021	2567.83	0.0741007	0.169418	0.311641	1	0
rs3934809	chr1	202112899	C	A	0.61	0.58	0.4	0.59	-	-	-	577.658	-0.112841	0.0718006	0.155215	738.135	-0.0759833	0.202723	0.336301	0	0	0.0432976	-0.860955	0.437811	-1	663.442	-0.154869	0.0453484	0.0896261	818.466	-0.0849437	0.344519	0.459711	0	0	0.0638293	-0.460099	0.669344	-1	651.902	-0.286418	0.00746838	0.0276824	808.01	-0.195554	0.0168742	0.0530713	0	0
rs4113263	chr1	202433511	C	T	-1	-1	-1	-1	-	-	-	2464.23	0.0339992	0.285337	0.431282	2331.88	0.101745	0.00392573	0.0148019	0	0	0.0547815	-0.949871	0.395965	-1	2615.8	0.0518929	0.201143	0.302297	2415.74	0.123664	0.00896759	0.022853	0	0	0.0711169	-1.38995	0.236899	-1	2711.97	0.0851282	0.0813424	0.181991	2522.93	0.175552	0.000553421	0.00312129	0	1
rs4264049	chr1	204269159	C	T	0.08	0.22	0.12	0.27	-	-	-	2720.25	0.0067404	0.809206	0.883848	2248.39	-0.0184607	0.545068	0.68005	0	0	-0.0219441	0.884463	0.426408	-1	3505.58	-0.0225504	0.552144	0.656331	2903.43	-0.0715163	0.107223	0.182302	0	0	-0.0525128	0.842337	0.447018	-1	3604.49	-0.0120907	0.792675	0.879727	2948.53	-0.0978557	0.0292646	0.0826641	0	0
rs59436169	chr1	204797992	G	C	0.42	0.33	0.77	0.11	-	-	-	2152.14	0.073207	0.0479378	0.11309	1858.7	0.0489619	0.161711	0.285583	0	0	0.0168445	-0.427268	0.69118	-1	2328.69	0.0622897	0.135979	0.220806	1913.05	0.106275	0.0282068	0.0606179	0	0	0.0459062	-0.88066	0.428236	-1	2312	-0.0269392	0.598765	0.73711	1879.05	-0.0120504	0.858867	0.923543	0	0
rs17343520	chr1	204958642	C	T	0.02	0.07	0	0.11	-	-	-	938.535	0.0960196	0.0537099	0.123244	1010.14	0.156139	0.000526641	0.0027079	0	1	0.0468529	-1.99829	0.116344	0.224039	1137.54	0.151279	0.00826797	0.0213485	1213.32	0.0967597	0.145669	0.233143	0	0	-0.0588077	2.13213	0.0999679	-1	1194.81	0.21908	0.0100293	0.0351795	1273.06	0.161773	0.0210845	0.0634419	0	0
rs1668868	chr1	205240141	G	T	0.53	0.3	0.14	0.37	-	-	-	2745.18	0.0124027	0.694325	0.801524	2355.36	0.121197	0.000435506	0.00229351	0	1	0.0987191	-2.25284	0.0873704	0.183705	3479.4	0.37874	4.48e-24	6.75e-23	3078.31	0.478959	7.52e-34	1.53e-32	1	1	0.0996587	-2.17012	0.0957972	0.199365	3296.48	0.172097	1.33e-05	0.000110709	3001.85	0.354365	6.45e-16	1.21e-14	1	1
rs10900479	chr1	205305048	A	C	0.19	0.11	0.02	0.25	-	-	-	2224.39	0.115306	0.000487371	0.00253009	2453.15	0.131682	9.16e-06	7.23e-05	1	1	0.0577246	-1.9321	0.125513	0.235744	2292.58	0.121427	0.00236783	0.0071716	2471.16	0.122272	0.000991924	0.00331485	1	1	0.00207277	-0.0668581	0.949903	0.965784	2525.88	0.31801	1.09e-07	1.19e-06	2574.12	0.170455	0.001585	0.00764728	1	1
rs11240458	chr1	205335474	C	G	0.58	0.78	0.83	0.73	-	-	-	810.11	0.0741499	0.143047	0.26008	843.517	0.111015	0.0257571	0.069297	0	0	0.0610152	-1.2111	0.292514	-1	1275.06	0.0825879	0.177154	0.273439	1363.17	0.122885	0.0542702	0.103805	0	0	0.0422791	-0.42535	0.692467	-1	1219.68	-0.115261	0.0857776	0.189554	1446.74	0.219247	0.00518104	0.0204331	0	0
rs11240482	chr1	205399835	C	A	0.18	0.75	0.87	0.7	-	-	-	143.97	0.080614	0.502179	0.642894	128.063	-0.0603379	0.66008	0.775629	0	0	-0.112845	1.18965	0.299969	-1	141.169	0.138923	0.430818	0.543755	133.339	0.485722	0.00213173	0.00652985	0	1	0.375287	-1.99169	0.117224	0.22725	154.773	0.31906	0.13181	0.259425	137.99	0.508083	0.0250233	0.0729959	0	0
rs11119260	chr1	206837753	A	G	0.15	0.2	0.51	0.14	-	-	-	3201.13	0.028901	0.282918	0.428525	3318.44	0.0189083	0.474327	0.619408	0	0	-0.00801721	0.710758	0.516481	-1	4132.95	-0.0183319	0.557058	0.660484	4230.77	-0.0122539	0.712285	0.791573	0	0	0.00554386	-0.137691	0.897137	-1	4329.64	0.046515	0.15789	0.295941	4526.07	0.110227	0.00397208	0.0163842	0	0
rs7525530	chr1	207483166	A	G	0.3	0.51	0.42	0.46	-	-	A	2325.15	0.0671813	0.03782	0.0936956	1730.76	0.0338755	0.325119	0.473785	0	0	-0.0518904	1.74056	0.156735	-1	2824.51	0.110823	0.00543498	0.0149011	2082.59	-0.0367992	0.446036	0.558571	0	0	-0.150307	5.36366	0.00583202	-1	3317.93	0.468666	4.95e-17	9.76e-16	2330.44	0.209778	0.000839862	0.00445021	1	1
1:207568741:C	chr1	207568741	CGCAAA	C	-1	-1	-1	-1	-	-	-	876.327	-0.0960941	0.0547068	0.125162	984.626	-0.0455676	0.335784	0.485133	0	0	0.0739984	-1.23376	0.284831	-1	826.631	-0.00787326	0.913312	0.941699	820.009	-0.161819	0.0275588	0.0594432	0	0	-0.155292	1.77541	0.150487	-1	792.271	-0.20598	0.102325	0.215253	864.315	-0.0802642	0.408552	0.573675	0	0
1:207568741:T	chr1	207568741	C	T	-1	-1	-1	-1	-	-	-	610.147	-0.0229024	0.685399	0.794159	544.786	0.0315854	0.648506	0.766018	0	0	-0.0274975	0.268536	0.801567	-1	472.99	-0.189268	0.0466436	0.0916735	388.808	-0.23516	0.0191836	0.0437883	0	0	-0.0512188	0.571457	0.598267	-1	493.674	-0.132202	0.230415	0.38762	399.176	-0.22391	0.0527709	0.130956	0	0
rs72644188	chr1	207583436	A	C	0.02	0.01	0.26	0.02	-	-	-	515.537	0.0715093	0.284367	0.430154	564.241	0.0681748	0.308713	0.455986	0	0	-0.0497792	0.700741	0.522084	-1	437.963	0.0341089	0.766896	0.833195	493.938	0.0250874	0.778327	0.84116	0	0	0.000473186	-0.00268894	0.997983	-1	458.263	0.0951143	0.462286	0.620555	493.717	-0.0479115	0.69518	0.80982	0	0
rs1257575	chr1	207583946	T	C	0	0.01	0.26	0.02	-	-	-	38.2932	-0.292756	0.269764	0.413633	66.7328	-0.578068	0.00209422	0.00872561	0	0	-0.116091	0.307353	0.773912	-1	31.7823	-0.786432	0.0898106	0.157874	58.729	-0.542491	0.033675	0.070307	0	0	0.735618	-1.13682	0.319094	-1	24.9857	-2.21006	7.77e-05	0.000554029	59.1524	-0.601871	0.0534417	0.132255	0	0
rs11808746	chr1	207624861	A	T	0.02	0.01	0.27	0.02	-	-	-	1623.7	-0.0790814	0.0640337	0.141392	1899.8	-0.0415143	0.226127	0.363939	0	0	0.0736759	-1.40013	0.234065	-1	1900.25	-0.124602	0.0068151	0.0181176	2098.36	-0.113079	0.00537234	0.0147594	0	0	0.0122493	-0.295238	0.782503	-1	1918.33	-0.167095	0.00346421	0.0146479	2196.95	-0.0502683	0.396811	0.56319	0	0
rs17045328	chr1	207652176	A	G	0.02	0.01	0.27	0.02	-	-	-	914.786	-0.015293	0.749413	0.840457	39.8898	0.0825828	0.734829	0.830176	0	0	-0.027616	0.134949	0.899171	-1	674.528	-0.0823664	0.354639	0.470112	25.7442	-0.876164	0.290245	0.403193	0	0	NA	NA	NA	-1	690.487	-0.0824065	0.537649	0.686716	38.2626	0.320763	0.509982	0.662672	0	0
rs7552683	chr1	208231688	C	T	0.52	0.4	0.18	0.6	-	-	-	2271.63	0.014836	0.64553	0.764043	2107.65	0.0951156	0.00680457	0.0235256	0	0	0.0747453	-3.36833	0.0280871	-1	3200.84	0.222196	2.07e-08	1.51e-07	2777	0.271721	7.53e-13	7.44e-12	1	1	0.0489444	-1.05622	0.350437	0.470362	3172.5	0.13386	0.00395185	0.0163208	2687.86	0.119902	0.0187282	0.0577062	0	0
rs2298928	chr1	209822859	C	T	0.53	0.51	0.38	0.62	-	-	-	1434.81	0.0247021	0.529683	0.666216	1363.19	0.0600931	0.122536	0.232113	0	0	0.0600783	-1.58029	0.189194	-1	1583.91	-0.0325845	0.530724	0.637332	1496.52	0.0602651	0.263708	0.373743	0	0	0.092553	-1.91527	0.127966	-1	1613.5	-0.0503795	0.461015	0.619466	1608.9	0.195236	0.00249148	0.0111283	0	0
rs77800655	chr1	209826726	A	G	0.0041	0.07	0.26	0.01	-	-	-	1566.51	-0.0316303	0.383382	0.533298	1721.42	-0.0397619	0.275259	0.41972	0	0	-0.0355852	1.63765	0.176837	-1	2053.7	0.0224505	0.726491	0.802257	2322.67	-0.0188512	0.700695	0.781889	0	0	-0.0364658	0.303651	0.776533	-1	2102.56	0.0218024	0.658491	0.781997	2421.59	0.0311017	0.629889	0.761516	0	0
rs1883725	chr1	210057927	G	A	0.91	0.69	0.75	0.55	-	-	-	2250.17	-0.00803115	0.795924	0.874369	2165.56	0.0150115	0.628919	0.751105	0	0	-0.026502	0.635613	0.559574	-1	2695.33	-0.09406	0.0420916	0.0843145	2668.4	-0.0937029	0.0443579	0.0881176	0	0	-6.79e-06	7.2e-05	0.999946	-1	2874.48	0.0243293	0.644848	0.772503	2780.56	-0.0451374	0.452474	0.611771	0	0
rs10863819	chr1	210502580	A	G	0.01	0.29	0.23	0.13	-	-	-	51.6833	0.144539	0.480402	0.624138	141.436	0.325267	0.00588253	0.0208597	0	0	0.203652	-2.20113	0.0925359	-1	74.4518	0.965763	8.73e-05	0.000371926	189.161	0.5387	0.00311503	0.00910729	1	1	-0.474128	2.74552	0.0516117	0.131186	64.6822	0.598932	0.0738457	0.169718	161.311	0.0591125	0.761385	0.858089	0	0
rs1114880	chr1	210948383	C	T	0.66	0.51	0.32	0.61	-	-	-	1107.61	-0.0569079	0.201964	0.33533	890.753	-0.0477409	0.33108	0.479828	0	0	-0.0220123	0.591661	0.585898	-1	1154.26	-0.125829	0.0667759	0.123282	805.297	-0.205762	0.0121692	0.0297387	0	0	-0.0866792	0.568336	0.600193	-1	1198.53	-0.0858775	0.361081	0.529408	857.601	-0.0885912	0.350753	0.51895	0	0
rs1875436	chr1	211089438	G	A	0.84	0.73	0.65	0.61	-	-	-	1629.94	-0.137014	0.000147559	0.000891233	1798.8	-0.111884	0.000986531	0.00460552	0	0	0.0536313	-2.14804	0.0981972	-1	2306.78	-0.121667	0.0142205	0.0339785	2499.26	-0.0427883	0.309916	0.423687	0	0	0.0811815	-1.53557	0.199442	-1	2356.3	-0.129692	0.0241926	0.0709719	2539.71	-0.0655758	0.259624	0.421299	0	0
rs60555365	chr1	211590328	G	T	0.04	0.1	0.03	0.2	-	-	-	216.167	0.183686	0.0599091	0.134218	292.323	0.027392	0.748995	0.840128	0	0	-0.0722278	0.76915	0.484704	-1	253.998	0.105002	0.521569	0.630155	397.528	0.0365861	0.76445	0.831401	0	0	-0.0370909	0.167993	0.87474	-1	228.698	-0.274011	0.105363	0.220132	400.998	-0.00582985	0.973344	0.986591	0	0
rs12741252	chr1	211822542	G	C	0.49	0.38	0.17	0.58	G	-	-	1576.61	0.166732	6.05e-06	4.94e-05	1078.32	-0.0397238	0.353348	0.502913	1	0	-0.161118	4.98904	0.00754877	0.0339818	1615.1	-0.0262336	0.576196	0.677514	1178.76	-0.134201	0.0271227	0.0586716	0	0	-0.108718	2.05156	0.109497	-1	1757.61	0.143695	0.0121255	0.0411303	1181.25	-0.200201	0.0269821	0.0774184	0	0
rs1157168	chr1	211909230	C	T	0.13	0.28	0.06	0.54	-	-	-	87.7361	0.107728	0.488746	0.63139	1490.28	0.0562367	0.165627	0.290181	0	0	-0.0689456	0.752565	0.493576	-1	91.0257	0.477707	0.0288569	0.0617491	1580.66	0.336979	4.77e-10	3.94e-09	0	1	-0.0921731	0.459676	0.669623	0.756725	99.6668	0.630918	0.0301257	0.0846384	1653.48	0.390742	7.51e-08	8.39e-07	0	1
rs61828523	chr1	212096795	A	G	0.13	0.3	0.1	0.49	-	-	-	1631.07	-0.0530954	0.137863	0.253284	1670.92	-0.054346	0.125448	0.236434	0	0	0.0165061	-1.09164	0.336335	-1	1444.78	-0.0811162	0.0972179	0.16877	1490.1	-0.000468716	0.993508	0.995946	0	0	0.0778516	-1.08838	0.337613	-1	1485.19	-0.0723576	0.32685	0.493717	1434.25	-0.18663	0.00767053	0.0283284	0	0
rs647731	chr1	212692030	A	G	0.89	0.8	0.88	0.78	-	-	-	912.244	-0.0399194	0.439019	0.58729	1258.8	-0.051813	0.223007	0.36016	0	0	-0.0234869	0.935768	0.40237	-1	1129.77	-0.00359402	0.953897	0.969868	1578.25	0.0834605	0.0877658	0.154845	0	0	0.090658	-1.04609	0.354567	-1	1221.25	0.146369	0.0260768	0.0753631	1703.2	0.224973	6.11e-05	0.000447942	0	1
rs11119985	chr1	212769411	G	A	0.08	0.26	0.15	0.49	-	-	-	1465.92	0.124099	0.00214814	0.00891719	1128.53	0.145035	0.000789405	0.00383527	1	1	0.0146568	-0.23462	0.826024	0.884658	2001.38	-0.0320388	0.464065	0.576542	1445.86	0.0196924	0.706397	0.786825	0	0	0.0506878	-1.41464	0.230083	-1	2108.61	0.0466604	0.493477	0.64873	1555.55	0.157254	0.0210563	0.0633994	0	0
rs2075423	chr1	214154719	G	T	0.38	0.26	0.15	0.38	-	-	-	1012.26	0.175321	0.000116057	0.000721319	1371.03	0.0882456	0.0327777	0.0835986	1	0	-0.0800574	2.03365	0.111747	0.21763	1255.35	0.141466	0.0349367	0.0724029	1796.89	0.223223	0.000457383	0.00166065	0	1	0.0815672	-0.637811	0.558279	0.661873	1301.73	0.174599	0.020186	0.0612381	1919.37	0.331835	1.46e-09	1.9e-08	0	1
rs9970073	chr1	214156165	G	A	0.65	0.38	0.43	0.4	-	-	-	237.428	0.0571206	0.551399	0.685664	473.953	-0.0440121	0.532431	0.668613	0	0	-0.0760141	1.21376	0.291602	-1	333.055	0.122399	0.357192	0.472599	622.901	0.136274	0.0549653	0.104837	0	0	0.0402762	-0.276346	0.795973	-1	328.886	0.016441	0.931954	0.967228	610.035	0.00705505	0.958998	0.97934	0	0
rs340874	chr1	214159256	T	C	0.09	0.43	0.39	0.54	-	-	-	1514.33	-0.0870466	0.0332165	0.0845266	1141.59	0.0301569	0.504942	0.645411	0	0	0.111937	-7.05979	0.00212332	-1	1813.08	-0.202722	2.49e-05	0.000119185	1426.75	-0.155582	0.00389063	0.0111075	0	0	0.0476231	-0.755162	0.492179	-1	1912.62	-0.11399	0.0497565	0.125556	1430.92	-0.220564	0.00947971	0.0335927	0	0
rs2365632	chr1	216079479	A	G	0.27	0.65	0.74	0.51	-	-	-	987.217	0.0616866	0.219663	0.356724	1276.08	0.0334221	0.423504	0.573014	0	0	-0.0443872	0.758478	0.490399	-1	1229.78	0.0794858	0.256488	0.365509	1480.44	-0.020598	0.673651	0.760212	0	0	-0.0930084	1.11281	0.328155	-1	1249.98	0.0548574	0.393243	0.560054	1614.13	0.154176	0.0195103	0.0596912	0	0
rs61836090	chr1	219445710	A	G	0.08	0.23	0.29	0.27	-	-	-	2677.6	-0.00976787	0.744555	0.837585	2795.16	-0.0418119	0.401058	0.550821	0	0	-0.0711294	1.56459	0.192728	-1	4110.82	0.0566691	0.0600299	0.113026	4207.02	-0.0399091	0.218112	0.322622	0	0	-0.0959225	5.18776	0.00657115	-1	4105.67	-0.0167237	0.665649	0.787585	4312.06	-0.0373214	0.309359	0.474854	0	0
rs2785980	chr1	219700519	T	C	0.11	0.43	0.28	0.3	-	-	-	215.511	-0.318443	0.00244288	0.00991487	229.119	-0.0448209	0.662901	0.777844	0	0	0.201218	-1.26364	0.274987	-1	133.736	-0.48757	0.00870283	0.0223005	139.168	-0.185277	0.278192	0.390128	0	0	0.33251	-1.36749	0.243271	-1	163.383	0.0613245	0.772204	0.86548	158.756	0.130753	0.56124	0.705278	0	0
rs2785986	chr1	219706327	A	G	0.05	0.42	0.28	0.31	-	-	-	762.224	-0.0415784	0.449504	0.597228	1002.09	-0.00336342	0.940837	0.964796	0	0	0.0355357	-0.6572	0.546945	-1	395.008	-0.0870738	0.45099	0.563518	697.153	-0.0670148	0.434232	0.546989	0	0	0.0252352	-0.151886	0.88663	-1	401.182	-0.114242	0.413725	0.578408	732.653	0.010609	0.898719	0.94891	0	0
rs2785981	chr1	219717774	A	C	0.06	0.42	0.28	0.31	-	-	-	466.203	-0.053957	0.413231	0.562443	787.698	0.0388285	0.496886	0.638238	0	0	0.0432165	-0.507163	0.638723	-1	577.458	0.0238401	0.780342	0.84273	956.007	-0.0722806	0.351424	0.466871	0	0	-0.102837	0.726217	0.507922	-1	576.464	-0.0532748	0.622801	0.756134	964.398	-0.11897	0.107326	0.222989	0	0
rs4846565	chr1	219722104	G	A	0.06	0.42	0.28	0.31	-	-	-	1833.62	-0.0922694	0.00761301	0.0257787	1777.79	-0.156614	7.03e-06	5.67e-05	0	0	-0.0660874	2.17895	0.0948563	-1	2187.98	-0.0998924	0.0261738	0.0570215	2222.27	-0.179899	4.49e-05	0.000203477	0	0	-0.0802439	1.15187	0.313534	-1	2291.68	-0.0355166	0.50213	0.655947	2333.78	-0.104096	0.0254256	0.0738339	0	0
rs1337101	chr1	219726100	G	T	0.06	0.4	0.28	0.29	-	-	-	2496.31	-0.0971409	0.00112462	0.00515909	2593.68	-0.00864473	0.762563	0.850383	0	0	0.0811402	-3.17164	0.0338046	-1	3203.38	-0.132938	0.000622236	0.00218447	3309.17	-0.0728474	0.0301185	0.0640321	0	0	0.0615446	-1.65444	0.173381	-1	3360.26	-0.0633675	0.120367	0.242063	3431.11	-0.0365725	0.347208	0.515004	0	0
rs2820441	chr1	219734960	A	C	0.06	0.4	0.28	0.29	-	-	-	1998.27	0.00592971	0.854959	0.913478	1948.51	0.0355311	0.309944	0.457304	0	0	0.0166721	-1.60203	0.184409	-1	1975.35	0.13291	0.0137362	0.0329616	1868.86	0.0998141	0.0598099	0.112723	0	0	-0.0321822	0.336425	0.753459	-1	1827.54	-0.161862	0.0069546	0.0261793	1819.01	-0.0461333	0.451453	0.61088	0	0
rs2785998	chr1	219734998	C	A	0.06	0.4	0.28	0.29	-	-	-	1712.46	0.0558687	0.134484	0.248566	1712.4	0.0320075	0.349095	0.498414	0	0	-0.0111435	0.350093	0.743926	-1	1618.97	0.0293894	0.557339	0.660643	1471.35	-0.0815538	0.078807	0.141464	0	0	-0.10865	4.31274	0.0125189	-1	1672.15	0.0503334	0.410686	0.575532	1535.64	-0.025258	0.645015	0.772503	0	0
rs2820444	chr1	219741820	G	A	0.06	0.41	0.29	0.27	-	-	-	131.171	-0.0543384	0.687113	0.795403	220.088	0.22602	0.026085	0.0699839	0	0	0.236211	-3.21877	0.0323182	-1	117.232	0.136387	0.496712	0.608408	169.539	-0.0485527	0.750584	0.82125	0	0	-0.135034	1.09704	0.33423	-1	97.6582	-0.496005	0.0990391	0.210883	189.285	0.189986	0.416549	0.58079	0	0
rs1415287	chr1	219742537	C	T	0.06	0.41	0.29	0.27	-	-	-	2227.98	-0.0944715	0.00637657	0.0222916	1761.89	-0.127213	0.00032561	0.00177866	0	0	-0.0310226	0.805359	0.46576	-1	2723.57	-0.0951685	0.0305293	0.0647287	2089.17	-0.126355	0.00501839	0.0139203	0	0	-0.0313673	0.480239	0.65614	-1	2781.85	-0.104182	0.0250459	0.0730302	2111.88	-0.167669	0.000662182	0.00364931	0	0
rs2785988	chr1	219744138	C	A	0.05	0.41	0.29	0.27	NA	NA	NA	24.8179	0.234008	0.423639	0.573081	32.2107	-0.607951	0.0222104	0.0614592	NA	NA	NA	NA	NA	NA	10.3217	-0.451491	0.518805	0.62773	25.8323	1.0922	0.0270434	0.0585187	NA	NA	NA	NA	NA	NA	8.77773	-1.17865	0.274113	0.436869	11.9002	-1.26958	0.148115	0.282164	NA	NA
rs2820446	chr1	219748818	C	G	0.05	0.41	0.29	0.27	-	-	-	2284.44	-0.0842694	0.00825679	0.0275029	2192.4	-0.0233324	0.497847	0.638867	0	0	0.0335368	-0.798327	0.469393	-1	2422.16	-0.190454	0.000157143	0.000634076	2456.47	6.91e-05	0.998783	0.999153	0	0	0.192742	-2.75439	0.0511433	-1	2593.85	-0.0565222	0.294514	0.458489	2482.23	-0.038611	0.523002	0.673295	0	0
rs4846567	chr1	219750717	G	T	0.05	0.41	0.3	0.27	-	T	-	2011.4	0.0676976	0.0513549	0.11911	1708.97	0.118596	0.000556996	0.00283373	0	1	0.0251661	-0.887111	0.425138	0.555919	2934.14	0.157667	3.08e-05	0.000143964	2460.68	0.272826	1.77e-10	1.51e-09	1	1	0.114984	-3.96705	0.0165796	0.0607671	2917.1	0.0732905	0.198063	0.348504	2310.67	0.0341255	0.519522	0.671186	0	0
rs2820443	chr1	219753509	T	C	0.04	0.41	0.3	0.27	-	-	-	1587.6	-0.0229018	0.514388	0.653131	1452.23	-0.0829302	0.0525488	0.121274	0	0	-0.0721658	1.7746	0.150629	-1	1193.9	-0.00370264	0.95461	0.970374	1193.92	-0.162164	0.0172181	0.0399514	0	0	-0.158567	2.45827	0.0698209	-1	1227.27	0.00558453	0.943181	0.972991	1229.56	-0.145294	0.0906985	0.197355	0	0
rs12131794	chr1	219766226	C	A	0.04	0.36	0.24	0.25	-	-	-	141.719	0.0738478	0.550843	0.685163	109.474	-0.365958	0.00939567	0.030579	0	0	-0.468553	3.36935	0.0280606	-1	157.005	-0.148119	0.364052	0.479366	108.382	-0.120974	0.569663	0.671469	0	0	0.0149675	-0.0858889	0.935682	-1	162.389	-0.116179	0.690591	0.806477	115.679	0.00163137	0.995836	0.997908	0	0
rs4846569	chr1	219771721	C	T	0.04	0.36	0.24	0.26	-	-	-	1296.38	-0.169816	3.27e-05	0.00022991	974.099	-0.0837202	0.0809665	0.169538	0	0	0.0864449	-1.89152	0.13152	-1	1447.62	-0.324622	5.82e-11	5.13e-10	1056.66	-0.146617	0.0224345	0.0499736	0	0	0.173756	-2.10908	0.102597	-1	1528.36	-0.228476	0.00280528	0.0123016	1095.97	-0.107495	0.221738	0.377308	0	0
rs202104363	chr1	219790137	TTAACTC	T	0.04	0.38	0.23	0.27	-	-	-	1685.33	-0.113176	0.00192388	0.00811107	2075.14	-0.0898057	0.00659981	0.022947	0	0	0.00725703	-0.197509	0.85306	-1	2367.36	-0.122837	0.00833437	0.0214829	2841.18	-0.104398	0.0235941	0.0521258	0	0	0.0190577	-0.255324	0.811064	-1	2370.82	-0.191479	0.00210413	0.00967051	2970.68	-0.0426055	0.446527	0.606895	0	0
1:220950206:C	chr1	220950206	G	C	-1	-1	-1	-1	C	-	-	2099.21	0.0127812	0.691936	0.799738	2051.08	0.111137	0.000945852	0.0044526	0	1	0.090503	-3.10689	0.0359801	0.0988013	2381.03	0.0472855	0.363611	0.478976	2350.68	-0.0707628	0.0997602	0.172168	0	0	-0.114517	1.21777	0.290235	-1	2557.4	0.178597	0.0141894	0.0467089	2509.57	0.049197	0.474951	0.63233	0	0
rs6673674	chr1	222019354	T	C	0.24	0.49	0.74	0.5	T	T	T	2284.07	0.427324	5.72e-39	2e-37	2262.06	0.2749	6.71e-19	1.44e-17	1	1	-0.187454	9.0828	0.000814643	0.00773649	2882.96	0.531284	3.78e-49	9.9e-48	2876.72	0.341993	9.14e-15	9.89e-14	1	1	-0.190963	3.40347	0.0271904	0.0840803	2773.64	0.376315	2.78e-18	5.76e-17	2808.22	0.216056	8.54e-06	7.35e-05	1	1
rs35869320	chr1	222456692	T	G	0.22	0.29	0.19	0.34	-	-	-	1367.57	-0.146316	0.00132875	0.00591446	1677.26	-0.0910211	0.0133417	0.040914	0	0	0.0199529	-0.325504	0.761115	-1	1253.11	-0.129071	0.0274791	0.0592903	1560.74	0.0191514	0.724624	0.800578	0	0	0.150107	-2.24446	0.0881845	-1	1307.15	-0.074682	0.26493	0.426767	1543.5	-0.0828962	0.280151	0.444391	0	0
rs72734179	chr1	222614495	T	C	0.28	0.3	0.25	0.46	-	-	-	1900.57	0.0292878	0.379619	0.529464	2199.81	0.03418	0.26903	0.413003	0	0	-0.0122668	0.669536	0.539818	-1	3008.78	0.296964	1.27e-08	9.4e-08	3504.65	0.349774	1.47e-19	1.92e-18	1	1	0.0575654	-1.71763	0.160997	0.273945	2760.85	-0.0052573	0.926945	0.964791	3273.82	0.102409	0.0374073	0.100408	0	0
rs712860	chr1	223421983	C	G	0.48	0.42	0.35	0.46	G	-	-	1183.36	-0.00159301	0.970453	0.983692	1535.27	0.112101	0.00194755	0.0081955	0	1	0.154334	-7.13286	0.00204281	0.0140944	1088.96	0.0225527	0.726148	0.801999	1484.61	0.151373	0.00303761	0.00891962	0	1	0.130634	-1.55071	0.195911	0.315998	1064.34	-0.117075	0.119973	0.241487	1493.92	0.1021	0.0864893	0.190721	0	0
rs11584107	chr1	223830566	G	A	0.16	0.42	0.12	0.49	-	-	-	1950.59	-0.0161807	0.638919	0.759057	2048.79	-0.0681168	0.0323513	0.082825	0	0	-0.0371869	1.29058	0.266396	-1	2203.57	-0.101069	0.0080605	0.020879	2404.9	-0.228404	9.92e-09	7.42e-08	0	0	-0.128429	3.55209	0.023754	-1	2308.35	-0.0354646	0.483497	0.640544	2552.49	-0.117819	0.00844408	0.0305902	0	0
rs4653986	chr1	224330818	A	G	0.31	0.44	0.42	0.59	-	-	-	791.039	-0.00935447	0.852477	0.912041	661.534	0.082353	0.149182	0.268915	0	0	0.124024	-2.04018	0.110921	-1	849.569	0.201346	0.00090932	0.00307309	778.746	0.0966844	0.253777	0.362412	1	0	-0.11725	1.4833	0.212146	0.333024	878.94	0.230792	0.00607925	0.0233665	736.875	-0.135781	0.214064	0.368189	0	0
rs6426178	chr1	224363370	A	T	0.41	0.49	0.54	0.4	-	-	-	1942.47	0.0668444	0.0602447	0.134769	1783.91	0.0322086	0.400862	0.550609	0	0	-0.012303	0.23201	0.827917	-1	2769.16	0.201147	4.81e-08	3.38e-07	2485.85	0.136526	0.000848695	0.00289359	1	1	-0.0655991	1.89431	0.131096	0.24228	2805.75	0.172888	0.00079282	0.00425447	2475.75	0.0598561	0.270714	0.433073	1	0
rs10753475	chr1	224811853	C	T	0.39	0.44	0.54	0.33	C	C	-	3367.1	0.106629	0.000164275	0.000980345	2722	-0.0368475	0.189189	0.32019	1	0	-0.149807	4.73907	0.00904339	0.0385608	4132.71	0.190804	1.04e-07	7.08e-07	3298.36	0.0106684	0.764526	0.831401	1	0	-0.179878	3.43753	0.0263533	0.0822713	4084.26	0.0910752	0.0838757	0.186298	3374.83	0.00691201	0.868749	0.930655	0	0
rs2657560	chr1	225882159	A	G	0.69	0.55	0.81	0.47	-	-	-	1207.44	-0.119805	0.00684531	0.0236257	2147.12	-0.118089	0.000276255	0.00153707	0	0	-0.00175987	0.0639577	0.952073	-1	1115.5	-0.18522	0.0129624	0.031339	2763.9	-0.138509	0.000183423	0.000728559	0	0	0.0555344	-0.782566	0.477617	-1	1120.58	-0.247268	0.00114324	0.00579156	2719.51	-0.263964	2.41e-09	3.11e-08	0	0
rs2854451	chr1	226012614	G	A	0.05	0.24	0.31	0.24	-	-	-	1523.77	-0.0935114	0.0196695	0.05572	1483.11	0.0720912	0.0738429	0.158309	0	0	0.149898	-9.76184	0.000616932	-1	1741.76	-0.138486	0.00333354	0.00967063	1604.24	-0.149844	0.00197182	0.00608147	0	0	-0.0101027	0.246659	0.817314	-1	1803.94	-0.106621	0.120276	0.241916	1690.17	-0.0636794	0.30618	0.471131	0	0
rs360091	chr1	226063371	G	A	0.26	0.58	0.36	0.66	-	-	-	1229.99	0.114352	0.0133833	0.0410134	1239.55	0.0920584	0.0241107	0.0656533	0	0	0.0266207	-0.419428	0.69645	-1	1255.47	0.0403415	0.546568	0.651368	1332.59	-0.0591899	0.243995	0.351684	0	0	-0.0968974	1.46223	0.217496	-1	1337.74	0.152128	0.0976779	0.208503	1377.66	-0.0317854	0.709378	0.820316	0	0
rs79928746	chr1	226497419	G	A	0.04	0.13	0.01	0.11	-	-	-	676.282	-0.00618951	0.917271	0.951414	670.974	-0.160214	0.00473923	0.0173643	0	0	-0.16157	3.58014	0.0231648	-1	745.633	-0.0112419	0.902153	0.933952	766.055	0.0162218	0.809579	0.865052	0	0	0.0432114	-0.466079	0.665408	-1	769.822	0.0124194	0.884427	0.940888	736.503	-0.167893	0.0616649	0.147593	0	0
rs12568026	chr1	226844678	C	T	0.22	0.2	0.26	0.18	-	-	-	3202.69	0.0609962	0.0301208	0.0785459	3906.44	0.0944777	0.00017032	0.00101283	0	1	0.043154	-2.49475	0.0671427	0.152671	4299.22	0.0269791	0.330922	0.446061	5440.24	0.0336894	0.306044	0.419927	0	0	0.0057215	-0.224165	0.833613	-1	4413.76	0.0338007	0.420548	0.58399	5618.12	0.0566905	0.212388	0.366345	0	0
rs12563165	chr1	227282217	A	G	0.21	0.27	0.27	0.19	-	-	-	1278.29	-0.0522055	0.248931	0.389527	1481.51	-0.106223	0.00586998	0.0208283	0	0	-0.0640862	2.51437	0.0657502	-1	1309.92	-0.0863333	0.12739	0.209483	1533.73	-0.12478	0.0322597	0.0677932	0	0	-0.0390656	0.380205	0.72312	-1	1315.84	-0.145306	0.0310619	0.0867261	1537.75	-0.191776	0.0173948	0.054341	0	0
rs55873785	chr1	228353651	G	C	0.2	0.36	0.39	0.39	NA	NA	NA	NA	NA	NA	NA	NA	NA	NA	NA	NA	NA	NA	NA	NA	NA	NA	NA	NA	NA	NA	NA	NA	NA	NA	NA	NA	NA	NA	NA	NA	NA	NA	NA	NA	NA	NA	NA	NA	NA
rs199818102	chr1	228771365	A	G	-1	-1	-1	-1	-	-	-	1018.79	0.0154342	0.74777	0.839085	1406.86	-0.0413716	0.306192	0.453057	0	0	0.0016612	-0.021795	0.983655	-1	1761.58	0.225968	4.99e-07	3.11e-06	2333.81	0.111087	0.0426282	0.085268	1	0	-0.118345	1.36359	0.244395	0.368693	1779.18	0.187007	0.00221965	0.0100982	2311.61	0.016647	0.81961	0.89751	0	0
rs72750036	chr1	228841735	T	A	0.11	0.12	0.04	0.08	-	-	-	1210.67	-0.0390494	0.380632	0.530713	894.479	-0.111127	0.0222502	0.0615314	0	0	-0.0822991	1.4916	0.210075	-1	1663.01	-0.0698171	0.163391	0.255768	1278.73	-0.123866	0.0563303	0.107092	0	0	-0.0577707	0.714242	0.514543	-1	1722.67	-0.0380223	0.500864	0.654935	1321.69	-0.0961409	0.259885	0.421508	0	0
rs9725857	chr1	228848246	T	C	0.1	0.11	0.03	0.08	-	-	-	554.077	0.0569195	0.381232	0.53133	917.702	0.0341493	0.473756	0.618947	0	0	-0.00630359	0.100998	0.924412	-1	519.868	-0.0439407	0.625979	0.720707	864.729	-0.161347	0.0442178	0.0878815	0	0	-0.118018	0.880347	0.428387	-1	502.577	-0.221604	0.0814812	0.18219	908.926	-0.0809372	0.503005	0.656715	0	0
rs60587333	chr1	228852497	G	A	-1	-1	-1	-1	-	-	-	876.688	-0.0821204	0.13932	0.2553	859.701	-0.172815	0.000729276	0.00358315	0	0	-0.0586762	1.18452	0.301782	-1	494.389	-0.0965114	0.225665	0.331647	467.762	-0.229799	0.0161127	0.0377241	0	0	-0.13618	1.31431	0.259042	-1	514.139	-0.055664	0.64756	0.773496	538.269	0.114664	0.369541	0.537216	0	0
rs72750044	chr1	228855896	G	A	0.11	0.12	0.04	0.08	-	-	-	1897.92	0.342004	4.69e-20	1.03e-18	1994	0.427837	4.94e-39	1.73e-37	1	1	0.079836	-2.97092	0.0411067	0.109283	2363.49	0.27358	5.89e-11	5.19e-10	2422.75	0.284974	8.47e-14	8.78e-13	1	1	0.0118562	-0.483082	0.654288	0.744004	2410.83	0.261498	1.63e-05	0.00013403	2584.93	0.388893	1.58e-17	3.18e-16	1	1
rs59441010	chr1	228858344	G	A	0.11	0.12	0.04	0.08	-	-	-	852.977	-0.0582582	0.239815	0.379208	941.394	-0.078774	0.109335	0.213618	0	0	-0.0122433	0.242035	0.820655	-1	905.451	-0.0894061	0.159027	0.250069	1067.88	-0.0195409	0.720963	0.798366	0	0	0.0692577	-1.01388	0.367981	-1	951.523	-0.0115857	0.916589	0.958469	1092.48	-0.0230826	0.744547	0.845535	0	0
rs61244026	chr1	228859155	T	A	0.11	0.12	0.04	0.08	-	-	-	1608.36	0.145145	0.000153304	0.000923452	1864.82	0.0956572	0.00533882	0.0192526	1	0	-0.0367559	1.28246	0.268958	0.403144	2330.73	0.176351	0.000212979	0.000836343	2706.9	0.0834589	0.0344892	0.0716554	1	0	-0.0914739	1.8404	0.139533	0.251774	2359.63	0.144444	0.00546781	0.0214075	2706.81	0.0164377	0.744198	0.845281	0	0
rs56232469	chr1	228860230	G	A	0.11	0.12	0.04	0.08	-	-	-	1861.5	0.0543045	0.114848	0.221659	1558.45	0.0655603	0.0826567	0.172382	0	0	0.0159651	-0.464533	0.666424	-1	3093.85	-0.0412265	0.322215	0.436913	2601.22	0.000418173	0.992039	0.994917	0	0	0.0413102	-1.02554	0.363076	-1	3220.03	0.00628364	0.898792	0.948912	2752.24	0.0927124	0.0339582	0.0930968	0	0
rs113590475	chr1	228862284	C	T	0.11	0.12	0.04	0.08	T	-	-	1025.58	1.24027	3.93e-123	2.52e-121	697.112	1.39171	4.8e-143	3.19e-141	1	1	0.158027	-5.96224	0.00397338	0.0219094	1184.43	0.964078	2.42e-68	9e-67	863.252	0.977174	2e-39	4.48e-38	1	1	0.00783949	-0.138701	0.896389	0.932154	1365.95	1.21474	1.84e-52	8.37e-51	974.835	1.18203	6.33e-40	2.39e-38	1	1
rs2273271	chr1	228876434	G	A	0.11	0.12	0.04	0.08	-	-	-	335.438	-0.0159793	0.843924	0.906932	205.242	0.0411252	0.721521	0.821403	0	0	0.0458957	-0.344748	0.747647	-1	425.916	-0.201227	0.0308336	0.0653053	248.392	-0.124042	0.431679	0.544456	0	0	0.0409505	-0.258032	0.809114	-1	460.808	-0.0376099	0.749313	0.848802	262.644	-0.0231225	0.914845	0.957685	0	0
rs7545235	chr1	228878288	G	A	0.11	0.12	0.04	0.08	-	-	-	1195.53	-0.109519	0.0151129	0.0451047	1141.49	-0.0895744	0.0444495	0.106361	0	0	0.0375787	-0.849872	0.443273	-1	993.498	-0.121966	0.127507	0.209651	946.093	-0.0342193	0.789143	0.849574	0	0	0.0853575	-0.6038	0.578546	-1	1102.2	0.110242	0.12754	0.252941	1009.96	0.0856079	0.412381	0.577069	0	0
rs6426514	chr1	228880115	G	A	0.11	0.12	0.04	0.08	G	-	G	1362.84	0.298706	6.59e-13	1.04e-11	1111.31	-0.0772086	0.13879	0.254467	1	0	-0.429407	5.55418	0.00514276	0.0254542	1525.33	0.231067	9.19e-05	0.000389297	1277.55	-0.0711483	0.299424	0.412607	1	0	-0.303433	2.68132	0.0551527	0.13805	1628.39	0.338568	1.7e-08	2.04e-07	1309.6	-0.0661942	0.403502	0.568955	1	0
rs1045497	chr1	228881201	A	G	0.11	0.12	0.04	0.08	-	-	-	1041.03	-0.107039	0.0191676	0.0545271	1152.98	-0.0444529	0.314362	0.461801	0	0	0.0501242	-1.72762	0.159125	-1	936.52	0.0782994	0.288614	0.401403	971.412	0.0279823	0.61719	0.712785	0	0	-0.0418286	0.631903	0.561765	-1	901.579	-0.105252	0.231743	0.389368	915.106	-0.223602	0.0340983	0.093367	0	0
rs348330	chr1	229672955	G	A	0.13	0.47	0.32	0.63	-	-	A	2459.73	0.0432546	0.172331	0.298936	2288.27	0.000919999	0.977973	0.987639	0	0	-0.00854484	0.136039	0.898363	-1	1986.2	-0.0983229	0.0302353	0.0642297	1893.6	0.0244054	0.609241	0.705537	0	0	0.122714	-3.76855	0.0196292	-1	2035.19	-0.0957054	0.0730981	0.168265	2148.47	0.305835	1.44e-05	0.000119538	0	1
rs1487535	chr1	230477970	C	T	0.2	0.42	0.47	0.53	-	-	-	1748.48	-0.027814	0.421908	0.571199	1283.08	0.00249619	0.951702	0.970923	0	0	0.0185505	-0.446325	0.678459	-1	1888.73	0.0375364	0.408358	0.522501	1368.23	-0.112247	0.137146	0.222219	0	0	-0.162682	2.27696	0.0850717	-1	1872.24	-0.056634	0.290504	0.454344	1422.94	-0.0678784	0.418747	0.582769	0	0
rs613833	chr1	232443420	G	C	0.26	0.37	0.19	0.35	C	C	-	1204.46	0.0628513	0.130778	0.243586	800.342	0.287746	1.73e-07	1.78e-06	0	1	0.245214	-4.32596	0.012389	0.0481112	732.082	0.111961	0.0896108	0.157584	579.472	0.690569	2.11e-12	2.03e-11	0	1	0.57051	-5.70631	0.00466296	0.0256073	699.93	-0.0842631	0.461574	0.619808	481.087	0.16316	0.194405	0.343548	0	0
rs36005173	chr1	232715936	T	C	0.11	0.06	0.0017	0.1	-	-	-	2118.53	0.147926	3.89e-06	3.3e-05	1920.05	0.195513	9.97e-08	1.05e-06	1	1	0.0111303	-0.252526	0.81308	0.875895	2255.11	0.194806	6.47e-06	3.44e-05	2018.89	0.240633	1.27e-07	8.52e-07	1	1	0.0442989	-0.688219	0.529149	0.635598	2314	0.199988	0.000270307	0.00167917	2128.16	0.316886	1.9e-08	2.27e-07	1	1
rs6424239	chr1	232758337	G	A	0.66	0.51	0.29	0.45	-	-	-	2704.47	0.0683014	0.0200571	0.0565094	2480.63	-0.0309216	0.298714	0.445655	0	0	-0.128703	3.11073	0.0358467	-1	3782.53	-0.0288398	0.420214	0.533515	3386.94	-0.138413	0.000650325	0.00227774	0	0	-0.111543	4.41974	0.0115132	-1	4044.63	0.0935155	0.0105132	0.0366008	3520.96	-0.0953275	0.0225463	0.0670914	0	0
rs12564190	chr1	232771914	G	C	0.21	0.19	0.26	0.17	-	-	-	1360.35	-0.0220074	0.595165	0.723022	1256.77	-0.0664288	0.117707	0.2256	0	0	-0.00828338	0.156419	0.88328	-1	1087.13	-0.0815404	0.171171	0.265725	1204.58	-0.0341893	0.556804	0.660241	0	0	0.0469808	-0.607525	0.576303	-1	1091.68	-0.142798	0.0506082	0.127086	1172.66	-0.188085	0.00558151	0.0217516	0	0
rs78121336	chr1	233289034	G	A	0.02	0.11	0.28	0.07	-	-	-	2304.73	-0.0225153	0.485224	0.628889	1921.78	-0.0116047	0.72996	0.827228	0	0	0.00144869	-0.131869	0.901455	-1	3153.68	-0.0914348	0.0222856	0.0496746	2710.3	0.011807	0.778844	0.841651	0	0	0.104109	-7.55144	0.00164775	-1	3172.97	-0.145673	0.000132113	0.000890564	2791.95	0.0275313	0.609354	0.745786	0	0
rs941818	chr1	233290633	A	T	0.02	0.11	0.29	0.07	T	T	T	358.721	4.91612	6.3e-304	5.94e-302	698.546	5.53638	6.18e-305	5.87e-303	1	1	0.629153	-9.34225	0.000730935	0.00716838	253.44	4.14283	1.61e-46	4.08e-45	515.657	4.95188	3.57e-262	4.15e-260	1	1	0.812627	-8.44429	0.00107733	0.0101084	332.78	4.52984	2.75e-123	2.2e-121	639.029	5.23334	7.02e-255	7.82e-253	1	1
rs78027361	chr1	233292210	C	T	0.02	0.12	0.29	0.07	-	-	-	1791.24	-0.0287504	0.403555	0.55335	1864.89	-0.0734182	0.0281818	0.0746003	0	0	-0.0271044	1.97838	0.119022	-1	2402.86	-0.151621	0.000406203	0.00149577	2531.19	-0.0944443	0.00843806	0.0217064	0	0	0.0585789	-2.0312	0.11206	-1	2484.07	-0.123146	0.0113691	0.0390758	2568.41	-0.122861	0.00714279	0.0267309	0	0
rs113189579	chr1	233292392	G	A	0.02	0.11	0.29	0.07	G	G	G	43748.3	5.56553	0	0	22634.3	5.16177	0	0	1	1	-0.403	47.7018	1.16e-06	8.35e-05	43980.8	4.95968	0	0	22608.2	4.49371	0	0	1	1	-0.464515	23.478	1.95e-05	0.000915329	51059.4	5.14563	0	0	26885.5	4.71736	0	0	1	1
rs113736501	chr1	233292471	C	T	0.02	0.11	0.29	0.07	C	C	C	103109	7.99689	0	0	87414.5	7.69916	0	0	1	1	-0.307536	39.7051	2.4e-06	0.000114279	101955	7.4704	0	0	82837.6	7.17104	0	0	1	1	-0.300307	42.3256	1.86e-06	0.000305842	139165	7.88667	0	0	114297	7.60343	0	0	1	1
rs80294820	chr1	233293882	C	A	0.02	0.11	0.29	0.07	-	-	-	1551.85	0.0066692	0.863121	0.918053	1385.38	0.0353137	0.410723	0.55999	0	0	0.0526734	-1.51631	0.204032	-1	1701.1	-0.123733	0.0115288	0.0283382	1591.86	0.0654281	0.209329	0.311957	0	0	0.188188	-2.66702	0.0559791	-1	1776.35	-0.0664892	0.331308	0.49911	1581.53	-0.0208886	0.742426	0.843915	0	0
rs76181456	chr1	233294648	G	C	0.02	0.11	0.29	0.07	-	-	-	252.495	-0.013755	0.884739	0.931527	166.565	-0.217847	0.0498725	0.116517	0	0	-0.18452	4.43013	0.0114209	-1	223.82	-0.0269499	0.838364	0.886152	121.502	-0.678923	0.000118452	0.000491186	0	0	-0.654177	4.04668	0.0155182	-1	230.882	-0.00426142	0.977181	0.987752	145.667	-0.141949	0.570672	0.713605	0	0
rs77861269	chr1	233295183	T	G	0.02	0.11	0.29	0.07	-	-	-	1552.06	-0.170672	1.23e-05	9.44e-05	1609.21	-0.0317356	0.375204	0.52499	0	0	0.136768	-3.44897	0.026079	-1	1664.72	-0.238079	2.64e-07	1.7e-06	1785.82	-0.182314	0.000541651	0.00193328	0	0	0.0560714	-1.79641	0.14685	-1	1664.57	-0.313399	3.07e-06	2.83e-05	1841.53	-0.162708	0.0551261	0.135257	0	0
rs147783597	chr1	233299131	G	A	0.02	0.11	0.29	0.07	G	-	G	625.723	0.394645	7.83e-11	1.09e-09	565.854	0.182104	0.00640465	0.0223723	1	0	-0.173944	5.79038	0.00442132	0.0234381	714.152	0.0542312	0.56252	0.665263	597.616	0.00116583	0.988408	0.992531	0	0	-0.0426541	0.315721	0.768001	-1	825.797	0.380757	7.03e-05	0.000507402	627.803	0.0761221	0.427914	0.590831	1	0
rs111817684	chr1	233305283	C	T	0.02	0.11	0.25	0.06	-	T	-	512.467	0.241938	0.000121235	0.000749358	434.484	0.420808	1.48e-09	1.87e-08	1	1	0.184398	-3.02008	0.0391603	0.105426	754.122	0.508263	2e-13	2.04e-12	708.373	0.744775	2.49e-26	4.09e-25	1	1	0.236584	-5.87537	0.00419247	0.0239862	747.39	0.428475	1.05e-05	8.84e-05	648.786	0.477977	3.66e-05	0.000281615	1	1
rs12034616	chr1	233310546	C	T	0.02	0.11	0.29	0.07	-	-	-	1080.35	0.0103032	0.814042	0.887765	916.09	-0.0295449	0.552497	0.686777	0	0	-0.00607539	0.103245	0.922738	-1	667.784	-0.115991	0.126007	0.207645	618.162	0.184266	0.0543152	0.103876	0	0	0.291255	-2.89359	0.0444025	-1	719.565	0.0309048	0.743129	0.844292	593.167	0.00196601	0.987856	0.993161	0	0
rs9659828	chr1	233312959	A	G	0.04	0.12	0.29	0.07	-	-	-	2178.74	-0.0281328	0.409445	0.558653	2099.51	-0.0534559	0.113507	0.21992	0	0	-0.0136989	0.325651	0.761012	-1	1803.44	-0.127853	0.0154776	0.0364651	1776.55	-0.0867737	0.071654	0.130837	0	0	0.0445645	-0.532059	0.622865	-1	1778.56	-0.245499	4.82e-06	4.3e-05	1791.63	-0.133117	0.292111	0.455853	0	0
rs12039298	chr1	233317727	T	A	0.02	0.12	0.29	0.07	-	-	-	2000.44	-0.121784	0.000225596	0.00128759	1837.22	-0.111286	0.00134541	0.0059709	0	0	-0.0103075	0.401635	0.708486	-1	1842.76	-0.198518	3.35e-05	0.00015551	1858.15	-0.0899241	0.0756983	0.136978	0	0	0.108615	-2.92256	0.043133	-1	1997.3	-0.0301992	0.572574	0.71532	1918.26	-0.0680007	0.253794	0.414633	0	0
1:233318475:C	chr1	233318475	CTCCAT	C	-1	-1	-1	-1	-	-	-	1206.8	-0.125762	0.00377141	0.0143419	1400.79	-0.099581	0.011367	0.0358529	0	0	0.043734	-1.72513	0.159589	-1	1155.42	-0.310605	6.53e-07	4e-06	1398.39	-0.230119	7.23e-05	0.000313583	0	0	0.0807287	-1.05507	0.350903	-1	1252.08	-0.133693	0.0576173	0.140145	1482.55	-0.124532	0.0796109	0.179248	0	0
rs79392862	chr1	233323217	T	C	0.02	0.12	0.29	0.07	-	-	-	909.284	0.0466294	0.347624	0.497286	1116.77	-0.00355792	0.936618	0.962698	0	0	-0.00496964	0.0803269	0.939836	-1	949.394	0.037536	0.643314	0.73552	1167.85	-0.11847	0.0441585	0.0878154	0	0	-0.145859	1.82595	0.141893	-1	933.051	-0.0857164	0.270218	0.432637	1187.19	-0.141554	0.0175354	0.0546947	0	0
rs75321931	chr1	233323261	C	T	0.01	0.12	0.29	0.06	-	-	-	1086.64	-0.018153	0.684107	0.793204	1163.86	-0.220304	5.99e-07	5.74e-06	0	0	-0.228405	13.2968	0.000184911	-1	1056.42	-0.186858	0.0199345	0.0451926	1186.14	-0.268388	2.69e-05	0.000127721	0	0	-0.073275	0.979871	0.38263	-1	1140.03	-0.0302507	0.733531	0.838108	1251.62	-0.173095	0.0357702	0.0970967	0	0
rs16858825	chr1	233325832	A	C	0.04	0.14	0.29	0.07	-	-	-	687.159	0.0441625	0.437273	0.585708	579.282	0.000792831	0.989577	0.994221	0	0	-0.0717647	1.7937	0.147315	-1	314.414	-0.0772754	0.506619	0.617093	205.716	-0.273187	0.0631468	0.117824	0	0	-0.216859	1.76507	0.152313	-1	309.095	-0.202039	0.213647	0.367671	221.003	-0.131895	0.423716	0.586898	0	0
rs1998274	chr1	233326957	G	A	0.4	0.37	0.56	0.22	-	-	-	1541.49	-0.113237	0.00289461	0.011462	1828.04	-0.0151421	0.676842	0.787634	0	0	0.0945104	-3.14815	0.0345754	-1	1740.6	-0.17006	0.000438339	0.00159969	2059.67	-0.0311208	0.49612	0.607963	0	0	0.138383	-2.15042	0.0979356	-1	1818.49	-0.112289	0.0688305	0.160631	2143.89	0.0152447	0.789038	0.877291	0	0
rs10910113	chr1	233328090	G	A	0.04	0.14	0.29	0.07	G	-	-	1725.97	0.145605	3.67e-05	0.000254475	1477.88	-0.120375	0.00138967	0.00614506	1	0	-0.255774	10.3774	0.000486836	0.00529226	1830.94	0.0386822	0.414747	0.528569	1795.86	-0.0115098	0.79976	0.857992	0	0	-0.0500248	0.862231	0.437186	-1	1917.44	0.100924	0.0779923	0.176339	1697.73	-0.252669	0.00339926	0.0144185	0	0
rs1998275	chr1	233330378	G	A	0.4	0.37	0.56	0.22	NA	NA	NA	10.402	-0.571014	0.271842	0.415873	7.95685	-0.337416	0.576415	0.707035	NA	NA	NA	NA	NA	NA	7.32989	-0.0432449	0.965763	0.977363	2.28895	0.17954	0.922497	0.947591	NA	NA	NA	NA	NA	NA	6.47163	-0.512238	0.69758	0.811686	2.23103	0.0715366	0.973735	0.986889	NA	NA
rs10797444	chr1	233332347	G	A	0.4	0.37	0.56	0.22	-	-	-	272.085	-0.156914	0.0857445	0.177359	286.001	-0.119497	0.167972	0.293261	0	0	0.047103	-0.444425	0.679721	-1	147.369	-0.268816	0.0701707	0.128611	169.54	-0.138925	0.354127	0.46965	0	0	0.126762	-1.11672	0.326663	-1	169.09	0.065934	0.723426	0.831212	166.319	-0.279215	0.187827	0.334511	0	0
rs12025630	chr1	233332833	A	T	0.04	0.14	0.29	0.07	-	-	-	1675.53	-0.113518	0.00114774	0.00524733	1634.78	-0.0908917	0.0115553	0.0363025	0	0	-0.0226907	0.568548	0.600062	-1	2130.53	-0.136565	0.0103151	0.0257849	1989.44	-0.252274	8.57e-09	6.45e-08	0	0	-0.113206	1.30868	0.260768	-1	2068.3	-0.305718	1.78e-07	1.91e-06	2042.59	-0.245869	7.91e-08	8.82e-07	0	0
rs12036421	chr1	233333373	C	T	0.04	0.14	0.29	0.07	-	-	-	1222.78	0.150276	0.000194949	0.00113723	1214.08	0.12438	0.0076035	0.025753	1	0	-0.0379229	0.810794	0.462967	0.590208	1252.37	0.150932	0.0249887	0.0547582	1178.77	-0.0541191	0.337577	0.452778	0	0	-0.195251	3.96072	0.0166676	-1	1294.32	0.175484	0.0148202	0.0481971	1286.03	0.12423	0.0944185	0.203122	0	0
rs12029164	chr1	233333585	G	C	0.04	0.14	0.29	0.07	-	-	-	826.465	-0.0451954	0.388009	0.537498	813.73	-0.0206652	0.689179	0.797235	0	0	0.0745974	-1.23913	0.283037	-1	409.993	0.10617	0.585899	0.685696	364.368	0.147008	0.180894	0.278096	0	0	0.077935	-0.374376	0.727126	-1	379.772	-0.187122	0.221971	0.377579	355.345	0.0150051	0.940646	0.97141	0	0
rs10910114	chr1	233333776	A	T	0.41	0.37	0.56	0.23	-	-	-	1316.65	-0.0575802	0.183071	0.312872	1389.42	0.0237112	0.543871	0.678932	0	0	0.0895057	-1.69864	0.164616	-1	1198.97	-0.0970873	0.191546	0.290645	1274.53	-0.116647	0.0663425	0.122613	0	0	-0.0150039	0.230199	0.829231	-1	1215.85	-0.129486	0.149439	0.284124	1352.69	-0.00923844	0.880617	0.938545	0	0
rs150937899	chr1	233333837	CCACCTA	C	0.05	0.14	0.29	0.07	-	CCACCTA	-	1201.78	0.0409079	0.375805	0.525449	1294.1	0.0394757	0.336556	0.485988	0	0	-0.0127593	0.192474	0.856748	-1	1250.85	0.363859	3.84e-11	3.42e-10	1420.76	0.130913	0.0155034	0.0365133	1	0	-0.234496	5.58257	0.00504881	0.0268289	1198.24	0.186217	0.0100905	0.0353667	1375.5	-0.0321883	0.6915	0.806784	0	0
rs76481291	chr1	233336298	G	A	0.05	0.14	0.29	0.07	-	-	-	2404.67	-0.0528909	0.0905671	0.185213	2603.35	-0.0510105	0.0870168	0.179324	0	0	0.00530492	-0.212443	0.842148	-1	3466.95	-0.0478816	0.287623	0.400439	3601.35	-0.0355873	0.417247	0.530752	0	0	0.0136883	-0.226925	0.831608	-1	3515.88	-0.0780165	0.0733184	0.168708	3778.4	0.0330034	0.463188	0.621328	0	0
rs79989163	chr1	233336628	T	C	0.29	0.37	0.55	0.24	T	T	-	367.156	0.641348	7.65e-17	1.5e-15	378.489	0.350135	1.14e-06	1.06e-05	1	1	-0.275576	3.77624	0.019499	0.0664105	490.25	0.556056	3.1e-09	2.41e-08	499.331	0.192659	0.0281842	0.0605951	1	0	-0.352081	3.37217	0.0279874	0.0855778	536.834	0.712948	1.57e-11	2.31e-10	568.843	0.4668	1.64e-05	0.0001344	1	1
rs4649444	chr1	233339211	C	A	0.39	0.38	0.55	0.24	-	-	-	996.695	-0.194687	0.000360312	0.00194849	810.054	-0.105883	0.044942	0.107318	0	0	0.081028	-1.7243	0.159745	-1	528.678	-0.264926	0.0122366	0.0298573	427.843	-0.186014	0.0607636	0.114107	0	0	0.0993099	-0.733335	0.504016	-1	526.121	-0.358697	0.00114005	0.00577956	402.362	-0.463981	0.000938029	0.00488776	0	0
rs12027542	chr1	233340154	A	G	0.05	0.14	0.29	0.07	-	-	-	924.033	-0.236101	5.03e-07	4.88e-06	1021.13	-0.176278	0.000207684	0.0012001	0	0	0.0580302	-1.32724	0.255116	-1	903.996	-0.172432	0.0225783	0.0501926	1074.22	-0.0838124	0.109232	0.184995	0	0	0.09275	-2.43505	0.0715899	-1	856.583	-0.422319	0.0167925	0.0528268	1033.02	-0.276431	0.000262473	0.00163575	0	0
rs61823924	chr1	233341314	A	G	0.29	0.36	0.55	0.24	-	-	-	2554.11	0.700106	1.25e-105	7.47e-104	2134.46	0.739647	1.73e-82	9.52e-81	1	1	0.0424036	-1.91064	0.128651	0.239996	3508.11	0.468248	1.29e-39	2.9e-38	2505.35	0.515164	4.03e-22	5.71e-21	1	1	0.0425498	-0.64959	0.551374	0.656531	4045.62	0.751169	5.81e-65	3.16e-63	2841.77	0.75652	5.24e-61	2.66e-59	1	1
rs61823925	chr1	233341583	T	C	0.39	0.38	0.55	0.24	-	-	-	2165.25	-0.0128253	0.686321	0.794747	1836.98	-0.000105087	0.99765	0.998761	0	0	0.000526063	-0.0164151	0.987689	-1	3210.05	-0.0146206	0.694235	0.77655	2667.54	-0.0307076	0.388536	0.503603	0	0	-0.0153937	0.340822	0.750386	-1	3243.43	-0.0555296	0.23531	0.393741	2715.66	-0.0473436	0.287315	0.451499	0	0
rs200026175	chr1	233342764	AAAGAAG	A	-1	-1	-1	-1	A	A	-	1584.63	0.0797019	0.0436361	0.104965	2025.87	0.378812	2.38e-22	5.55e-21	0	1	0.275455	-4.37288	0.0119411	0.0471125	1743.69	-0.0264893	0.553705	0.657839	2439.89	0.178553	1.52e-05	7.51e-05	0	1	0.205955	-6.39765	0.00306511	0.0191365	1815.99	0.0208942	0.740781	0.842754	2525.51	0.207343	0.000396491	0.00233393	0	1
rs79670733	chr1	233343493	C	T	0.05	0.14	0.29	0.07	-	-	-	1249.32	0.0531075	0.196914	0.329298	1138.71	0.0699046	0.104082	0.205895	0	0	0.0308601	-0.676823	0.535638	-1	1096.38	0.144763	0.0316991	0.0668495	827.673	-0.0206153	0.80961	0.865052	0	0	-0.173877	2.60692	0.0596128	-1	1169.02	0.251938	0.101323	0.21378	893.126	0.127345	0.116066	0.236011	0	0
rs12032186	chr1	233343710	T	A	0.36	0.37	0.55	0.23	-	-	-	1931.71	-0.0169384	0.600471	0.727502	2629.21	0.0101691	0.747734	0.839085	0	0	0.00436459	-0.128413	0.904019	-1	2320.31	-0.0507888	0.345534	0.460838	3176.53	-0.034676	0.327546	0.442538	0	0	0.0199211	-0.358691	0.737957	-1	2388.81	-0.0369083	0.506995	0.660062	3269.85	-0.0193084	0.686029	0.802932	0	0
rs4649445	chr1	233343950	C	T	0.01	0.13	0.29	0.07	-	-	-	1971.97	0.307865	4.04e-14	6.82e-13	2474.33	0.253643	1.34e-18	2.81e-17	1	1	-0.064917	1.80838	0.144821	0.25955	2383.76	0.273254	2.13e-10	1.81e-09	3085.65	0.264828	1.75e-11	1.59e-10	1	1	-0.00552013	0.109645	0.917972	0.945682	2699.26	0.526218	1.03e-15	1.92e-14	3361.73	0.423638	5.09e-18	1.04e-16	1	1
rs750242	chr1	233347643	A	G	0.05	0.18	0.3	0.13	-	-	-	3481.8	-0.042097	0.103586	0.20518	3120.84	-0.0897005	0.000623918	0.00312817	0	0	-0.0507293	4.03991	0.0156052	-1	4475.29	-0.0778587	0.012824	0.0310712	4158.73	-0.0957569	0.00954646	0.0240913	0	0	-0.018658	0.816229	0.460187	-1	4566.26	-0.0909212	0.0351469	0.0958293	4242.03	-0.108585	0.0254207	0.0738339	0	0
rs750240	chr1	233347776	C	A	0.35	0.39	0.54	0.28	-	-	-	3429.11	-0.0941507	0.000404888	0.00215703	3531.81	-0.0892532	0.00088146	0.00419635	0	0	0.0194956	-0.70072	0.522096	-1	3709.14	-0.127158	0.00322257	0.00938222	3616.63	-0.14821	7.59e-06	3.98e-05	0	0	-0.0186902	0.551029	0.610944	-1	3770.09	-0.150221	0.00166725	0.00797534	3785.38	-0.0848066	0.0814156	0.182096	0	0
rs1294316	chr1	233451562	T	A	0.45	0.46	0.37	0.38	-	-	-	1005.27	0.0213704	0.648411	0.766018	1015.02	-0.0320256	0.47082	0.616261	0	0	-0.0405531	0.929629	0.405185	-1	706.26	0.116968	0.144621	0.231933	754.536	0.0686062	0.3685	0.48428	0	0	-0.0520722	0.65177	0.550103	-1	709.088	0.0615869	0.521356	0.672589	670.299	-0.361801	0.000874637	0.00459474	0	0
rs4316415	chr1	234033217	A	G	0.33	0.27	0.24	0.44	-	-	-	2106.41	-0.0283853	0.381386	0.53149	2657.98	0.0128399	0.659514	0.775152	0	0	0.0408928	-2.98331	0.0406059	-1	2466.08	-0.160298	0.051906	0.0998068	3162.91	-0.0786659	0.0268156	0.0581378	0	0	0.0913776	-1.00034	0.373754	-1	2577.09	-0.0994821	0.0323056	0.0894806	3398.22	0.0612184	0.200821	0.351612	0	0
rs12407945	chr1	234398692	C	T	0.02	0.17	0.04	0.18	-	-	-	2066.5	-0.132645	3.47e-05	0.000242138	2032.3	-0.0556486	0.0997353	0.199101	0	0	0.0988246	-6.59208	0.00274289	-1	2256.69	-0.116539	0.0141744	0.0338803	2289.38	-0.123485	0.00682009	0.0181273	0	0	-0.00746425	0.169037	0.873971	-1	2291.27	-0.143725	0.00979961	0.0345266	2393.95	-0.0605031	0.344999	0.512777	0	0
rs112096491	chr1	234735980	C	T	0.13	0.1	0.13	0.19	NA	NA	NA	NA	NA	NA	NA	NA	NA	NA	NA	NA	NA	NA	NA	NA	NA	NA	NA	NA	NA	NA	NA	NA	NA	NA	NA	NA	NA	NA	NA	NA	NA	NA	NA	NA	NA	NA	NA	NA	NA
rs2131923	chr1	235580821	A	G	0.76	0.64	0.65	0.58	-	-	-	1536.57	0.00119106	0.974425	0.985902	1976.06	0.0210277	0.528487	0.665402	0	0	-0.00669325	0.188724	0.859497	-1	1442.75	0.0776727	0.194722	0.294156	1965.64	-0.028442	0.550755	0.6552	0	0	-0.102445	1.53542	0.199477	-1	1492.31	0.104798	0.231554	0.389098	1941.19	-0.137183	0.0194824	0.0596191	0	0
rs704716	chr1	235637421	G	A	0.58	0.7	0.85	0.52	-	-	-	1426.14	-0.0725466	0.0639963	0.141357	1585.69	-0.0525095	0.169084	0.294668	0	0	0.01707	-0.651689	0.55015	-1	1334.56	-0.047204	0.452402	0.564863	1503.35	-0.234386	2.39e-06	1.36e-05	0	0	-0.182226	3.86485	0.0180725	-1	1347.22	-0.0914819	0.271744	0.434066	1638.23	-0.0471921	0.348638	0.516614	0	0
rs291366	chr1	235690780	C	T	0.61	0.7	0.85	0.52	T	-	-	3280.9	0.0276732	0.31007	0.457388	3415.78	0.0884485	0.00118003	0.00537308	0	1	0.0629041	-6.43784	0.00299484	0.0181142	4469.81	-0.050265	0.198677	0.299425	4753.72	0.070954	0.0258198	0.0563141	0	0	0.121699	-4.31061	0.01254	-1	4738.63	0.0477726	0.352584	0.520951	4988.57	0.13752	6.02e-05	0.000442686	0	1
rs12125591	chr1	235794173	T	A	0.26	0.33	0.11	0.36	A	A	-	2140.29	0.0752435	0.0200333	0.056472	1670.79	0.189542	2.78e-06	2.43e-05	0	1	0.102816	-3.55277	0.0237396	0.0752758	2552.29	0.324659	6.16e-14	6.45e-13	2214.21	0.623163	1.64e-29	2.99e-28	1	1	0.294354	-8.92439	0.00087163	0.00939202	2462.15	0.165831	0.000558963	0.00314606	1817.7	0.051231	0.356099	0.524663	1	0
rs12033469	chr1	236465171	C	T	0.28	0.25	0.11	0.12	-	-	-	1577.18	0.0387599	0.305592	0.452397	1571.45	0.00557468	0.877009	0.926033	0	0	-0.0505267	1.40552	0.232579	-1	1891.88	-0.0391553	0.474753	0.587116	1867.65	-0.137975	0.00903417	0.0230096	0	0	-0.0967273	1.13163	0.321035	-1	2033.15	0.0954292	0.100456	0.212515	1960.18	-0.0656966	0.176195	0.319707	0	0
rs111530243	chr1	236635982	T	C	0.08	0.05	0.08	0.03	-	-	-	2196.02	0.116819	0.000453584	0.0023748	3237.44	0.114695	8.85e-05	0.000567535	1	1	0.00384004	-0.183142	0.863595	0.914061	2609.17	0.213403	4.81e-05	0.000217473	4060.15	0.127735	0.000174756	0.000697215	1	1	-0.0805524	1.24833	0.279989	0.403558	3568.57	0.912322	5.51e-51	2.45e-49	5546.44	0.840655	2.21e-26	6e-25	1	1
rs10802570	chr1	237059256	G	A	0.51	0.6	0.58	0.55	-	-	-	2000.06	-0.038967	0.255581	0.396985	2746.37	-0.064265	0.0492795	0.115568	0	0	-0.0294179	0.828929	0.453743	-1	1969.16	-0.0577392	0.223367	0.328843	2822.55	-0.0371312	0.267658	0.378229	0	0	0.0207886	-0.535957	0.620403	-1	2008.48	-0.0727715	0.282691	0.447	2802.63	-0.129597	0.0048244	0.0192804	0	0
rs72753209	chr1	237920011	G	A	0.05	0.2	0.04	0.27	-	-	-	1150.14	-0.0166931	0.687547	0.795824	1304.11	0.0471439	0.242852	0.382373	0	0	0.0432392	-5.43939	0.00554526	-1	976.665	-0.0365347	0.648476	0.73954	1081.44	-0.0260581	0.672641	0.759389	0	0	0.019112	-0.146994	0.890248	-1	972.063	-0.124811	0.13385	0.262443	1152.54	0.0844945	0.353218	0.521566	0	0
rs1341875	chr1	238041147	C	T	0.16	0.1	0.18	0.12	-	-	-	1358.35	-0.029241	0.496465	0.638061	1617.94	-0.0351292	0.329064	0.47783	0	0	-0.0323509	0.777375	0.48035	-1	2018.22	0.0821398	0.0534736	0.10247	2304.9	-0.00557406	0.892763	0.926436	0	0	-0.0869928	1.89874	0.130428	-1	1977.85	-0.0431595	0.541148	0.689478	2319.52	-0.056919	0.309469	0.474967	0	0
rs10157141	chr1	238528167	G	A	0.46	0.09	0.02	0.06	-	-	-	932.69	-0.0349184	0.498421	0.639184	1068.85	-0.0579357	0.208633	0.343527	0	0	-0.0241999	0.529101	0.624736	-1	407.25	-0.156425	0.0992189	0.171345	482.714	-0.218628	0.0166513	0.0388165	0	0	-0.0611521	1.18228	0.302575	-1	431.982	-0.0529272	0.650692	0.775809	475.274	-0.349923	0.0180742	0.0560867	0	0
rs2136523	chr1	239328343	T	A	0.97	0.9	0.88	0.73	-	-	-	1333.45	-0.1479	0.000244155	0.0013801	1567.75	-0.0870662	0.0149061	0.0445947	0	0	0.0490846	-2.3401	0.0793694	-1	1291.7	-0.26314	7.72e-06	4.04e-05	1541.02	-0.251448	4.49e-07	2.81e-06	0	0	0.0155668	-0.226041	0.83225	-1	1378.37	-0.138056	0.0765443	0.174286	1530.09	-0.352521	2.7e-08	3.16e-07	0	0
rs12138124	chr1	240578927	C	G	0.49	0.77	0.82	0.8	-	-	-	300.171	-0.0329348	0.690987	0.798846	371.037	0.132481	0.0721012	0.155613	0	0	0.12398	-3.03211	0.0387005	-1	128.392	-0.00916796	0.955821	0.971174	147.293	-0.0841601	0.620542	0.715823	0	0	-0.0766712	0.316099	0.767735	-1	135.571	0.070417	0.794649	0.88091	143.352	-0.240646	0.195944	0.345452	0	0
rs74149173	chr1	240754894	C	T	0.09	0.09	0.16	0.06	-	-	-	2056.25	-0.00453805	0.896437	0.938538	1900.14	-0.00956105	0.782825	0.865053	0	0	0.000265247	-0.0117471	0.99119	-1	1665.19	-0.0343917	0.516643	0.625887	1483.3	-0.0396021	0.491046	0.60306	0	0	-0.00625944	0.141909	0.894012	-1	1721.2	-0.00908224	0.904084	0.95169	1536.58	-0.00920169	0.908793	0.954091	0	0
rs10495477	chr1	241030236	C	T	0.13	0.01	0.01	0	-	-	-	961.042	-0.0368625	0.417992	0.567527	1259.31	0.0377647	0.392063	0.541833	0	0	0.0750898	-2.10985	0.102508	-1	1285.79	-0.0288014	0.604542	0.700931	1680.85	0.112026	0.0257112	0.0561407	0	0	0.140858	-4.43126	0.0114109	-1	1310.81	-0.0447682	0.54924	0.696169	1744.56	0.147174	0.00576484	0.0223731	0	0
rs523361	chr1	241186056	T	C	0.71	0.44	0.13	0.45	-	-	-	2647.92	0.0200485	0.493469	0.635423	2106.64	0.0228769	0.478195	0.622487	0	0	0.0273493	-0.881622	0.427773	-1	2928.19	-0.0152377	0.688973	0.772138	2435.06	0.0639521	0.189936	0.288913	0	0	0.0768027	-1.79011	0.147931	-1	2923.39	-0.0913284	0.03594	0.0974202	2442.98	0.00358319	0.936118	0.968833	0	0
rs12073009	chr1	241186349	A	G	-1	-1	-1	-1	-	G	G	491.047	-0.227046	0.0012442	0.0056141	459.577	0.0491684	0.47567	0.620561	0	0	0.248959	-3.36263	0.028236	-1	357.007	-0.227892	0.0485267	0.0946865	466.355	0.549302	7.61e-10	6.21e-09	0	1	0.785077	-7.32154	0.00185171	0.013696	372.89	-0.163634	0.239628	0.398689	470.677	0.511987	2.08e-06	1.96e-05	0	1
rs12074106	chr1	241186358	T	C	-1	-1	-1	-1	-	-	-	689.389	-0.0945445	0.0951756	0.19196	464.98	-0.106536	0.122885	0.232545	0	0	-0.0349585	0.44022	0.68252	-1	358.797	-0.122683	0.233269	0.339784	256.749	-0.241527	0.064102	0.119342	0	0	-0.136161	1.31437	0.259023	-1	376.093	-0.0493615	0.707674	0.818907	234.402	-0.624565	0.000208919	0.00133372	0	0
rs10802922	chr1	241186427	G	A	-1	-1	-1	-1	-	-	-	685.003	-0.132586	0.0261488	0.070102	883.628	-0.0617426	0.487293	0.630463	0	0	0.0737194	-0.987536	0.379286	-1	442.293	-0.0791383	0.462637	0.575123	452.186	-0.179909	0.119222	0.198547	0	0	-0.10758	0.526964	0.62609	-1	439.517	-0.171966	0.0919683	0.199635	467.204	-0.151323	0.213624	0.367671	0	0
rs662023	chr1	241186585	C	T	0.54	0.44	0.13	0.45	-	-	-	1584.68	-0.163021	3.59e-05	0.000249449	671.515	-0.150715	0.00979524	0.0316807	0	0	-0.00648625	0.101362	0.924141	-1	1455.13	-0.376971	2.36e-10	1.99e-09	567.906	-0.377735	1.23e-06	7.29e-06	0	0	-0.0041242	0.0773686	0.942046	-1	1488.45	-0.381198	4.66e-09	5.88e-08	596.956	-0.294991	0.00179965	0.00849416	0	0
rs549041	chr1	241186685	C	T	0.6	0.44	0.13	0.45	-	-	-	1082.28	-0.166761	0.00024018	0.00136048	1055.96	-0.206833	1.12e-05	8.71e-05	0	0	-0.0902569	2.58233	0.0611768	-1	1122.94	-0.15922	0.00506108	0.0140215	1069.51	-0.199174	0.00164806	0.00519163	0	0	-0.0411277	0.878813	0.429126	-1	1146.11	-0.172692	0.0523168	0.130068	1066.65	-0.285246	1.76e-05	0.000143246	0	0
rs10802924	chr1	241186911	A	T	0.54	0.44	0.13	0.45	-	-	-	2187.88	0.0358479	0.266884	0.410382	2791.03	0.0462516	0.0945854	0.191055	0	0	-0.0047527	0.321447	0.763967	-1	2225.13	-0.0178498	0.715411	0.793894	2708.48	-0.0473081	0.252249	0.36085	0	0	-0.0279803	0.648822	0.551823	-1	2336.07	0.0510171	0.302214	0.466969	2863.48	0.0426177	0.463277	0.621328	0	0
rs553788	chr1	241187207	G	A	0.54	0.44	0.13	0.45	-	-	-	2376.73	0.435157	2.09e-44	8.15e-43	2842.69	0.382658	5.23e-37	1.76e-35	1	1	-0.0220161	0.502675	0.641607	0.740897	2943.04	0.307578	2.9e-16	3.35e-15	3409.2	0.275333	7.64e-12	7.06e-11	1	1	-0.0348489	0.747031	0.496564	0.610039	3060.29	0.345527	2.64e-10	3.62e-09	3712.05	0.431847	2.27e-18	4.73e-17	1	1
rs665103	chr1	241187271	T	C	0.54	0.44	0.13	0.45	-	-	-	3599.28	0.425483	3.12e-47	1.27e-45	2903.33	0.404359	3.09e-43	1.18e-41	1	1	0.00669797	-0.588526	0.587806	0.7024	4657.73	0.344953	1.95e-28	3.44e-27	3684.89	0.327231	3.97e-23	5.8e-22	1	1	-0.0166773	0.547194	0.613342	0.70923	4997.16	0.461684	3.33e-46	1.37e-44	4048.09	0.503859	3.39e-31	1.04e-29	1	1
rs1713546	chr1	241187346	T	C	0.54	0.44	0.13	0.45	-	-	-	1961.51	0.332761	5.52e-21	1.25e-19	1693.31	0.360991	9.85e-26	2.54e-24	1	1	-0.000327074	0.0115432	0.991343	0.993514	2509.79	0.177443	0.000602379	0.0021225	2120.52	0.256417	1.87e-06	1.08e-05	1	1	0.0799756	-0.98325	0.381153	0.501083	2663.21	0.272418	2.2e-06	2.06e-05	2260.72	0.359857	1.09e-08	1.33e-07	1	1
rs472519	chr1	241188093	G	A	0.54	0.43	0.13	0.44	-	-	-	2383.01	-0.00040719	0.989534	0.994221	2898.97	-0.0397772	0.198696	0.331332	0	0	-0.0320018	2.21275	0.0913463	-1	3410.53	-0.0266866	0.480968	0.592844	4014.43	-0.102323	0.00995457	0.024967	0	0	-0.0776704	3.17457	0.0337099	-1	3349.77	-0.152342	0.00141827	0.00696732	4210.13	-0.0343358	0.44419	0.605244	0	0
rs679992	chr1	241188282	C	T	0.54	0.42	0.13	0.44	-	-	-	1251.78	0.0888719	0.0536344	0.123132	951.62	0.022184	0.6458	0.764294	0	0	-0.0453805	1.04531	0.354886	-1	1101.21	0.127344	0.0502063	0.0972035	839.865	0.12056	0.0980637	0.169857	0	0	-0.00454792	0.0624977	0.953165	-1	1035.85	-0.11532	0.111743	0.229339	826.886	0.00949859	0.91773	0.959364	0	0
rs680449	chr1	241188380	C	A	0.57	0.43	0.13	0.44	-	-	-	1737.01	0.0569897	0.133804	0.247751	1524.2	-0.045754	0.219792	0.356858	0	0	-0.108764	3.66654	0.0214564	-1	2077.01	-0.0918099	0.0760257	0.13746	1730.83	-0.234817	0.00022033	0.000861948	0	0	-0.147991	1.39974	0.234174	-1	2191.81	-0.00562547	0.924185	0.963124	1880.94	-0.0551139	0.410788	0.575532	0	0
rs499226	chr1	241188634	C	G	0.73	0.43	0.13	0.44	-	-	-	1074.78	-0.0652833	0.129005	0.241183	1027.42	-0.104648	0.0187003	0.0535252	0	0	-0.0331515	2.21126	0.0914977	-1	955.138	-0.122942	0.0368083	0.075562	936.572	-0.202562	0.00294044	0.00866072	0	0	-0.0849978	1.10916	0.329553	-1	979.406	-0.122747	0.20967	0.362905	986.907	-0.116101	0.178336	0.322292	0	0
rs36073556	chr1	241188997	CT	C	-1	-1	-1	-1	-	-	-	1126.5	0.0510449	0.287185	0.433396	1337.18	-0.0067639	0.869862	0.921807	0	0	-0.0653566	1.68201	0.167859	-1	1236.94	-0.0165711	0.748668	0.819886	1533.43	-0.00901122	0.859996	0.901945	0	0	0.00790829	-0.1344	0.899577	-1	1243.49	-0.0717391	0.377474	0.544474	1589.51	0.0255026	0.662207	0.784821	0	0
rs502881	chr1	241189024	A	C	0.54	0.43	0.13	0.44	-	-	-	1343.71	-0.165094	4.67e-05	0.000315768	1490.51	-0.108516	0.00314565	0.0123069	0	0	0.0596387	-1.64481	0.175354	-1	1465.76	-0.270141	2.96e-07	1.89e-06	1736.98	-0.220632	3.36e-06	1.87e-05	0	0	0.0493305	-0.945432	0.397972	-1	1525	-0.221115	0.000419843	0.00245744	1805.57	-0.174697	0.000954414	0.00495672	0	0
rs598180	chr1	241189424	C	T	0.54	0.42	0.13	0.44	-	-	-	941.257	-0.121589	0.0193861	0.0550211	1135.13	0.0438415	0.293995	0.440782	0	0	0.169506	-5.21065	0.00646873	-1	950.354	0.128215	0.129968	0.212918	1176.57	0.189456	0.00292383	0.00861744	0	1	0.0687814	-0.599765	0.580983	0.68141	921.461	-0.0288213	0.732639	0.837373	1066.07	-0.160738	0.0140821	0.0464021	0	0
rs1713547	chr1	241189620	A	G	0.54	0.42	0.13	0.44	G	G	G	1361.33	0.0674771	0.0861361	0.177959	2633.81	1.20462	1.53e-247	1.31e-245	0	1	1.08723	-16.8483	7.27e-05	0.00136612	1246.15	0.11543	0.0504958	0.0976444	2138.68	0.879241	2.7e-70	1.04e-68	0	1	0.765567	-12.0231	0.000274355	0.00483952	1287.62	0.137829	0.0414085	0.108639	2438.05	1.10956	2.49e-91	1.62e-89	0	1
rs599453	chr1	241189715	C	A	0.54	0.42	0.13	0.44	-	-	-	1193.77	0.120524	0.0182132	0.052409	1050.61	0.13047	0.0046519	0.0170675	0	0	0.00377572	-0.0960587	0.928094	-1	1423.64	-0.0357311	0.525325	0.633275	1228.15	0.0511835	0.406626	0.520779	0	0	0.0867333	-1.04835	0.353642	-1	1485.49	0.0202506	0.801302	0.885083	1268.09	0.0754498	0.294645	0.45859	0	0
rs600901	chr1	241190066	G	A	0.54	0.42	0.13	0.44	-	-	-	1937.25	-0.0945096	0.00374143	0.0142504	1378.57	-0.0768824	0.0578096	0.130534	0	0	0.0100204	-0.687706	0.52944	-1	2446.6	-0.133345	0.0052434	0.0144553	1766.79	-0.217023	9.06e-05	0.000384168	0	0	-0.0875974	1.19282	0.298859	-1	2555.69	-0.0762947	0.204345	0.355841	1821.2	-0.198279	0.00396614	0.0163647	0	0
rs616935	chr1	241191352	T	C	0.71	0.43	0.13	0.45	-	-	-	2208.1	-0.0374329	0.219124	0.356063	2155.95	-0.00321432	0.922029	0.953928	0	0	0.0399215	-1.96245	0.121214	-1	3338.13	-0.0597958	0.154995	0.2449	3223.49	-0.0480967	0.140672	0.226788	0	0	0.0152859	-0.391867	0.715138	-1	3281.65	-0.183761	2.07e-06	1.95e-05	3286.35	-0.0625868	0.159168	0.297792	0	0
rs478452	chr1	241191526	C	G	0.71	0.43	0.13	0.44	-	-	-	2289.93	-0.182143	2.11e-08	2.4e-07	2100.03	-0.13795	8.9e-06	7.04e-05	0	0	0.0507105	-1.90648	0.12927	-1	3124.93	-0.205305	4.81e-08	3.38e-07	2978.3	-0.228092	1.9e-11	1.73e-10	0	0	-0.0209741	0.656988	0.547068	-1	3182.8	-0.22263	0.000186713	0.00121179	3084.35	-0.194845	3.75e-06	3.4e-05	0	0
rs527754	chr1	241196006	C	G	0.59	0.43	0.13	0.45	G	-	-	1783.22	-0.115765	0.00364221	0.0139434	2290.37	0.164929	5.08e-08	5.54e-07	0	1	0.29777	-7.46849	0.00171798	0.0126588	1133.06	0.00612699	0.920579	0.946559	1398.63	0.0807562	0.142096	0.228701	0	0	0.0721333	-1.62712	0.17904	-1	1164.01	0.0163215	0.844255	0.914468	1540.91	0.278704	0.000714235	0.00388849	0	1
rs785544	chr1	241196335	C	T	0.61	0.45	0.13	0.45	-	-	-	4020.8	0.00604399	0.805566	0.881514	2985.98	0.00233869	0.933341	0.960757	0	0	6.75e-05	-0.00270214	0.997973	-1	4715.77	0.00230282	0.955265	0.970893	3955.63	-0.0385994	0.237655	0.344497	0	0	-0.0389455	0.741171	0.499742	-1	4784.1	-0.0262639	0.520715	0.671955	4042.52	-0.0449693	0.333829	0.501786	0	0
rs6429241	chr1	241294032	T	C	0.96	0.51	0.67	0.47	-	-	-	1006.73	-0.00446232	0.921536	0.953793	1224.31	-0.0586297	0.202152	0.335519	0	0	-0.0726094	2.17849	0.094905	-1	669.024	-0.0907924	0.289086	0.401895	957.821	-0.0866346	0.190702	0.289715	0	0	0.0129448	-0.140509	0.895049	-1	669.232	-0.165466	0.162875	0.302836	946.954	-0.191022	0.0402566	0.106268	0	0
rs4659589	chr1	241334579	A	T	0.14	0.25	0.35	0.26	-	-	-	832.246	0.0664576	0.210918	0.346233	1032.25	0.0687702	0.140687	0.256932	0	0	0.00106004	-0.0193282	0.985505	-1	356.083	-0.107486	0.334778	0.449964	445.948	-0.0803255	0.429515	0.542315	0	0	0.0202832	-0.159619	0.880917	-1	381.289	0.0204475	0.871813	0.932554	436.112	-0.221255	0.0779227	0.17623	0	0
rs4359023	chr1	241403497	G	A	0.19	0.26	0.37	0.25	-	-	-	2147.77	0.0999238	0.00205197	0.00857339	2795.57	0.185536	1.41e-10	1.92e-09	1	1	0.0788704	-2.01521	0.114119	0.220373	3168.96	0.321616	8.6e-18	1.07e-16	4065.37	0.24041	8.01e-11	7.01e-10	1	1	-0.0802772	1.63004	0.178427	0.295937	3076.25	0.17846	0.00581389	0.0225011	4033.88	0.154485	6.76e-05	0.000490229	0	1
rs1537802	chr1	241811131	G	T	0.41	0.56	0.34	0.57	T	T	T	1987.06	0.000938707	0.979052	0.988388	2372.63	0.120849	0.000273134	0.0015241	0	1	0.17739	-4.24564	0.0132039	0.0503582	2457.92	-0.029732	0.411633	0.525495	3043.06	0.367173	4.37e-17	5.26e-16	0	1	0.395431	-8.94886	0.00086251	0.00939202	2617.07	0.0814189	0.136052	0.265256	3126.32	0.373826	8.15e-16	1.52e-14	0	1
rs497556	chr1	244505272	C	G	-1	-1	-1	-1	-	-	-	1294.55	-0.00325179	0.938815	0.963812	1342.89	0.0967184	0.03698	0.0920202	0	0	0.0918283	-1.52681	0.201517	-1	1655.38	0.271079	1.57e-06	9.2e-06	1742.47	0.288995	4.1e-08	2.9e-07	1	1	0.0176568	-0.308675	0.772977	0.842781	2069.11	0.758364	2.02e-24	5.27e-23	2228.51	0.826666	1.15e-41	4.47e-40	1	1
rs751715	chr1	244964713	T	C	0.46	0.6	0.34	0.83	-	-	-	926.915	0.0568891	0.228084	0.366036	929.442	0.0121928	0.802659	0.879618	0	0	-0.00965445	0.170821	0.872657	-1	437.807	-0.09442	0.369669	0.485532	550.091	0.298404	0.00542868	0.0148869	0	0	0.391831	-4.11285	0.0146979	-1	500.129	0.213225	0.175733	0.31929	542.561	0.200693	0.0992639	0.21112	0	0
rs6675421	chr1	245027349	C	T	0.41	0.33	0.14	0.28	-	-	-	62.0306	-0.0209324	0.907297	0.944798	46.0001	0.180642	0.395965	0.545828	0	0	0.0808372	-0.457416	0.671114	-1	75.4593	0.402075	0.0854451	0.151365	48.1534	0.0166656	0.952371	0.968682	0	0	-0.362634	1.15016	0.314162	-1	55.9695	-0.548143	0.0848892	0.187992	49.6797	0.0401636	0.915819	0.95809	0	0
rs28550264	chr1	245208619	G	A	0.31	0.08	0.17	0.16	-	-	-	1309.35	0.322076	1.55e-16	2.98e-15	1023.13	0.350127	2.31e-13	3.77e-12	1	1	0.0170539	-0.768002	0.485315	0.612474	1524.38	0.226399	0.000525609	0.0018825	1183.02	0.17309	0.00242024	0.00731061	1	1	-0.0494073	0.440362	0.682426	0.768548	1646.42	0.365987	8.59e-11	1.22e-09	1346.31	0.449226	1.11e-09	1.47e-08	1	1
rs67160917	chr1	245319505	T	C	0.06	0.08	0.0017	0.12	-	-	-	1815.24	-0.0495271	0.146174	0.264447	1324.87	-0.0327928	0.426928	0.576143	0	0	0.00944241	-0.270026	0.800499	-1	2688.14	-0.00985048	0.770574	0.835527	2004.37	0.0495394	0.328939	0.443887	0	0	0.0563501	-1.06458	0.347062	-1	2739.68	-0.0241459	0.730318	0.835529	1994.99	-0.032353	0.653339	0.777798	0	0
rs1629928	chr1	245769363	A	G	0.29	0.2	0.34	0.3	-	-	-	2199.8	-0.047309	0.148587	0.268092	2280.2	-0.0481927	0.127547	0.239453	0	0	-0.00217394	0.0773054	0.942093	-1	2495.58	-0.148428	0.000218975	0.000857392	2667.2	-0.0798402	0.0395793	0.08026	0	0	0.0684262	-1.49596	0.208996	-1	2517.85	-0.194709	0.00262506	0.0116477	2703.03	-0.112816	0.0276063	0.0789422	0	0
rs6665003	chr1	246567550	G	A	0.32	0.56	0.3	0.49	-	-	-	2142.67	-0.0722004	0.057081	0.129235	1569.12	0.0279694	0.477596	0.622291	0	0	0.0925595	-2.98345	0.0406001	-1	2793.54	0.243412	2.08e-10	1.77e-09	2164.98	0.248734	2.12e-06	1.21e-05	1	1	0.00227802	-0.0460658	0.965466	0.974367	2695.82	0.079933	0.0741909	0.170294	1932.33	-0.140783	0.0420921	0.109905	0	0
rs10924809	chr1	246862588	C	T	0.45	0.37	0.26	0.29	-	C	-	1974.7	0.332424	7.29e-23	1.72e-21	2292.1	0.214759	4.06e-10	5.33e-09	1	1	-0.120681	2.49139	0.0673841	0.152671	3221.1	0.512807	6.52e-53	1.85e-51	3546.44	0.31642	3.02e-12	2.87e-11	1	1	-0.198795	3.86693	0.0180405	0.0645371	3088.88	0.345097	1.05e-12	1.64e-11	3681.11	0.350564	5.22e-21	1.2e-19	1	1
rs58905045	chr10	622215	A	G	0.41	0.18	0.27	0.08	-	-	-	1864.24	-0.0750978	0.0330691	0.0841991	2128.86	-0.0227113	0.493393	0.635385	0	0	0.0354291	-2.62784	0.0583181	-1	2494	-0.178666	1.37e-05	6.85e-05	2911.34	-0.120867	0.000715666	0.00248273	0	0	0.0586222	-1.84281	0.139144	-1	2615.02	-0.109089	0.064164	0.152464	3035.88	-0.0676762	0.176323	0.319854	0	0
rs10751898	chr10	2960317	C	T	0.33	0.52	0.55	0.41	-	-	-	3271.83	-0.0939542	0.00217398	0.0089885	3285.23	-0.111576	2.46e-05	0.000177173	0	0	-0.00338431	0.082965	0.937865	-1	4473.89	0.00756571	0.840342	0.887617	4467.06	-0.00628204	0.841735	0.888531	0	0	-0.0128051	0.370455	0.729826	-1	4343.34	-0.150962	0.000535524	0.00303314	4335.82	-0.16779	0.00507191	0.0200791	0	0
rs2306299	chr10	3154267	G	A	0.13	0.23	0.31	0.39	-	-	-	1143.41	0.00991896	0.830466	0.897692	1388.33	0.0547868	0.185532	0.315784	0	0	0.065431	-1.28588	0.267875	-1	1289.79	0.177559	0.00422439	0.0119265	1711.5	0.0589292	0.272136	0.383471	0	0	-0.116008	2.68291	0.0550617	-1	1254.13	0.0309953	0.671032	0.791454	1626.84	-0.160651	0.0367421	0.0990369	0	0
rs4881099	chr10	3169024	T	C	0.46	0.63	0.6	0.71	-	C	-	826.819	0.328698	9.25e-10	1.18e-08	750.111	0.463572	1.16e-14	2.03e-13	1	1	0.241475	-2.33117	0.0801494	0.172755	1326.67	0.595603	1.41e-22	2.02e-21	1429.86	1.16178	1.36e-76	5.73e-75	1	1	0.562817	-11.8221	0.000293043	0.00490997	1196.81	0.277177	0.00493088	0.0196014	1113.17	0.547342	2.51e-12	3.83e-11	0	1
rs7898806	chr10	3598540	G	A	0.17	0.1	0.04	0.15	-	-	-	972.881	0.221557	4.49e-06	3.76e-05	1088.43	0.301627	3.58e-09	4.37e-08	1	1	0.0654827	-1.71977	0.160594	0.279108	1630.46	0.77984	4.75e-60	1.53e-58	1703	0.798082	1.35e-45	3.34e-44	1	1	0.0141908	-0.24776	0.816519	0.875146	1383.25	0.321449	0.000138141	0.000926437	1477.39	0.399778	7.87e-08	8.79e-07	1	1
rs7922652	chr10	3710891	A	G	0.66	0.83	0.99	0.81	A	-	A	3209.41	0.169214	7.42e-11	1.04e-09	3139.15	0.0826672	0.00281181	0.0111801	1	0	-0.105108	6.95778	0.00224238	0.0152415	4652.03	0.281439	3.99e-14	4.21e-13	4777.34	0.190936	1.75e-05	8.58e-05	1	1	-0.092998	1.57888	0.189507	0.308701	4893.23	0.349701	3.04e-18	6.28e-17	4822.17	0.150829	1.48e-06	1.42e-05	1	1
rs6601787	chr10	4005682	A	G	0.59	0.46	0.46	0.53	-	-	-	2849.84	0.0225176	0.412979	0.562214	2367.54	-0.0137163	0.672681	0.785221	0	0	-0.0472103	2.0519	0.109454	-1	2824.47	-0.0531049	0.192692	0.291904	2299.6	-0.146138	0.00182313	0.00568138	0	0	-0.0944052	3.95701	0.0167195	-1	2959.07	0.0124125	0.812031	0.892691	2530.62	0.0628942	0.15912	0.297742	0	0
rs11592324	chr10	4164249	C	T	0.04	0.1	0.03	0.2	-	-	-	1211.17	-0.0945688	0.0285707	0.0753633	1581.51	0.00425305	0.907009	0.944693	0	0	0.108042	-4.14851	0.0142775	-1	1192.51	-0.174019	0.0113435	0.0279157	1543.63	-0.113107	0.0228353	0.0507071	0	0	0.0668182	-0.864272	0.436188	-1	1211.68	-0.202525	0.0111191	0.0384452	1612.94	-0.0534101	0.354437	0.52285	0	0
rs11252505	chr10	4439842	C	G	0.37	0.38	0.2	0.38	-	-	-	1619.75	0.0349257	0.338642	0.48806	1715.27	-0.000579236	0.988521	0.993975	0	0	-0.00751743	0.133867	0.899972	-1	1514.49	0.036484	0.566604	0.668744	1742.18	-0.013601	0.784234	0.845984	0	0	-0.0432362	0.478178	0.657484	-1	1609.13	0.139051	0.0293235	0.0827814	1773.82	-0.0289949	0.716017	0.825656	0	0
rs61830279	chr10	4857513	C	T	0.03	0.1	0.11	0.16	-	-	-	11.5225	-0.388677	0.384376	0.533901	19.5224	0.221959	0.511781	0.651415	0	0	0.485328	-2.79634	0.0489942	-1	13.3929	0.372851	0.559652	0.662685	23.6455	0.0374157	0.922795	0.947824	0	0	Inf	NA	NA	-1	13.5094	0.333042	0.63909	0.769045	27.8282	0.414442	0.506578	0.659775	0	0
rs7087112	chr10	5051674	G	T	0.79	0.78	0.64	0.69	-	-	-	878.675	0.0750859	0.152603	0.2738	784.609	-0.0484323	0.343773	0.493504	0	0	-0.13939	1.85974	0.136442	-1	989.009	0.127466	0.067635	0.124561	879.444	-0.0354089	0.687417	0.770779	0	0	-0.176342	1.23033	0.285981	-1	918.89	-0.155945	0.0566578	0.13821	847.32	-0.222132	0.0145677	0.0477031	0	0
rs10904473	chr10	5391886	A	G	0.57	0.3	0.57	0.3	-	-	-	733.48	0.0572675	0.316778	0.464541	764.484	0.0652166	0.233526	0.372264	0	0	-0.00968992	0.129926	0.902897	-1	405.315	0.153992	0.0983449	0.170245	463.173	0.0894925	0.33497	0.450096	0	0	-0.0731303	0.682351	0.532484	-1	410.497	0.12282	0.346416	0.514119	458.424	-0.0113737	0.924671	0.963407	0	0
rs7090012	chr10	5488580	C	G	0.17	0.22	0.18	0.29	-	-	C	1459.78	0.538028	3.68e-36	1.23e-34	1559.57	0.518433	3.93e-43	1.49e-41	1	1	-0.0263817	0.663471	0.543313	0.661907	2370.48	1.08024	2.14e-102	1.26e-100	2628.59	1.04705	4.93e-145	4.4e-143	1	1	-0.03013	0.815959	0.460325	0.576987	2164.96	0.829839	1.93e-64	1.04e-62	2205.24	0.595692	2.64e-26	7.14e-25	1	1
rs4749853	chr10	5674758	T	A	0.68	0.77	0.72	0.74	-	-	-	3077.77	-0.0339272	0.213746	0.349598	3207.48	-0.0911116	0.000657483	0.00327576	0	0	-0.0558865	5.84306	0.00427771	-1	4327.5	-0.0634907	0.0717089	0.130901	4502.3	-0.123609	0.00105153	0.00348884	0	0	-0.0603985	1.08172	0.340235	-1	4428.4	-0.0671592	0.153391	0.289879	4650.08	-0.0988243	0.0105028	0.036574	0	0
rs11819695	chr10	5887279	C	T	0.25	0.3	0.02	0.4	-	-	-	1818.62	0.0930698	0.0101927	0.0326996	2152.48	0.0516095	0.105609	0.208148	0	0	-0.0450875	3.13746	0.0349331	-1	2290.53	0.169366	6.23e-05	0.000274695	2763.7	0.185833	2.5e-05	0.000119473	1	1	0.0172804	-0.314974	0.768528	0.839603	2332.05	0.150716	0.0103362	0.0360962	2779.01	0.135623	0.0201886	0.0612381	0	0
rs10159749	chr10	6356977	T	C	0.81	0.92	0.98	0.93	-	-	-	2178.07	0.0198201	0.579922	0.709682	1625.89	-0.0247238	0.5131	0.652494	0	0	-0.0478435	0.762739	0.488119	-1	2821.04	0.134648	0.00244719	0.0073854	2022.94	-0.0417907	0.351388	0.466871	1	0	-0.173867	3.10201	0.0361506	0.100648	2815.78	0.0628542	0.363693	0.532137	2004.34	-0.140624	0.0117679	0.0400988	0	0
rs71479787	chr10	6652850	A	C	0.03	0.15	0.3	0.1	A	A	-	2357.62	0.171924	2.44e-08	2.76e-07	2318.75	0.159249	2.23e-07	2.25e-06	1	1	-0.0279101	5.58896	0.00502793	0.02538	3088.29	0.278988	8.06e-15	8.74e-14	2919.84	0.170025	2.49e-05	0.000119098	1	1	-0.108782	5.43769	0.00555153	0.0285756	3090.02	0.214823	2.2e-05	0.000175247	2949.65	0.130928	0.00743663	0.0275931	1	0
rs2501677	chr10	6946752	A	T	0.03	0.11	0.13	0.08	-	-	-	1303.23	-0.0112569	0.787014	0.867974	1072.4	-0.101855	0.0237263	0.0648292	0	0	-0.0655515	1.75402	0.154289	-1	625.273	-0.185576	0.0138242	0.0331255	488.776	-0.198604	0.0444376	0.0882143	0	0	-0.0298309	0.244597	0.818804	-1	718.949	0.150774	0.089865	0.19608	493.427	-0.24048	0.0836022	0.185975	0	0
rs11255111	chr10	7439725	G	A	0.002	0.03	0	0.03	G	-	-	2013.56	0.150692	1.79e-05	0.000133124	2178.47	0.0990237	0.00234329	0.00957653	1	1	-0.0667722	5.59763	0.00499982	0.0253312	2157.98	0.323915	2.21e-11	2e-10	2252.81	0.145226	0.000453468	0.00164776	1	1	-0.174895	3.05336	0.0379035	0.104172	2047.33	0.119693	0.0189433	0.058234	2265.35	0.094496	0.395263	0.561803	0	0
rs10905179	chr10	7583834	C	T	0.05	0.17	0.51	0.09	-	-	-	2827.68	0.108056	9.02e-05	0.000576719	2274.52	0.105894	0.000859936	0.00411567	1	1	0.0144458	-0.459816	0.669531	0.760407	4057.87	0.120042	0.00129863	0.00420635	3305.22	0.196855	1.12e-07	7.53e-07	1	1	0.0773783	-1.94764	0.123291	0.235051	4149.05	0.115824	0.00354259	0.0149185	3380.21	0.192828	5.8e-08	6.58e-07	0	1
rs10905350	chr10	8394206	C	T	0.31	0.58	0.46	0.57	-	-	-	238.501	0.070413	0.485936	0.629388	221.53	-0.0268032	0.808426	0.883211	0	0	-0.135916	1.09647	0.334452	-1	296.239	-0.0636856	0.598833	0.695756	248.37	-0.381423	0.00870866	0.0223027	0	0	-0.337773	1.91488	0.128024	-1	308.861	-0.0109871	0.943766	0.973246	243.236	-0.541339	0.00638229	0.0243101	0	0
rs1413678	chr10	8754677	T	C	0.71	0.55	0.47	0.41	-	-	-	994.226	0.0359819	0.436656	0.585115	1016.98	0.125224	0.012494	0.0387193	0	0	0.0420452	-0.514076	0.634295	-1	1152.23	0.0146335	0.820498	0.872811	1170.46	0.0365071	0.474386	0.586715	0	0	0.0239877	-0.645016	0.554048	-1	1164.47	-0.0263801	0.71447	0.82444	1196.81	0.0328865	0.636963	0.76755	0	0
rs598316	chr10	11191702	A	G	0.05	0.31	0.72	0.13	-	-	-	674.764	0.066888	0.29577	0.442196	706.946	0.0839521	0.118094	0.226079	0	0	0.0484399	-0.583753	0.590719	-1	598.505	0.0528313	0.509741	0.619529	586.979	-0.0232964	0.787162	0.847921	0	0	-0.0715219	0.906693	0.41585	-1	608.245	0.029994	0.802536	0.885865	668.797	0.269259	0.0278998	0.079562	0	0
rs10008	chr10	11606295	T	C	0.55	0.66	0.91	0.5	-	-	-	27.5272	-0.198644	0.493598	0.635446	593.164	-0.0785912	0.191751	0.323265	0	0	0.242241	-1.04823	0.353691	-1	7.78605	-0.221209	0.773769	0.837898	397.611	0.0882833	0.510226	0.619839	0	0	Inf	NA	NA	-1	8.81993	0.0705528	0.943545	0.973144	367.764	-0.215763	0.154514	0.291185	0	0
rs72775940	chr10	11924217	T	C	0.01	0.07	0.0017	0.13	-	-	T	3506.9	0.0209254	0.441376	0.589455	3283.82	0.118691	1.47e-05	0.000111735	0	1	0.0808312	-2.62203	0.0586745	0.138419	5508.87	0.183868	7.67e-09	5.8e-08	5076.98	0.270453	9.07e-18	1.13e-16	1	1	0.0864161	-2.47263	0.0687522	0.159002	7398.5	0.848309	2.67e-18	5.53e-17	5324.88	0.331174	2.21e-13	3.61e-12	1	1
rs6602555	chr10	12028228	C	T	0.65	0.49	0.62	0.35	-	-	-	941.809	0.132308	0.00667049	0.023151	988.85	0.0911691	0.0468032	0.111016	0	0	-0.0512895	2.27422	0.085329	-1	1207.98	0.328821	1.34e-08	9.93e-08	1255.54	0.183902	0.0036318	0.0104371	1	0	-0.145932	2.60941	0.0594567	0.143782	1159.13	0.153194	0.0892766	0.195143	1238.19	0.077544	0.337486	0.505648	0	0
rs79649483	chr10	12245454	C	T	0.01	0.04	0	0.04	-	-	-	106.313	0.25503	0.0807035	0.169171	120.981	0.0613287	0.636642	0.757117	0	0	-0.233592	1.30103	0.263131	-1	106.687	0.44988	0.0491336	0.0955822	136.275	0.326009	0.0945193	0.164712	0	0	-0.100321	0.276106	0.796145	-1	100.724	0.235909	0.402106	0.567754	121.29	-0.069821	0.794969	0.881036	0	0
rs11257655	chr10	12307894	C	T	0.25	0.25	0.52	0.24	-	-	-	2153.7	0.100679	0.00415966	0.0155019	2033.38	0.130387	6.17e-05	0.000408871	0	1	0.05475	-1.35754	0.246148	0.378032	2832.71	0.120114	0.0123915	0.030186	2736.45	0.295414	5.21e-12	4.89e-11	0	1	0.178634	-2.40407	0.0740289	0.16647	2776.37	-0.00610633	0.931408	0.967025	2599.69	0.0933522	0.051968	0.129512	0	0
rs2768343	chr10	12598255	A	G	0.6	0.75	0.83	0.85	-	-	-	1717.62	0.224983	1.5e-10	2.04e-09	1737.19	0.207767	8.12e-09	9.63e-08	1	1	-0.0301527	1.13599	0.319405	0.454448	2302.14	0.204811	2.24e-07	1.45e-06	2263.81	0.292845	7.05e-11	6.19e-10	1	1	0.0865266	-1.99813	0.116364	0.226387	2244	0.0698508	0.224009	0.379972	2149.9	0.086673	0.140861	0.272074	0	0
rs12217742	chr10	13414068	G	A	0.06	0.18	0.67	0.17	G	G	G	3887.24	0.761778	5.64e-193	4.2e-191	3506.95	0.424525	1.89e-48	7.76e-47	1	1	-0.314159	14.2491	0.000140889	0.00214934	4644.15	0.745278	2.28e-86	1.1e-84	4206.26	0.453884	2.09e-34	4.29e-33	1	1	-0.289377	8.56421	0.00102076	0.0100365	4952.98	0.837368	3.78e-147	3.29e-145	4342.24	0.472609	1.16e-38	4.26e-37	1	1
rs4750459	chr10	14102985	T	G	0.05	0.36	0.09	0.53	-	-	-	834.026	-0.0829697	0.124381	0.235014	703.277	0.028937	0.583531	0.712934	0	0	0.116869	-2.13926	0.0991698	-1	709.382	-0.268546	0.000636837	0.00223224	642.363	0.022885	0.826143	0.877154	0	0	0.275928	-3.00003	0.0399409	-1	729.539	-0.25359	0.00994479	0.0349377	649.763	-0.0163974	0.884494	0.940888	0	0
rs7079377	chr10	14588601	T	G	0.7	0.71	0.89	0.85	-	-	-	1100.64	-0.0472168	0.299606	0.446348	910.031	-0.0735379	0.125402	0.236379	0	0	-0.0179673	0.466098	0.665395	-1	648.187	-0.322552	3.55e-05	0.000164067	559.755	-0.332965	0.000515428	0.00184948	0	0	-0.0239518	0.222427	0.834877	-1	673.632	-0.272416	0.196833	0.346612	618.134	-0.0999086	0.394386	0.561031	0	0
rs1571037	chr10	14624110	T	C	0.25	0.19	0.49	0.13	-	-	-	1409.39	0.0108577	0.796913	0.875313	1866.83	0.104795	0.00258782	0.010403	0	0	0.0742179	-3.72637	0.0203611	-1	1316.56	-0.0939026	0.170694	0.265168	1821.24	0.0441795	0.416172	0.529892	0	0	0.144443	-1.15135	0.313727	-1	1374.98	-0.0386611	0.537516	0.686668	1873.26	0.0557304	0.267981	0.430046	0	0
rs6602758	chr10	14778920	C	T	0.07	0.13	0.13	0.09	-	-	-	825.749	-0.0291674	0.563237	0.696573	708.304	0.0291262	0.632072	0.753536	0	0	0.0190573	-0.295058	0.782631	-1	661.547	0.127415	0.0982271	0.170096	539.498	0.220016	0.00838664	0.0216094	0	0	0.0900285	-0.898751	0.419596	-1	699.689	0.215539	0.0598205	0.144228	557.746	0.244212	0.0236738	0.0698757	0	0
rs2130222	chr10	16426222	C	T	0.13	0.59	0.23	0.58	-	C	-	1380.5	0.113371	0.00381532	0.0144705	1189.58	-0.000660399	0.987737	0.993561	0	0	-0.110567	5.37408	0.00579151	-1	2078.59	0.168575	0.00142093	0.00455867	1819.2	0.0402149	0.443488	0.555948	1	0	-0.127382	3.52893	0.0242539	0.0783955	2110.75	0.144707	0.0145355	0.047662	1720.94	-0.197081	0.000833782	0.00442669	0	0
rs12780474	chr10	16716432	A	C	0.26	0.09	0	0.17	-	-	-	2249.7	-0.0245644	0.45854	0.60595	2122.5	0.0270148	0.416884	0.566329	0	0	0.0556698	-1.53149	0.200405	-1	2790.95	-0.0520833	0.261929	0.371769	2732.63	0.0373212	0.334022	0.449038	0	0	0.0924758	-2.1168	0.101708	-1	2973.22	0.0616067	0.243302	0.402666	2739.23	-0.0238088	0.602026	0.740042	0	0
rs2124106	chr10	16783674	C	A	0.19	0.2	0.14	0.18	-	-	-	1908.42	0.025193	0.4381	0.586584	1535.18	-0.0286923	0.468168	0.61422	0	0	-0.0732653	3.71402	0.0205816	-1	2814.09	0.0457401	0.280123	0.392265	2206.17	-0.0711044	0.127957	0.210288	0	0	-0.113638	1.79453	0.147172	-1	2767.36	-0.0732027	0.0742981	0.170446	2264.54	-0.064722	0.225183	0.381388	0	0
rs780830	chr10	16885518	C	G	0.13	0.69	0.51	0.78	-	-	-	931.035	0.097358	0.0539606	0.123749	660.71	0.138322	0.0148819	0.0445335	0	0	0.0354163	-1.46567	0.216612	-1	712.523	0.130367	0.118233	0.197313	455.397	-0.00248478	0.981335	0.987488	0	0	-0.143384	0.900361	0.418835	-1	751.373	0.208299	0.0385767	0.103034	438.699	-0.184018	0.184606	0.330381	0	0
rs1276709	chr10	17038138	G	A	0.2	0.43	0.38	0.51	-	-	-	1160.66	0.071131	0.111985	0.217949	1219.15	0.158536	0.000209532	0.00120974	0	1	0.0963631	-1.76221	0.152822	0.269697	1041.89	0.314315	2.98e-07	1.91e-06	1056.94	0.316331	4.95e-06	2.67e-05	1	1	-0.000102859	0.00309993	0.997675	0.997845	993.896	0.124968	0.200465	0.351328	1077.53	0.303388	0.0018757	0.0087854	0	1
rs2356215	chr10	17073900	T	C	0.31	0.84	0.94	0.86	C	-	-	2545.53	0.462183	9.92e-10	1.26e-08	2624.26	0.496164	1.1e-09	1.39e-08	1	1	0.0336465	-6.50554	0.00288089	0.0178832	5494.26	1.48759	3.27e-60	1.07e-58	5929.78	1.49933	1.01e-49	2.69e-48	1	1	0.00990509	-0.295629	0.782225	0.850042	3734.44	0.607057	1.17e-43	4.65e-42	3990.81	0.598005	5.54e-29	1.63e-27	1	1
rs7096079	chr10	17180675	A	C	0.62	0.42	0.47	0.52	-	-	-	72.3611	0.432997	0.0147991	0.0443152	36.464	0.0542355	0.817017	0.889642	0	0	-0.238502	1.96387	0.121016	-1	75.0249	0.128023	0.629657	0.723834	21.0444	-1.14169	0.0165072	0.0385138	0	0	-1.39189	3.75371	0.019883	-1	63.4542	-0.473287	0.193188	0.341711	27.0227	-0.277947	0.646596	0.773185	0	0
rs1290126	chr10	18639462	C	T	0.46	0.43	0.06	0.39	-	-	-	1424.51	0.124406	0.000815571	0.00394211	2037.88	0.159557	1.67e-06	1.52e-05	1	1	0.0292042	-0.954695	0.393795	0.526968	1938.23	0.109561	0.0115465	0.0283736	2797.42	0.0936474	0.0157366	0.0369783	0	0	-0.0143826	0.440218	0.682522	-1	1980.12	0.103061	0.0688247	0.160631	3020.02	0.237542	1.18e-06	1.15e-05	0	1
rs11014523	chr10	18790265	T	G	0.22	0.14	0.03	0.26	-	-	-	1076.04	-0.215614	3.11e-06	2.68e-05	1166.66	-0.1669	0.00014244	0.000863408	0	0	0.0224188	-0.749978	0.494971	-1	1012.34	-0.0442111	0.459838	0.572293	1124.41	-0.117558	0.0436727	0.087029	0	0	-0.0731972	1.22137	0.289007	-1	1008.63	-0.126397	0.187691	0.3344	1162.96	-0.0866485	0.342882	0.510498	0	0
rs11015435	chr10	18948072	A	G	0.22	0.32	0.27	0.18	-	-	-	2723.4	0.184384	6.27e-09	7.5e-08	2646.12	0.170052	2.85e-08	3.2e-07	1	1	-0.00215115	0.106083	0.920623	0.949886	4678.04	0.611176	2.48e-64	8.69e-63	4495.01	0.58512	3.24e-53	9.24e-52	1	1	-0.0276904	1.33264	0.253497	0.378281	4141.21	0.243363	1.05e-10	1.47e-09	3992.6	0.222859	1.04e-07	1.15e-06	1	1
rs2250117	chr10	19458804	T	A	0.98	0.91	1	0.84	A	A	A	1875.7	0.0663975	0.0496757	0.116214	1986.56	0.240533	5.54e-05	0.000370133	0	1	0.167979	-4.53367	0.0105479	0.0431018	1870.39	0.226302	7.15e-06	3.77e-05	2373.82	0.78355	2.02e-51	5.56e-50	1	1	0.554792	-7.84479	0.00142621	0.011866	1923.68	0.236301	0.000858639	0.00452127	2417.69	0.770393	3.16e-26	8.54e-25	1	1
rs927826	chr10	20220846	G	T	0.88	0.61	0.77	0.73	-	-	-	915.853	-0.0115999	0.827262	0.896167	777.257	-0.0288605	0.585262	0.714412	0	0	0.0142118	-0.223007	0.834455	-1	622.013	-0.148439	0.0499167	0.0967404	457.104	-0.0312154	0.748293	0.819608	0	0	0.105773	-0.799878	0.46859	-1	650.71	-0.0865649	0.420209	0.58378	482.138	0.0549292	0.681175	0.799522	0	0
rs76374220	chr10	20323870	A	G	0.05	0.04	0.0017	0.04	-	-	-	48.0329	0.0343098	0.874615	0.924837	27.6171	-0.279814	0.323159	0.471853	0	0	-0.331449	1.00129	0.373348	-1	57.7285	0.230652	0.407254	0.521385	36.7993	-0.0189762	0.961095	0.974615	0	0	-0.339446	1.04695	0.354214	-1	45.7327	-0.563618	0.116678	0.236905	37.6216	-0.0316623	0.95887	0.97934	0	0
rs788998	chr10	21154740	G	T	0.09	0.16	0.41	0.24	-	-	-	1770.88	-0.0469068	0.213633	0.349576	2065.26	-0.0410918	0.2121	0.347624	0	0	0.00976651	-0.319568	0.76529	-1	1710.54	-0.18972	3.89e-05	0.000178495	1544.91	-0.170418	0.000402296	0.00148463	0	0	0.0180534	-0.377161	0.725211	-1	1704.68	-0.27437	0.000166439	0.00109444	1657.44	-0.0324789	0.528705	0.678627	0	0
rs11817725	chr10	21368072	G	T	0.26	0.08	0.11	0.1	-	-	-	1947.13	-0.0916809	0.00916282	0.0299295	1589.58	0.00265816	0.942068	0.965329	0	0	0.0560955	-1.31088	0.260091	-1	2323.4	-0.159656	0.000142643	0.000581233	1998.56	-0.0368795	0.45902	0.571327	0	0	0.121784	-2.83973	0.0468806	-1	2444.36	-0.0794321	0.145107	0.278164	1984.81	-0.129099	0.0128278	0.0430252	0	0
rs184439363	chr10	21456035	G	A	0	0.03	0	0	-	-	-	1312.73	0.111663	0.0148721	0.0445238	1381.81	0.144545	0.000262024	0.00146941	0	1	0.0746007	-1.45422	0.219565	0.352176	2296.68	0.566312	2.84e-27	4.83e-26	2487.48	0.548166	2.99e-27	5.07e-26	1	1	-0.0165861	0.494202	0.647073	0.73631	2074.37	0.246907	1.12e-06	1.1e-05	2310.16	0.302723	2.51e-09	3.24e-08	1	1
rs11012662	chr10	21619154	G	C	0.02	0.24	0.48	0.28	G	G	-	1420.68	0.358866	5.09e-18	1.04e-16	1199.45	0.257488	8.91e-09	1.05e-07	1	1	-0.119456	9.07587	0.000817036	0.00773649	1870.25	0.811161	2.27e-50	6.13e-49	1578.33	0.612396	1.11e-25	1.77e-24	1	1	-0.19975	4.32368	0.0124114	0.0488716	1662.37	0.474692	2.47e-13	4.01e-12	1396	0.242029	0.00163415	0.00784484	1	1
rs10741015	chr10	23345214	A	G	0.18	0.48	0.56	0.59	-	-	-	1841.27	0.0204142	0.537907	0.673482	2420.22	0.07978	0.00686158	0.0236681	0	0	0.0573692	-3.99616	0.0161817	-1	1979.12	0.0270083	0.538135	0.643909	2487.67	-0.0876082	0.0895166	0.15746	0	0	-0.118163	1.94072	0.124274	-1	2034.85	0.0382978	0.503657	0.657071	2568.05	-0.0641105	0.162541	0.302539	0	0
rs6482388	chr10	24672963	T	C	0.82	0.44	0.6	0.38	-	C	-	2385.41	0.038094	0.208395	0.343304	2342.87	0.0380934	0.226545	0.364303	0	0	-0.00252832	0.135666	0.898639	-1	3253.08	0.0808645	0.01375	0.0329844	3106.14	0.158195	4.07e-07	2.57e-06	0	1	0.0780278	-3.63046	0.0221508	0.0743796	3145.92	-0.086825	0.0788048	0.177819	3091.7	0.0789165	0.0800694	0.180134	0	0
rs4748991	chr10	25219544	A	G	0.68	0.31	0.4	0.23	-	-	-	1416.96	-0.030564	0.458454	0.60595	1893.65	0.0122425	0.716183	0.8168	0	0	0.0339624	-1.25877	0.276569	-1	1276.3	-0.0933046	0.108731	0.184262	1720.89	-0.0541051	0.255327	0.364085	0	0	0.0403569	-1.59229	0.186535	-1	1321.32	-0.0640151	0.323004	0.490142	1735.81	-0.10029	0.0621174	0.148518	0	0
rs10764515	chr10	25277917	A	G	0.7	0.54	0.51	0.41	-	-	-	1826.72	-0.0793371	0.0188267	0.0538186	1573.58	0.0227227	0.565965	0.699144	0	0	0.132875	-4.92789	0.00788475	-1	2746.73	-0.0468098	0.188146	0.286727	2381.61	0.0301773	0.555279	0.659274	0	0	0.0728374	-1.03659	0.358477	-1	2769.17	-0.0941439	0.0496492	0.125355	2423.7	0.0115542	0.923492	0.962767	0	0
rs2504202	chr10	26014870	G	A	0.53	0.73	0.7	0.89	-	-	-	773.061	-0.160993	0.00201695	0.00844802	759.878	-0.0399322	0.48137	0.625035	0	0	0.118772	-3.12016	0.0355211	-1	255.305	-0.136082	0.336869	0.452004	214.263	-0.223508	0.101705	0.174994	0	0	-0.0677509	0.423052	0.694011	-1	283.184	0.095168	0.552642	0.699282	227.001	-0.121956	0.544296	0.692181	0	0
rs1976828	chr10	26335360	T	A	0.84	0.64	0.62	0.72	-	-	-	2423.22	0.000913639	0.975745	0.986597	2557.74	-0.0287023	0.362801	0.512206	0	0	-0.0107879	0.291672	0.785039	-1	3246.62	-0.121156	0.000791803	0.0027168	3490.98	-0.0903246	0.0317065	0.0668495	0	0	0.029424	-0.472979	0.660883	-1	3316.04	-0.131564	0.0024914	0.0111283	3559.38	-0.106355	0.0207988	0.0628065	0	0
rs1748344	chr10	26973883	G	A	0.43	0.62	0.78	0.68	-	-	-	1768.64	-0.0580996	0.0983174	0.196941	2746.44	-0.0508133	0.0681774	0.149101	0	0	-0.000922073	0.0344033	0.974204	-1	2357.4	-0.102996	0.00842607	0.0216858	3599.62	-0.128222	0.000575588	0.00203822	0	0	-0.0251981	0.526495	0.626388	-1	2340.86	-0.198817	0.000278448	0.00172099	3800.31	-0.0386246	0.436354	0.598256	0	0
rs2927922	chr10	27015191	T	A	0.21	0.32	0.43	0.39	-	-	-	823.959	0.0591111	0.273129	0.417416	1134.83	0.0313845	0.498029	0.638976	0	0	-0.0539533	0.980347	0.382421	-1	627.5	0.138693	0.0764385	0.138095	943.734	0.134129	0.0605267	0.113754	0	0	-0.00243197	0.0312049	0.976601	-1	652.692	0.178528	0.0595423	0.143789	947.648	0.0772484	0.386947	0.554245	0	0
rs3824593	chr10	27444303	G	A	0.15	0.52	0.38	0.59	G	-	-	227.008	0.38517	3.5e-05	0.000244109	189.201	0.181796	0.0786286	0.165913	1	0	-0.185878	3.25284	0.0312916	0.0906399	354.026	0.678698	8.09e-08	5.56e-07	327.789	0.814295	2.12e-13	2.15e-12	1	1	0.151539	-1.36013	0.245398	0.369673	357.993	0.647972	5.08e-06	4.51e-05	292.098	0.486251	0.000170419	0.00111625	1	1
rs111577583	chr10	27547930	C	G	0.11	0.02	0.11	0.03	-	-	-	816.33	0.127497	0.0200251	0.056472	783.781	0.165389	0.0026912	0.0107704	0	0	0.0553165	-1.32407	0.256073	-1	1056.58	0.0866134	0.24689	0.355059	1110.89	0.120161	0.0358268	0.0740314	0	0	0.0383717	-0.37713	0.725232	-1	1172.43	0.30323	0.000560274	0.00315081	1143.42	0.13171	0.112147	0.229958	1	0
rs79892424	chr10	28109350	G	C	0.02	0.15	0.08	0.2	-	-	-	1532.52	0.0349677	0.334941	0.484178	1138.05	-0.0564897	0.197819	0.33036	0	0	-0.0535356	1.11886	0.32585	-1	1736.56	0.0899779	0.124855	0.206069	1291.88	0.0892449	0.140591	0.226684	0	0	0.00187602	-0.0169604	0.98728	-1	1715.17	-0.0153282	0.830806	0.905357	1354.8	0.154	0.0261885	0.0756095	0	0
rs10490898	chr10	28858889	C	T	0.03	0.3	0.23	0.28	-	-	-	1893.25	-0.044333	0.191612	0.323156	2397.78	-0.00632177	0.83244	0.899032	0	0	0.0346814	-2.58263	0.0611575	-1	2450.55	-0.0136251	0.743868	0.81622	3018.83	0.00909225	0.854262	0.897748	0	0	0.0192286	-0.279386	0.7938	-1	2424.69	-0.115588	0.0737729	0.169587	3148.1	0.0605819	0.12312	0.246276	0	0
rs11007191	chr10	28957854	T	C	0.19	0.28	0.44	0.15	-	-	-	854.916	0.319577	8.8e-09	1.04e-07	849.301	0.443915	1.55e-14	2.66e-13	1	1	0.109677	-2.48518	0.0678339	0.152682	1164.82	0.787314	7.34e-12	6.8e-11	1318.41	0.957035	1e-53	2.9e-52	1	1	0.182503	-2.31915	0.081212	0.175924	1106.67	0.60981	2.14e-13	3.51e-12	1120.89	0.526698	9.56e-13	1.5e-11	1	1
rs1014607	chr10	29024130	G	A	0.58	0.25	0.01	0.31	-	-	-	366.219	-0.342755	1.4e-05	0.000106547	282.274	0.0800551	0.368081	0.517654	0	0	0.395234	-4.84932	0.00834353	-1	369.372	-0.158629	0.170678	0.265168	257.614	-0.092036	0.532181	0.6384	0	0	0.0516832	-0.521753	0.6294	-1	377.519	-0.167256	0.227611	0.384148	243.223	-0.344914	0.0837832	0.186194	0	0
rs11007347	chr10	29286539	A	T	0.18	0.24	0.16	0.38	-	-	-	1974.6	-0.0184792	0.600124	0.727343	1945.84	-0.155099	1.53e-05	0.000115649	0	0	-0.122959	4.59238	0.0100887	-1	1860.45	-0.0232936	0.648823	0.73981	1843.41	-0.123595	0.0139026	0.0332896	0	0	-0.0974709	1.68876	0.166535	-1	1864.67	-0.0859526	0.0970397	0.207378	1822.94	-0.231502	0.00183702	0.00863427	0	0
rs2281943	chr10	29750866	C	T	0.27	0.35	0.53	0.26	-	-	-	1773.76	0.0256596	0.463549	0.610178	1249.1	0.0261751	0.534553	0.670466	0	0	-0.00467908	0.276177	0.796094	-1	1580	-0.208297	0.000268092	0.00102997	1096.39	-0.127301	0.0129132	0.0312461	0	0	0.08485	-1.18256	0.302475	-1	1685.82	-0.0826954	0.147985	0.281997	1188.51	0.0355112	0.608927	0.745399	0	0
rs6481595	chr10	29760651	T	G	0.23	0.35	0.53	0.26	-	-	-	2459.89	-0.00845203	0.771321	0.856198	2430.08	-0.041508	0.166255	0.290979	0	0	-0.00842194	0.493675	0.647414	-1	2949.67	-0.042788	0.338662	0.453613	2895.22	-0.14677	0.00353691	0.0101817	0	0	-0.103464	3.467	0.0256536	-1	3120.5	0.0501289	0.252097	0.412361	3072.34	-0.0398356	0.463217	0.621328	0	0
rs10740807	chr10	29771909	G	A	0.63	0.46	0.52	0.41	-	-	-	1185.53	0.210237	5.51e-07	5.32e-06	1012.81	0.183501	3.82e-05	0.000263811	1	1	-0.0244849	1.3407	0.251094	0.383911	1451.56	0.203316	0.000322944	0.00121779	1137.02	0.187281	0.00153367	0.00486823	1	1	-0.0116883	0.206737	0.846312	0.893662	1488.54	0.207703	0.00120857	0.00606533	1127.36	0.100234	0.191436	0.339457	1	0
rs7917431	chr10	30287398	C	T	0.03	0.2	0.12	0.39	-	-	-	658.094	0.100158	0.118828	0.227139	1042.96	0.224178	1.12e-06	1.03e-05	0	1	0.107158	-2.5687	0.0620641	0.14443	787.689	0.152643	0.0516934	0.0994405	1162.05	0.0546029	0.354469	0.470011	0	0	-0.0934686	1.21887	0.289859	-1	788.047	0.0867742	0.285454	0.449523	1278.78	0.252419	0.00218556	0.00998352	0	1
rs303450	chr10	30725337	C	A	0.88	0.72	0.6	0.71	-	-	-	2309.21	-0.00241524	0.940258	0.964428	2730.46	0.0606898	0.0342663	0.0866665	0	0	0.0615451	-3.67432	0.02131	-1	3217.59	0.0172853	0.636883	0.729838	3848.43	0.112789	0.000359996	0.00134249	0	1	0.0958445	-2.88508	0.0447839	0.117094	3247.95	-0.0257158	0.588788	0.728014	3685.47	-0.0810193	0.0439534	0.113744	0	0
rs10826861	chr10	31040980	A	G	0.34	0.45	0.26	0.45	-	-	-	507.149	0.0433648	0.515496	0.654045	508.142	-0.00678929	0.918416	0.951952	0	0	-0.0697549	0.908377	0.415059	-1	735.936	0.104111	0.248801	0.357101	807.451	0.231524	0.000530164	0.0018968	0	1	0.144662	-1.75472	0.154164	0.266741	782.836	0.206276	0.0121376	0.0411506	773.923	0.0479367	0.634794	0.766004	0	0
rs56258811	chr10	31270013	C	A	0.01	0.04	0.09	0.07	A	A	A	1545.78	0.0121068	0.766653	0.852856	2474.26	0.681604	9.01e-94	5.17e-92	0	1	0.651654	-22.05	2.5e-05	0.00067404	1797.12	-0.0186991	0.692728	0.775208	2715.93	0.379096	5.21e-14	5.47e-13	0	1	0.396066	-18.2788	5.27e-05	0.00159141	1902.83	0.074799	0.143778	0.276127	3001.55	0.567184	1.88e-36	6.58e-35	0	1
rs2799018	chr10	32202069	C	T	0.37	0.52	0.41	0.51	NA	NA	NA	10.1126	-0.85481	0.0863424	0.178227	7.18201	-0.499963	0.404659	0.5543	NA	NA	NA	NA	NA	NA	8.97328	-0.549058	0.45363	0.566082	4.9461	0.135655	0.889629	0.923896	NA	NA	NA	NA	NA	NA	12.8398	0.418904	0.669986	0.790841	2.68659	-3.26478	0.0591258	0.14293	NA	NA
rs2998077	chr10	32428322	G	A	0.51	0.44	0.47	0.41	-	-	-	886.461	-0.166262	0.00176222	0.00751648	573.521	-0.0734392	0.259418	0.401235	0	0	0.0441211	-1.35132	0.247965	-1	948.229	0.00372621	0.953296	0.969477	569.31	-0.0914553	0.298821	0.412198	0	0	-0.0957104	1.29782	0.264129	-1	948.844	-0.0669047	0.52165	0.672746	596.179	-0.0276669	0.811527	0.892428	0	0
rs17296401	chr10	33428131	A	T	0.24	0.28	0.12	0.31	-	-	-	1076.06	-0.104845	0.0216388	0.0602233	1255.18	0.105857	0.0139324	0.0423402	0	0	0.163728	-3.01938	0.039187	-1	934.341	-0.241634	0.000388265	0.00143836	1168.21	0.0432787	0.50777	0.618026	0	0	0.285582	-3.47687	0.0254243	-1	978.623	-0.1761	0.0472664	0.120581	1184.02	0.012887	0.854127	0.920354	0	0
rs2070300	chr10	33476845	G	A	0.42	0.36	0.64	0.21	-	-	-	56.3436	-0.167542	0.427874	0.577189	79.2519	0.206325	0.192717	0.32441	0	0	0.345126	-1.72376	0.159844	-1	68.7393	-0.185657	0.565366	0.667634	95.8305	-0.0504934	0.810159	0.865295	0	0	0.321552	-0.607484	0.576328	-1	82.1546	0.248274	0.464747	0.622669	85.6388	-0.480897	0.100097	0.212185	0	0
rs10827268	chr10	33772724	A	G	0.67	0.86	0.98	0.78	-	-	-	2495.04	0.0148782	0.646819	0.764874	2410.21	0.0519762	0.106148	0.208994	0	0	0.0173456	-0.436874	0.684752	-1	3198.97	0.00145378	0.972246	0.982007	3218.14	-0.0193044	0.661533	0.750336	0	0	-0.0225808	0.332826	0.755978	-1	3284.26	0.00610021	0.890361	0.94393	3276.92	-0.0373049	0.333592	0.501619	0	0
rs11598416	chr10	34495994	A	G	0.13	0.18	0.0017	0.2	-	-	-	42.3085	-0.683884	0.00434671	0.0161055	196.216	-0.11384	0.273035	0.417319	0	0	0.48135	-2.10995	0.102496	-1	52.3338	-0.273562	0.407713	0.521924	254.972	-0.0750494	0.578307	0.679462	0	0	0.370919	-0.741954	0.499317	-1	45.0373	-0.888081	0.0334557	0.092014	243.375	-0.289919	0.0800591	0.180134	0	0
rs2582857	chr10	34587271	C	A	0.93	0.62	0.44	0.61	A	-	-	1671.21	0.0669023	0.0636404	0.140754	1689.93	0.200578	4.81e-07	4.67e-06	0	1	0.138731	-3.49847	0.0249306	0.0773409	2039.19	-0.0250495	0.545276	0.650347	2062.92	0.15312	0.00950632	0.0240125	0	0	0.172315	-1.75933	0.153336	-1	2123.68	0.0241714	0.681501	0.799559	2140.74	0.188341	0.000241203	0.00151369	0	1
rs79040696	chr10	35835950	C	G	0.002	0.03	0	0.02	C	C	C	4338.16	0.454337	2.54e-69	1.28e-67	4080.47	0.0173073	0.47682	0.62152	1	0	-0.421913	26.9286	1.13e-05	0.000378619	5339.37	0.175758	1.42e-08	1.05e-07	5560.4	-0.016228	0.619747	0.71531	1	0	-0.191773	8.18782	0.00121193	0.0106989	5789.97	0.326957	1.14e-15	2.11e-14	5671.3	-0.0287064	0.403813	0.569266	1	0
rs1862082	chr10	35875355	T	G	0.66	0.91	0.93	0.94	-	-	-	1174.21	-0.10121	0.0177178	0.0512571	1104.87	-0.110956	0.0146197	0.0439163	0	0	-0.0460516	1.25413	0.278086	-1	1335.25	-0.167198	0.00440633	0.0123857	1191.72	-0.183463	0.00286565	0.00846818	0	0	-0.0207464	0.240559	0.821723	-1	1308.43	-0.306302	1.47e-05	0.000121282	1266.92	-0.0731574	0.26327	0.424964	0	0
rs7911626	chr10	36793742	A	G	0.35	0.29	0.21	0.37	-	-	-	1393.66	0.164486	0.00020036	0.00116376	1647.76	0.113849	0.00286858	0.0113756	1	0	-0.0449159	0.915039	0.411942	0.54332	1346.21	0.402857	1.64e-11	1.49e-10	1747.33	0.244913	0.000361396	0.00134697	1	1	-0.165611	1.36841	0.243007	0.367382	1262.08	0.170748	0.00889614	0.0319191	1672.12	0.0591934	0.316067	0.482076	0	0
rs4431980	chr10	44175625	C	T	0.3	0.33	0.54	0.28	-	-	-	2077.82	0.058612	0.29378	0.440539	2381.5	0.0890676	0.00261049	0.0104816	0	0	0.0349321	-0.805781	0.465543	-1	2681.11	0.305578	1.8e-16	2.1e-15	3209.92	0.337751	3.86e-12	3.64e-11	1	1	0.0278816	-0.588359	0.587908	0.687078	2567.2	0.125412	0.0137388	0.0455047	3142.7	0.220007	5.83e-06	5.13e-05	0	1
rs73266519	chr10	44186038	C	T	0.18	0.19	0.5	0.08	-	-	-	28.0542	0.00197932	0.994195	0.996948	95.779	-0.0150914	0.91814	0.951803	0	0	-0.193922	0.996914	0.375228	-1	50.2994	0.427486	0.160322	0.2519	137.08	-0.0496105	0.781301	0.84363	0	0	-0.372624	0.829492	0.453459	-1	45.7357	0.109457	0.826334	0.902161	154.34	0.221437	0.333693	0.501637	0	0
rs11239228	chr10	45229714	C	G	0.53	0.07	0.45	0.01	-	-	-	4192.32	-0.0760855	0.00157135	0.00680128	4325.74	0.0550156	0.0328643	0.0837727	0	0	0.105789	-4.19694	0.0137296	-1	5133.39	-0.0860152	0.0145392	0.0346038	5184.96	-0.0228075	0.533885	0.639817	0	0	0.0626792	-1.46749	0.216147	-1	5324.84	-0.048667	0.203304	0.354761	5344.96	-0.0050412	0.885506	0.941374	0	0
rs2871741	chr10	45838257	A	G	0.79	0.67	0.84	0.62	-	G	-	1835.5	0.441532	1.05e-10	1.44e-09	2019.32	0.506938	1.15e-40	4.14e-39	1	1	0.0394661	-1.34362	0.25023	0.383142	3409.6	1.22485	6.62e-125	4.93e-123	3696.17	1.32264	1.11e-225	1.22e-223	1	1	0.102197	-3.11907	0.0355586	0.0998142	2292.99	0.250763	5.06e-06	4.5e-05	2432.68	0.321752	5.78e-11	8.3e-10	1	1
rs55729342	chr10	45921865	A	C	0.21	0.06	0.08	0.004	-	-	-	1004.12	0.0631132	0.155174	0.27727	961.178	0.0536829	0.261469	0.403898	0	0	-0.018079	0.65375	0.54895	-1	1253.5	0.271105	1.71e-07	1.13e-06	1159.96	0.308758	1.07e-07	7.23e-07	1	1	0.0359079	-0.532962	0.622294	0.715952	1252.19	0.20313	0.0119738	0.0406875	1166.75	0.258953	0.000231276	0.00146023	0	1
rs4922490	chr10	48354667	G	C	0.43	0.49	0.61	0.3	-	-	-	17.7952	-0.297839	0.392323	0.542082	72.4461	0.123572	0.486351	0.629805	0	0	0.323337	-1.01311	0.368311	-1	24.1594	-0.60029	0.147918	0.235846	111.011	0.509527	0.0208989	0.0470269	0	0	1.26156	-2.37257	0.0766065	-1	26.3966	-0.359714	0.434801	0.59643	86.2941	-0.248475	0.353103	0.521566	0	0
rs10857526	chr10	50869583	C	A	0.29	0.41	0.66	0.43	-	-	-	2173.05	-0.0440176	0.154834	0.276914	2475.3	-0.0377306	0.213073	0.348963	0	0	-0.00360456	0.28144	0.792333	-1	2596.77	0.0483318	0.272805	0.384227	2902.14	0.0666412	0.0813178	0.145275	0	0	0.0193404	-0.342915	0.748926	-1	2637.89	0.0263855	0.647351	0.773496	2874.25	-0.0311189	0.556877	0.702677	0	0
rs10825005	chr10	51815364	G	C	0.17	0.52	0.95	0.64	-	-	-	1879.07	-0.081909	0.0162261	0.0477507	2250.63	-0.137859	9.83e-06	7.72e-05	0	0	-0.0444295	2.6699	0.055812	-1	2571.99	-0.0240886	0.550432	0.654874	2939.17	-0.163095	2.77e-05	0.00013071	0	0	-0.138415	3.91447	0.0173283	-1	2636.26	-0.022177	0.610845	0.746417	3093.77	-0.0802014	0.12978	0.256251	0	0
rs11813798	chr10	52020743	G	A	0.21	0.11	0.35	0.11	-	-	-	1981.99	0.0570084	0.0932057	0.189118	1734.32	-0.0144997	0.707503	0.81092	0	0	-0.0680412	2.21549	0.0910683	-1	2259.59	-0.0199297	0.597825	0.695065	1871.79	-0.100486	0.0766685	0.138437	0	0	-0.0832398	1.55532	0.194848	-1	2321.13	-0.0121018	0.847153	0.915694	1974.27	-0.0126199	0.879881	0.937909	0	0
rs3011788	chr10	52298853	C	A	0.01	0.15	0.11	0.22	-	-	-	1848.75	0.0822845	0.0191539	0.0544996	1717.17	-0.0277145	0.4422	0.59014	0	0	-0.105227	2.58617	0.0609294	-1	2142.76	0.154332	0.000178801	0.000711247	2026.93	0.106486	0.0529874	0.101668	1	0	-0.0537328	0.765497	0.486648	0.602168	2068	-0.0117412	0.805197	0.888107	2060.09	0.0847573	0.156022	0.293554	0	0
rs10508931	chr10	52353955	A	G	0.01	0.12	0.11	0.18	-	-	-	1205.52	0.0637287	0.143283	0.260427	1187.6	0.00199897	0.963118	0.978499	0	0	-0.0262774	0.582478	0.591499	-1	1332.06	0.273453	4.84e-05	0.000218331	1308.48	0.408423	1.46e-15	1.64e-14	1	1	0.140776	-1.52607	0.201693	0.323109	1882.61	1.03244	1.38e-40	5.27e-39	1888.24	1.18884	9.18e-58	4.48e-56	1	1
rs4347324	chr10	52571245	A	G	0.08	0.18	0.48	0.25	-	-	-	1090.02	-0.0681814	0.161691	0.285583	1090.48	-0.123832	0.00831384	0.0276588	0	0	-0.0384079	1.08986	0.337033	-1	762.526	0.0300217	0.745373	0.817273	728.065	-0.0262428	0.727841	0.803081	0	0	-0.0392721	0.259345	0.80817	-1	778.569	0.0200494	0.801614	0.885355	728.366	-0.0963837	0.393625	0.560386	0	0
rs6479874	chr10	52789355	T	C	0.94	0.88	0.92	0.88	-	-	-	2536.85	-0.0632875	0.0399165	0.0978648	2162.69	0.0185198	0.565971	0.699144	0	0	0.0985629	-2.96482	0.0413561	-1	3511.52	-0.119199	0.000507524	0.00182354	2979.28	-0.172655	3.51e-05	0.000162358	0	0	-0.0559343	0.805373	0.465753	-1	3679.64	-0.0515934	0.127967	0.253564	3231.27	-0.00230113	0.968388	0.983897	0	0
rs2126758	chr10	53720742	T	A	0.89	0.88	1	0.9	-	-	-	1095.68	0.0549723	0.206169	0.340385	973.98	-0.0432751	0.351134	0.500502	0	0	-0.104265	3.33261	0.0290351	-1	940.064	-0.063556	0.339577	0.454466	828.71	-0.1468	0.0293872	0.0626948	0	0	-0.0785167	1.21166	0.292324	-1	1035.45	0.141503	0.126741	0.251727	891.331	-3.87e-05	0.999607	0.999681	0	0
rs1406476	chr10	53975769	A	G	0.7	0.74	0.93	0.73	NA	NA	NA	35.8978	-0.11004	0.694988	0.801891	21.9052	-0.217352	0.479932	0.623889	NA	NA	NA	NA	NA	NA	18.8944	-1.16811	0.0571487	0.108418	9.40072	0.0764563	0.927613	0.951034	NA	NA	NA	NA	NA	NA	21.452	-0.722084	0.205829	0.357733	7.78852	-0.584648	0.620228	0.753826	NA	NA
rs1919738	chr10	54351105	T	C	0.61	0.62	0.55	0.66	-	T	-	1797.63	0.387832	1.31e-25	3.35e-24	2198.79	0.34774	6.47e-09	7.72e-08	1	1	-0.0326499	1.48343	0.212113	0.343393	2778.62	1.10205	4.56e-43	1.07e-41	3205.34	0.914092	1.34e-82	6.08e-81	1	1	-0.184618	7.8158	0.0014464	0.0119346	2207.36	0.525734	8.41e-18	1.7e-16	2663.46	0.42238	2.65e-05	0.000208289	1	1
rs61855101	chr10	58297663	C	G	0.41	0.25	0.01	0.19	-	-	-	2539.09	-0.0403077	0.190933	0.322292	2318.37	-0.00547686	0.857753	0.914869	0	0	0.0360431	-1.38729	0.237644	-1	3231.6	-0.119061	0.00598827	0.016243	3013.75	-0.100293	0.00962936	0.0242642	0	0	0.0213396	-0.374561	0.726999	-1	3441.91	-0.00480711	0.896928	0.948207	3217.82	0.0223	0.620224	0.753826	0	0
rs11593598	chr10	59357189	G	T	0.25	0.41	0.24	0.2	-	-	-	808.012	0.0478657	0.381606	0.531687	634.088	-0.0199471	0.748272	0.839526	0	0	-0.0789164	1.55327	0.195319	-1	499.916	-0.205005	0.0378448	0.0773594	411.796	-0.103473	0.33023	0.445405	0	0	0.0971311	-1.72768	0.159115	-1	511.175	-0.209501	0.0928716	0.200983	403.675	-0.241998	0.0780683	0.176482	0	0
rs7086175	chr10	59388865	C	G	0.63	0.23	0.15	0.3	-	-	-	1906.63	-0.0961748	0.00486822	0.0177741	1770.49	-0.0892368	0.0142888	0.0431512	0	0	0.0395701	-1.11674	0.326658	-1	1469.01	-0.155798	0.00256328	0.00769441	1516.39	-0.0991687	0.0575995	0.109089	0	0	0.0572987	-1.09091	0.336623	-1	1568.38	-0.0318508	0.580727	0.721959	1539.12	-0.12534	0.119348	0.240444	0	0
rs4313499	chr10	59417331	T	A	0.28	0.16	0.09	0.25	-	-	-	2005.55	-0.0217008	0.518055	0.656797	1451.09	-0.0665127	0.0961947	0.193667	0	0	-0.036045	1.97606	0.119338	-1	2274.69	-0.148065	0.00160926	0.00508305	1598.72	-0.186583	1.73e-05	8.49e-05	0	0	-0.0361741	0.720896	0.510856	-1	2423.29	-0.0317915	0.59562	0.734446	1670.13	-0.125775	0.0317492	0.0883161	0	0
rs1930465	chr10	59766998	T	C	0.79	0.81	0.93	0.72	-	-	-	3542.85	0.0510103	0.0472695	0.111886	3567.43	-0.0433135	0.0944241	0.190871	0	0	-0.0775288	3.57724	0.0232249	-1	4984.12	0.00718185	0.831013	0.880869	4963.04	-0.0819147	0.0102901	0.0257271	0	0	-0.0887027	4.17463	0.0139788	-1	5399.94	0.164077	4.04e-06	3.64e-05	5652.04	0.216648	1.03e-10	1.46e-09	1	1
rs1427223	chr10	60290966	T	C	0.22	0.62	0.51	0.51	-	-	-	1855.88	0.211995	5.54e-10	7.16e-09	2209.68	0.170999	7.58e-08	8.12e-07	1	1	-0.0538468	1.38179	0.239195	0.371	2482.19	0.199281	2.44e-06	1.38e-05	2973.46	0.131933	0.00100597	0.00335681	1	1	-0.069641	1.56321	0.193042	0.313035	2606.91	0.266396	9.84e-06	8.35e-05	3223.18	0.284648	2.29e-10	3.14e-09	1	1
rs3851254	chr10	60690457	A	C	0.41	0.49	0.51	0.42	-	C	-	2000.68	0.111024	0.000970557	0.00454826	2112.55	0.107621	0.00143509	0.00632312	1	1	0.00985465	-0.315039	0.768483	0.837079	1303.56	0.0337587	0.528635	0.6359	1643.93	0.178726	2.6e-05	0.000123949	0	1	0.147557	-4.74006	0.0090368	0.0401038	1455.4	0.268607	0.000475171	0.00273264	1684.58	0.179325	0.00221375	0.0100815	1	0
rs12240897	chr10	60796451	T	C	0.47	0.09	0.15	0.02	-	-	-	1945.82	-0.0782206	0.0240609	0.0655573	1708.95	-0.038203	0.270178	0.414063	0	0	0.0305415	-1.99831	0.116341	-1	2165.84	-0.0798375	0.0718778	0.131157	1778.96	-0.178714	0.00412989	0.0116924	0	0	-0.104109	1.40362	0.233102	-1	2193.71	-0.114171	0.020041	0.0609275	1867.62	-0.102719	0.147455	0.281394	0	0
rs76239561	chr10	61192451	A	G	0.002	0.03	0.0017	0.06	-	-	-	1904.37	0.0399046	0.270156	0.414063	1715.08	-0.011067	0.755156	0.845071	0	0	-0.0741663	2.72565	0.0526787	-1	1853.5	0.0163769	0.768214	0.833984	1660.65	-0.0182783	0.762775	0.83041	0	0	-0.0363534	0.333989	0.755164	-1	1957.1	0.10108	0.0508147	0.127486	1717.22	0.008765	0.90773	0.953347	0	0
rs1977684	chr10	61239474	T	C	0.71	0.66	0.79	0.77	-	-	-	2917.18	-0.116431	4.02e-05	0.00027606	3176.37	-0.082659	0.00219754	0.00906647	0	0	0.0261997	-0.923592	0.40797	-1	4234.37	-0.0976063	0.00514385	0.0142215	4604.8	-0.080561	0.0207012	0.0466209	0	0	0.0169992	-0.657716	0.546646	-1	4394.5	-0.0595433	0.186044	0.332369	4641.04	-0.129125	0.00928578	0.0330655	0	0
rs4948351	chr10	61425189	C	T	0.02	0.27	0.48	0.22	-	-	-	569.677	-0.0363805	0.555274	0.689149	684.031	0.0327238	0.555259	0.689149	0	0	0.034744	-0.519304	0.630959	-1	355.459	-0.000913091	0.993802	0.996019	450.467	-0.15573	0.118849	0.198145	0	0	-0.150829	1.30148	0.262994	-1	377.153	0.0985601	0.470521	0.628123	464.873	-0.132108	0.407181	0.572385	0	0
rs1913511	chr10	61484005	G	T	0.14	0.2	0.15	0.29	-	-	-	1722.73	0.0118535	0.747654	0.839085	1408.55	-0.00194004	0.961831	0.9777	0	0	-0.00644611	0.150127	0.88793	-1	1869.64	-0.0754241	0.09312	0.162758	1511.69	-0.0527209	0.285205	0.397688	0	0	0.0218243	-0.301834	0.777821	-1	1968.73	0.00408952	0.935472	0.968706	1550.07	-0.0503446	0.437924	0.599616	0	0
rs3763745	chr10	61668339	A	C	0.02	0.19	0.03	0.25	-	-	-	2123.13	0.160598	4.08e-07	4e-06	1667.99	0.086338	0.0320702	0.0822772	1	0	-0.0821488	2.8282	0.0474316	0.121002	2725.19	0.353724	1.3e-20	1.76e-19	2112.85	0.257988	4.46e-07	2.8e-06	1	1	-0.0970932	2.1712	0.0956818	0.199365	2578.25	0.143611	0.000785935	0.00422088	1990.7	0.0299682	0.641701	0.770429	1	0
rs7915841	chr10	62577312	A	T	0.43	0.3	0.33	0.33	-	-	-	1789.82	-0.0374428	0.311772	0.458946	1555.73	-0.0360091	0.353787	0.503219	0	0	-0.0370744	0.796034	0.470583	-1	1990.2	-0.152382	0.00103726	0.00344775	1750.33	-0.183889	3.94e-05	0.000180687	0	0	-0.0295246	0.456218	0.671906	-1	2056.42	-0.12783	0.0224159	0.0668067	1837.17	-0.110492	0.0703739	0.163414	0	0
rs6479744	chr10	62749393	T	C	0.4	0.51	0.75	0.49	-	-	-	1743.14	-0.0898979	0.011616	0.0364675	1650.43	-0.131017	0.000525051	0.00270075	0	0	0.00700219	-0.188379	0.859751	-1	2208.51	0.00341887	0.934271	0.955384	1949.41	-0.178956	0.000666023	0.00232668	0	0	-0.184254	3.04051	0.038383	-1	2188.87	-0.0938778	0.0803186	0.180427	2109.79	-0.0145253	0.797391	0.882789	0	0
rs4948446	chr10	63004505	C	T	0.82	0.63	0.77	0.52	-	-	-	2984.35	0.0123691	0.650122	0.767525	2540.2	-0.00260631	0.933532	0.96081	0	0	-0.00412108	0.15364	0.885333	-1	3515.9	-0.0703857	0.044398	0.0881508	3069.29	-0.0196201	0.626199	0.720781	0	0	0.048874	-1.07184	0.344153	-1	3615.22	-0.0585748	0.158126	0.296254	3131.53	-0.031462	0.478828	0.63614	0	0
rs2393859	chr10	63102741	C	G	-1	-1	-1	-1	-	-	-	136.371	0.133167	0.322509	0.471152	144.332	-0.0532697	0.683901	0.79313	0	0	-0.272817	2.3302	0.0802345	-1	208.299	-0.147481	0.44875	0.56124	249.172	-0.107967	0.402949	0.517447	0	0	0.123922	-0.483493	0.65402	-1	225.479	0.0145589	0.953155	0.976544	247.683	-0.198975	0.159069	0.297689	0	0
rs2393853	chr10	63167688	G	C	0.79	0.48	0.4	0.39	-	-	-	477.594	0.0189503	0.790928	0.870299	453.322	0.00187889	0.977336	0.987476	0	0	0.0163637	-0.308112	0.773375	-1	339.575	-0.240212	0.0411576	0.0827758	341.313	-0.323855	0.0238077	0.0525032	0	0	-0.122607	0.452755	0.674195	-1	368.862	-0.0615686	0.708322	0.819445	346.012	-0.3536	0.00852468	0.0307994	0	0
rs1350172	chr10	63348767	G	T	0.73	0.66	0.39	0.66	-	-	-	2354.61	-0.0469662	0.127355	0.23925	3385.99	-0.0067508	0.798873	0.876894	0	0	0.047756	-1.53349	0.199933	-1	3446.12	-0.0698856	0.0807853	0.144439	5029.16	-0.0384789	0.272626	0.384081	0	0	0.0334903	-1.07701	0.342099	-1	3506.28	-0.0899061	0.0987731	0.210408	5138.96	-0.0459102	0.207889	0.360523	0	0
rs10821990	chr10	64154204	G	T	0.29	0.6	0.85	0.7	-	-	-	1549.38	-0.072359	0.0705377	0.153047	1232.46	-0.12644	0.0034922	0.0134454	0	0	-0.0475373	0.846763	0.444815	-1	1661.03	-0.278421	2.59e-07	1.67e-06	1181.64	-0.312638	3.93e-06	2.16e-05	0	0	-0.0333104	0.487621	0.651337	-1	1745	-0.200908	0.000567645	0.00318694	1216.78	-0.294038	0.00224422	0.0101893	0	0
rs10740097	chr10	64684455	C	T	0.89	0.85	0.84	0.75	-	-	-	1365.59	0.345391	1.1e-17	2.24e-16	1460.45	0.343361	4.38e-19	9.4e-18	1	1	0.00340555	-0.175444	0.869254	0.915065	2058.22	0.613856	4.95e-36	1.06e-34	2278.99	0.71956	1.13e-92	5.9e-91	1	1	0.109572	-2.35322	0.07824	0.172212	2088.48	0.592551	5.64e-27	1.56e-25	2142.39	0.514573	1.68e-28	4.88e-27	1	1
rs10761747	chr10	65108156	G	C	0.3	0.53	0.37	0.77	-	-	-	101.817	-0.133916	0.353404	0.502915	69.2114	0.0910372	0.601184	0.727908	0	0	0.0348172	-0.162408	0.878858	-1	119.072	-0.117008	0.522045	0.630561	71.2265	-0.546139	0.0762567	0.137841	0	0	-0.610196	1.20562	0.294402	-1	112.827	-0.371381	0.239786	0.3987	89.2472	0.0844558	0.836103	0.908784	0	0
rs61853642	chr10	65313779	G	A	0.04	0.14	0.3	0.16	-	-	-	674.507	0.0475559	0.390618	0.54028	792.81	0.013056	0.798382	0.87664	0	0	-0.0229514	1.26403	0.274863	-1	821.673	-0.00814877	0.918161	0.94472	949.887	-0.127477	0.105154	0.179622	0	0	-0.116962	1.53656	0.19921	-1	803.4	-0.14504	0.202161	0.353363	938.387	-0.241522	0.0176201	0.0548745	0	0
rs12269414	chr10	65632274	G	A	0.22	0.13	0.2	0.2	G	G	-	890.176	0.215819	2.24e-05	0.000163505	1309.68	-0.0266318	0.51351	0.652867	1	0	-0.248769	8.95536	0.000860107	0.00787285	1103.49	0.269426	0.000125717	0.000518285	1396.23	-0.142247	0.00549945	0.0150504	1	0	-0.409666	5.3789	0.00577286	0.029438	1122.37	0.251655	0.00484899	0.0193558	1483.52	-0.0327686	0.630332	0.761826	0	0
rs79732807	chr10	65659993	T	C	0.03	0.1	0.11	0.19	T	-	-	2280.98	0.105351	0.000509711	0.0026339	1706.65	0.0458994	0.179935	0.308829	1	0	-0.0644812	3.79441	0.0191959	0.0657256	3280.2	0.0426059	0.27297	0.384307	2365.42	-0.03614	0.412553	0.52642	0	0	-0.0789721	1.41013	0.231313	-1	3356.18	0.0395702	0.465285	0.62303	2544.94	0.102341	0.0676322	0.158885	0	0
rs10733806	chr10	66492192	G	C	0.7	0.64	0.49	0.64	-	-	-	1764.64	-0.187177	3.67e-08	4.07e-07	1412.86	-0.118359	0.00242631	0.00986247	0	0	0.0741405	-2.69662	0.0542843	-1	2113.95	-0.242246	9e-07	5.42e-06	1471.59	-0.253121	5.26e-06	2.82e-05	0	0	-0.00953104	0.135736	0.898587	-1	2155.64	-0.25661	7.56e-05	0.00054103	1544.14	-0.1777	0.00450487	0.0182524	0	0
rs1915644	chr10	66525599	T	C	0.91	0.72	0.65	0.72	-	-	-	1426.56	-0.0289993	0.436844	0.585308	1218.45	-0.0924756	0.0277917	0.0737557	0	0	-0.0935691	2.47153	0.0688337	-1	1180.39	-0.169328	0.00136406	0.00439566	1021.96	-0.19869	0.00471774	0.0131622	0	0	-0.0377194	0.474845	0.659662	-1	1211.58	-0.161882	0.0185965	0.0574298	1063.61	-0.148075	0.072254	0.166721	0	0
rs11814838	chr10	67035076	C	A	0.23	0.54	0.41	0.49	-	-	-	494.575	-0.0433624	0.538824	0.674255	521.878	0.156063	0.0176337	0.0510684	0	0	0.114418	-1.76685	0.151998	-1	242.02	0.334083	0.0166012	0.0387199	234.935	0.00188584	0.988793	0.99277	0	0	-0.321622	2.03755	0.111253	-1	204.675	-0.201046	0.254031	0.414824	273.703	0.350623	0.0485135	0.12311	0	0
rs10822913	chr10	68529477	C	G	0.94	0.86	1	0.82	-	-	-	843.641	-0.201152	0.000110066	0.000688846	1147.83	-0.127973	0.0128941	0.0397493	0	0	0.0614688	-1.40794	0.231914	-1	920.38	-0.217008	0.000409169	0.00150546	1243.31	-0.122386	0.0366964	0.0754237	0	0	0.093426	-2.00515	0.115436	-1	987.65	-0.075764	0.389281	0.556175	1284	-0.0966518	0.133041	0.261161	0	0
rs10822920	chr10	68572526	A	C	0.38	0.57	0.77	0.55	-	-	-	139.686	-0.357759	0.00324206	0.012601	228.737	-0.0985859	0.300105	0.446696	0	0	0.174226	-2.10322	0.103277	-1	88.5463	-0.258689	0.233836	0.340426	108.546	-0.077973	0.680488	0.765492	0	0	0.200056	-1.11104	0.328834	-1	88.9749	-0.328681	0.326309	0.49319	108.947	-0.14037	0.633237	0.764809	0	0
rs35415859	chr10	68711405	C	T	0.2	0.13	0	0.21	-	-	-	2422.61	-0.0284367	0.410112	0.559496	2112.79	-0.0204003	0.523189	0.660945	0	0	0.0102789	-0.316813	0.767232	-1	2521.63	0.0477131	0.250811	0.359585	2137.79	0.0280148	0.538929	0.644601	0	0	-0.0189172	0.298309	0.780321	-1	2534.59	-0.00456978	0.933699	0.968052	2087.91	-0.111095	0.0332378	0.0915499	0	0
rs7911142	chr10	68806120	G	A	0.45	0.46	0.22	0.52	-	-	-	1231.27	0.0392749	0.372455	0.522172	1148	0.0400899	0.378982	0.528794	0	0	0.00233991	-0.0711269	0.946711	-1	1083.42	0.0103209	0.869262	0.908976	1120.96	0.2079	0.00124168	0.00404718	0	1	0.197823	-2.4873	0.0676795	0.157631	1076.51	-0.0793601	0.307845	0.473023	1114.54	0.125122	0.081133	0.181643	0	0
rs12358073	chr10	69062823	T	G	0.54	0.2	0.33	0.12	-	-	-	1096.98	0.0259519	0.550984	0.685275	1080.14	0.033031	0.451208	0.598784	0	0	0.0274554	-1.37562	0.240945	-1	1279.05	0.00737024	0.907288	0.937253	1249.33	-0.17734	0.000453159	0.00164709	0	0	-0.182157	2.62154	0.0587045	-1	1279.98	-0.0593108	0.454547	0.613558	1326.5	-0.0690768	0.29486	0.458762	0	0
rs7897391	chr10	69551042	C	T	0.41	0.56	0.2	0.67	-	-	-	1177.34	0.0201259	0.635567	0.756365	1090.95	-0.0550742	0.212243	0.347774	0	0	-0.0945624	4.41738	0.0115343	-1	1205.09	-0.105863	0.0907433	0.159244	1186.1	0.00299938	0.965074	0.976812	0	0	0.108374	-1.18226	0.302581	-1	1288.88	0.0208538	0.787822	0.876606	1220.02	0.0170759	0.836439	0.908997	0	0
rs77797709	chr10	69563154	G	T	0.05	0.16	0.34	0.14	-	-	-	1281.55	-0.12955	0.00146506	0.00642368	1227.41	-0.0882791	0.0475123	0.112303	0	0	0.0216583	-1.10991	0.329264	-1	1146.46	-0.0746519	0.29074	0.403611	1094.43	-0.257628	0.000300303	0.00114103	0	0	-0.183292	1.69817	0.164708	-1	1177.55	-0.0657237	0.439783	0.601306	1148.8	-0.178577	0.0352875	0.0960889	0	0
rs7072247	chr10	69588434	A	C	0.6	0.39	0.49	0.32	-	-	-	904.874	0.109472	0.0238971	0.0651771	1076.57	0.0717055	0.0960183	0.193399	0	0	-0.0694027	2.22386	0.0902245	-1	396.211	0.358164	0.000903293	0.00305502	497.699	0.148851	0.0738534	0.134198	1	0	-0.196162	1.74613	0.155719	0.267988	414.086	0.413441	0.00296389	0.0128798	474.527	-0.0549277	0.717322	0.826595	0	0
rs116044166	chr10	69857106	T	C	0.04	0.07	0	0.11	-	-	-	2840.2	-0.0067556	0.80074	0.878229	2462.5	-0.0431105	0.18897	0.31991	0	0	-0.0295559	1.20528	0.29452	-1	3458.07	-0.0350095	0.336798	0.451979	3052.79	0.0336774	0.389339	0.504583	0	0	0.069214	-2.27324	0.0854217	-1	3636.75	0.0412835	0.345894	0.513734	3098.17	0.00758565	0.869031	0.930834	0	0
rs1802295	chr10	70931474	C	T	0.03	0.26	0.11	0.29	-	-	-	946.416	-0.254541	8.56e-08	9.11e-07	1059	-0.161191	0.000468221	0.00244101	0	0	0.0960212	-2.38699	0.0754136	-1	654.386	-0.153231	0.0922973	0.161571	702.651	-0.146786	0.0419207	0.0840347	0	0	0.0131779	-0.0825417	0.938181	-1	713.434	0.0321089	0.706875	0.818123	752.767	-0.0133115	0.894149	0.946457	0	0
rs10998639	chr10	70967081	T	C	0.03	0.26	0.11	0.29	-	-	-	409.717	-0.104852	0.144413	0.261999	435.297	-0.0547538	0.439268	0.587563	0	0	0.0561278	-2.66483	0.0561073	-1	279.598	-0.120831	0.271457	0.382674	364.183	0.0683159	0.636765	0.729827	0	0	0.146568	-0.828615	0.453902	-1	296.299	-0.0209795	0.879595	0.937752	333.885	-0.260248	0.093341	0.201576	0	0
rs4746821	chr10	70968199	G	T	0.03	0.26	0.11	0.29	-	-	-	1955.48	0.0130225	0.715494	0.816523	1576.07	0.096034	0.00970195	0.0314091	0	0	0.114356	-3.57474	0.0232769	-1	2301.98	-0.0768873	0.0818255	0.146066	1697.03	-0.00531819	0.918969	0.945335	0	0	0.071563	-1.14413	0.316383	-1	2444.4	0.0268955	0.625126	0.758138	1757.38	0.0263932	0.609538	0.74594	0	0
rs75238940	chr10	71199734	C	A	0.07	0.15	0.0035	0.19	-	-	-	925.289	0.149711	0.00327063	0.0126938	1561.22	0.135035	0.000737644	0.00361687	0	1	-0.0328622	0.56372	0.603049	0.715014	1244.53	0.144832	0.00694867	0.0183893	2033.91	0.155747	0.00178616	0.00557776	0	1	0.00964888	-0.158685	0.881607	0.920864	1339.17	0.278368	3.26e-05	0.000253176	2190.22	0.287914	7.52e-07	7.51e-06	1	1
rs17490626	chr10	71218646	G	C	0.01	0.09	0	0.12	-	-	-	2056.88	0.0350264	0.337569	0.48719	2344.22	-0.0139444	0.65175	0.768908	0	0	-0.037026	0.750363	0.494763	-1	2608.03	0.00897046	0.821643	0.873753	2872.96	0.122142	0.0154595	0.0364364	0	0	0.110549	-3.13832	0.0349042	-1	2754.87	0.0951265	0.145352	0.278434	2888.03	0.0693381	0.212419	0.366353	0	0
rs34208345	chr10	71444312	C	T	0.02	0.1	0.09	0.15	-	-	-	1449.26	0.0205161	0.585429	0.714412	1278.07	0.0554314	0.179238	0.30779	0	0	0.0169264	-0.671515	0.538681	-1	2136.47	0.140111	0.00353179	0.0101692	1871.22	0.124715	0.0190478	0.0435167	0	0	-0.013907	0.279277	0.793877	-1	2091.95	0.013191	0.788326	0.876929	1875.39	0.0623897	0.315744	0.481692	0	0
rs2812533	chr10	71452285	T	C	0.91	0.91	0.93	0.84	-	-	-	3449.89	-0.0514685	0.0526426	0.121401	3124.97	-0.0457406	0.112095	0.218094	0	0	-0.00266189	0.0746651	0.944066	-1	5715.65	-0.0625405	0.0474489	0.0928926	5186.09	-0.0255848	0.472325	0.584649	0	0	0.035835	-1.04972	0.353083	-1	5669.63	-0.160129	1.49e-06	1.42e-05	5252.24	-0.0586935	0.106144	0.221352	0	0
rs11000202	chr10	73933699	A	G	0.14	0.39	0.14	0.47	-	-	-	2030.59	0.0652647	0.0576636	0.130313	1661.52	-0.0124565	0.727069	0.82535	0	0	-0.0803252	7.64149	0.00157548	-1	2473.62	0.0686607	0.0901861	0.158452	2001.04	-0.119202	0.0136726	0.0328498	0	0	-0.187863	9.58529	0.000661999	-1	2466.61	-0.00697051	0.897992	0.948434	2135.05	-0.000263123	0.996338	0.998189	0	0
rs7099642	chr10	74052013	G	C	0.92	0.51	0.94	0.42	-	-	-	599.649	-0.0791764	0.207927	0.342616	664.208	0.0338841	0.538155	0.67373	0	0	0.0624242	-1.01132	0.36907	-1	878.314	0.0620571	0.349851	0.465434	936.163	0.120231	0.044993	0.0890546	0	0	0.0586471	-1.76752	0.151879	-1	860.231	-0.068421	0.475137	0.632452	982.619	0.185897	0.0343538	0.0939902	0	0
rs2688617	chr10	75646147	A	T	0.75	0.57	0.47	0.75	-	-	-	1420.71	-0.0601573	0.1217	0.231016	1611.91	-0.103875	0.00373683	0.0142409	0	0	-0.0467085	1.0939	0.335454	-1	1543.98	-0.0921972	0.0842374	0.149579	1777.36	-0.136329	0.00236757	0.0071716	0	0	-0.0432401	0.561283	0.60456	-1	1612.41	-0.0343238	0.564872	0.708408	1856.29	-0.0799774	0.242577	0.401762	0	0
rs2459449	chr10	75669013	T	C	0.8	0.58	0.5	0.74	-	-	-	2856.26	0.265071	1.27e-21	2.92e-20	2708.02	0.289311	4.09e-17	8.08e-16	1	1	0.0286732	-1.04242	0.356072	0.487911	3900.55	0.725705	9.85e-63	3.37e-61	3721.55	0.748636	7.2e-57	2.2e-55	1	1	0.0230451	-0.603217	0.578898	0.67945	3656.54	0.513595	1.09e-29	3.26e-28	3358.49	0.444738	2.11e-19	4.54e-18	1	1
rs1247464	chr10	78063174	T	A	0.09	0.21	0.05	0.37	-	-	-	3399.57	-0.0704137	0.00855123	0.0282881	2554	-0.0514148	0.0979037	0.196434	0	0	0.0440013	-1.19351	0.298615	-1	4731.19	-0.120126	0.000136312	0.000557192	3814.22	0.0595799	0.0774436	0.139524	0	0	0.179209	-5.66202	0.00479675	-1	4926.02	-0.0708574	0.135003	0.263707	3842.14	0.0121169	0.738693	0.841432	0	0
rs10740467	chr10	79176594	C	A	0.43	0.56	0.08	0.47	-	-	-	1235.82	-0.181897	1.07e-05	8.32e-05	1597.4	-0.12091	0.0015713	0.00680128	0	0	0.0571116	-1.17866	0.303858	-1	1094.62	-0.150681	0.0267675	0.0580729	2056.54	-0.173126	0.0014352	0.00459462	0	0	-0.0216102	0.200727	0.850705	-1	1109.54	-0.183635	0.0140054	0.0462159	2124.34	-0.148063	0.0070632	0.0264849	0	0
rs860990	chr10	79315707	T	C	0.36	0.25	0.14	0.23	-	-	-	1980.38	-0.0522115	0.114814	0.221626	1994	-0.0414703	0.20518	0.339375	0	0	0.0136541	-0.895956	0.420922	-1	2232.2	-0.140833	0.000401112	0.00148144	2364.79	-0.0648751	0.13605	0.220841	0	0	0.0746706	-1.47331	0.214666	-1	2295.51	-0.129789	0.01754	0.0546947	2367.37	-0.135799	0.0275965	0.0789422	0	0
rs2255727	chr10	79383138	A	C	0.82	0.59	0.2	0.53	-	-	-	1402.8	0.0209753	0.630199	0.751902	1198.9	0.0328688	0.425104	0.574717	0	0	0.00984259	-0.334082	0.755099	-1	1551.91	-0.0784061	0.0969753	0.168418	1283.71	0.00898664	0.885283	0.920587	0	0	0.0867986	-1.83892	0.139774	-1	1640.94	0.0162338	0.797469	0.882802	1323.27	0.0288659	0.687435	0.804115	0	0
rs2670192	chr10	80230626	G	A	0.63	0.64	0.41	0.55	-	-	-	1798.92	-0.0109926	0.75161	0.842571	1867.72	0.0741512	0.0366297	0.091317	0	0	0.0531624	-1.08448	0.339143	-1	2218.04	-0.105059	0.0203577	0.0459625	2311.47	0.0867539	0.026544	0.0577161	0	0	0.192576	-14.8433	0.000119951	-1	2284.94	-0.0875663	0.116009	0.235974	2247.75	-0.0608944	0.244186	0.403732	0	0
10:80289077:G	chr10	80289077	C	G	NA	NA	NA	NA	-	-	-	1632.27	-0.128336	0.000653746	0.00326196	1922.88	-0.0415872	0.200639	0.33383	0	0	0.0522581	-1.60201	0.184413	-1	1509.43	-0.124098	0.007382	0.0193914	1793.05	-0.0303417	0.484967	0.597062	0	0	0.0942765	-4.49827	0.0108369	-1	1566.32	-0.0874421	0.167812	0.309326	1796.78	-0.0969519	0.0717791	0.165966	0	0
rs3802643	chr10	80783166	T	C	0.2	0.56	0.29	0.56	-	-	-	394.017	-0.0342194	0.63004	0.7518	355.406	-0.00703398	0.927907	0.957376	0	0	0.0290579	-0.758684	0.490289	-1	373.512	0.098775	0.466028	0.578395	343.199	-0.00724125	0.949239	0.966517	0	0	-0.0832163	0.31218	0.7705	-1	371.337	0.010751	0.934146	0.968117	369.389	0.127537	0.439538	0.601032	0	0
rs810517	chr10	80942620	C	T	0.45	0.5	0.45	0.46	-	-	-	1613.52	-0.00687546	0.855126	0.913486	1826.82	0.0276772	0.428692	0.577714	0	0	0.0329129	-1.35783	0.246064	-1	1859.81	-0.127841	0.00617618	0.0166722	2159.42	0.0439197	0.354061	0.469643	0	0	0.169086	-3.67312	0.0213326	-1	2025.37	0.0510005	0.411921	0.576545	2146.02	-0.0430035	0.419075	0.58305	0	0
rs703977	chr10	80944230	T	G	0.22	0.46	0.43	0.45	-	-	-	3140.44	0.140906	7.65e-06	6.12e-05	2919.79	0.137851	3.38e-06	2.9e-05	1	1	-0.00156961	0.0392351	0.970583	0.984203	4306.35	0.171124	4.45e-08	3.14e-07	4128.16	0.111639	0.000479514	0.00173121	1	1	-0.0587098	1.75669	0.15381	0.266684	4422.84	0.179592	5.43e-05	0.000404069	4131.74	0.0456195	0.421647	0.585083	1	0
rs1250541	chr10	81034913	G	C	0.74	0.47	0.73	0.45	-	-	-	1514.05	-0.0148141	0.696924	0.8033	2564.1	-0.0374841	0.212434	0.348043	0	0	-0.0263998	1.23998	0.282752	-1	2266.36	-0.0568936	0.216542	0.320862	3965.97	0.0136	0.732099	0.806722	0	0	0.0702591	-1.47899	0.213229	-1	2358.32	-0.0113879	0.836098	0.908784	4121.06	0.0548955	0.173136	0.316415	0	0
rs149420140	chr10	81058611	G	T	0	0.01	0	0.01	-	-	-	2109.23	0.152672	8.7e-06	6.89e-05	2174.5	0.106224	0.00129216	0.00577832	1	1	-0.0441087	0.96427	0.389516	0.522781	3448.9	0.515233	3.71e-28	6.45e-27	3428.96	0.446509	4.81e-32	9.43e-31	1	1	-0.0656477	1.66235	0.171777	0.287521	3184.44	0.250606	3.05e-08	3.55e-07	3201.5	0.205917	7.28e-06	6.31e-05	1	1
rs36041861	chr10	81951351	A	G	0	0.04	0	0.06	-	-	-	70.549	0.147356	0.400355	0.550136	90.4876	0.191967	0.258278	0.399931	0	0	-0.0402009	0.199099	0.851897	-1	55.0472	-0.611535	0.032818	0.0687735	92.1018	-0.257692	0.30004	0.413372	0	0	0.335503	-1.43787	0.22385	-1	64.5978	-0.151746	0.642943	0.77128	98.1512	-0.129646	0.665212	0.787275	0	0
rs4146515	chr10	82116602	G	A	0.85	0.55	0.79	0.57	-	-	-	366.2	0.283769	0.000102559	0.000646359	352.603	0.19031	0.0308143	0.0798449	1	0	-0.0791704	1.29454	0.265153	0.400501	620.47	0.487841	7.05e-07	4.3e-06	601.894	0.312726	0.00028032	0.00107297	1	1	-0.166043	1.10918	0.329545	0.4503	576.834	0.237286	0.0102507	0.0358442	624.263	0.34554	0.000380249	0.00224912	0	1
rs11185932	chr10	82295398	G	A	0.12	0.28	0.6	0.32	-	-	-	2562.24	-0.0309336	0.280565	0.426124	2336.92	-0.00333498	0.920244	0.952959	0	0	0.0279247	-0.650385	0.550911	-1	2776.34	-0.0552677	0.172928	0.26802	2376.04	-0.118816	0.006416	0.0172196	0	0	-0.065273	1.99912	0.116233	-1	2989.09	0.0874349	0.0872028	0.191761	2590.93	0.0631437	0.244396	0.403881	0	0
rs997312	chr10	82724799	T	C	0.05	0.3	0.02	0.35	-	-	-	1495.11	-0.0064659	0.875524	0.925407	2250.1	0.0597911	0.052842	0.121784	0	0	0.071868	-2.28253	0.08455	-1	1616.51	-0.0404678	0.547934	0.652478	2350.18	0.040324	0.428221	0.541187	0	0	0.0870482	-0.926588	0.406586	-1	1629.29	-0.0888659	0.0956843	0.205157	2454.08	0.0926227	0.0676831	0.158949	0	0
rs9787485	chr10	83566686	C	T	0.15	0.2	0.25	0.2	-	-	-	1548.27	-0.0602612	0.442544	0.590482	1841.22	-0.132149	7.98e-05	0.000516796	0	0	-0.0639872	1.90419	0.129611	-1	1887.99	-0.20841	8.65e-06	4.48e-05	2356.03	-0.112575	0.0213097	0.0477996	0	0	0.0928032	-1.07447	0.343108	-1	1917.77	-0.23441	0.000292187	0.00179031	2384.85	-0.149102	0.00759074	0.0280645	0	0
rs61863047	chr10	84038763	C	T	0.01	0.07	0.0017	0.18	-	-	-	3029.12	-0.122189	9.58e-06	7.54e-05	3334.52	-0.105485	4.84e-05	0.000326997	0	0	0.0229846	-1.08012	0.340864	-1	3672.51	-0.136945	5.38e-05	0.000240561	3850.29	-0.197899	1.26e-08	9.32e-08	0	0	-0.0601086	1.23891	0.283109	-1	3724.51	-0.168529	0.00105718	0.00541237	3991.49	-0.159665	0.000268235	0.00166935	0	0
rs581354	chr10	84647206	C	A	0.13	0.15	0.11	0.12	-	-	-	1002.79	0.013681	0.774073	0.858123	934.367	0.110699	0.0179934	0.0519094	0	0	0.0961102	-3.05948	0.0376777	-1	635.935	-0.018342	0.795832	0.855185	593.309	0.188394	0.0175347	0.0405951	0	0	0.205795	-3.04872	0.0380758	-1	640.052	-0.0673341	0.760334	0.857706	604.504	0.176764	0.125506	0.25001	0	0
rs12256472	chr10	84668708	C	A	0.74	0.48	0.52	0.32	-	C	-	1981.18	0.0343738	0.314943	0.462454	2424.92	0.0626525	0.0807363	0.169214	0	0	0.0130838	-0.231222	0.828488	-1	3061.4	0.321416	1.62e-17	1.98e-16	3510.1	0.178071	8.56e-07	5.17e-06	1	1	-0.143486	8.45035	0.00107438	0.0101084	2919.47	0.128833	0.00268752	0.0118702	3512.44	0.113387	0.00572892	0.0222425	0	0
rs4357627	chr10	85236250	G	A	0.27	0.59	0.53	0.65	-	-	-	1086.38	0.15451	0.000444027	0.00233228	1251.72	0.105528	0.00870939	0.0287478	1	0	-0.0211122	0.720018	0.511342	0.633639	991.205	0.353224	2.7e-06	1.53e-05	1094.83	0.302044	6.31e-08	4.38e-07	1	1	-0.0426851	0.702927	0.520858	0.628397	926.949	0.107498	0.217586	0.372726	1054.66	0.138152	0.0714563	0.165333	0	0
rs3829140	chr10	85433275	C	A	0.1	0.62	0.4	0.61	-	A	-	1767.74	0.0162182	0.658745	0.774518	2163.16	0.0691992	0.0471759	0.111709	0	0	0.0478522	-1.22807	0.286742	-1	2692.21	0.222286	4.2e-08	2.97e-07	3353.57	0.415552	2.95e-21	4.08e-20	1	1	0.19178	-6.76531	0.00249028	0.0168163	2444.13	-0.120905	0.017891	0.0555693	3093.39	0.139248	0.00272442	0.0120095	0	0
rs529943	chr10	85567019	A	G	0.99	0.81	0.47	0.78	-	-	-	1722.52	0.0161468	0.641737	0.761023	1674.98	-0.0789178	0.0363578	0.0908238	0	0	-0.0995427	3.26067	0.0310611	-1	2113.57	0.02828	0.55608	0.659731	2106.89	0.0297329	0.637358	0.730197	0	0	-0.0044479	0.0400224	0.969993	-1	2059.5	-0.117901	0.020903	0.0630439	2090.05	-0.0623815	0.407294	0.572385	0	0
rs61865004	chr10	86100214	T	C	0.02	0.24	0.18	0.13	-	-	-	890.216	0.127829	0.0205075	0.0576218	882.678	0.0470829	0.324329	0.472991	0	0	-0.0477305	0.767589	0.485534	-1	598.38	0.065862	0.515012	0.624248	610.608	0.0762292	0.437736	0.550294	0	0	0.020294	-0.132461	0.901016	-1	596.694	-0.0157193	0.89396	0.946456	569.748	-0.20489	0.138082	0.268244	0	0
rs56347056	chr10	86259872	C	A	0.03	0.15	0.11	0.12	-	-	-	886.755	-0.00516459	0.920159	0.952944	861.078	-0.0930836	0.0646772	0.142603	0	0	-0.074296	1.95117	0.122793	-1	781.122	-0.1004	0.119075	0.198351	811.55	-0.171917	0.0550061	0.10487	0	0	-0.085509	0.676795	0.535655	-1	751.178	-0.295635	0.000146892	0.000980247	843.268	-0.127589	0.143122	0.275141	0	0
rs2505750	chr10	86367384	T	C	0.57	0.47	0.34	0.39	-	-	-	1650.01	-0.0671946	0.0547778	0.125266	2205.02	0.0279188	0.386514	0.536087	0	0	0.0951394	-5.66199	0.00479684	-1	2763.56	0.142687	0.00228281	0.00694686	3539.37	0.068613	0.0455473	0.0899008	1	0	-0.0726512	1.52146	0.202793	0.323287	2653.21	-0.0407974	0.482999	0.640262	3540.57	-0.000543296	0.992414	0.995812	0	0
rs10887473	chr10	87079234	G	C	0.75	0.38	0.22	0.27	-	-	-	1451.23	0.0546867	0.173514	0.300456	1811.81	0.0523308	0.115278	0.222226	0	0	0.0163414	-1.44182	0.222806	-1	1278.31	0.0268535	0.648358	0.739469	1603.97	-0.0173792	0.802203	0.859542	0	0	-0.0483705	0.436643	0.684906	-1	1317.65	0.044415	0.627438	0.759479	1625.2	-0.0474942	0.490637	0.64589	0	0
rs76003355	chr10	87402279	C	T	0.12	0.24	0.16	0.23	T	T	-	2536.59	0.0893724	0.00235916	0.00962721	3052.85	0.122279	7.54e-06	6.04e-05	1	1	0.0549709	-4.32438	0.0124045	0.0481112	3754.57	0.298198	2.02e-20	2.71e-19	4597.46	0.383902	9.31e-30	1.71e-28	1	1	0.0848958	-3.53652	0.0240887	0.0781693	3624.37	0.139503	0.00518546	0.0204445	4339.24	0.167854	9.57e-05	0.000666411	0	1
rs61856638	chr10	88126072	G	A	0.52	0.17	0.53	0.18	-	-	-	810.102	0.0180059	0.728276	0.826372	521.877	0.106991	0.125469	0.23644	0	0	0.0638392	-1.17032	0.306842	-1	1018.12	0.149628	0.0225732	0.0501926	602.074	0.165094	0.0609179	0.114346	0	0	0.0111092	-0.103407	0.922617	-1	950.966	-0.113038	0.222041	0.377584	577.363	-0.0182608	0.867938	0.93018	0	0
rs3740342	chr10	88428718	C	T	0.25	0.22	0.42	0.15	-	T	-	1419.77	0.0680716	0.0957832	0.192954	1546.7	0.214862	1.29e-06	1.18e-05	0	1	0.146883	-2.80644	0.0484921	0.121941	2568.68	0.447273	1.14e-25	1.82e-24	2908.82	0.664868	1.01e-41	2.32e-40	1	1	0.215347	-3.5801	0.0231657	0.0765353	2299.51	0.0921049	0.0784083	0.177132	2438.84	0.159349	0.000255349	0.00159357	0	1
rs4934279	chr10	88639910	A	C	0.81	0.43	0.81	0.39	-	-	-	445.224	-0.251219	0.000919014	0.00434446	387.892	-0.13443	0.0847185	0.175757	0	0	0.125113	-0.993385	0.37675	-1	496.116	-0.000519521	0.995262	0.997037	398.674	0.0129052	0.905595	0.935882	0	0	0.00875422	-0.0847949	0.936499	-1	485.901	-0.135982	0.256621	0.417884	383.78	-0.173101	0.170646	0.313096	0	0
rs35814996	chr10	88731263	T	G	0.29	0.42	0.78	0.6	-	T	-	1204.99	0.266427	1.68e-10	2.27e-09	1132.12	0.205812	6.34e-06	5.15e-05	1	1	-0.0784161	2.30478	0.0825039	0.176494	1810.89	0.880829	9.72e-42	2.24e-40	1438.04	0.519518	2.17e-28	3.8e-27	1	1	-0.352563	4.35928	0.0120689	0.0480072	1644.05	0.601205	9.38e-17	1.83e-15	1445.97	0.475027	9.3e-14	1.57e-12	1	1
rs1321934	chr10	89495364	G	A	0.6	0.34	0.47	0.35	-	-	-	894.371	-0.176156	0.000770073	0.00375351	586.706	-0.110169	0.0630089	0.139651	0	0	0.0596195	-1.27468	0.271435	-1	746.699	-0.00125216	0.985668	0.990592	439.308	-0.102846	0.33588	0.451086	0	0	-0.114606	0.829667	0.45337	-1	711.957	-0.214154	0.0372368	0.10013	474.825	0.0570105	0.617556	0.751866	0	0
rs1903860	chr10	89620210	T	C	0.1	0.17	0.33	0.13	-	-	-	3003.75	-0.0565242	0.0561294	0.127525	3582.36	-0.119356	2.04e-06	1.82e-05	0	0	-0.0570599	2.24594	0.08804	-1	3335.77	-0.14478	0.000135551	0.000554925	4702.52	-0.214569	1.31e-10	1.13e-09	0	0	-0.0711883	1.99146	0.117255	-1	3464.65	-0.10349	0.0134916	0.0448611	4875.21	-0.176557	0.00039436	0.0023224	0	0
rs11202594	chr10	89641222	G	A	0.09	0.18	0.33	0.13	A	-	-	3851.41	-0.0729306	0.00531845	0.0191997	3706.29	0.172015	1.72e-10	2.32e-09	0	1	0.245066	-8.51657	0.00104278	0.00890263	4613.52	-0.111361	0.0012089	0.00395431	4346.03	0.0239379	0.386943	0.502202	0	0	0.137276	-4.76693	0.00886	-1	4812.28	-0.0572997	0.202554	0.353957	4550.84	0.0874976	0.0376776	0.101033	0	0
rs12569872	chr10	89665512	G	A	0.1	0.17	0.33	0.13	-	G	G	1999.18	1.01652	2.14e-202	1.65e-200	1962.99	0.91137	1.16e-153	7.83e-152	1	1	-0.0799049	2.62865	0.0582685	0.137936	1870.16	0.963363	5.45e-75	2.24e-73	1757.58	0.767837	4.37e-44	1.05e-42	1	1	-0.195344	3.74053	0.0201119	0.0698175	2249.97	1.30091	2.58e-166	2.35e-164	2056.82	1.06243	1.08e-72	6.17e-71	1	1
rs10490920	chr10	89685643	T	C	0.14	0.17	0.33	0.13	-	-	-	1927.79	-0.06473	0.0586808	0.132169	1806.11	-0.0059771	0.861765	0.917262	0	0	0.064257	-2.18154	0.0945819	-1	1602.15	-0.0718806	0.203116	0.304769	1603.13	-0.0453812	0.38378	0.499059	0	0	0.0268023	-0.293016	0.784082	-1	1637.37	-0.0771576	0.374826	0.541898	1706.67	0.0629139	0.355669	0.524266	0	0
rs200861498	chr10	89699290	AGACTG	A	0.06	0.13	0.18	0.1	-	-	AGACTG	2782.37	0.340952	1.64e-29	4.6e-28	3401.76	0.306668	2.12e-32	6.39e-31	1	1	-0.0432526	1.5621	0.193295	0.320912	3709.51	0.461585	2.33e-26	3.83e-25	4719.17	0.570049	2.1e-70	8.13e-69	1	1	0.110218	-1.89865	0.130443	0.241473	3772.37	0.44284	5.09e-24	1.31e-22	4411.41	0.341043	3.14e-13	5.06e-12	1	1
rs200095282	chr10	89699298	CTTGAACTCT	C	0.06	0.13	0.18	0.1	CTTGAACTCT	C	-	4382.01	0.303045	3.84e-31	1.12e-29	3525.77	0.139603	4.26e-06	3.59e-05	1	1	-0.152238	5.32624	0.00598036	0.0283139	5792.03	0.418077	2.4e-30	4.49e-29	5170.06	0.564321	2.08e-44	5.02e-43	1	1	0.14445	-3.9251	0.0171737	0.0619762	5900.57	0.403536	2.15e-25	5.75e-24	4654.76	0.236713	7.92e-07	7.89e-06	1	1
rs78376243	chr10	89749148	C	T	0.12	0.17	0.37	0.13	-	-	-	1780.48	0.041251	0.246423	0.386545	1826.91	-0.0448373	0.187694	0.318543	0	0	-0.0611163	1.51542	0.204245	-1	2228.34	0.0275853	0.571426	0.672979	2151.58	-0.0563122	0.243157	0.350814	0	0	-0.0833338	0.875216	0.430864	-1	2185.75	-0.100169	0.0740803	0.170091	2181.2	-0.0863327	0.0948756	0.203845	0	0
rs79252540	chr10	89749671	G	A	0.16	0.19	0.37	0.13	-	-	-	458.457	0.134078	0.0553329	0.126166	402.516	0.000644245	0.993703	0.996692	0	0	-0.0928582	1.13472	0.319878	-1	328.853	0.11782	0.379368	0.494657	240.584	-0.175329	0.190702	0.289715	0	0	-0.27725	1.61266	0.182114	-1	338.875	0.1342	0.653559	0.777869	251.446	-0.117533	0.461592	0.619808	0	0
rs76774620	chr10	89751985	A	G	0.11	0.19	0.37	0.13	-	-	-	2245.07	0.409159	7.66e-40	2.71e-38	2795.55	0.393401	3.67e-48	1.5e-46	1	1	-0.0163354	0.822954	0.456766	0.585564	3091.08	0.30662	2.65e-15	2.93e-14	3835.9	0.286037	3.54e-12	3.35e-11	1	1	-0.0193929	0.339515	0.751299	0.826278	3208.82	0.341214	1.51e-15	2.8e-14	3892.07	0.260416	2.89e-09	3.71e-08	1	1
rs199737917	chr10	89753497	TTTTTTTTTC	T	0.1	0.19	0.35	0.14	-	-	-	1839.19	0.356068	4.24e-25	1.07e-23	2684.06	0.355188	6.57e-28	1.78e-26	1	1	0.00754466	-0.269115	0.801152	0.865446	1941.2	0.131342	0.00900448	0.0229426	3259.63	0.206751	4.01e-08	2.85e-07	0	1	0.0763439	-1.3739	0.241437	0.365719	2105.84	0.284171	4.77e-08	5.44e-07	3531.43	0.353129	2.86e-14	4.95e-13	1	1
rs4573602	chr10	89753731	C	T	0.1	0.19	0.37	0.14	-	-	-	1818.98	0.0504354	0.133705	0.247636	1869.29	-0.0180584	0.614501	0.738464	0	0	-0.0761567	2.02657	0.112652	-1	2159.48	-0.106788	0.0573474	0.108704	2314.93	-0.0303654	0.486655	0.598758	0	0	0.0805906	-0.96437	0.389471	-1	2269.33	-0.031715	0.518078	0.670061	2456.56	0.0713045	0.220724	0.37631	0	0
rs1008435	chr10	89754445	C	T	0.1	0.19	0.37	0.14	-	-	-	1804.24	-0.0697566	0.0501901	0.117093	1916.08	-0.00704759	0.839437	0.903746	0	0	0.04606	-1.12017	0.325355	-1	2044.99	-0.118944	0.0071017	0.0187428	2147.82	-0.0742214	0.126967	0.20889	0	0	0.0418932	-0.915472	0.411741	-1	2069.2	-0.155733	0.00495431	0.0196771	2264.47	0.009375	0.886599	0.942016	0	0
rs10887765	chr10	89754941	T	C	0.12	0.19	0.37	0.14	-	-	-	2564.31	-0.0241221	0.447301	0.594828	2092.64	-0.0112334	0.726027	0.824568	0	0	0.0256529	-1.0088	0.37014	-1	2680.16	-0.0725551	0.049713	0.0964011	2119.77	-0.0583266	0.126055	0.207693	0	0	0.014659	-0.91138	0.413652	-1	2675.22	-0.149774	0.000650043	0.00358975	2149.51	-0.0871953	0.231328	0.388768	0	0
rs10887766	chr10	89755075	G	T	0.12	0.19	0.37	0.14	-	-	-	1714.47	-0.170903	2.4e-06	2.12e-05	2219.99	-0.120682	0.000218096	0.00124956	0	0	0.0511997	-2.42779	0.0721527	-1	1084.03	-0.172664	0.00102113	0.00340127	1449.74	-0.0402014	0.518816	0.62773	0	0	0.126613	-1.57143	0.191181	-1	1139.5	-0.0920718	0.211349	0.365021	1392.7	-0.234466	6.96e-05	0.000502771	0	0
rs11202614	chr10	89755643	C	T	0.1	0.19	0.37	0.14	-	-	-	704.158	-0.203769	0.000789259	0.00383527	550.787	-0.117791	0.0931732	0.189102	0	0	0.0106087	-0.104276	0.92197	-1	579.009	-0.202573	0.0231355	0.0512387	460.775	-0.384589	0.000136213	0.000556958	0	0	-0.183088	1.50738	0.206194	-1	621.686	-0.0569386	0.556409	0.702333	480.315	-0.330346	0.0267649	0.0769605	0	0
rs1040316	chr10	89757173	G	A	0.1	0.19	0.37	0.14	-	-	-	973.949	0.31876	1.6e-11	2.35e-10	791.505	0.347887	1.69e-11	2.47e-10	1	1	0.0424821	-1.96098	0.121418	0.230896	1012.82	0.359323	6.49e-07	3.98e-06	770.43	0.157956	0.0388722	0.0791231	1	0	-0.200828	2.2057	0.0920661	0.19406	1077.06	0.454647	2.54e-08	2.98e-07	897.831	0.49223	1.93e-07	2.07e-06	1	1
rs10887770	chr10	89760474	T	C	0.12	0.19	0.37	0.14	-	-	-	590.414	-0.122267	0.0417582	0.101385	607.356	-0.0731745	0.216495	0.352945	0	0	0.025664	-0.494367	0.646967	-1	408.011	-0.151008	0.101913	0.17533	467.684	0.102317	0.241142	0.348541	0	0	0.255724	-3.03354	0.038646	-1	474.811	0.212948	0.0438768	0.113677	463.426	0.0126456	0.928628	0.965441	0	0
rs10887772	chr10	89761243	A	G	0.12	0.19	0.36	0.14	-	-	-	277.447	-0.131865	0.172931	0.299706	220.438	-0.0182248	0.86411	0.918597	0	0	0.104236	-0.959331	0.391718	-1	145.113	0.04105	0.81271	0.86699	106.272	-0.253133	0.170827	0.265313	0	0	-0.281002	2.17638	0.0951291	-1	137.939	-0.181283	0.349633	0.517521	101.472	-0.478387	0.163835	0.303991	0	0
rs10788573	chr10	89762046	C	T	0.1	0.19	0.37	0.14	-	-	-	2164.99	0.442978	1.83e-42	6.8e-41	2714.8	0.434185	1.42e-45	5.6e-44	1	1	-0.00607486	0.252115	0.813377	0.875895	2568.15	0.348618	4.3e-18	5.4e-17	3335.96	0.33142	3.5e-14	3.71e-13	1	1	-0.0180901	0.524049	0.627941	0.719525	2781.59	0.489962	1.35e-22	3.29e-21	3559.19	0.434744	7.67e-22	1.82e-20	1	1
rs1040317	chr10	89762464	A	C	0.07	0.19	0.37	0.14	-	-	-	85.9568	-0.196436	0.243548	0.383282	79.2009	-0.11039	0.543106	0.678166	0	0	0.0672076	-0.295948	0.781998	-1	26.2836	-0.403656	0.300741	0.414106	41.8255	0.165886	0.590023	0.688977	0	0	0.541968	-1.64176	0.175985	-1	30.0293	-0.0494492	0.92322	0.962767	33.2159	-0.607141	0.203454	0.354979	0	0
rs2142136	chr10	89763070	C	G	0.1	0.19	0.37	0.14	-	-	-	810.909	-0.0344032	0.518828	0.657255	826.906	-0.051876	0.320584	0.46895	0	0	-0.0472027	0.6922	0.526896	-1	610.326	-0.0988013	0.257118	0.36621	610.025	-0.230943	0.00537532	0.0147646	0	0	-0.129631	1.25977	0.276245	-1	622.821	-0.111413	0.305893	0.470841	639.413	-0.159947	0.232071	0.389652	0	0
rs12769346	chr10	89764490	T	G	0.12	0.19	0.37	0.14	-	-	-	4132.24	-0.0217987	0.408912	0.558198	3894.29	-0.0682167	0.0101334	0.032548	0	0	-0.0345246	0.924382	0.407605	-1	5626.93	0.0163682	0.623618	0.718423	5288.87	0.0693153	0.0289067	0.0618166	0	0	0.0533136	-2.34015	0.079365	-1	5633.37	-0.0495782	0.236763	0.395289	5406.25	0.0630217	0.077252	0.175342	0	0
rs201220730	chr10	89765346	TTA	T	0.11	0.18	0.38	0.15	NA	NA	NA	32.301	-0.825456	0.00333272	0.012894	49.1177	-0.172928	0.397194	0.546907	NA	NA	NA	NA	NA	NA	11.5731	-0.192263	0.783848	0.845751	7.61696	-0.71165	0.410066	0.524061	NA	NA	NA	NA	NA	NA	7.29465	-2.80184	0.00942491	0.0334512	11.5589	0.471274	0.609998	0.746033	NA	NA
rs71477180	chr10	89765374	A	G	0.14	0.17	0.34	0.13	-	-	-	142.09	-0.159684	0.185741	0.31606	212.619	-0.0251042	0.793355	0.872419	0	0	0.190267	-5.07707	0.00709522	-1	40.314	-0.509852	0.0912404	0.159991	79.2327	-0.0631461	0.810622	0.865515	0	0	0.385202	-1.37954	0.23983	-1	51.8669	0.189071	0.612062	0.747336	89.6069	0.212151	0.380238	0.547374	0	0
rs10887773	chr10	89765945	T	G	0.12	0.19	0.37	0.14	-	-	-	1207.3	-0.0652759	0.11421	0.220794	1051.86	-0.0532687	0.274673	0.418968	0	0	-0.0320554	0.617569	0.570283	-1	1675.3	-0.0265475	0.574384	0.676066	1468.56	-0.0249371	0.626148	0.720781	0	0	0.00174809	-0.0287987	0.978405	-1	1747.61	0.0250139	0.664989	0.787218	1553.42	0.0659031	0.319007	0.485516	0	0
rs10887775	chr10	89766368	G	A	0.1	0.19	0.36	0.14	G	G	G	2837.74	0.664404	5.2e-116	3.23e-114	1645.18	-0.0986886	0.00607785	0.0214362	1	0	-0.75896	26.0558	1.29e-05	0.00041161	3349.76	0.384744	1.37e-22	1.97e-21	2125.47	-0.205527	7.07e-06	3.73e-05	1	0	-0.590397	7.54884	0.00164989	0.0131496	3508.91	0.440243	1.81e-20	4.09e-19	2254.19	-0.0998761	0.0326317	0.0902122	1	0
rs10788574	chr10	89768488	G	A	0.1	0.19	0.36	0.14	-	-	-	1323	-0.0311766	0.480972	0.624695	1077.14	-0.0849344	0.0727908	0.156651	0	0	-0.0600549	1.8716	0.134582	-1	1287.12	-0.0971815	0.0480418	0.0938897	956.587	-0.224103	0.00142758	0.00457347	0	0	-0.133184	2.4514	0.0703392	-1	1312.92	-0.111396	0.13375	0.262323	963.118	-0.278327	0.000532121	0.00301767	0	0
rs10788575	chr10	89768584	G	A	0.1	0.19	0.36	0.14	-	-	-	2164.81	-0.0259867	0.463476	0.610142	2218.06	-0.0537656	0.0772809	0.163779	0	0	0.000235433	-0.00539841	0.995951	-1	2115.79	-0.143172	0.00180466	0.00563073	2073.27	-0.16632	0.00036228	0.00134989	0	0	-0.0226614	0.534818	0.621122	-1	2166.83	-0.144964	0.0137392	0.0455047	2151.73	-0.126476	0.0539178	0.13314	0	0
rs11202627	chr10	89769340	C	T	0.09	0.19	0.37	0.14	-	-	-	161.245	-0.0789905	0.473235	0.618581	153	-0.0778689	0.50747	0.647149	0	0	0.0410147	-0.536923	0.619794	-1	126.936	-0.0846912	0.64591	0.737675	110.789	0.0977246	0.70289	0.78363	0	0	0.111193	-0.523169	0.6285	-1	139.642	0.12229	0.504906	0.658234	98.1023	-0.337775	0.181124	0.325833	0	0
rs4933466	chr10	89849519	A	G	0.18	0.36	0.78	0.4	-	-	-	3117.05	0.155141	3.32e-06	2.85e-05	3569.42	0.131137	2.45e-05	0.000177036	1	1	-0.0226838	1.63205	0.178005	0.300246	5122.5	0.494377	2.74e-34	5.61e-33	5669.92	0.449979	5.96e-43	1.4e-41	1	1	-0.0428667	1.09831	0.333741	0.452894	4470.04	0.0736896	0.071131	0.164694	4965.17	0.0320619	0.454865	0.613833	0	0
rs2648716	chr10	93049450	A	G	0.82	0.39	0.48	0.36	-	-	-	1762.22	-0.0263468	0.458517	0.60595	1912.24	-0.0807474	0.0172816	0.0503206	0	0	-0.0299528	1.05547	0.350741	-1	2088.52	-0.152024	0.000938822	0.00315854	2307.87	-0.161301	0.00280975	0.00833222	0	0	-0.0130245	0.135857	0.898497	-1	2192.4	-0.0793475	0.178042	0.321932	2337.99	-0.194298	0.00085574	0.00450953	0	0
rs4933658	chr10	93280641	A	T	0.14	0.23	0.03	0.23	-	-	-	2630.03	0.0118777	0.677483	0.787999	2097.93	-0.117692	0.000730058	0.00358569	0	0	-0.11925	4.55562	0.0103732	-1	3113.36	-0.173851	2.38e-05	0.000114239	2622.36	-0.199975	1.24e-06	7.34e-06	0	0	-0.0253396	0.416565	0.698379	-1	3314.94	-0.0574959	0.252562	0.412922	2720.82	-0.16039	0.000853159	0.00449945	0	0
rs12256118	chr10	93847722	G	A	0.28	0.33	0.22	0.26	-	-	-	2080.98	-0.0308454	0.364241	0.513593	1729.16	-0.0656358	0.0955312	0.192561	0	0	-0.0602099	1.33258	0.253514	-1	2927.06	0.0528043	0.199243	0.300111	2188.14	-0.105904	0.0221399	0.0494233	0	0	-0.159499	2.21136	0.091487	-1	3036.85	0.0883958	0.17351	0.316711	2374	0.0610709	0.403362	0.568816	0	0
rs147713355	chr10	93875748	G	A	-1	-1	-1	-1	-	-	-	1468.66	-0.0897843	0.0147278	0.0441508	1603.2	-0.011768	0.744996	0.837763	0	0	0.0689951	-7.2073	0.00196464	-1	1701.24	-0.148118	0.0102457	0.0256351	1725.64	-0.0236531	0.678801	0.764041	0	0	0.125774	-1.63751	0.176865	-1	1725.14	-0.179288	0.15945	0.298195	1808.61	0.0419234	0.606447	0.743254	0	0
rs5015480	chr10	94465559	C	T	0.38	0.48	0.83	0.45	-	-	-	74.7589	-0.300756	0.116717	0.22424	102.23	0.042691	0.770117	0.855495	0	0	0.258524	-1.07666	0.342237	-1	53.1089	0.199506	0.509024	0.618986	62.8023	-0.505051	0.115771	0.194046	0	0	-0.723824	1.83922	0.139724	-1	53.5091	0.145968	0.735428	0.839564	63.083	-0.581265	0.107245	0.22292	0	0
rs11187139	chr10	94466427	T	C	0.38	0.47	0.83	0.45	-	-	-	1193.81	0.35363	4.17e-18	8.62e-17	1381.3	0.362278	3.07e-19	6.62e-18	1	1	-0.00569649	0.167834	0.874858	0.919036	1276.68	0.346008	1.38e-09	1.11e-08	1530.26	0.318727	3.31e-08	2.37e-07	1	1	-0.0264874	0.471567	0.661807	0.750994	1482.57	0.656471	1.81e-21	4.26e-20	1630.33	0.418145	1.79e-10	2.47e-09	1	1
rs10882102	chr10	94466495	G	C	0.38	0.47	0.83	0.45	-	-	-	1743.17	-0.0805649	0.0253796	0.0685276	1550.66	-0.0782886	0.0390224	0.0961973	0	0	-0.018533	2.21686	0.0909295	-1	1856.72	0.0903708	0.0833054	0.148276	1619.34	0.0707318	0.285165	0.397674	0	0	-0.0228775	0.185174	0.862103	-1	1782.04	-0.0978668	0.211542	0.365213	1587.22	-0.0564272	0.374701	0.541783	0	0
rs34744311	chr10	94467287	C	T	0.35	0.39	0.78	0.38	-	-	-	1166.69	-0.033851	0.43006	0.579095	1104.86	-0.0260852	0.544759	0.679727	0	0	0.0494915	-1.05628	0.350412	-1	1237.56	-0.0626028	0.34026	0.455245	1198.97	-0.169413	0.00517493	0.0142928	0	0	-0.106545	1.50644	0.206424	-1	1302.25	0.0128349	0.882608	0.939675	1266.83	-0.0770886	0.288049	0.452078	0	0
rs11187144	chr10	94469980	T	C	0.35	0.39	0.8	0.39	-	-	-	2390.43	-0.121234	0.000110226	0.000689525	2357.53	-0.0687857	0.0207666	0.0582163	0	0	0.0586545	-2.73825	0.0519991	-1	2555.38	-0.200992	1.4e-05	6.99e-05	2583.53	-0.112722	0.0187341	0.0429223	0	0	0.0865842	-1.32738	0.255076	-1	2725.45	-0.0797338	0.0766794	0.174448	2638.47	-0.122046	0.0352253	0.0960042	0	0
rs7087591	chr10	94473629	G	A	0.35	0.39	0.8	0.39	-	-	-	2297.8	-0.117642	8.49e-05	0.000546942	2643.9	-0.0354832	0.212218	0.347774	0	0	0.0733115	-4.42813	0.0114385	-1	2671.6	-0.181536	1.84e-06	1.06e-05	3076.88	-0.138933	0.000445734	0.00162404	0	0	0.0414947	-0.85827	0.439129	-1	2757.17	-0.160341	0.000335856	0.00201125	3202.2	-0.0918361	0.0119377	0.0405852	0	0
rs2901609	chr10	94475111	G	A	0.35	0.37	0.74	0.37	A	-	-	2383.64	0.0215621	0.524946	0.662483	2636.49	0.13836	3.11e-06	2.68e-05	0	1	0.0942498	-4.91186	0.00797578	0.0352114	2436.54	0.187323	1.03e-05	5.27e-05	2554.79	0.240191	1.23e-08	9.14e-08	1	1	0.0528216	-0.869291	0.43374	0.552093	2391.04	0.0707257	0.255628	0.416621	2591.14	0.212457	0.000580785	0.00325394	0	1
rs1112718	chr10	94479107	A	G	0.45	0.48	0.86	0.41	-	-	-	1876.08	-0.0927626	0.0116551	0.036565	1991.08	-0.111694	0.00075342	0.00368566	0	0	-0.0181975	0.678906	0.534449	-1	1901.23	-0.210815	2.11e-05	0.000102133	2113.38	-0.153743	0.00105328	0.00349218	0	0	0.0572591	-1.09231	0.336075	-1	1974.33	-0.167241	0.00143882	0.00705538	2168.31	-0.148308	0.00289876	0.012658	0	0
rs10882106	chr10	94480334	C	T	0.07	0.37	0.81	0.39	-	-	-	2579.22	-0.0425143	0.161942	0.285804	3265.81	-0.0777498	0.00439305	0.0162593	0	0	-0.0185155	0.727057	0.50746	-1	3365.88	-0.0803844	0.0158722	0.0372387	4307.55	-0.0877954	0.00944454	0.0238788	0	0	-0.00887508	0.33285	0.755962	-1	3492.94	-0.0430333	0.376743	0.54362	4542.65	-0.00329205	0.932091	0.967228	0	0
rs188445802	chr10	94608428	C	T	0	0.02	0	0.02	NA	NA	NA	NA	NA	NA	NA	NA	NA	NA	NA	NA	NA	NA	NA	NA	NA	NA	NA	NA	NA	NA	NA	NA	NA	NA	NA	NA	NA	NA	NA	NA	NA	NA	NA	NA	NA	NA	NA	NA	NA
rs375595459	chr10	94736168	G	A	-1	-1	-1	-1	-	-	-	2057.7	0.0092686	0.792719	0.871913	1952.29	-0.0483748	0.189588	0.320623	0	0	-0.0641732	2.86038	0.0459119	-1	2554.89	-0.0762249	0.039165	0.0795995	2518.37	-0.0738416	0.0754362	0.136596	0	0	0.000804487	-0.0250636	0.981205	-1	2600.52	-0.0949543	0.0300505	0.0844973	2532.01	-0.130222	0.0294808	0.083173	0	0
rs11187440	chr10	95225658	C	T	0.13	0.22	0.48	0.18	-	-	-	1553.07	0.0178035	0.640102	0.759828	1578.74	-0.00474736	0.904535	0.943484	0	0	-0.0363266	1.16982	0.307023	-1	2125.98	0.189102	0.0536525	0.102784	2358.04	0.351917	5.87e-12	5.49e-11	0	1	0.169749	-2.08917	0.104929	0.211312	2191.69	0.205552	0.0046576	0.0187248	2314.48	0.240238	0.000306406	0.00186136	0	1
rs882873	chr10	95241986	C	A	0.13	0.22	0.5	0.17	-	-	-	998.307	-0.0983441	0.035883	0.0898873	867.552	-0.121534	0.0147744	0.0442735	0	0	-0.060686	1.15451	0.312569	-1	1386.13	-0.309175	1.4e-08	1.03e-07	1187.7	-0.213951	0.000737981	0.00255226	0	0	0.0966913	-1.76429	0.152451	-1	1442.16	-0.26143	4.58e-05	0.00034555	1169.87	-0.336987	4.7e-05	0.000353623	0	0
rs1409333	chr10	95390919	C	T	0.4	0.39	0.48	0.34	-	-	-	1434.52	-0.00646001	0.872961	0.923991	1374	0.0574434	0.173049	0.299834	0	0	0.0459643	-0.782892	0.477446	-1	1788.87	-0.0402948	0.417667	0.531053	1673.44	-0.0480506	0.375071	0.49062	0	0	-0.0110216	0.143313	0.892973	-1	1852.94	-0.00953897	0.872921	0.93359	1737.65	-0.00942826	0.880878	0.938675	0	0
rs594448	chr10	96974803	A	G	0.53	0.45	0.05	0.56	-	-	-	1468.98	-0.040639	0.299347	0.446208	1730.29	0.0246049	0.481324	0.625035	0	0	0.0444093	-1.59845	0.185187	-1	1866.72	-0.100564	0.0647718	0.120373	2327.59	-0.0607107	0.119936	0.199528	0	0	0.0414248	-0.852374	0.442035	-1	1919.42	-0.0906245	0.0943684	0.203095	2396.9	-0.046258	0.35772	0.526024	0	0
rs701889	chr10	96982303	G	A	0.17	0.19	0.0035	0.18	-	-	-	1014.41	-0.0242258	0.594021	0.722152	1037.33	0.0761922	0.134851	0.248972	0	0	0.0448283	-0.702311	0.521203	-1	1378.51	0.00656256	0.887872	0.922568	1302.43	-0.0168154	0.771648	0.836296	0	0	-0.0267034	0.560279	0.605183	-1	1442.3	0.0687419	0.356817	0.525364	1396.3	0.112848	0.107957	0.223724	0	0
rs7924214	chr10	96996215	G	A	0.16	0.37	0.07	0.5	-	-	-	2714.26	0.0127214	0.659211	0.774931	2541.51	-0.0666978	0.0329395	0.0839009	0	0	-0.0749203	2.68581	0.0548964	-1	3251.64	-0.0206171	0.568778	0.670781	3013.87	-0.0974748	0.0122336	0.0298553	0	0	-0.0757456	1.87344	0.134296	-1	3352.74	-0.00160465	0.964537	0.981904	3004.77	-0.179404	0.000808356	0.00432063	0	0
rs4917742	chr10	98374426	C	G	0.39	0.58	0.86	0.66	-	-	-	2019.29	0.0316032	0.389188	0.538688	2386.41	0.0285883	0.361339	0.51073	0	0	-0.0208461	2.04272	0.110602	-1	2363.82	-0.0146653	0.722107	0.799107	2955.72	-0.053951	0.118309	0.197377	0	0	-0.0409683	1.62876	0.178695	-1	2420.49	-0.0163761	0.795067	0.881036	3017.45	-0.0664116	0.15489	0.291813	0	0
rs35735029	chr10	98855929	C	T	0.18	0.14	0.02	0.18	-	-	-	1459.35	-0.0396198	0.307204	0.454174	1336.84	-0.103999	0.0178497	0.0515391	0	0	-0.0485406	1.00833	0.370339	-1	1675.96	-0.204677	7.35e-05	0.000318537	1662.97	-0.0420159	0.685433	0.769385	0	0	0.153681	-1.17022	0.306877	-1	1745.95	-0.151632	0.0222861	0.066464	1639.83	-0.155882	0.00498218	0.0197645	0	0
rs7081718	chr10	98880474	G	C	0.57	0.32	0.19	0.27	-	-	-	1174.48	-0.0731093	0.105558	0.208107	834.331	0.00539541	0.912004	0.947928	0	0	0.103077	-7.94392	0.00135978	-1	1196.52	-0.111365	0.0472943	0.0926572	865.501	0.0588109	0.339725	0.454619	0	0	0.175935	-5.56114	0.00511952	-1	1225.55	-0.112921	0.0628807	0.15004	780.981	-0.324942	0.00158597	0.00764895	0	0
rs3781374	chr10	98948159	C	G	0.33	0.13	0.22	0.08	-	-	-	738.168	0.0301385	0.611685	0.736655	928.391	-0.044026	0.372296	0.522049	0	0	-0.0354368	0.455934	0.672093	-1	806.199	0.104837	0.16185	0.25365	1016.03	0.267787	5.37e-06	2.88e-05	0	1	0.164898	-2.1125	0.102203	0.207825	771.232	-0.0892706	0.351397	0.51956	998.27	0.15433	0.0741939	0.170294	0	0
rs10883015	chr10	99674633	T	C	0.57	0.81	0.83	0.76	-	-	-	1514.74	0.216151	1.41e-08	1.63e-07	1701.82	0.204613	4.96e-08	5.42e-07	1	1	-0.0349974	1.42067	0.228448	0.359249	2034.18	0.28322	2.1e-10	1.79e-09	2221.43	0.209647	6.55e-07	4.01e-06	1	1	-0.0754914	1.23201	0.285415	0.406532	2108.44	0.314747	1.39e-05	0.000115829	2296.29	0.23447	0.000441023	0.00256025	1	1
rs9420720	chr10	99928198	G	A	0.16	0.33	0.48	0.32	-	-	-	3157.29	-0.0834182	0.00324685	0.012615	2770.98	-0.0810286	0.00777225	0.026193	0	0	-0.00698331	0.218692	0.837595	-1	3221.5	-0.105483	0.00171423	0.00538307	2799.6	-0.186689	6.28e-07	3.86e-06	0	0	-0.0824174	1.67792	0.168666	-1	3210.83	-0.190209	0.000822343	0.00438496	2922.57	-0.127809	0.036565	0.0987569	0	0
rs4919188	chr10	99974814	C	T	0.16	0.33	0.48	0.32	-	-	-	2527.1	-0.0241911	0.420961	0.570276	2067.05	-0.0897245	0.00508848	0.0184783	0	0	-0.0373878	1.40974	0.231419	-1	3150.28	-0.147044	0.000911465	0.00307879	2499.39	-0.0750944	0.127638	0.209816	0	0	0.070422	-0.956843	0.392831	-1	3205.74	-0.168348	0.000185818	0.00120656	2550.94	-0.0873553	0.217413	0.372535	0	0
rs497340	chr10	100433163	A	T	0.33	0.46	0.33	0.37	-	-	-	562.356	-0.00488602	0.942355	0.965551	892.145	-0.0719285	0.168233	0.293565	0	0	-0.0894152	3.04199	0.0383275	-1	1008.32	-0.237613	0.000326871	0.00123191	1953.67	-0.0457987	0.296995	0.410392	0	0	0.194208	-2.72998	0.0524441	-1	1069.62	-0.12952	0.134454	0.263172	1941.75	-0.135216	0.0222769	0.0664511	0	0
rs10883313	chr10	101051918	A	G	0.93	0.77	0.72	0.83	-	-	-	938.319	-0.0293563	0.562082	0.695614	1198.07	-0.0996896	0.0370608	0.0921872	0	0	-0.0503316	0.782132	0.477845	-1	1090.98	-0.0510543	0.451289	0.563787	1374.41	-0.183121	0.000849464	0.00289548	0	0	-0.12699	1.99634	0.116603	-1	1152.54	0.0364	0.635585	0.766546	1431.15	-0.134341	0.0435164	0.113047	0	0
rs9888046	chr10	102729163	T	C	0.84	0.76	0.63	0.78	-	-	-	99.0213	0.0848757	0.571128	0.702747	62.1434	0.0383544	0.837972	0.902911	0	0	-0.0637159	0.781425	0.478217	-1	97.5223	0.537767	0.0212796	0.04774	56.7482	0.698358	0.013405	0.0322956	0	0	0.104116	-0.334383	0.754888	-1	74.9474	-0.258629	0.432991	0.594674	54.891	0.574455	0.178024	0.321932	0	0
rs2148021	chr10	105275425	T	A	0.11	0.27	0.44	0.31	-	-	-	1718.22	-0.0139067	0.696401	0.802903	1279.99	0.00335948	0.933688	0.96081	0	0	0.0278983	-1.06399	0.347301	-1	2007.77	0.0732025	0.22112	0.32639	1407.74	0.0345329	0.594444	0.692568	0	0	-0.0395944	0.338943	0.751699	-1	1975.01	-0.0414582	0.577469	0.719235	1406.88	-0.0372061	0.517835	0.66997	0	0
rs11814244	chr10	105683494	G	T	0.84	0.47	0.33	0.44	-	-	T	3549.43	0.087607	0.00134455	0.0059709	3474.32	0.153557	1.06e-07	1.11e-06	1	1	0.0575979	-2.37688	0.0762475	0.165908	3834.48	0.0552689	0.123354	0.204116	3766.37	0.176159	1.53e-05	7.56e-05	0	1	0.119837	-1.96424	0.120965	0.232309	3917.68	0.047398	0.165567	0.306517	4015.63	0.282637	7.05e-08	7.92e-07	0	1
rs2491385	chr10	106595732	C	A	0.42	0.14	0.13	0.13	-	-	-	289.582	-0.0661033	0.455438	0.602855	249.539	-0.115132	0.227213	0.365072	0	0	-0.0966802	0.724698	0.508758	-1	239.557	-0.167753	0.318502	0.432791	222.108	0.049547	0.677276	0.762707	0	0	0.25156	-1.31393	0.259158	-1	240.302	-0.233299	0.140967	0.272113	193.556	-0.458015	0.0364022	0.0983961	0	0
rs2999328	chr10	107125908	A	G	0.85	0.89	0.96	0.83	-	-	-	138.21	-0.233765	0.0568994	0.128889	183.81	0.212732	0.0518347	0.120016	0	0	0.282293	-1.75229	0.154602	-1	99.7589	0.199328	0.322895	0.437526	143.952	0.106952	0.590223	0.689019	0	0	-0.12184	0.773768	0.482256	-1	95.4221	0.00728475	0.977875	0.987989	124.202	-0.41667	0.0924137	0.200437	0	0
rs11192932	chr10	108273359	C	A	0.01	0.08	0.06	0.01	-	-	-	2206.64	0.0646724	0.0444702	0.106361	2301.42	0.118548	0.000107204	0.000672183	0	1	0.0549913	-2.20042	0.092609	0.191783	2625.14	0.152494	0.000217155	0.000851751	2890.57	0.169726	7.05e-07	4.3e-06	1	1	0.0183978	-0.34838	0.745118	0.821569	2662.76	0.125352	0.0271367	0.0777643	2850.91	0.064198	0.232628	0.39018	0	0
rs1834175	chr10	109677767	A	C	0.16	0.13	0.12	0.2	-	-	-	2320.65	0.23837	1.32e-14	2.28e-13	2476.75	0.234813	4.41e-15	7.87e-14	1	1	-0.00307348	0.106722	0.920148	0.949886	3431.23	0.334765	6.06e-18	7.58e-17	3699.21	0.333668	1.01e-24	1.55e-23	1	1	-0.000745816	0.0181295	0.986404	0.99184	3376.5	0.228957	7.28e-06	6.31e-05	3620.23	0.213212	1.72e-05	0.000140394	1	1
rs4918373	chr10	110199557	G	C	0.06	0.15	0.23	0.16	-	-	-	1752.18	0.069321	0.0596864	0.133853	1273.95	-0.0192388	0.652182	0.769283	0	0	-0.0436326	0.65651	0.547345	-1	2214.45	-0.0502754	0.310501	0.424358	1652.15	-0.112403	0.0145343	0.0345994	0	0	-0.0628972	1.51551	0.204224	-1	2209.07	-0.12938	0.0310228	0.086635	1738.7	-0.0338297	0.51413	0.666969	0	0
rs10787231	chr10	112158780	G	A	0.81	0.68	0.79	0.54	-	-	-	366.636	0.0504223	0.502869	0.643446	494.463	0.122272	0.0508622	0.118272	0	0	0.0495244	-0.941477	0.399767	-1	367.458	0.120296	0.255014	0.363831	463.563	0.186703	0.061332	0.115027	0	0	0.0546234	-0.714026	0.514663	-1	362.14	0.0124695	0.937683	0.969802	474.303	0.184909	0.100592	0.212636	0	0
rs1417632	chr10	112506328	C	G	0.88	0.7	0.59	0.85	-	-	-	890.115	-0.00742327	0.878808	0.927352	1075.22	0.0632293	0.151544	0.27237	0	0	0.0163829	-0.470477	0.662521	-1	1160.96	0.11492	0.0687265	0.12633	1382.35	0.0235654	0.615299	0.711123	0	0	-0.0920073	1.9211	0.12711	-1	1219.22	0.182956	0.0322232	0.089321	1486.05	0.157798	0.0146835	0.0479201	0	0
rs10885116	chr10	113020422	C	G	0.25	0.86	0.93	0.91	-	-	-	2574.17	-0.0161964	0.575964	0.706634	2650.16	-0.0522171	0.0720271	0.155523	0	0	-0.0215763	1.76143	0.152961	-1	2315.2	-0.093357	0.0358396	0.0740465	2322.64	-0.134998	0.00425367	0.0120041	0	0	-0.042536	0.753287	0.493187	-1	2412.11	-0.0419811	0.50937	0.662067	2429.1	-0.0737129	0.145286	0.278388	0	0
rs10885117	chr10	113022555	C	T	0.22	0.86	0.93	0.91	-	-	-	3133.24	-0.127568	2.95e-05	0.000209847	3376.01	-0.0881157	0.00333679	0.012906	0	0	0.0248062	-0.623881	0.566521	-1	3142.42	-0.0869674	0.0257717	0.0562273	3397.74	-0.10343	0.00630217	0.0169512	0	0	-0.0173326	0.52797	0.625452	-1	3143.35	-0.159597	0.000294173	0.00179839	3447.61	-0.133266	0.00807624	0.0295675	0	0
rs10787312	chr10	113023966	G	A	0.23	0.86	0.93	0.91	-	-	-	509.428	-0.0355584	0.592383	0.720681	438.788	-0.0946862	0.208527	0.343427	0	0	-0.0688617	1.28501	0.26815	-1	283.476	0.031571	0.809541	0.865052	250.799	0.0384672	0.797363	0.8559	0	0	-0.000205392	0.00112053	0.99916	-1	304.259	0.167208	0.419078	0.58305	261.655	0.0918524	0.553228	0.699645	0	0
rs10885118	chr10	113024298	G	A	0.23	0.86	0.93	0.91	-	-	-	1029.37	-0.0504549	0.304426	0.451087	1163.34	-0.0443478	0.301974	0.448637	0	0	-0.000973427	0.0150511	0.988712	-1	1062.19	-0.176033	0.00285837	0.00845038	1236.21	-0.140019	0.00870102	0.0223001	0	0	0.0372656	-0.82491	0.455774	-1	1100.62	-0.139477	0.179015	0.323218	1244.5	-0.19518	0.00949745	0.0336467	0	0
rs7911807	chr10	113024407	C	A	0.25	0.86	0.93	0.91	-	-	-	2108.67	-0.0257363	0.426593	0.575978	1685.77	-0.0823455	0.0174989	0.0507653	0	0	-0.0474075	1.8005	0.146153	-1	2303.65	-0.0181178	0.684387	0.76866	1871.86	-0.00860373	0.894056	0.927564	0	0	0.00145155	-0.015756	0.988184	-1	2374.68	0.000176535	0.997585	0.998635	1947.64	0.0363676	0.503319	0.656757	0	0
rs4600141	chr10	113026450	G	A	0.24	0.86	0.93	0.91	-	-	-	2407.64	0.0144685	0.639242	0.759266	1711.56	-0.0180169	0.599562	0.726727	0	0	-0.0110595	0.397716	0.711151	-1	3487.09	-0.0143466	0.683646	0.76813	1926.9	0.0197461	0.736108	0.809881	0	0	0.0284962	-0.333039	0.755829	-1	3549.46	-0.0336006	0.387901	0.554968	1942.44	-0.0287365	0.642372	0.770945	0	0
rs10787313	chr10	113026878	C	T	0.23	0.86	0.93	0.91	-	-	-	1317.59	-0.111918	0.00566506	0.020245	1669.59	-0.0367193	0.303318	0.450089	0	0	0.0577389	-1.39924	0.234311	-1	641.395	0.0500419	0.495298	0.607286	957.649	0.154021	0.00904913	0.023039	0	0	0.105073	-1.52419	0.202141	-1	661.686	0.0708544	0.517989	0.670044	914.879	-0.0440489	0.575404	0.717667	0	0
rs10509937	chr10	113029061	C	A	0.23	0.86	0.93	0.91	-	-	-	90.1388	-0.020117	0.898407	0.939725	1095.45	-0.163526	0.000276403	0.00153726	0	0	-0.146897	1.08236	0.33998	-1	78.0639	0.32575	0.123682	0.204533	927.687	-0.279607	1.83e-05	8.94e-05	0	0	-0.579992	3.97804	0.0164279	-1	84.5036	0.458621	0.212967	0.366969	965.638	-0.227259	0.00424167	0.0173476	0	0
rs4548554	chr10	113029377	A	G	0.25	0.86	0.93	0.91	G	-	-	1502.5	0.0198206	0.609367	0.734584	1649.49	0.144725	8.14e-05	0.000524977	0	1	0.15096	-3.38334	0.0276997	0.0834029	2041.9	0.189459	3.44e-05	0.000159431	2098.99	0.24582	2.25e-08	1.63e-07	1	1	0.058555	-1.86583	0.135483	0.246907	2061	0.149283	0.0103566	0.0361488	2001.74	0.0494905	0.347558	0.515468	0	0
rs10787315	chr10	113032726	T	C	0.24	0.87	0.93	0.91	-	-	-	2582.91	-0.00573644	0.845194	0.907733	2924.99	-0.0198816	0.476777	0.62152	0	0	-0.00387738	0.193497	0.855998	-1	3597.99	-0.131181	6.75e-05	0.000294496	4223.47	-0.121051	0.000176835	0.000704258	0	0	0.0103204	-0.299634	0.779381	-1	3842.12	-0.00892069	0.861827	0.925913	4395.46	-0.0743516	0.0523351	0.13009	0	0
rs10787316	chr10	113032991	G	A	0.24	0.87	0.93	0.91	-	-	-	2895.62	-0.109822	0.00012403	0.000764528	2626.24	-0.0515643	0.103673	0.205291	0	0	0.0359229	-1.29388	0.265359	-1	4085.51	-0.142881	0.00283343	0.00838951	3526.56	-0.163518	2.32e-05	0.000111645	0	0	-0.0186177	0.229075	0.830046	-1	4299.98	-0.0622721	0.112764	0.230861	3608.44	-0.166727	8.22e-05	0.000580743	0	0
rs4918635	chr10	113036224	G	C	0.24	0.87	0.93	0.91	-	-	-	2142.08	-0.0257004	0.474973	0.619967	2001.31	-0.0350828	0.284247	0.430044	0	0	0.00641765	-0.176729	0.868309	-1	1972.1	-0.168124	0.000148429	0.000602554	1909.45	-0.0497273	0.265499	0.375768	0	0	0.118004	-2.92152	0.043178	-1	2058.97	-0.109945	0.0273658	0.0783542	1907.52	-0.123156	0.0415011	0.108861	0	0
rs4570512	chr10	113039027	A	T	0.24	0.84	0.93	0.87	-	-	-	39.515	-0.0716385	0.759086	0.847781	653.132	-0.0721884	0.211273	0.346549	0	0	0.0782738	-0.707545	0.518274	-1	29.5288	-0.213602	0.5777	0.678986	488.841	-0.140428	0.12372	0.204572	0	0	0.229082	-0.593691	0.584664	-1	38.4421	0.461891	0.259757	0.421422	523.924	-0.00510417	0.966909	0.983344	0	0
rs10885122	chr10	113042093	T	G	0.2	0.85	0.93	0.89	-	-	-	1429.86	-0.019058	0.667297	0.780761	1384.97	-0.0655608	0.0981239	0.196788	0	0	-0.0482804	1.17544	0.305008	-1	1865.07	-0.154019	0.0111881	0.0275937	1787.41	-0.135507	0.00220787	0.00674162	0	0	0.0236263	-0.293985	0.783393	-1	2047.02	0.049237	0.455213	0.614057	1825.03	-0.144334	0.016346	0.0517483	0	0
rs36106955	chr10	113046778	C	T	0.18	0.78	0.89	0.8	-	-	-	2494.03	0.450207	5.27e-41	1.91e-39	2373.18	0.456383	4.25e-53	1.85e-51	1	1	-0.00152526	0.0951992	0.928735	0.957322	3038.7	0.453746	1.69e-24	2.59e-23	2922.55	0.493049	1.83e-23	2.71e-22	1	1	0.0383436	-0.850597	0.442914	0.561161	3389.26	0.659508	7.32e-76	4.29e-74	3205.66	0.657406	3.45e-36	1.2e-34	1	1
rs34872471	chr10	114754071	T	C	0.33	0.25	0.03	0.31	-	-	-	16.0188	-0.658187	0.0840442	0.174627	19.7189	0.174107	0.601048	0.727816	0	0	0.350066	-1.07107	0.344463	-1	11.267	1.00361	0.133299	0.217397	14.3564	-0.532898	0.300544	0.413896	0	0	Inf	NA	NA	-1	6.36346	-0.613104	0.477351	0.634879	17.074	-0.0646505	0.925583	0.96406	0	0
rs35198068	chr10	114754784	T	C	0.34	0.25	0.03	0.31	-	-	-	1285.83	-0.0188379	0.674371	0.78597	1163.48	-0.0178107	0.683065	0.792447	0	0	0.00266589	-0.06408	0.951981	-1	1617.28	-0.0421103	0.423103	0.536278	1565.38	0.126445	0.0118675	0.0290935	0	0	0.168243	-2.57135	0.0618907	-1	1660.77	-0.0340825	0.68265	0.800484	1527.64	-0.0101136	0.862141	0.926177	0	0
rs7903146	chr10	114758349	C	T	0.28	0.25	0.03	0.31	-	T	-	2424.66	-0.0244669	0.482287	0.626023	3144.61	0.0342987	0.227675	0.365682	0	0	0.048041	-1.71181	0.162097	-1	7276.93	0.00291247	0.938232	0.958232	8352.09	0.136647	9.95e-06	5.1e-05	0	1	0.134228	-3.53281	0.0241693	0.0782762	7221.97	-0.0900838	0.028085	0.0800223	7899.27	-0.0916855	0.00193986	0.00903256	0	0
rs290474	chr10	114874373	T	C	0.53	0.56	0.83	0.53	-	-	-	312.473	-0.07574	0.366128	0.515446	559.218	-0.161494	0.0127393	0.0393621	0	0	-0.098929	2.21514	0.091103	-1	153.936	-0.015629	0.93424	0.955384	264.17	-0.230716	0.0979991	0.169767	0	0	-0.184833	0.64973	0.551292	-1	147.795	-0.219606	0.34836	0.516316	279.609	-0.128987	0.380324	0.547439	0	0
rs73366131	chr10	115145976	C	T	0.17	0.02	0	0.01	-	T	T	3349.79	-0.0391849	0.154554	0.276637	2561.73	0.0580855	0.0472093	0.111763	0	0	0.104388	-5.47026	0.00543335	-1	5048.71	-0.0321703	0.363199	0.47862	4104.28	0.30623	6.04e-16	6.87e-15	0	1	0.338176	-5.31833	0.00601233	0.0301591	5348.23	0.0629471	0.0755706	0.172426	4082.81	0.229518	6.71e-12	1e-10	0	1
rs17776099	chr10	115697917	C	T	0.05	0.38	0.19	0.21	-	-	-	746.988	0.00988913	0.856831	0.914464	1012.65	-0.0959221	0.0448514	0.107121	0	0	-0.0676677	0.911358	0.413662	-1	806.479	-0.25931	0.0074492	0.0195185	1151.33	-0.0672148	0.27079	0.381996	0	0	0.207083	-2.636	0.0578215	-1	887.063	-0.0432304	0.613446	0.748281	1168.54	-0.0929896	0.167728	0.309326	0	0
rs180941	chr10	115720674	G	A	0.21	0.62	0.33	0.63	-	-	-	3419.73	0.249039	1.21e-17	2.45e-16	3686.51	0.235853	2.06e-20	4.57e-19	1	1	-0.000889086	0.0590922	0.955713	0.97416	4086.27	0.39617	1.11e-31	2.14e-30	4533.75	0.361182	1.3e-20	1.75e-19	1	1	-0.0365117	0.792552	0.472394	0.588521	3917.59	0.222484	6.88e-08	7.75e-07	4338.18	0.180827	5.28e-06	4.68e-05	1	1
rs2483556	chr10	116321240	G	A	0.76	0.38	0.4	0.23	A	A	A	1614.41	0.111143	0.004179	0.0155525	1902.79	0.946536	2.56e-176	1.84e-174	0	1	0.822759	-17.8723	5.76e-05	0.00120664	886.684	0.170185	0.00810722	0.0209817	1229.41	1.14381	2.28e-65	8.2e-64	0	1	0.969022	-9.80349	0.000606858	0.00747684	906.549	0.166749	0.127484	0.252905	1221.84	1.07976	1.9e-40	7.24e-39	0	1
rs385540	chr10	119202611	G	C	0.21	0.37	0.35	0.27	-	-	-	2502.04	0.397557	2.36e-38	8.18e-37	2072.03	0.378709	1.4e-10	1.9e-09	1	1	-0.0173406	0.471183	0.662059	0.754989	4511.59	0.879161	1.35e-105	8.22e-104	3819.04	0.91865	3.94e-70	1.51e-68	1	1	0.0346453	-0.530985	0.623543	0.715985	3992.46	0.539607	5.41e-29	1.59e-27	3407.35	0.600677	6.74e-29	1.98e-27	1	1
rs1925282	chr10	119533256	A	G	0.4	0.6	0.41	0.69	-	A	-	2395.38	0.0727111	0.014242	0.0430484	2163.64	0.0500307	0.135796	0.250407	0	0	-0.0164593	0.734299	0.503489	-1	3525.46	0.488822	3.07e-33	6.18e-32	3126.87	0.39291	8.38e-23	1.21e-21	1	1	-0.0964738	3.67871	0.021228	0.0721866	3237.44	0.208874	1.22e-06	1.18e-05	2872.7	0.103301	0.0459558	0.117978	1	0
rs7088969	chr10	119533757	T	C	0.4	0.6	0.41	0.69	-	-	-	2230.06	0.0235015	0.459446	0.606614	2264.01	0.0195349	0.541231	0.676639	0	0	0.00188829	-0.0911748	0.931737	-1	2462.66	-0.0867219	0.0367858	0.0755499	2406.75	-0.0129357	0.734884	0.808997	0	0	0.0733426	-1.48286	0.212257	-1	2546.28	-0.0594116	0.238566	0.397561	2500.39	0.0261992	0.610696	0.746417	0	0
rs4752105	chr10	119534956	A	G	0.38	0.6	0.4	0.69	-	-	-	945.162	-0.0209646	0.666496	0.78023	967.113	-0.0297355	0.522431	0.660296	0	0	0.0355839	-0.728657	0.506581	-1	607.329	-0.0138598	0.86387	0.904692	689.886	-0.0710437	0.374459	0.489962	0	0	-0.0637157	0.620743	0.568389	-1	625.238	-0.000282291	0.997598	0.998635	644.269	-0.362058	5.04e-05	0.000377347	0	0
rs10787790	chr10	119536512	T	C	0.36	0.6	0.4	0.69	-	-	-	100.33	-0.194964	0.19889	0.331574	131.179	0.0480084	0.703436	0.807837	0	0	0.285523	-1.82773	0.141601	-1	138.724	-0.0900151	0.595863	0.693562	163.39	-0.342786	0.0691965	0.127038	0	0	-0.297283	1.63869	0.17662	-1	140.607	-0.126172	0.639141	0.769045	192.458	0.0744676	0.718948	0.827689	0	0
rs10886319	chr10	120595466	T	G	0.2	0.53	0.5	0.48	-	-	-	2418.61	-0.0653189	0.0317657	0.0816868	2103.44	-0.0950715	0.0040734	0.0152351	0	0	-0.0266473	0.97014	0.386913	-1	3377.04	0.0767254	0.0346841	0.0719792	2836.29	0.079574	0.0873719	0.154312	0	0	-0.0007431	0.0130221	0.990234	-1	3313.37	-0.0478348	0.263485	0.425262	2761.36	-0.0666898	0.105687	0.220584	0	0
rs75019300	chr10	120728121	A	G	0.06	0.21	0.07	0.17	G	G	G	1638.47	0.132932	0.000550491	0.00280275	1533.16	0.458102	5.04e-29	1.39e-27	1	1	0.319805	-6.91307	0.00229714	0.0153106	2135.66	0.0414481	0.318259	0.432548	2090.64	0.576802	1.95e-33	3.93e-32	0	1	0.535028	-11.7025	0.000304917	0.00500674	2218.32	0.0810284	0.0772169	0.175292	2163.02	0.600977	2.5e-27	7.04e-26	0	1
rs1500986	chr10	120788547	G	A	0.31	0.56	0.46	0.57	-	-	-	1831.36	-0.0357871	0.329884	0.47881	1824.38	-0.0153268	0.666902	0.780507	0	0	0.0221457	-0.562787	0.603627	-1	2762.12	-0.0427471	0.310919	0.424885	2859.46	-0.0759162	0.0389714	0.0793018	0	0	-0.0307215	0.802695	0.467134	-1	2833.57	-0.0397705	0.369779	0.537483	2941.67	-0.0638281	0.207771	0.360365	0	0
rs10886471	chr10	121149403	C	T	0.13	0.47	0.24	0.47	-	-	-	1946.75	-0.0687386	0.0557273	0.126894	1651.93	-0.0832467	0.034069	0.0863051	0	0	-0.0237122	0.78576	0.475942	-1	2403.64	-0.120981	0.00402374	0.0114367	2105.26	0.0401013	0.387296	0.502419	0	0	0.159662	-2.9316	0.0427457	-1	2456.61	-0.126918	0.00558558	0.0217612	2094.63	-0.0435503	0.522903	0.673231	0	0
rs10886472	chr10	121151512	C	A	0.06	0.44	0.22	0.46	-	-	-	2505.11	-0.050203	0.0983105	0.196941	2591.86	-0.0769114	0.00938724	0.0305638	0	0	-0.012539	0.560384	0.605118	-1	3421.31	-0.0657543	0.0322014	0.0677128	3714.55	4.17e-05	0.999165	0.999313	0	0	0.0643869	-2.37197	0.0766566	-1	3556.5	-0.0224657	0.662146	0.784818	3787.82	-0.0111191	0.835781	0.908721	0	0
rs11198904	chr10	121152795	G	A	0.14	0.47	0.24	0.47	-	-	-	1456.08	-0.109938	0.0175918	0.0509691	1438.48	-0.0426485	0.274376	0.418705	0	0	0.0653459	-1.17282	0.305943	-1	1654.71	0.120543	0.0303146	0.0643498	1671.37	-0.0963421	0.0748922	0.135757	0	0	-0.21809	14.016	0.000150333	-1	1652.29	0.0494957	0.406454	0.57194	1750.98	-0.0287122	0.570015	0.713114	0	0
rs11198907	chr10	121157630	G	A	0.11	0.42	0.24	0.44	-	-	-	1710.11	-0.0616664	0.0963901	0.193919	1529.82	-0.0726963	0.0555877	0.12664	0	0	0.00272045	-0.0673268	0.949553	-1	2754.12	-0.102169	0.0205519	0.046356	2411.69	-6.54e-05	0.998927	0.999223	0	0	0.101784	-1.18247	0.302506	-1	2832.76	-0.0892263	0.0436954	0.113363	2360.19	-0.137129	0.036321	0.0982357	0	0
rs7072655	chr10	122396106	C	T	0.36	0.26	0.33	0.37	-	-	-	234.889	0.251251	0.0122958	0.0381839	252.271	0.223993	0.0173938	0.0505453	0	0	0.0530689	-0.905034	0.41663	-1	220.287	0.452582	0.000994251	0.00332098	246.133	0.653361	9.37e-07	5.63e-06	1	1	0.198513	-1.35192	0.247787	0.371907	201.022	0.149535	0.452896	0.612218	221.5	0.334654	0.0914931	0.198879	0	0
rs11199755	chr10	122836858	C	T	0.01	0.12	0.19	0.11	-	-	-	1745.85	-0.0640255	0.0780201	0.164982	2083.83	-0.0434902	0.18664	0.317229	0	0	0.0258523	-0.751973	0.493895	-1	2288.01	-0.11449	0.00867577	0.0222523	2670.46	-0.162974	0.000554533	0.00197247	0	0	-0.0488119	0.840825	0.447772	-1	2507.59	0.0813754	0.098348	0.209701	2848.39	-0.0414147	0.538124	0.686924	0	0
rs35668226	chr10	122849667	A	G	0.01	0.14	0.19	0.17	-	-	-	3721.8	-0.121734	2.33e-05	0.000169392	3837.92	-0.0474086	0.0632646	0.140107	0	0	0.0566465	-1.67581	0.169085	-1	5562.03	-0.0750253	0.0231229	0.0512276	5511.66	-0.145068	1.14e-05	5.75e-05	0	0	-0.0701742	1.5095	0.20568	-1	5723.71	-0.0618151	0.11928	0.240342	5814.32	-0.0585307	0.16653	0.30772	0	0
rs11199771	chr10	122868214	A	G	0.05	0.15	0.18	0.17	-	A	-	939.313	0.0415874	0.400819	0.550605	1266.27	-0.0444087	0.286805	0.433016	0	0	-0.155122	2.54548	0.0636095	-1	1457.19	0.41097	1.5e-11	1.37e-10	1727.36	-0.0438708	0.400316	0.514948	1	0	-0.452743	4.94498	0.00778903	0.0362311	1386.62	0.220842	0.000293653	0.00179627	1826.16	0.0486941	0.490289	0.645741	1	0
rs10886852	chr10	122868596	C	T	0.05	0.15	0.18	0.17	-	-	-	1514.02	-0.109996	0.00527815	0.0190848	1439.55	-0.00511568	0.896781	0.93868	0	0	0.0999014	-1.77808	0.15002	-1	1350.3	-0.1711	0.0168818	0.0392656	1441.09	-0.0508351	0.397146	0.5121	0	0	0.121803	-1.90997	0.12875	-1	1483.59	0.0342386	0.646591	0.773185	1479.72	-0.0436231	0.487753	0.643841	0	0
rs11199774	chr10	122871612	G	A	0.01	0.14	0.18	0.17	-	-	-	1013.6	-0.0452742	0.317416	0.465325	1093.26	-0.0871665	0.0495419	0.116063	0	0	-0.0182569	0.355964	0.739848	-1	641.133	-0.264985	0.00692659	0.0183453	639.075	-0.0729261	0.378611	0.494052	0	0	0.199098	-1.83405	0.140565	-1	651.927	-0.291653	0.00349364	0.01474	663.383	-0.0363464	0.769134	0.86305	0	0
rs10444045	chr10	122875446	T	C	0.01	0.14	0.18	0.17	-	-	-	924.738	-0.111391	0.0246749	0.0669463	972.078	-0.211281	8.03e-06	6.4e-05	0	0	-0.0799856	1.53698	0.199112	-1	721.569	-0.158812	0.031949	0.0672661	702.936	-0.253047	0.00010913	0.00045491	0	0	-0.0923332	1.01769	0.366375	-1	707.58	-0.298069	0.00050853	0.00290342	696.411	-0.359963	5.07e-05	0.000379304	0	0
rs10886854	chr10	122880459	T	C	0.01	0.15	0.18	0.17	-	-	-	575.006	-0.0164661	0.786836	0.86792	779.268	-0.0472508	0.416797	0.566268	0	0	-0.0190762	0.252626	0.813008	-1	241.48	-0.119253	0.38737	0.502467	382.665	-0.056527	0.593655	0.691887	0	0	0.0829147	-0.657267	0.546906	-1	265.585	0.092434	0.664204	0.786565	416.761	0.122069	0.376977	0.5439	0	0
rs12771493	chr10	122881387	A	T	0.01	0.15	0.18	0.17	-	-	-	2025.04	-0.0221368	0.513558	0.652867	1739.57	-0.147122	4.48e-05	0.000304515	0	0	-0.127206	3.97178	0.0165141	-1	2371	-0.174997	4.29e-05	0.000195801	1987.21	-0.187795	0.000937122	0.00315361	0	0	-0.0175389	0.319104	0.765617	-1	2484.75	-0.105643	0.126572	0.251539	2142.43	-0.0366857	0.495055	0.650233	0	0
rs11199781	chr10	122882194	A	T	0.01	0.15	0.18	0.17	-	-	-	1691.96	-0.0359573	0.309902	0.457292	1651.57	0.00299075	0.936435	0.962698	0	0	0.0270084	-0.9089	0.414813	-1	2585.26	0.0897208	0.0104309	0.0260019	2436.22	0.173379	4.4e-05	0.000199806	0	1	0.0837942	-3.02102	0.0391242	0.10641	2502.4	-0.0723524	0.147513	0.281415	2416.04	0.0836963	0.0725311	0.167274	0	0
rs12777513	chr10	123660155	A	T	0.66	0.31	0.44	0.43	-	-	-	670.164	0.0327271	0.565971	0.699144	388.19	-0.0980214	0.195004	0.326994	0	0	-0.0984175	1.11297	0.328093	-1	439.579	-0.0663789	0.52605	0.633922	203.577	0.1709	0.283863	0.39635	0	0	0.197232	-0.832882	0.451752	-1	466.726	0.0405969	0.757488	0.855614	225.259	0.369754	0.0276039	0.0789422	0	0
rs4752661	chr10	123912298	T	C	0.26	0.65	0.49	0.79	-	-	-	1692.81	0.103756	0.0142205	0.0429934	1658.01	0.186714	1.06e-07	1.11e-06	0	1	0.0370243	-0.689278	0.528549	0.648196	2701.39	0.342792	1.53e-11	1.4e-10	2643.97	0.312876	4.71e-11	4.17e-10	1	1	-0.0255446	0.303458	0.77667	0.845124	2640.08	0.219802	0.000192415	0.00124103	2621.86	0.228466	1.91e-05	0.000154028	1	1
rs1322323	chr10	123950227	G	A	0.83	0.73	0.83	0.58	-	-	-	2028.69	0.00615469	0.857727	0.914869	2394.47	-0.0166854	0.644583	0.763332	0	0	-0.0485847	1.08821	0.337679	-1	2852.47	0.185377	0.00011084	0.000461327	3227.78	0.137322	0.000982269	0.00328748	1	1	-0.0464597	0.67537	0.53647	0.642512	2975.9	0.233794	8.07e-07	8.02e-06	3241.04	0.0822766	0.132208	0.259905	1	0
rs2421017	chr10	124148167	A	G	0.56	0.61	0.61	0.47	-	-	-	32.8629	-0.144608	0.57213	0.70353	37.8449	-0.123598	0.622723	0.74562	0	0	0.207366	-0.87973	0.428684	-1	35.3937	-0.136344	0.683952	0.768235	20.8551	-0.120864	0.807035	0.863396	0	0	-0.532242	0.614741	0.571973	-1	31.5422	-0.588988	0.152727	0.288948	27.4387	0.54384	0.446755	0.607137	0	0
rs10788284	chr10	124149917	T	C	0.6	0.61	0.61	0.47	-	-	-	2200.6	0.00991725	0.767186	0.853294	1822.98	-0.0528602	0.126113	0.237256	0	0	-0.0389527	1.01282	0.368434	-1	2043.26	-0.139221	0.010772	0.0267189	1794.12	-0.0416363	0.439757	0.552208	0	0	0.101127	-1.37363	0.241512	-1	2080.06	-0.159141	0.0012378	0.0061959	1815.06	-0.0794095	0.253074	0.413608	0	0
rs11335400	chr10	124157837	CT	C	0.65	0.61	0.61	0.46	-	-	-	1623.06	-0.133722	0.000236418	0.0013403	1695.22	-0.0832044	0.0172671	0.0503093	0	0	-0.00919541	0.179173	0.866512	-1	686.182	0.00354686	0.962242	0.975117	714.738	-0.0367769	0.610863	0.706774	0	0	-0.0404569	0.563611	0.603116	-1	663.554	-0.171138	0.0630475	0.150395	730.515	-0.04481	0.844839	0.914734	0	0
rs2421016	chr10	124167512	C	T	0.3	0.58	0.61	0.47	-	-	-	1634.98	0.0783677	0.0292897	0.0768888	1437.1	0.0706875	0.0739364	0.158383	0	0	-0.0456779	1.30107	0.263118	-1	1396.68	0.338571	3.18e-10	2.65e-09	1042.55	0.160633	0.0268501	0.0581846	1	0	-0.188256	2.38375	0.0756797	0.16884	1239.91	-0.0513269	0.489822	0.645499	1023.73	0.044299	0.645686	0.772843	0	0
rs10510110	chr10	124192430	T	C	0.65	0.61	0.61	0.47	-	-	-	2070.77	-0.138599	5.5e-05	0.000368243	1980.21	-0.125652	0.000229635	0.00130569	0	0	0.00385433	-0.127443	0.90474	-1	2180.81	-0.25859	1.6e-11	1.46e-10	2164.55	-0.200483	0.000337596	0.00126737	0	0	0.0530905	-0.833729	0.451326	-1	2217.7	-0.283625	6.55e-08	7.39e-07	2237.12	-0.172015	0.143035	0.275012	0	0
rs2280141	chr10	124193181	T	G	0.65	0.6	0.61	0.47	-	-	-	3972.93	-0.0941139	0.000226343	0.00129023	3636.42	-0.0577204	0.0363441	0.0908233	0	0	0.0354308	-1.44828	0.221112	-1	5122.18	-0.142482	4.29e-06	2.35e-05	4894.23	0.024971	0.415916	0.529809	0	0	0.168579	-22.4449	2.33e-05	-1	5242.36	-0.145568	0.00170858	0.00813838	4962.9	-0.00484009	0.915943	0.95809	0	0
rs1887821	chr10	125114051	G	A	0.45	0.33	0.32	0.39	-	-	-	3177.58	-0.0643452	0.0258625	0.0695389	3050.91	0.0512003	0.0584903	0.131806	0	0	0.123849	-3.71127	0.020631	-1	4531.16	-0.138759	3.43e-06	1.9e-05	4321.14	-0.0212044	0.570235	0.67197	0	0	0.116175	-3.89833	0.0175662	-1	4693.16	-0.105225	0.0128817	0.0431524	4460.03	0.000601536	0.988319	0.993478	0	0
rs3935217	chr10	125754193	T	C	0.63	0.67	0.91	0.66	C	-	-	594.633	0.0453932	0.499848	0.640736	511.125	0.247835	0.000219798	0.00125878	0	1	0.187908	-4.50691	0.0107655	0.0436017	755.18	0.324491	7.7e-05	0.000331744	660.963	0.592574	9.77e-14	1.01e-12	1	1	0.265598	-2.78279	0.0496768	0.127253	675.327	-0.0459704	0.640444	0.769652	559.135	0.0988017	0.392356	0.559145	0	0
rs7068170	chr10	126077589	C	T	0.24	0.18	0.22	0.3	-	-	-	318.018	-0.123169	0.155613	0.277686	379.32	-0.102153	0.166322	0.29102	0	0	-0.0108075	0.200953	0.85054	-1	384.255	-0.195927	0.0655776	0.121603	446.995	0.011894	0.915563	0.943103	0	0	0.197681	-3.40884	0.0270562	-1	409.12	-0.0778782	0.460113	0.618871	459.261	0.0223229	0.823582	0.900177	0	0
rs77934545	chr10	126249248	G	A	0.11	0.03	0.13	0.05	-	-	-	1769.9	0.108077	0.0028917	0.0114539	1216.87	0.073785	0.0739038	0.158368	0	0	-0.0523646	2.36921	0.0768874	-1	2648	0.216182	2.05e-08	1.49e-07	1733.38	0.14181	0.00234062	0.00709875	1	1	-0.0742045	2.08738	0.105141	0.211312	2586.82	0.0859162	0.163449	0.30361	1733.7	0.0748179	0.180865	0.325552	0	0
rs11245496	chr10	126773746	A	G	0.17	0.07	0.11	0.15	-	-	-	1506.34	0.0230155	0.554241	0.68831	1363.69	0.018345	0.648454	0.766018	0	0	9.79e-05	-0.00324796	0.997564	-1	2035.09	0.0912522	0.0232789	0.0515139	1785.39	0.0750349	0.25307	0.361747	0	0	-0.0249929	0.283051	0.791182	-1	1992.65	-0.0376323	0.492545	0.64785	1759.99	-0.0343575	0.576686	0.718591	0	0
rs3911620	chr10	127096030	T	C	0.22	0.17	0.1	0.23	-	-	-	2723.78	0.0907971	0.00156478	0.00677939	2603.57	0.0478886	0.0989919	0.197841	1	0	-0.0183461	0.617373	0.5704	0.687647	3734.63	0.133934	0.000159852	0.000643734	3593.5	0.197788	1.17e-06	6.96e-06	1	1	0.0629433	-1.14884	0.314649	0.436433	3847.55	0.150164	0.00272075	0.0119973	3670	0.19017	3.37e-06	3.08e-05	0	1
rs1676726	chr10	127844713	A	G	0.65	0.82	0.92	0.86	-	-	-	1237.59	-0.0459756	0.297904	0.444894	1028.85	-0.0336483	0.450223	0.597771	0	0	-0.0448841	0.992181	0.377271	-1	1078.67	0.0218098	0.7134	0.792204	886.096	-0.00302873	0.962368	0.975153	0	0	-0.0203092	0.404965	0.706225	-1	1059.67	-0.100852	0.214085	0.368189	912.176	0.00997089	0.919173	0.9605	0	0
rs4565822	chr10	128570756	T	C	0.52	0.7	0.41	0.78	-	-	-	1801.97	-0.0559648	0.0977055	0.196065	1863.43	0.0236345	0.505619	0.645866	0	0	0.0782482	-2.48174	0.0680841	-1	2219.61	-0.149941	0.00027161	0.00104229	2341.95	0.0778321	0.050499	0.0976444	0	0	0.228445	-9.81064	0.000605151	-1	2358.81	-0.0416884	0.509818	0.662523	2335.24	0.00125519	0.981424	0.989583	0	0
rs55952399	chr10	128589024	A	G	0.06	0.15	0.04	0.19	-	G	-	2813.74	0.0427029	0.160578	0.284177	3232.17	0.0655245	0.0224278	0.0619084	0	0	0.0228809	-1.21175	0.292291	-1	3704.46	0.043225	0.35005	0.465525	4530.07	0.261194	3.52e-11	3.15e-10	0	1	0.220484	-3.72855	0.0203225	0.0702016	3621.03	-0.0943048	0.10664	0.221974	4414.26	0.126502	0.000381568	0.00225495	0	1
rs2991794	chr10	128918330	C	T	0.51	0.8	0.83	0.89	-	-	-	2159.33	-0.0313211	0.328463	0.477215	2540.62	-0.00116485	0.972066	0.984955	0	0	0.0186379	-1.28194	0.269122	-1	3287.91	0.0819587	0.0603492	0.113532	3853.67	0.0645018	0.0665596	0.122967	0	0	-0.015367	0.348939	0.744729	-1	3341.46	0.0610853	0.182987	0.328233	3971.55	0.082328	0.0829052	0.18466	0	0
rs72847334	chr10	129809635	T	C	0.05	0.25	0.19	0.24	-	-	-	343.752	0.0509222	0.507272	0.64709	288.292	0.230341	0.0060653	0.0214031	0	0	0.247534	-3.64389	0.0218892	-1	455.448	0.199476	0.0331761	0.0694052	372.852	0.259581	0.0336592	0.070285	0	0	0.0415889	-0.486145	0.652296	-1	452.401	0.117093	0.24788	0.408088	321.693	-0.233974	0.236869	0.395417	0	0
rs7096292	chr10	132545698	A	G	0.15	0.56	0.64	0.61	-	-	-	2030.57	0.248078	3.69e-10	4.89e-09	2143.64	0.198783	1.72e-08	1.97e-07	1	1	-0.0264546	0.547422	0.613199	0.723923	3187.1	0.780981	6.92e-67	2.55e-65	3354.27	0.718843	1.03e-21	1.44e-20	1	1	-0.0652243	2.02299	0.113112	0.2219	2554.14	0.172503	7.82e-05	0.000556531	2654.73	0.0618404	0.235774	0.394235	1	0
rs7902208	chr10	132679471	C	T	0.08	0.16	0.09	0.2	-	-	-	1832.52	0.0787027	0.0196894	0.055748	2080.58	0.0310764	0.39995	0.549692	0	0	-0.0335841	1.25933	0.276388	-1	2135.31	0.091692	0.0222071	0.0495242	2659.01	-0.0261436	0.558025	0.661107	0	0	-0.117439	2.07555	0.106558	-1	2180.12	0.0826602	0.161958	0.301879	2838.92	0.091574	0.070591	0.163781	0	0
rs12415758	chr10	132939307	C	T	0.61	0.84	0.88	0.93	-	-	-	1286.59	-0.00477886	0.905378	0.943723	2356.74	0.0307985	0.304632	0.451343	0	0	0.00856126	-0.358718	0.737938	-1	2027.63	-0.0766681	0.137292	0.222376	3476.71	-0.0327973	0.340542	0.455441	0	0	0.0475785	-0.730789	0.505411	-1	2023.86	-0.15562	0.00234425	0.0105809	3677.55	0.0593336	0.158773	0.297258	0	0
rs1891801	chr10	132941219	G	A	0.56	0.85	0.87	0.93	-	-	-	1615.12	-0.0349248	0.338075	0.487607	1575.2	0.0783432	0.0444458	0.106361	0	0	0.106277	-4.05765	0.0153785	-1	2642.25	0.121286	0.00895777	0.0228365	2459.32	0.184239	3.29e-05	0.000153081	0	1	0.0670036	-1.49724	0.20868	0.328841	2620.85	0.0309268	0.518204	0.670061	2511.89	0.177305	0.000526881	0.00299298	0	1
rs7895030	chr10	132941656	A	G	0.57	0.84	0.86	0.93	-	-	-	1125.89	-0.171887	0.000227711	0.00129694	935.929	-0.116271	0.0174179	0.0505845	0	0	0.0349725	-0.677404	0.535306	-1	1298.98	-0.227125	0.000740588	0.00255931	1087.82	-0.159843	0.0598649	0.11281	0	0	0.0555353	-0.326106	0.760692	-1	1414.81	-0.0417533	0.543302	0.691414	1140.95	-0.0909419	0.285216	0.449254	0	0
rs10741243	chr10	132947962	C	G	0.56	0.84	0.87	0.94	-	-	-	1830.36	-0.0155926	0.659349	0.775025	1765.19	-0.00163777	0.96342	0.978658	0	0	0.013475	-0.759531	0.489835	-1	2495.62	-0.0305875	0.458173	0.57059	2546.5	0.0171038	0.652302	0.742397	0	0	0.0486012	-0.835318	0.450528	-1	2527.88	-0.0630637	0.1634	0.30356	2658.6	0.0714261	0.176935	0.320619	0	0
rs7094311	chr10	132948685	C	T	0.56	0.84	0.87	0.94	-	-	-	1349.42	-0.0304554	0.454699	0.602172	1407.14	0.00695759	0.864263	0.918688	0	0	0.0311922	-0.759952	0.48961	-1	1587.79	-0.0097497	0.855776	0.898635	1763.38	0.0697955	0.104517	0.178857	0	0	0.0829062	-1.53938	0.198547	-1	1648.5	0.0285345	0.703693	0.81608	1794.88	0.0539151	0.46515	0.622974	0	0
rs7081792	chr10	132948840	T	G	0.56	0.84	0.87	0.94	-	-	-	1270.01	-0.00623292	0.876085	0.925492	971.876	0.0284795	0.538477	0.673946	0	0	0.0215124	-1.44953	0.220787	-1	1989.81	0.101483	0.0532817	0.102175	1457.37	0.0847423	0.147748	0.235659	0	0	-0.0172138	0.196389	0.85388	-1	1977.99	0.0156099	0.900692	0.949951	1518.98	0.132502	0.0766898	0.174448	0	0
rs4436470	chr10	132949056	G	A	0.55	0.84	0.87	0.94	-	-	-	2162.26	0.0709714	0.0246637	0.0669295	1958.6	0.0344211	0.343904	0.493596	0	0	-0.0125872	0.397631	0.711209	-1	2839.79	-0.104703	0.0380613	0.0777381	2583.75	-0.0496549	0.289438	0.402342	0	0	0.0561195	-0.764101	0.487393	-1	3065.64	0.0480171	0.240959	0.39993	2796.29	0.10689	0.0396725	0.10521	0	0
rs4341449	chr10	132949735	C	T	0.56	0.84	0.87	0.94	-	T	-	2296.11	0.177066	1.68e-08	1.92e-07	2813.55	0.231252	1.63e-16	3.14e-15	1	1	0.0309998	-1.17117	0.306535	0.441629	2770.88	0.0419851	0.308331	0.422	3349.64	0.242651	1.02e-12	9.98e-12	0	1	0.200585	-4.92563	0.00789751	0.0365288	3048.53	0.239382	1.37e-05	0.000114247	3594.6	0.36393	1.39e-11	2.06e-10	1	1
rs2894935	chr10	132950595	C	G	0.56	0.84	0.87	0.94	-	-	-	506.105	-0.214405	0.00108568	0.00501116	693.159	-0.16343	0.00396002	0.0149103	0	0	0.0612479	-1.00366	0.372331	-1	512.202	-0.30588	0.0133869	0.0322728	695.476	-0.174199	0.0471044	0.0923523	0	0	0.161703	-0.854862	0.440807	-1	541.389	-0.208171	0.0683076	0.159954	666.903	-0.381771	0.000329629	0.00198086	0	0
rs2996077	chr10	132952038	A	G	0.56	0.84	0.87	0.94	-	-	-	2295.04	-0.0261977	0.408787	0.55814	2160.68	-0.037317	0.247859	0.388119	0	0	-0.0153899	0.425156	0.692598	-1	3266.85	-0.0261454	0.497558	0.609115	3138.07	-0.109994	0.00417963	0.0118127	0	0	-0.0841466	3.65517	0.0216723	-1	3418.16	0.0369446	0.454416	0.613473	3341.6	0.00301959	0.953958	0.976858	0	0
rs2918147	chr10	132955745	C	T	0.45	0.16	0.12	0.09	-	-	-	1140.26	0.0668872	0.130872	0.243694	1125.32	0.0627903	0.141829	0.25872	0	0	-0.0119905	0.292949	0.78413	-1	1057	-0.00621874	0.933267	0.954871	981.53	-0.172753	0.0028798	0.00850625	0	0	-0.158771	1.5365	0.199223	-1	1189.95	0.254483	0.00582307	0.0225301	1099.67	0.0881836	0.369893	0.537591	0	0
rs11591601	chr10	132960721	G	A	0.12	0.36	0.23	0.35	-	-	-	1866.25	-0.0850274	0.0150708	0.0450287	2290.57	-0.0964065	0.00130522	0.00582263	0	0	-0.00214954	0.119343	0.910757	-1	2110.23	-0.0417651	0.284826	0.397324	2607.97	-0.104533	0.00747216	0.0195673	0	0	-0.0636544	2.07013	0.107215	-1	2132.6	-0.0835187	0.118119	0.238932	2680.38	-0.0962288	0.0658966	0.155621	0	0
rs61864070	chr10	132977462	G	A	0.18	0.19	0.0035	0.2	-	-	-	512.762	0.251121	4.95e-05	0.000333667	732.209	0.202008	0.000218063	0.00124956	1	1	-0.100311	1.61558	0.181489	0.305373	715.245	0.609889	1.29e-14	1.39e-13	1010.67	0.401107	1.44e-10	1.24e-09	1	1	-0.201079	2.39664	0.0746279	0.167175	649.284	0.311096	0.00409523	0.0168099	987.348	0.28065	0.00197591	0.00916248	0	1
rs3125551	chr10	133251838	A	G	0.87	0.72	0.76	0.64	-	-	-	694.387	-0.0607859	0.341762	0.491191	668.57	-0.0712267	0.265584	0.408943	0	0	-0.0010116	0.0107881	0.991909	-1	803.586	0.0419844	0.594666	0.692706	838.491	0.160036	0.00739628	0.01941	0	0	0.124228	-1.18417	0.301903	-1	849.901	0.130745	0.163043	0.302981	800.132	-0.0399233	0.729421	0.834898	0	0
rs183818529	chr10	134000883	C	G	0.07	0.08	0.05	0.08	NA	NA	NA	NA	NA	NA	NA	NA	NA	NA	NA	NA	NA	NA	NA	NA	NA	NA	NA	NA	NA	NA	NA	NA	NA	NA	NA	NA	NA	NA	NA	NA	NA	NA	NA	NA	NA	NA	NA	NA	NA
10:134177933:A	chr10	134177933	G	A	NA	NA	NA	NA	-	-	-	71.0438	-0.0562833	0.757991	0.846946	40.8353	-0.137908	0.554731	0.688729	0	0	-0.0542635	0.252406	0.813167	-1	61.1996	-0.393557	0.0921209	0.161346	39.2975	-0.045822	0.880027	0.916983	0	0	0.302712	-1.82512	0.142031	-1	75.8673	0.180642	0.55701	0.702706	35.4203	-0.441236	0.384573	0.551906	0	0
rs36075189	chr10	134243648	T	C	0.34	0.42	0.14	0.51	-	T	-	3206.9	0.116492	2.35e-05	0.000170594	2804.5	0.0271556	0.356749	0.505952	1	0	-0.0882241	2.45014	0.0704349	0.156992	5259.04	0.271295	1.63e-15	1.83e-14	4408.06	0.0996726	0.0032773	0.00952798	1	1	-0.172176	8.82036	0.000911755	0.00952544	5121.81	0.134188	0.00220297	0.010046	4552.44	0.123479	0.0012476	0.00624033	0	1
rs2995300	chr10	135076523	C	A	0.71	0.82	0.92	0.89	-	-	-	447.053	-0.143352	0.0629735	0.1396	530.928	0.0563839	0.357581	0.506905	0	0	0.192856	-7.62022	0.0015922	-1	686.639	-0.156255	0.0419322	0.0840452	850.852	-0.0791504	0.324273	0.438996	0	0	0.0758446	-0.961054	0.390948	-1	748.417	0.0266594	0.829683	0.904571	935.607	0.124404	0.159606	0.298446	0	0
rs10902206	chr11	726581	T	C	0.49	0.18	0.37	0.22	-	-	-	242.457	-0.00310975	0.97241	0.985019	102.685	0.293245	0.0413433	0.100522	0	0	0.235033	-1.93584	0.124973	-1	429.754	0.448654	2.47e-06	1.4e-05	174.106	0.797393	1.74e-05	8.54e-05	1	1	0.32495	-2.40305	0.0741107	0.16647	403.53	0.225522	0.0721389	0.166541	147.266	0.326901	0.198304	0.348739	0	0
rs36002505	chr11	859915	C	T	0.51	0.43	0.73	0.49	-	-	-	423.451	0.230125	0.00414847	0.0154769	365.393	0.336149	6.85e-05	0.00044956	0	1	0.123723	-1.37323	0.241626	0.372455	571.468	0.750004	4.21e-12	3.97e-11	494.38	0.771713	1.14e-15	1.28e-14	1	1	0.0310812	-0.175537	0.869185	0.91195	486.347	0.298235	0.00760346	0.0280961	445.551	0.465885	1.95e-05	0.00015695	0	1
rs558757722	chr11	1433747	G	C	-1	-1	-1	-1	-	-	-	1441.88	0.233942	1.7e-07	1.75e-06	1350.04	0.400006	1.29e-19	2.81e-18	1	1	0.140244	-2.68718	0.0548184	0.13251	2534.95	0.736697	1.89e-76	7.92e-75	2284.23	0.763856	6.49e-42	1.5e-40	1	1	0.0231882	-0.587312	0.588546	0.687335	2407.48	0.558	5.39e-36	1.86e-34	2134.48	0.546377	3.96e-22	9.49e-21	1	1
rs1881499	chr11	1536758	A	G	0.99	0.85	1	0.89	-	-	-	974.12	-0.024342	0.608342	0.733768	981.665	-0.0571277	0.259191	0.401022	0	0	-0.0660439	1.12183	0.324723	-1	1011.93	-0.0507045	0.405341	0.519744	1107.14	-0.0254767	0.695596	0.777685	0	0	0.0255254	-0.436837	0.684777	-1	998.522	-0.165529	0.0417062	0.10925	1128.43	-0.040067	0.628041	0.759964	0	0
rs7130416	chr11	1715332	T	C	0.17	0.46	0.82	0.44	-	-	-	485.112	0.120737	0.0709184	0.153659	472.376	0.128321	0.0550907	0.125784	0	0	0.0173029	-0.373205	0.727932	-1	562.251	0.0600243	0.413109	0.527029	591.353	0.197775	0.0143937	0.0343072	0	0	0.139696	-2.51178	0.0659321	-1	568.775	0.021515	0.841303	0.91257	609.311	0.213191	0.0743387	0.170452	0	0
rs907601	chr11	1968455	C	G	0.49	0.52	0.43	0.35	NA	NA	NA	NA	NA	NA	NA	NA	NA	NA	NA	NA	NA	NA	NA	NA	NA	NA	NA	NA	NA	NA	NA	NA	NA	NA	NA	NA	NA	NA	NA	NA	NA	NA	NA	NA	NA	NA	NA	NA	NA
rs4244807	chr11	2114571	C	G	0.92	0.83	0.49	0.73	-	G	-	549.173	0.0923204	0.144109	0.261624	571.058	0.149301	0.0183196	0.0526703	0	0	0.0275492	-0.511641	0.635853	-1	668.651	0.198191	0.0176019	0.040731	731.423	0.491238	3.76e-09	2.9e-08	0	1	0.294604	-4.64628	0.00968835	0.041754	670.527	0.141488	0.175594	0.319158	744.03	0.474199	3.41e-08	3.96e-07	0	1
rs3842772	chr11	2178631	A	G	0.25	0.02	0.0035	0.0013	-	-	-	714.239	0.191682	0.000533794	0.00273425	749.969	0.125623	0.0197822	0.0559101	1	0	-0.0453389	0.84538	0.445502	0.575725	1240.47	0.433501	7.49e-14	7.81e-13	1232.71	0.425968	2.01e-12	1.93e-11	1	1	-0.00989388	0.160843	0.880014	0.919785	1124.31	0.113286	0.104506	0.21885	1088.83	0.0281101	0.767845	0.862259	0	0
rs3842770	chr11	2178670	G	A	0.26	0.02	0	0.0013	-	-	-	1530.21	0.127656	0.00131558	0.00585974	1353.43	0.0740338	0.0754356	0.160905	1	0	-0.0492711	1.10313	0.331874	0.465368	2545.39	0.389107	7.09e-16	8.03e-15	2338.43	0.409633	4.08e-25	6.39e-24	1	1	0.022854	-0.588583	0.587771	0.687078	2409	0.181265	0.000345564	0.00206572	2194.54	0.179555	0.000159336	0.00105241	1	1
rs3842764	chr11	2179190	A	G	0.25	0.02	0	0.0013	-	-	-	970.146	-0.0547264	0.292039	0.438807	899.509	-0.135184	0.00547823	0.0196869	0	0	-0.103257	2.87153	0.0453987	-1	1146.27	-0.129468	0.033146	0.0693529	1172.37	-0.21143	0.0106585	0.0264715	0	0	-0.0929686	0.591977	0.585705	-1	1217.35	-0.0215323	0.816699	0.895721	1215.33	-0.174266	0.00937736	0.0333168	0	0
rs115420895	chr11	2197121	G	A	0.06	0.01	0	0.0013	A	-	-	1009.41	0.162075	0.000245345	0.00138509	1342.12	0.250581	3.83e-10	5.06e-09	1	1	0.0960684	-5.43934	0.00554546	0.0268095	1461.26	0.638728	6.72e-27	1.13e-25	1850.2	0.602497	1.9e-40	4.3e-39	1	1	-0.0337934	0.666506	0.541562	0.648138	1340.22	0.366863	2.87e-08	3.35e-07	1685.29	0.306133	2.84e-05	0.000222323	1	1
rs4929965	chr11	2197286	A	G	0.24	0.6	0.91	0.62	-	-	-	779.022	0.00625493	0.906402	0.944499	885.115	-0.156401	0.00147475	0.00645149	0	0	-0.141033	5.14559	0.00676505	-1	957.747	0.00875883	0.904437	0.935184	1113.38	0.0276063	0.698064	0.779669	0	0	0.0219725	-0.203725	0.848513	-1	1003.51	0.0731106	0.429546	0.592227	1110.3	-0.0466587	0.602856	0.74063	0	0
rs11564710	chr11	2200329	A	C	0.11	0.45	0.76	0.58	C	-	-	1167.11	0.109371	0.00776868	0.0261875	1091.1	0.222043	2.71e-06	2.37e-05	0	1	0.134187	-4.39685	0.0117199	0.0465069	1571.51	0.421879	2.2e-15	2.45e-14	1344.95	0.393214	3.5e-12	3.31e-11	1	1	-0.0291754	1.22339	0.288324	0.408127	1435.86	0.121538	0.0873975	0.192158	1297.04	0.235753	0.000174063	0.00113901	0	1
rs7107784	chr11	2215089	G	A	0.33	0.72	0.9	0.7	-	-	-	803.293	1.68e-05	0.999731	0.999806	807.299	-0.00944668	0.856754	0.914461	0	0	-0.0529234	0.915864	0.411558	-1	870.05	-0.0758833	0.340405	0.455393	890.071	-0.165591	0.00698792	0.0184787	0	0	-0.0809921	0.992508	0.37713	-1	875.574	-0.131166	0.165847	0.30688	968.301	0.0121439	0.884533	0.940888	0	0
rs12419620	chr11	2232553	T	G	0.3	0.27	0.46	0.16	T	T	-	1413.31	0.431414	4.85e-21	1.1e-19	1065.54	0.289399	1.6e-09	2.02e-08	1	1	-0.121337	13.9973	0.000151127	0.0022554	2998.1	1.1595	3.82e-100	2.17e-98	2152.59	0.934951	2.25e-50	6.08e-49	1	1	-0.227639	7.67798	0.00154732	0.0127035	2064.09	0.231115	4.76e-06	4.25e-05	1705.63	0.323811	1.3e-05	0.000108732	1	1
rs11564688	chr11	2256281	G	T	0.19	0.41	0.42	0.53	-	-	-	1426.92	0.115586	0.00569086	0.0203211	1848.74	0.0688077	0.0439796	0.105577	0	0	-0.0413515	1.39263	0.236148	-1	1721.72	0.237576	0.000553312	0.00196917	2264.18	0.327166	3.53e-11	3.15e-10	1	1	0.0955204	-0.958472	0.392102	0.510572	1703.75	0.143692	0.0300695	0.0845262	2176.06	0.156533	0.00183309	0.00861877	0	1
rs231362	chr11	2691471	A	G	0.75	0.63	0.88	0.51	-	-	-	2485.9	0.0819775	0.00893527	0.0293569	2360.34	0.131905	3.15e-05	0.000222326	0	1	0.0430534	-1.7266	0.159315	0.277588	3524.34	0.0566495	0.0886396	0.15624	3406.1	0.145559	0.000420783	0.00154188	0	1	0.0877182	-1.62174	0.180177	0.297636	3667.1	0.100128	0.0253925	0.0737695	3420.04	0.0901333	0.0127997	0.0429632	0	0
rs80269905	chr11	2720873	C	G	0.47	0.42	0.81	0.32	-	-	-	442.486	-0.0392354	0.576749	0.707211	496.486	0.0275527	0.669595	0.782771	0	0	0.0660061	-1.27757	0.270513	-1	633.04	-0.0725229	0.397571	0.512417	660.546	0.0613518	0.397152	0.5121	0	0	0.146398	-1.15616	0.311967	-1	671.557	0.0252445	0.77725	0.868767	641.206	-0.0952071	0.349831	0.517642	0	0
rs7480855	chr11	2836085	A	G	0.15	0.19	0.39	0.07	-	-	-	1820.19	-0.115624	0.00084981	0.00408169	1723.62	-0.0686126	0.0559259	0.127251	0	0	0.0240482	-0.807171	0.464827	-1	2244.15	-0.124793	0.0182969	0.042042	2037.72	-0.125802	0.0161511	0.0378009	0	0	0.000934444	-0.0118733	0.991095	-1	2343.45	-0.0672433	0.332092	0.500001	2076.6	-0.142533	0.0148652	0.0482852	0	0
rs163182	chr11	2844216	G	C	0.29	0.49	0.38	0.47	-	-	-	1069.16	-0.00757767	0.860741	0.916678	1373.51	-0.0321999	0.455406	0.602855	0	0	-0.00796096	0.278876	0.794164	-1	1362.73	0.0689888	0.222469	0.327877	1757.46	-0.0186569	0.69657	0.778581	0	0	-0.0863609	6.21016	0.00342108	-1	1411.54	0.0997214	0.138045	0.268244	1862.65	0.0792628	0.162945	0.302923	0	0
rs2237897	chr11	2858546	C	T	0.08	0.17	0.36	0.05	-	-	-	1759.97	0.214228	9.88e-09	1.16e-07	1419.03	0.200302	2.04e-07	2.07e-06	1	1	0.0162324	-0.437347	0.684436	0.77318	3143.39	0.689364	4.06e-66	1.48e-64	2428.68	0.711899	3.52e-55	1.05e-53	1	1	0.0218477	-0.825879	0.455284	0.573294	2821.83	0.366701	4.21e-11	6.07e-10	2328.96	0.555473	2.57e-27	7.22e-26	1	1
rs2583424	chr11	2961945	G	A	0.36	0.5	0.69	0.3	-	G	-	2231.92	0.314618	1.02e-16	1.98e-15	1698.25	0.294631	2.87e-06	2.5e-05	1	1	0.0106296	-0.344925	0.747524	0.822666	4250.56	0.912604	1.9e-38	4.22e-37	3062.67	0.799688	1.97e-24	3.01e-23	1	1	-0.112911	7.56362	0.00163774	0.0131179	3857.4	0.635559	2.29e-58	1.12e-56	2858.37	0.581565	1.43e-22	3.48e-21	1	1
rs7944985	chr11	3238616	T	C	0.41	0.14	0.03	0.19	-	-	-	1108.47	0.363021	3.38e-16	6.4e-15	1348.22	0.420871	1.29e-27	3.45e-26	1	1	0.0657401	-1.85426	0.13731	0.249711	1842.34	0.525679	1.57e-22	2.25e-21	2080.77	0.455021	6.59e-26	1.06e-24	1	1	-0.0662186	1.28364	0.268583	0.392753	1836.54	0.459572	5.94e-09	7.44e-08	2170.33	0.501126	3.31e-15	6.01e-14	1	1
rs2445297	chr11	5123783	C	G	0.93	0.73	0.58	0.72	-	-	-	1565.31	-0.00409366	0.91805	0.951782	1886.45	-0.0834807	0.01382	0.0421034	0	0	-0.0454947	0.871432	0.432699	-1	1837.11	-0.0403885	0.462667	0.575123	2271.74	-0.0745353	0.0757802	0.137106	0	0	-0.0294997	0.475801	0.659037	-1	1907.08	-0.0041359	0.950774	0.975548	2374.83	-0.0141554	0.806915	0.889388	0	0
rs10488675	chr11	5298030	A	G	0.02	0.24	0.04	0.26	-	-	-	1183.01	0.0441802	0.284067	0.429845	1440.83	-0.0876725	0.0349757	0.0880071	0	0	-0.102449	2.24089	0.0885346	-1	568.735	-0.0637933	0.440858	0.553269	820.91	-0.143768	0.0365252	0.0751406	0	0	-0.0722299	0.843171	0.446602	-1	611.296	0.0744555	0.490579	0.64589	825.935	-0.195338	0.0162856	0.0516418	0	0
rs11040816	chr11	6273464	G	A	0.17	0.57	0.68	0.51	-	-	-	2119.39	0.163304	5.72e-07	5.51e-06	2322.33	0.0790604	0.0160714	0.0473813	1	0	-0.0714444	2.06445	0.107907	0.211954	3070.35	0.245028	8.49e-11	7.42e-10	3408.72	0.251905	2.68e-08	1.93e-07	1	1	0.00614017	-0.121715	0.908995	0.940709	3095.9	0.20267	0.000125404	0.000849472	3356.5	0.145508	0.0011831	0.00596193	1	1
rs6578875	chr11	7593036	T	C	0.56	0.2	0.24	0.26	-	-	C	2681.44	0.19065	6.45e-12	9.65e-11	2131.43	0.234161	1.19e-13	1.97e-12	1	1	0.0445708	-2.53532	0.0642995	0.148216	4159.34	0.199187	2.49e-08	1.79e-07	3490.5	0.284509	3.3e-16	3.8e-15	1	1	0.0854345	-1.62553	0.179376	0.296911	4338.54	0.246675	9.05e-10	1.2e-08	3675.33	0.355449	1.45e-17	2.91e-16	1	1
rs4758280	chr11	8090415	G	A	0.17	0.26	0.43	0.4	-	-	-	2208.43	-0.0375576	0.26826	0.412028	2468	-0.050948	0.0885885	0.182022	0	0	-0.00657613	0.227076	0.831498	-1	2966.43	0.262617	1.55e-09	1.24e-08	3377.86	0.21436	4.93e-05	0.000222575	1	1	-0.0519167	1.1313	0.321157	0.442117	2764.38	0.00248096	0.95983	0.979744	3211.59	0.00620681	0.91216	0.956658	0	0
rs57551745	chr11	8214121	C	T	0.28	0.09	0.03	0.13	-	-	-	928.595	-0.155322	0.00167136	0.00717502	1372.12	-0.102631	0.0365791	0.0912415	0	0	0.0642835	-2.35731	0.0778914	-1	1584.27	-0.167264	0.000913726	0.00308488	2494.72	-0.0419314	0.394729	0.509853	0	0	0.122388	-4.41296	0.011574	-1	1633.41	-0.145561	0.0694431	0.161758	2429.96	-0.192639	0.00014907	0.000992821	0	0
rs11041816	chr11	8243798	A	G	0.09	0.63	0.15	0.46	-	-	-	1641.14	0.0639741	0.0771789	0.163631	1975.4	0.0315611	0.375644	0.525342	0	0	-0.031661	2.84812	0.0464842	-1	1885.39	0.0572025	0.183834	0.281845	2356.45	0.0463298	0.235545	0.342137	0	0	-0.0106467	0.332263	0.756373	-1	1952.63	0.0879481	0.114203	0.233281	2420.6	0.0549313	0.330874	0.498623	0	0
rs73402046	chr11	8406278	G	A	0.33	0.15	0.31	0.13	G	G	G	4041.42	1.31242	2.58e-53	1.13e-51	3557.35	1.05057	2.05e-32	6.19e-31	1	1	-0.252864	11.5841	0.000317269	0.00375526	7956.93	2.49516	3.96e-210	4.21e-208	6768.68	2.25061	0	0	1	1	-0.241149	12.0027	0.000276184	0.00483952	5206.18	1.69585	0	0	4267.43	1.34724	4.53e-197	4.53e-195	1	1
rs1900272	chr11	8567659	G	A	0.58	0.46	0.55	0.43	-	-	-	813.891	-0.179698	0.000696952	0.00344567	869.415	-0.0121664	0.803093	0.879951	0	0	0.135761	-3.50389	0.0248087	-1	667.024	-0.403178	1.38e-07	9.2e-07	712.236	-0.154899	0.0539982	0.103387	0	0	0.243217	-3.09984	0.0362266	-1	712.627	-0.266846	0.000559714	0.00314898	741.324	-0.107963	0.169009	0.31115	0	0
rs10840079	chr11	8605775	A	G	0.52	0.6	0.52	0.57	A	A	A	1639.51	1.26115	6.1e-259	5.34e-257	1495.85	-0.0808843	0.0280967	0.0744426	1	0	-1.29794	45.3551	1.41e-06	8.53e-05	1557.41	1.42095	1.9e-129	1.49e-127	1625.7	-0.1384	0.0015159	0.00481637	1	0	-1.55717	29.5452	7.81e-06	0.000534635	1846.35	1.70218	2.8e-163	2.54e-161	1737.19	-0.0130644	0.854778	0.920733	1	0
rs61876202	chr11	8854673	C	A	0.23	0.28	0.47	0.28	-	-	-	1538.24	0.0792808	0.0467676	0.110951	1343.12	0.0272923	0.523464	0.660983	0	0	-0.0531489	0.891438	0.423071	-1	1688.56	0.510957	1.16e-30	2.19e-29	1388.36	0.346006	1.57e-07	1.04e-06	1	1	-0.172523	2.16772	0.0960551	0.199649	1499.44	0.139862	0.0216633	0.064908	1261.37	0.0211761	0.773166	0.865853	0	0
11:8932640:C	chr11	8932640	A	C	NA	NA	NA	NA	-	-	-	502.304	0.433244	1.27e-11	1.87e-10	381.907	0.322813	3.27e-05	0.00022991	1	1	-0.0971134	2.55688	0.0628454	0.145755	766.025	1.09698	8.24e-32	1.59e-30	561.074	1.22172	1e-49	2.67e-48	1	1	0.135385	-1.7751	0.150542	0.264093	591.243	0.450108	0.000512308	0.00292005	461.126	0.742063	4.56e-10	6.12e-09	1	1
rs7107373	chr11	10255215	A	G	0.07	0.07	0.0017	0.14	-	-	G	63.6964	-0.0284773	0.87302	0.923991	108.477	0.0684386	0.661911	0.776954	0	0	-0.0233164	0.109101	0.918376	-1	51.276	-0.501639	0.106337	0.18123	94.2841	0.0550299	0.770225	0.835283	0	0	0.681041	-1.84357	0.139022	-1	54.3131	-0.401609	0.244166	0.403732	130.212	0.805369	0.00114328	0.00579156	0	1
rs12574531	chr11	10757425	T	C	0.09	0.18	0.44	0.11	-	-	-	988.156	-0.0616366	0.180274	0.309292	930.133	-0.0145214	0.758275	0.847155	0	0	0.0408778	-0.934964	0.402738	-1	927.057	-0.0355309	0.595706	0.693439	945.522	0.0757408	0.215646	0.319753	0	0	0.111587	-1.6762	0.169007	-1	1019.84	0.163745	0.0339006	0.0930144	994.373	0.14754	0.0290672	0.0822126	0	0
rs72859960	chr11	10952346	A	G	0.01	0.04	0.02	0.09	-	-	-	1788.71	-0.0462718	0.167186	0.292218	2177.01	0.0051322	0.875279	0.925256	0	0	0.0324852	-1.23419	0.284686	-1	2551.15	0.0427658	0.357872	0.473265	3138.99	0.0346507	0.350458	0.466022	0	0	-0.00666201	0.116199	0.913095	-1	2610.12	0.0407341	0.489552	0.645346	3036	-0.132593	0.0013157	0.00652527	0	0
rs1503932	chr11	11206934	C	T	0.1	0.27	0.47	0.39	-	-	-	728.173	0.0662665	0.294266	0.440876	745.495	-0.0114879	0.82816	0.896708	0	0	-0.0584133	0.678196	0.534854	-1	472.833	-0.0901452	0.317821	0.432084	531.028	0.0467295	0.634441	0.727906	0	0	0.133445	-2.28546	0.0842773	-1	500.204	0.00266089	0.979664	0.988982	517.081	-0.101548	0.387029	0.554245	0	0
rs2722770	chr11	11214851	C	T	0.03	0.28	0.47	0.39	-	-	-	760.272	0.0374803	0.497147	0.638364	802.298	-0.00523603	0.919566	0.952622	0	0	-0.0673134	1.04645	0.354419	-1	867.251	-0.112398	0.116296	0.194757	1094.81	0.00286105	0.969397	0.980231	0	0	0.11586	-1.15158	0.313643	-1	928.006	0.0123419	0.884992	0.941125	1139.86	0.0503808	0.536496	0.685624	0	0
rs2655090	chr11	11214887	A	G	0.03	0.28	0.47	0.39	-	-	-	650.104	0.0554992	0.361947	0.511429	742.749	-0.0909886	0.141268	0.257843	0	0	-0.106461	2.04774	0.109972	-1	708.503	-0.176979	0.0139572	0.0333848	870.983	-0.101776	0.0982586	0.170129	0	0	0.0793887	-0.793602	0.471847	-1	769.609	-0.00608093	0.94827	0.974958	918.238	-0.020237	0.835265	0.908393	0	0
rs2722769	chr11	11228374	C	G	0.03	0.31	0.48	0.41	-	-	-	2085.03	-0.109158	0.000728238	0.00357936	1933.06	-0.0654647	0.0483098	0.113868	0	0	0.0494804	-2.57681	0.0615341	-1	2868.98	-0.105128	0.00953221	0.0240644	2693.42	-0.213122	1.04e-07	7.05e-07	0	0	-0.106614	1.69318	0.165673	-1	3011.11	-0.0326855	0.400601	0.566243	2785.12	-0.184375	0.000236867	0.00148995	0	0
rs2655100	chr11	11228528	A	G	0.03	0.31	0.47	0.41	-	-	A	2387.33	0.162986	1.14e-06	1.05e-05	2766.84	0.0593514	0.0537221	0.123244	1	0	-0.10097	2.72889	0.0525031	0.12942	2089.17	0.0591986	0.177795	0.274302	2656.41	0.0481004	0.262161	0.371942	0	0	-0.00998238	0.203355	0.848784	-1	2377.94	0.344694	2.87e-11	4.19e-10	2743.32	0.0710665	0.115801	0.235693	1	0
rs117760635	chr11	11576956	C	G	0	0.04	0.05	0.05	-	-	-	1274.13	0.0967093	0.0215858	0.0601131	603.546	0.117977	0.0474664	0.112255	0	0	0.0146355	-0.250747	0.814363	-1	1411.39	0.0639585	0.269417	0.380395	748.249	0.338719	2.59e-06	1.47e-05	0	1	0.276235	-3.05425	0.0378704	0.104172	1437.93	0.0505382	0.550126	0.696899	709.681	0.132049	0.259034	0.420544	0	0
rs1038908	chr11	12009415	T	C	0.5	0.56	0.86	0.61	-	-	-	1017.19	0.00895144	0.83951	0.903746	821.259	0.0333819	0.525426	0.662955	0	0	0.0413996	-1.43556	0.224464	-1	1013.1	0.0895907	0.231665	0.338406	849.141	-0.0486237	0.501312	0.61271	0	0	-0.139713	1.34225	0.250634	-1	988.106	-0.0483401	0.609751	0.74594	851.332	-0.113675	0.24129	0.400341	0	0
rs6485427	chr11	12087978	G	A	0.82	0.7	0.66	0.6	-	-	-	3497.67	0.00317024	0.904812	0.943484	3506.24	-0.0298303	0.261976	0.404542	0	0	-0.026548	0.85798	0.439272	-1	5223.11	0.0289472	0.362638	0.478115	4908.28	0.01121	0.726955	0.802496	0	0	-0.0171026	0.694489	0.525603	-1	5400.76	0.0553395	0.108548	0.22449	5354.43	0.186326	7.12e-05	0.000513003	0	1
rs12804930	chr11	12985744	C	T	0.14	0.2	0.03	0.2	-	C	-	1843.74	0.200084	2.13e-09	2.66e-08	2267.05	0.202746	1.12e-10	1.53e-09	1	1	-0.0164446	0.865479	0.435598	0.567434	2186.77	0.223881	1.65e-06	9.64e-06	2712.26	0.155044	0.000155776	0.000628936	1	1	-0.0662893	5.64308	0.00485541	0.0260542	2245.46	0.22858	0.000152798	0.00101464	2873.18	0.246057	1.84e-05	0.000148961	1	1
rs4353253	chr11	13310263	G	C	0.52	0.6	0.57	0.73	-	-	-	2291.96	0.0638621	0.0723041	0.155902	2219.31	-0.00209448	0.94953	0.969588	0	0	-0.0434695	0.965958	0.388766	-1	3192.21	-0.00854461	0.814823	0.868419	3029.72	-0.0688174	0.0528101	0.101357	0	0	-0.0604938	1.78355	0.149067	-1	3250.01	-0.0266845	0.607526	0.743954	3140.19	-0.0332939	0.52156	0.672746	0	0
rs12286864	chr11	13509116	T	A	0.27	0.45	0.28	0.63	-	-	-	1673.75	0.0858167	0.0233747	0.064032	1434.58	-0.0429476	0.289373	0.43574	0	0	-0.120437	2.71324	0.0533583	-1	1190.15	0.108792	0.108729	0.184262	1016.18	-0.0719829	0.286986	0.3998	0	0	-0.178378	1.95599	0.122115	-1	1215.01	0.0972932	0.202844	0.354281	1099.41	0.0863448	0.306616	0.471717	0	0
rs4756784	chr11	14270904	G	A	0.33	0.42	0.29	0.33	-	-	-	2542.82	-0.0679427	0.056038	0.127408	3040.09	-0.123779	4.3e-06	3.62e-05	0	0	-0.0242915	0.465422	0.66584	-1	3576.88	-0.121799	0.00680014	0.0180885	4278.37	-0.145489	5.12e-06	2.76e-05	0	0	-0.0213034	0.34878	0.744839	-1	3792.96	-0.0199348	0.665426	0.78739	4406.56	-0.130207	0.00602404	0.0231879	0	0
rs11023197	chr11	14380998	G	A	0.11	0.34	0.37	0.36	-	-	-	1283.45	-0.0840699	0.038564	0.0953285	1710.17	-0.0973301	0.00696967	0.0239735	0	0	-0.025781	0.574977	0.596101	-1	1303.35	-0.198341	0.00100645	0.00335759	1968.68	-0.195894	2.39e-06	1.36e-05	0	0	0.0070098	-0.141968	0.893969	-1	1395.07	-0.0684006	0.455423	0.614217	2150.85	-0.00310874	0.950418	0.975548	0	0
rs748093	chr11	14605469	G	A	0.19	0.07	0.15	0.09	-	-	-	906.204	-0.042213	0.4218	0.571199	901.81	0.0216369	0.655767	0.771959	0	0	0.0142958	-0.242246	0.820503	-1	991.819	-0.103648	0.112062	0.188933	972.644	-0.198715	0.00309715	0.00907077	0	0	-0.0954649	0.935955	0.402285	-1	1033.62	-0.0546754	0.478693	0.636088	1019.27	-0.127983	0.116847	0.237071	0	0
rs1108010	chr11	15216692	C	T	0.21	0.24	0.09	0.3	-	-	-	3530.01	-0.100511	0.000215349	0.00123645	3617.94	-0.0078428	0.772938	0.857446	0	0	0.0783599	-2.21897	0.0907161	-1	5064.99	-0.125301	8.9e-05	0.000378448	4951.32	-0.129725	1.93e-05	9.43e-05	0	0	-0.00306378	0.0935954	0.929931	-1	5121.06	-0.164912	1.98e-06	1.87e-05	5243.46	-0.0321772	0.455626	0.61443	0	0
rs2351958	chr11	16248020	C	A	0.46	0.54	0.54	0.42	-	-	-	1946.26	0.0177021	0.613467	0.737746	1926.78	-0.0108154	0.766139	0.852692	0	0	-0.0306684	0.711639	0.515991	-1	2645.54	-0.0599595	0.131694	0.2153	2736.64	-0.0197686	0.634755	0.728142	0	0	0.0410209	-0.836417	0.449977	-1	2829.61	0.0664663	0.24649	0.40632	2701.7	-0.129488	0.011728	0.0400135	0	0
rs55760503	chr11	16842105	G	C	0.14	0.15	0.08	0.25	-	-	-	1658.59	0.0467839	0.266374	0.40975	1911.15	0.0188374	0.591561	0.720136	0	0	-0.0220133	0.390105	0.716342	-1	2287.25	0.093579	0.0363485	0.0748228	2401.67	-0.148824	0.000784876	0.00269509	0	0	-0.243454	4.49517	0.0108627	-1	2313.2	0.0578664	0.338546	0.506628	2626.95	0.0427981	0.381308	0.548503	0	0
rs12223233	chr11	16919016	C	T	0.04	0.15	0.06	0.23	-	-	-	1589.2	-0.0513416	0.159179	0.28222	1258.16	-0.0594037	0.139609	0.255726	0	0	-0.00579297	0.188845	0.859408	-1	1693.13	-0.145474	0.0039207	0.0111791	1371.13	-0.105537	0.0486579	0.0948601	0	0	0.0412533	-0.475166	0.659452	-1	1797.45	-0.0388897	0.526905	0.677011	1416.86	-0.0800422	0.264362	0.426205	0	0
rs10832701	chr11	16947464	G	C	0.03	0.31	0.66	0.35	G	G	G	1290.36	0.204174	1.74e-06	1.57e-05	1326.75	0.0742172	0.0568453	0.128806	1	0	-0.137628	3.11388	0.0357374	0.0985622	2046.78	0.231065	1.97e-06	1.13e-05	2015.85	0.0938276	0.0347592	0.0721017	1	0	-0.138045	8.30073	0.00115025	0.0103949	2086.3	0.218058	2.49e-05	0.0001966	2001.59	0.00478769	0.925084	0.963689	1	0
rs4757506	chr11	17298277	A	G	0.12	0.19	0.09	0.21	-	-	-	163.756	0.218854	0.0547732	0.125266	130.98	0.263398	0.0391492	0.096412	0	0	0.072197	-0.507925	0.638234	-1	321.08	0.912583	1.37e-16	1.6e-15	224.084	0.788298	2.76e-09	2.15e-08	1	1	-0.116237	1.39819	0.234602	0.357013	254.267	0.293342	0.0581648	0.141094	202.14	0.488634	0.00680534	0.0257036	0	0
rs66807312	chr11	17368013	AG	A	0.03	0.31	0.34	0.33	-	-	-	1056.64	0.023721	0.602403	0.729057	1257.44	0.0965707	0.025017	0.0676975	0	0	0.0813089	-1.50771	0.206113	-1	1036.08	-0.0691138	0.294246	0.407513	1251.3	-0.0937118	0.0704162	0.128943	0	0	-0.0179432	0.273373	0.798101	-1	1096.81	0.0277107	0.739497	0.841928	1299.17	-0.0556767	0.458904	0.617738	0	0
rs199518026	chr11	17368017	T	TC	0.03	0.31	0.34	0.32	-	-	-	1308.95	-0.0536199	0.198668	0.331332	1186.09	0.0812782	0.0985476	0.19722	0	0	0.0940491	-2.64092	0.0575248	-1	1266.75	-0.0507948	0.359231	0.474737	1134.25	-0.077037	0.14186	0.228403	0	0	-0.0281567	1.02514	0.363242	-1	1220.58	-0.237227	0.00142459	0.00699324	1166.59	-0.0668858	0.500621	0.654737	0	0
rs34438900	chr11	17370194	A	AT	-1	-1	-1	-1	-	-	-	2245.64	-0.113265	0.000404953	0.00215703	2301.55	-0.072366	0.0227519	0.0626489	0	0	0.0442221	-1.15978	0.31065	-1	2618.41	-0.0954732	0.00941515	0.0238179	2631.18	-0.120633	0.00168405	0.00529323	0	0	-0.0242437	0.767204	0.485739	-1	2700.39	-0.0763836	0.076326	0.173914	2737.09	-0.0758534	0.156953	0.294778	0	0
rs7928810	chr11	17372443	C	A	0.96	0.68	0.63	0.66	-	-	-	3860.09	-0.106198	7.38e-05	0.00048168	3867.97	-0.0463843	0.0939904	0.190289	0	0	0.0647055	-2.21239	0.0913824	-1	5898.08	-0.106928	0.000588934	0.00208165	5895.9	-0.0919892	0.00157967	0.00499896	0	0	0.0156908	-0.534963	0.62103	-1	6157.61	-0.0506514	0.0999167	0.21204	6125.74	-0.0504718	0.0986027	0.210145	0	0
rs10535629	chr11	17375260	GGCA	G	0.96	0.67	0.63	0.64	-	-	-	741.438	0.173266	0.00171506	0.00732921	923.372	0.164538	0.000803291	0.00389292	1	1	0.0275108	-0.751291	0.494263	0.618554	1293.85	0.415069	3.11e-10	2.6e-09	1568.06	0.418248	1.22e-13	1.26e-12	1	1	0.00447358	-0.0551593	0.958657	0.970477	1195.56	0.144579	0.14669	0.280401	1444.99	0.141094	0.0404403	0.106597	0	0
rs12146443	chr11	17384498	T	C	0.96	0.68	0.63	0.66	-	-	-	25.156	0.215158	0.505209	0.645609	26.5069	0.106826	0.723265	0.822624	0	0	0.0446119	-0.120996	0.909529	-1	26.2538	0.293714	0.450733	0.563249	37.2227	0.626642	0.0712157	0.130168	0	0	0.354219	-1.28958	0.266708	-1	21.6794	-0.33891	0.590469	0.729495	34.742	0.392981	0.390094	0.556746	0	0
rs12146652	chr11	17384542	C	A	0.94	0.68	0.62	0.66	-	-	-	2378.36	0.0328665	0.284636	0.430444	2074.59	-0.0490826	0.131412	0.244452	0	0	-0.060062	1.73324	0.158082	-1	2796.51	-0.0957009	0.00813109	0.0210394	2512.55	-0.0770571	0.0741664	0.134658	0	0	0.0175792	-0.363847	0.734388	-1	2929.03	-0.0313032	0.461286	0.619636	2571.91	-0.0815181	0.116765	0.237011	0	0
rs10832776	chr11	17385224	C	A	0.95	0.68	0.63	0.66	-	-	-	2952.84	-0.101328	0.000375823	0.0020174	3196.85	-0.000578038	0.983802	0.991002	0	0	0.0705658	-1.59489	0.185965	-1	3027.91	-0.245621	4.44e-10	3.68e-09	3248.86	-0.102121	0.00882941	0.0225733	0	0	0.145983	-2.26424	0.0862754	-1	3259.18	-0.0958501	0.0541292	0.133564	3418.05	-0.0231722	0.647292	0.773496	0	0
rs4439492	chr11	17386733	C	T	0.95	0.68	0.63	0.66	-	-	-	3707.64	-0.0257388	0.310529	0.457699	4026.07	-0.0608802	0.0273945	0.072912	0	0	-0.0366218	1.77954	0.149764	-1	3377.36	0.0438293	0.241472	0.348805	3398.16	-0.0809449	0.024652	0.0541171	0	0	-0.127319	4.55735	0.0103596	-1	3337.61	-0.0610864	0.256871	0.41804	3401.32	-0.149972	0.000282224	0.00173637	0	0
rs11024268	chr11	17387982	A	G	0.96	0.68	0.63	0.66	-	-	-	1337.61	-0.00955242	0.811881	0.886125	1132.2	-0.115342	0.0108014	0.0343582	0	0	-0.0966169	3.00854	0.0396073	-1	1196.63	-0.0649844	0.290649	0.403526	1135.53	-0.0896795	0.209987	0.312765	0	0	-0.0302546	0.30459	0.775868	-1	1221.64	-0.0735919	0.3203	0.486934	1177.91	-0.0533591	0.468087	0.625577	0	0
rs2051772	chr11	17389850	G	A	0.95	0.68	0.63	0.66	-	-	-	2193.63	0.0911371	0.0076197	0.0257884	1761.03	-0.0530451	0.120948	0.230108	0	0	-0.112881	2.67422	0.0555617	-1	2989.44	0.0017612	0.958519	0.972734	2414.35	-0.0366824	0.468234	0.580705	0	0	-0.043176	0.688477	0.529003	-1	3126.57	0.0612334	0.167807	0.309326	2499.54	-0.00623491	0.910728	0.955378	0	0
rs11024271	chr11	17395540	T	C	0.96	0.68	0.63	0.66	-	-	-	1442.59	-0.185651	1.21e-06	1.11e-05	1548.22	-0.0530347	0.160396	0.283929	0	0	0.0738051	-2.90434	0.0439267	-1	1298.96	-0.20587	3.83e-05	0.000175958	1409.32	-0.122771	0.0365389	0.0751573	0	0	0.0769464	-1.0945	0.335222	-1	1362.22	-0.130435	0.138379	0.268551	1477.52	-0.054496	0.453664	0.612988	0	0
rs1557765	chr11	17403639	T	C	0.95	0.68	0.62	0.65	-	-	-	1851.64	-0.0752335	0.0222782	0.0615836	1966.3	-0.0565441	0.104108	0.205895	0	0	0.0065733	-0.349028	0.744667	-1	2106.8	-0.091007	0.0872096	0.154098	2161.91	-0.131338	0.0188846	0.0432135	0	0	-0.0418711	0.541327	0.617023	-1	2100.35	-0.173613	0.0111683	0.0385428	2200.89	-0.151299	0.00738102	0.02747	0	0
rs10734252	chr11	17404839	G	A	0.96	0.68	0.62	0.65	-	-	-	2514.78	-0.100048	0.0028188	0.011198	1713.56	-0.0374404	0.344769	0.494565	0	0	0.0693182	-2.63068	0.0581448	-1	2997.19	-0.037661	0.390533	0.505839	1963.94	-0.105471	0.0228721	0.0507554	0	0	-0.0664605	0.876724	0.430135	-1	3084.33	-0.0255448	0.544867	0.69271	2003.62	-0.117942	0.0465987	0.119284	0	0
rs1002226	chr11	17405617	C	T	0.91	0.67	0.62	0.65	-	T	-	957.916	0.137586	0.00507598	0.0184379	1094.99	0.248701	6.46e-08	6.97e-07	0	1	0.0852894	-1.51798	0.203628	0.333231	1302.17	0.0810311	0.119797	0.199381	1583.16	0.226814	9e-06	4.65e-05	0	1	0.149139	-3.47522	0.0254623	0.0805572	1407.07	0.227932	5.03e-05	0.000376544	1595.5	0.184025	0.00365213	0.0153147	1	0
rs5215	chr11	17408630	C	T	0.95	0.69	0.62	0.66	-	-	-	1053.71	-0.0162175	0.723575	0.822764	1558.52	0.0058066	0.872054	0.923478	0	0	0.0269217	-0.896182	0.420815	-1	1237.09	-0.016957	0.757677	0.826061	1938.39	-0.0515409	0.276865	0.388874	0	0	-0.0382124	1.09803	0.333849	-1	1257.29	-0.037555	0.586018	0.726059	2022.46	0.00322884	0.955637	0.977886	0	0
rs5219	chr11	17409572	T	C	0.97	0.7	0.62	0.66	-	-	-	236.27	0.146117	0.111988	0.217949	255.835	0.0591698	0.523296	0.660983	0	0	-0.0392363	0.411276	0.701951	-1	285.659	0.128797	0.254355	0.363006	363.918	0.376222	0.000105689	0.00044207	0	1	0.251399	-2.41483	0.0731711	0.165492	300.926	0.203768	0.101815	0.214346	332.061	0.061602	0.646885	0.773303	0	0
rs35271178	chr11	17411020	C	T	0.87	0.64	0.64	0.62	-	-	-	82.8816	0.276891	0.0771414	0.163631	0.691176	-0.585453	0.760539	0.848841	0	0	NA	NA	NA	-1	96.1617	0.405216	0.0709017	0.129674	1.61361	-0.713441	0.724085	0.800377	0	0	NA	NA	NA	-1	88.2836	0.119649	0.635183	0.766336	1.16657	-2.6213	0.323685	0.490532	0	0
rs2074314	chr11	17411821	C	T	0.97	0.7	0.62	0.67	-	-	-	2399.76	0.0498133	0.129747	0.242134	2143.51	-0.033334	0.283817	0.42966	0	0	-0.0968606	2.79338	0.0491422	-1	3352.21	0.0470687	0.170633	0.265165	3090.3	0.0286132	0.370666	0.486473	0	0	-0.0178023	0.745431	0.49743	-1	3299.58	-0.0680572	0.17468	0.318028	3176.29	0.0366014	0.412033	0.57664	0	0
rs7124355	chr11	17412960	A	G	0.96	0.73	0.62	0.71	-	-	-	691.592	-0.231581	0.000135309	0.000824631	789.216	-0.17179	0.000877384	0.00418581	0	0	0.10593	-2.90265	0.044001	-1	684.235	-0.115758	0.181408	0.278792	747.455	-0.192268	0.00620372	0.0167231	0	0	-0.0755806	0.965642	0.388906	-1	654.175	-0.333639	0.00200319	0.00925711	787.547	-0.109343	0.239812	0.3987	0	0
rs4148646	chr11	17415190	C	G	0.95	0.68	0.62	0.66	-	-	-	852.614	-0.175529	0.000619295	0.00310615	759.923	-0.133886	0.0311504	0.0804683	0	0	0.0559884	-0.539168	0.618381	-1	962.519	-0.199585	0.00313396	0.00915669	882.73	-0.201904	0.00921445	0.0233848	0	0	-0.00232127	0.0670799	0.949737	-1	975.003	-0.237151	0.00612486	0.0235155	951.99	-0.0463276	0.630239	0.761803	0	0
rs2074310	chr11	17421886	T	C	0.95	0.67	0.67	0.67	-	-	-	2708.84	-0.00772863	0.784212	0.866301	2530.52	0.0156556	0.58861	0.717709	0	0	0.0118746	-0.785964	0.475835	-1	4332.68	0.00830367	0.796408	0.855434	3927.52	-0.029606	0.386361	0.50164	0	0	-0.0369152	0.94694	0.39729	-1	4484.93	0.0385329	0.283614	0.447934	4128.21	0.0437742	0.229351	0.386412	0	0
rs3758949	chr11	17501063	C	T	0.29	0.47	0.35	0.4	-	-	-	3280.9	-0.0758498	0.00999815	0.0321903	3137.56	-0.0475906	0.082921	0.172799	0	0	0.0468333	-2.26892	0.0858299	-1	4793.8	-0.0703613	0.0381073	0.0778016	4528.28	-0.0642709	0.060523	0.113754	0	0	0.00632139	-0.202677	0.849279	-1	4891.91	-0.0820385	0.0482938	0.122691	4764.92	0.0136078	0.727117	0.833393	0	0
rs765989	chr11	17833617	C	T	0.56	0.67	0.88	0.48	-	-	-	1860.38	0.13712	0.000178918	0.00105605	1884.73	0.181296	6.54e-08	7.06e-07	1	1	0.0371883	-1.10552	0.33095	0.465092	2757.85	0.374684	1.06e-20	1.44e-19	2805.51	0.333175	2.06e-16	2.4e-15	1	1	-0.0421415	1.5223	0.202591	0.323287	2605.3	0.161097	0.00058321	0.00326481	2779.73	0.246536	1.61e-06	1.54e-05	1	1
rs1029499	chr11	17867235	C	T	0.17	0.2	0.35	0.22	-	-	-	910.721	-0.0560094	0.245725	0.385584	1033.03	-0.0917473	0.0718742	0.155298	0	0	-0.00905677	0.203444	0.848718	-1	781.311	-0.0881447	0.316029	0.430294	847.722	-0.124692	0.109265	0.185004	0	0	-0.0337107	0.257215	0.809702	-1	788.183	-0.135932	0.166403	0.30758	903.921	-0.00538625	0.949624	0.97548	0	0
rs1015445	chr11	17868673	T	C	0.12	0.47	0.45	0.4	-	-	-	740.678	0.221196	0.000120379	0.000745772	986.743	0.138743	0.00228665	0.00937388	1	1	-0.081908	1.40499	0.232723	0.363489	939.359	0.780713	2.36e-31	4.49e-30	1232.77	0.590215	1.71e-15	1.91e-14	1	1	-0.197402	2.31221	0.0818338	0.176804	780.888	0.266955	0.0106992	0.0371957	1005.87	-0.00710031	0.929903	0.966245	0	0
rs55889548	chr11	18400811	C	T	0.18	0.14	0.07	0.11	-	-	-	24.391	-0.24802	0.405014	0.554617	75.1658	-0.139333	0.441646	0.589692	0	0	0.0336887	-0.232763	0.827371	-1	37.7284	0.591573	0.0684579	0.125888	105.372	-0.0847296	0.71316	0.792109	0	0	-0.646178	2.2072	0.0919123	-1	29.265	-0.160191	0.707823	0.819009	117.486	0.157001	0.47753	0.634948	0	0
rs4757695	chr11	18690219	C	T	0.2	0.46	0.29	0.46	-	T	-	963.664	0.21969	3.67e-06	3.12e-05	1080.79	0.182569	2.37e-05	0.000171327	1	1	-0.0183954	0.486385	0.65214	0.74802	1505.58	0.268125	4.32e-06	2.36e-05	1817.51	0.478307	4.86e-24	7.31e-23	1	1	0.214523	-4.57197	0.0102455	0.0431363	1485.67	0.168704	0.00156983	0.00758196	1675.31	0.206697	8.74e-05	0.000613428	1	1
rs881504	chr11	18929269	G	T	0.09	0.3	0.33	0.35	-	-	-	1234.57	0.0659005	0.116324	0.223739	872.681	-0.00882627	0.862105	0.917407	0	0	-0.0728234	3.59541	0.0228514	-1	790.75	-0.0523457	0.523698	0.631765	580.914	0.188179	0.0262029	0.0570665	0	0	0.243739	-2.14591	0.0984321	-1	870.116	0.151294	0.087795	0.19278	587.224	0.155538	0.14418	0.276616	0	0
rs35383695	chr11	19798570	C	T	0.34	0.33	0.14	0.28	NA	NA	NA	NA	NA	NA	NA	NA	NA	NA	NA	NA	NA	NA	NA	NA	NA	NA	NA	NA	NA	NA	NA	NA	NA	NA	NA	NA	NA	NA	NA	NA	NA	NA	NA	NA	NA	NA	NA	NA	NA
rs10766626	chr11	20134168	T	C	0.35	0.76	0.5	0.88	C	-	-	1768.28	0.196276	1.63e-07	1.68e-06	1568.52	0.291903	1.55e-14	2.66e-13	1	1	0.115254	-6.44751	0.00297823	0.0180934	3605.87	0.933629	2.53e-23	3.74e-22	3112.57	1.02109	6.66e-128	5.07e-126	1	1	0.0969492	-1.87058	0.13474	0.245827	3111.34	0.536977	1.59e-38	5.8e-37	2720.69	0.665014	4.58e-36	1.59e-34	1	1
rs12421375	chr11	20150183	G	T	0.08	0.11	0.15	0.11	G	G	G	2047.88	1.30809	3.2e-99	1.87e-97	1762.24	1.0763	3.8e-193	2.85e-191	1	1	-0.217092	6.74041	0.00252477	0.0162747	2252.67	0.808354	3e-89	1.48e-87	1816.99	0.642237	1.09e-50	2.97e-49	1	1	-0.165664	9.05423	0.000824572	0.00921053	2575.65	1.05005	6.56e-120	5.03e-118	1991.27	0.799097	5.2e-63	2.74e-61	1	1
rs7935266	chr11	21793091	A	T	0.32	0.76	0.7	0.85	-	-	-	1131.07	-0.0531304	0.254798	0.396316	1538.02	-0.0178653	0.640194	0.759828	0	0	0.026179	-0.6373	0.55858	-1	1110.9	-0.129177	0.0366689	0.0753787	1400.65	-0.12725	0.0288428	0.0617288	0	0	0.00197758	-0.0732163	0.945149	-1	1156.09	-0.0818282	0.391641	0.558308	1501.34	0.00747153	0.914144	0.957255	0	0
rs7122423	chr11	21918206	C	T	0.07	0.1	0.02	0.17	T	-	-	1278.67	-0.00380334	0.926984	0.956931	792.361	0.203328	0.000182619	0.0010746	0	1	0.162492	-4.03133	0.0157162	0.0566361	901.904	-0.119836	0.0832757	0.148242	600.851	0.0607355	0.439803	0.552208	0	0	0.182694	-2.34543	0.0789088	-1	949.591	-0.0359863	0.638742	0.768771	605.579	0.014594	0.887058	0.942207	0	0
rs4922610	chr11	22101159	T	C	0.79	0.71	0.8	0.69	-	-	-	1993.24	-0.0888157	0.0109742	0.0347765	1655.34	-0.0569682	0.118696	0.226943	0	0	0.0091586	-0.180352	0.865645	-1	2967.53	-0.073861	0.0266461	0.0578727	2472.57	-0.102479	0.0390782	0.0794829	0	0	-0.0335169	0.593278	0.584915	-1	2990.03	-0.122779	0.00624731	0.0239176	2560.51	-0.0705854	0.087655	0.192567	0	0
rs4372455	chr11	22152088	T	C	0.67	0.22	0.23	0.09	-	-	-	1171.55	-0.0858717	0.039231	0.0965703	1407.07	-0.0302952	0.485895	0.629388	0	0	0.043769	-1.25297	0.278464	-1	1280.83	-0.0548318	0.425945	0.539221	1509.16	-0.172149	0.000950064	0.00318999	0	0	-0.111227	1.11672	0.326665	-1	1321.84	-0.0336721	0.56428	0.707976	1619.02	-0.0347281	0.503692	0.657071	0	0
rs1447514	chr11	22362296	C	T	0.09	0.19	0.1	0.12	T	-	-	1522.37	0.112533	0.00450122	0.0166005	1565.16	0.14857	0.000119889	0.000743081	0	1	0.0590411	-3.97004	0.0165382	0.0585839	1942.24	0.2564	1.22e-05	6.12e-05	1900.94	0.218742	3.69e-06	2.04e-05	1	1	-0.0363628	0.835827	0.450273	0.568729	1922.49	0.164357	0.00741121	0.0275386	1956.71	0.229698	0.000150339	0.00100028	0	1
rs1566378	chr11	22774799	A	C	0.26	0.71	0.4	0.66	-	-	-	917.751	-0.0540563	0.337404	0.487042	616.809	-0.122882	0.0436307	0.104965	0	0	-0.0965465	4.07325	0.0151824	-1	999.546	0.0250923	0.69755	0.779353	557.248	-0.288844	8.31e-05	0.000355924	0	0	-0.315156	4.39398	0.0117461	-1	999.603	-0.0454076	0.586661	0.726455	576.052	-0.263959	0.00515804	0.0203606	0	0
rs2058372	chr11	22806648	C	T	0.44	0.39	0.44	0.39	-	-	-	1690.33	-0.0916339	0.0166299	0.048737	1705.06	-0.0938375	0.00849879	0.0281491	0	0	0.00729643	-0.133096	0.900545	-1	2091.86	-0.0836884	0.0469397	0.0921366	2204.28	-0.133473	0.00226667	0.00690396	0	0	-0.0510175	1.55727	0.1944	-1	2096.88	-0.150541	0.00836137	0.030364	2229.38	-0.173779	0.00971028	0.0342566	0	0
rs971535	chr11	23145520	C	T	0.29	0.55	0.24	0.54	-	-	-	3007.3	0.08422	0.00430332	0.0159491	2857.36	0.0653161	0.0229149	0.062995	0	0	-0.0253223	0.91037	0.414124	-1	4192.87	0.290651	6.98e-10	5.71e-09	4007.07	0.347498	1.09e-15	1.23e-14	1	1	0.0590263	-2.21361	0.0912585	0.192605	4130.69	0.188005	2.9e-06	2.68e-05	3904.25	0.216763	5.67e-06	4.99e-05	1	1
rs7933756	chr11	23334478	T	G	0.27	0.2	0.08	0.33	-	-	-	2163.53	-0.0765694	0.0170271	0.049696	2382.18	-0.0413384	0.164786	0.289195	0	0	0.0175823	-0.555149	0.608374	-1	2690.36	-0.0371573	0.363368	0.47875	2990.97	-0.128492	0.00347645	0.010042	0	0	-0.0924284	2.68256	0.0550818	-1	2661.27	-0.14163	0.000827145	0.00440638	3023.14	-0.167908	0.00479187	0.019196	0	0
rs72874880	chr11	24586676	A	C	0.27	0.16	0.03	0.12	-	-	-	2015.17	0.000664479	0.983793	0.991002	1994.15	-0.0464901	0.179686	0.308481	0	0	-0.031937	0.591287	0.586125	-1	2310.19	-0.135611	0.00649926	0.0174084	2334.92	-0.215994	3.41e-05	0.00015799	0	0	-0.0833451	0.94841	0.396625	-1	2360.29	-0.144411	0.00358864	0.0150748	2424.23	-0.175809	0.000520013	0.00295522	0	0
rs11028098	chr11	24694464	C	T	0.24	0.36	0.55	0.43	-	-	-	202.656	-0.207799	0.0393533	0.0968006	709.376	-0.0102085	0.860299	0.91641	0	0	0.0420787	-0.320074	0.764934	-1	156.082	-0.605117	0.000110982	0.000461633	694.188	-0.187334	0.024237	0.0533278	0	0	0.426135	-2.44324	0.0709602	-1	179.185	-0.214995	0.370627	0.538193	723.538	-0.138475	0.293277	0.456931	0	0
rs11028419	chr11	25115347	A	G	0.21	0.18	0.06	0.23	-	-	-	19.6389	0.21275	0.527071	0.664294	40.4362	0.0447282	0.85466	0.913375	0	0	-0.23217	0.656855	0.547145	-1	10.9216	-0.165033	0.788821	0.849504	33.2762	0.188134	0.637596	0.730345	0	0	0.446282	-0.528781	0.624939	-1	16.8827	0.90106	0.147737	0.281642	36.2251	0.345734	0.410459	0.575394	0	0
rs2404125	chr11	25464191	T	G	0.2	0.65	0.86	0.59	-	-	-	2235.75	-0.0226605	0.486917	0.630235	1720.69	0.00610874	0.859447	0.915908	0	0	0.0211732	-2.3071	0.0822943	-1	2351.87	0.101442	0.0149798	0.0354783	1673.35	-0.051017	0.279327	0.391476	0	0	-0.151093	3.27539	0.0306334	-1	2324.92	0.00150143	0.981192	0.98956	1640.58	-0.180308	0.00181552	0.00855107	0	0
rs61885269	chr11	25931932	T	C	0.08	0.23	0.52	0.25	-	-	-	819.808	-0.0800607	0.108902	0.21311	993.891	-0.149828	0.00105476	0.00488684	0	0	-0.0713806	2.59159	0.0605826	-1	841.572	-0.15317	0.0495151	0.096128	1126.35	-0.206707	0.00237258	0.00718273	0	0	-0.0519775	0.379454	0.723636	-1	883.766	-0.0824877	0.438867	0.600297	1187.48	-0.117577	0.118853	0.239841	0	0
rs10835323	chr11	28422109	G	A	0.19	0.6	0.27	0.51	-	-	-	4085.23	0.0444447	0.069657	0.151551	3598.55	-0.00325463	0.900983	0.941543	0	0	-0.03932	2.84635	0.0465672	-1	5172.95	0.0770877	0.0234624	0.0518732	4377.44	-0.104515	0.0120003	0.0293871	0	0	-0.18448	3.43577	0.0263957	-1	5011.95	-0.0830006	0.0301519	0.0846941	4526.86	-0.0764111	0.065295	0.15439	0	0
rs7108101	chr11	28568914	G	T	0.32	0.61	0.24	0.5	-	-	-	1834.37	-0.0369229	0.311152	0.458234	2055.01	-0.036549	0.336607	0.48601	0	0	0.0226757	-0.609517	0.575106	-1	1750.01	-0.128697	0.0273119	0.0589862	1920.07	-0.0823886	0.112295	0.189279	0	0	0.0494271	-0.559528	0.605649	-1	1754.09	-0.193768	0.00287132	0.0125545	1999.77	-0.0355824	0.671338	0.791675	0	0
rs1322507	chr11	29795497	T	C	0.1	0.19	0.34	0.19	-	-	-	1847.58	-0.018027	0.612241	0.73693	1262.3	-0.0284755	0.506449	0.646519	0	0	0.00223513	-0.0590821	0.955721	-1	2321.47	0.0686939	0.0886493	0.15624	1528.92	0.13155	0.0219796	0.0491062	0	0	0.0600605	-1.14575	0.315787	-1	2363.95	0.0506491	0.46272	0.621014	1500.27	0.012382	0.856981	0.922103	0	0
rs1856039	chr11	29846601	C	T	0.16	0.12	0.23	0.17	C	C	-	509.162	0.394167	4.56e-10	5.94e-09	472.62	0.134092	0.0601258	0.134547	1	0	-0.24151	5.02823	0.00734265	0.0331627	601.942	0.58921	1.4e-09	1.12e-08	569.7	0.427757	3.9e-06	2.14e-05	1	1	-0.154083	3.57215	0.0233309	0.0767873	573.885	0.412946	0.00088883	0.00466385	577.251	0.398938	0.000765312	0.00413318	1	1
rs623837	chr11	30193060	G	A	0.57	0.27	0.21	0.37	-	-	-	880.316	0.179017	0.000762754	0.00372727	554.283	0.0152116	0.819871	0.891167	1	0	-0.142856	1.58723	0.187652	0.313855	920.395	-0.0499173	0.40928	0.523334	601.591	-0.251081	0.00844039	0.0217064	0	0	-0.216385	2.16565	0.0962783	-1	948.257	-0.0322816	0.729406	0.834898	589.332	-0.400967	0.000629713	0.00349136	0	0
rs7122731	chr11	30207239	G	A	0.03	0.23	0.21	0.37	-	A	-	2048.84	-0.0131723	0.706316	0.809988	2209.5	-0.049569	0.125678	0.236688	0	0	-0.0292485	1.03573	0.358835	-1	2925.82	-0.0301467	0.416108	0.529892	3204.68	0.130017	8.04e-05	0.00034504	0	1	0.160849	-4.05465	0.0154166	0.0572715	2995.14	-0.0335911	0.444536	0.605533	3100.35	-0.0333414	0.431507	0.59367	0	0
rs683054	chr11	30226286	T	C	0.57	0.47	0.69	0.4	-	-	-	2400.78	0.0329913	0.270452	0.414262	2279.21	-0.00581432	0.853479	0.912547	0	0	-0.0327092	1.04967	0.353102	-1	2983.3	0.00898829	0.807869	0.864013	2995.31	-0.0529193	0.182276	0.279903	0	0	-0.062291	1.21986	0.289522	-1	3114.76	0.0627423	0.141821	0.273211	3160.96	0.032947	0.526788	0.676997	0	0
rs2032490	chr11	31712904	C	T	0.26	0.6	0.67	0.76	-	-	-	1819.29	-0.0136631	0.725518	0.824422	1569.27	0.0651888	0.102727	0.203787	0	0	0.109531	-2.00105	0.115977	-1	1462.66	0.057365	0.314352	0.428578	1237.04	0.045522	0.505483	0.61602	0	0	-0.0169071	0.334606	0.754732	-1	1447.98	-0.0419867	0.604784	0.741945	1258.66	0.0262699	0.737484	0.840764	0	0
rs7121491	chr11	31961992	T	A	0.13	0.24	0.61	0.21	-	-	-	2384.78	-0.102432	0.000765135	0.00373617	2181.83	-0.127782	0.000119108	0.000738918	0	0	-0.0187881	0.756997	0.491194	-1	3084.05	-0.141528	0.000781503	0.00268624	2987.91	-0.197826	2.97e-07	1.9e-06	0	0	-0.0560842	1.0044	0.372017	-1	3132.01	-0.16904	0.00394435	0.0162948	3016.63	-0.242562	7.67e-07	7.65e-06	0	0
rs4512791	chr11	32164177	G	A	0.37	0.16	0.24	0.18	-	-	-	3210.96	-0.0711181	0.00655593	0.0228239	2838.41	-0.0875861	0.0020967	0.00873325	0	0	0.000742905	-0.0317041	0.976227	-1	4465.89	-0.1396	6.89e-05	0.000300236	3817.23	-0.115	0.00330852	0.00960425	0	0	0.0248182	-0.813959	0.461347	-1	4622.98	-0.109139	0.0540109	0.133346	4003.24	-0.0451958	0.380831	0.548052	0	0
rs11605182	chr11	33312652	G	A	0	0.07	0	0.11	-	-	-	1737.16	-0.0166488	0.625417	0.748015	1643.87	0.0396045	0.256313	0.397847	0	0	0.0736347	-4.68523	0.00941105	-1	1096.17	-0.155954	0.0166145	0.0387441	1067.15	0.121119	0.134405	0.218909	0	0	0.272539	-3.00426	0.0397747	-1	1161.81	-0.0556877	0.440607	0.602188	1050.74	0.00959976	0.900575	0.949951	0	0
rs1176359	chr11	33956132	A	G	0.73	0.6	0.39	0.7	-	-	-	975.471	0.0473564	0.568661	0.70131	905.041	0.0290306	0.551229	0.685516	0	0	-0.00533228	0.0904796	0.932256	-1	1005.53	0.0513551	0.475351	0.587747	875.536	0.100401	0.155825	0.245952	0	0	0.0456853	-0.496179	0.645795	-1	1006.92	-0.0151273	0.877927	0.936971	876.238	0.0326531	0.661133	0.784062	0	0
rs11608027	chr11	34514412	C	T	0.1	0.12	0.25	0.08	-	-	-	792.69	-0.109733	0.0520116	0.120281	967.449	-0.0657532	0.207048	0.341421	0	0	0.00284491	-0.0623461	0.953278	-1	884.68	-0.222025	0.000556789	0.00197893	1063.46	-0.0572848	0.306634	0.420394	0	0	0.168605	-2.80803	0.0484138	-1	988.511	0.0377095	0.624216	0.757485	1098.71	-0.0340218	0.74374	0.844864	0	0
rs836106	chr11	34570951	G	C	0.43	0.17	0.59	0.15	-	-	-	2171.79	0.00731319	0.820704	0.891857	2029.65	0.0114173	0.723351	0.822652	0	0	-0.0145748	0.659845	0.545411	-1	2944.8	0.0450844	0.34801	0.463361	2628.75	-0.0776282	0.111948	0.188765	0	0	-0.12294	1.79308	0.147421	-1	3000.57	0.0317077	0.607848	0.744214	2714.21	-0.054676	0.272781	0.435312	0	0
rs76738862	chr11	34847474	C	A	0.09	0.07	0.06	0.08	-	-	-	1582.11	0.279994	4.16e-05	0.000284962	1693.97	0.278117	1.96e-12	3.01e-11	1	1	-0.027023	0.584781	0.590091	0.703905	2776.18	0.83844	3.13e-86	1.5e-84	2795.22	0.859726	5.31e-75	2.2e-73	1	1	0.0190141	-0.656764	0.547198	0.652505	2266.41	0.287675	1.23e-06	1.19e-05	2219.56	0.241293	3.82e-06	3.46e-05	1	1
rs12294047	chr11	34951606	T	C	0.4	0.11	0.11	0.12	-	-	-	2071.83	0.0537344	0.149845	0.269894	1516.23	0.052002	0.187918	0.318759	0	0	-0.00113849	0.0334548	0.974915	-1	3199.01	0.038808	0.302895	0.416327	2245.67	0.0841876	0.06433	0.119651	0	0	0.0451543	-1.14003	0.317901	-1	3325.07	0.079333	0.05043	0.126875	2299.82	0.084945	0.137943	0.26809	0	0
rs7105545	chr11	35257588	T	A	0.98	0.84	0.93	0.71	-	-	-	2028.69	0.014224	0.674115	0.785886	2046.27	-0.0244905	0.505956	0.646073	0	0	-0.076309	2.40224	0.0741757	-1	2288.76	-0.125308	0.00608595	0.0164649	2330.37	-0.0872367	0.0850662	0.150793	0	0	0.0374399	-1.44475	0.222036	-1	2451.3	0.00702241	0.886579	0.942016	2398.57	-0.0713256	0.170296	0.312649	0	0
rs3794086	chr11	35329809	C	A	0.13	0.41	0.49	0.36	-	-	-	147.317	-0.10794	0.38902	0.538621	292.256	0.0554172	0.528772	0.665445	0	0	0.173811	-1.40628	0.232368	-1	198.064	-0.211274	0.295449	0.408718	383.04	0.00490793	0.964566	0.976518	0	0	0.289447	-0.886441	0.425459	-1	203.738	-0.194188	0.25408	0.414824	378.297	-0.107575	0.456147	0.61501	0	0
rs7949056	chr11	35999988	C	T	0.62	0.46	0.72	0.41	-	-	-	1663.66	-0.111951	0.00254202	0.0102463	2037.3	-0.0429563	0.21444	0.350478	0	0	0.0980785	-3.13629	0.0349726	-1	2011.33	-0.10828	0.044587	0.0884327	2311.15	-0.140987	0.0116946	0.0286905	0	0	-0.0339301	0.270126	0.800428	-1	2065.69	-0.0999355	0.0386092	0.10308	2498.36	0.0187455	0.746088	0.84677	0	0
rs904549	chr11	36101932	G	A	0.65	0.28	0.43	0.28	-	-	-	958.46	-0.014832	0.758843	0.847649	808.076	-0.0682538	0.19375	0.325458	0	0	0.00326084	-0.0856877	0.935832	-1	1343.29	-0.0461265	0.434341	0.547076	1206.47	0.13277	0.0353098	0.0731006	0	0	0.179334	-1.583	0.18859	-1	1347.73	-0.108225	0.185359	0.331296	1166.37	-0.0315543	0.74058	0.842663	0	0
rs10836501	chr11	36145136	C	G	0.27	0.21	0.34	0.24	-	-	-	1395.49	0.081381	0.0665469	0.146018	1511.68	0.0704476	0.0566465	0.12843	0	0	-0.0209078	0.490989	0.649153	-1	1727.74	0.183036	0.00278909	0.00828188	1789.98	0.036243	0.530506	0.637226	1	0	-0.149641	1.71442	0.161602	0.274405	1715.85	0.0988129	0.143521	0.27575	1879.03	0.106682	0.058479	0.141678	0	0
rs904556	chr11	36177551	A	G	0.23	0.55	0.92	0.7	-	-	-	2381.58	-0.0488781	0.0973711	0.19554	2870.53	-0.0332123	0.255092	0.3965	0	0	0.0324373	-1.56275	0.193148	-1	3209.28	-0.110279	0.014927	0.0353843	3860.96	-0.106367	0.00251316	0.00756554	0	0	0.00673902	-0.119517	0.910628	-1	3379.48	-0.0293856	0.552682	0.699282	4072.7	-0.0195884	0.716402	0.825816	0	0
rs5030445	chr11	36522260	T	C	0.49	0.89	0.87	0.87	-	-	-	1736.74	-0.0404572	0.312686	0.45989	1834.47	-0.0171039	0.635106	0.756017	0	0	0.00505875	-0.128218	0.904164	-1	2217.48	-0.0766279	0.0813002	0.145263	2433.77	0.0582482	0.128964	0.211658	0	0	0.137446	-2.7925	0.0491861	-1	2237.13	-0.122654	0.0128066	0.0429756	2486.84	0.0507769	0.310927	0.47644	0	0
rs7937526	chr11	39563776	C	T	0.41	0.7	0.79	0.7	-	-	-	223.198	0.0107929	0.909258	0.946281	134.951	0.147876	0.235301	0.374367	0	0	0.225379	-4.57133	0.0102504	-1	176.905	-0.030474	0.829457	0.879911	101.658	-0.0697282	0.717225	0.795468	0	0	-0.0376576	0.25297	0.81276	-1	172.098	-0.187335	0.33	0.49764	108.3	0.0492809	0.825479	0.901592	0	0
rs7945226	chr11	40579505	C	T	0.41	0.62	0.65	0.4	-	-	-	1468.46	0.0789073	0.0421692	0.102155	1294.68	0.0854661	0.0418168	0.101509	0	0	-8.45e-05	0.00442802	0.996679	-1	1636.46	-0.00836757	0.854607	0.89797	1566.98	0.114346	0.0806434	0.144261	0	0	0.117433	-1.47394	0.214506	-1	1695.57	0.0232259	0.714413	0.82444	1523.48	-0.0348839	0.677079	0.796216	0	0
rs7928273	chr11	41212174	C	A	0.01	0.1	0	0.13	-	-	-	1597.38	0.052913	0.158028	0.280807	1280.55	0.0722802	0.099001	0.197841	0	0	0.0198143	-0.952567	0.394751	-1	1729.26	0.0679203	0.231702	0.338408	1395.88	0.0062354	0.898875	0.931168	0	0	-0.0596576	0.977243	0.383783	-1	1723.32	-0.0105409	0.842894	0.913581	1424.9	-0.00299927	0.967943	0.983632	0	0
rs7950595	chr11	41557729	T	G	0.7	0.44	0.67	0.58	-	-	-	394.385	-0.0490977	0.541755	0.676917	366.081	-0.0767823	0.333779	0.482969	0	0	0.024762	-0.323868	0.762265	-1	479.787	0.0973093	0.399668	0.514452	384.796	-0.0627589	0.489969	0.602066	0	0	-0.136454	0.812123	0.462286	-1	468.419	-0.0400502	0.766018	0.860924	368.513	-0.269459	0.121048	0.24307	0	0
rs922370	chr11	41687050	C	A	0.13	0.63	0.73	0.72	-	-	-	2172.21	-0.00527001	0.869542	0.921684	2526.73	0.0557141	0.0672233	0.147349	0	0	0.039916	-1.14645	0.31553	-1	2492.34	-0.0690395	0.102386	0.175974	2813.53	-0.000751738	0.984311	0.989744	0	0	0.070762	-1.56466	0.192712	-1	2551.93	-0.0699503	0.24742	0.407529	2892.11	0.00903748	0.823944	0.900499	0	0
rs57878954	chr11	41806607	T	C	0.59	0.11	0.02	0.08	T	-	T	1929.72	0.235899	1.48e-10	2.01e-09	2043.98	0.167479	6.13e-07	5.87e-06	1	1	-0.0804764	3.22849	0.0320212	0.0923637	2906.98	0.496788	5.4e-32	1.06e-30	3022.11	0.379552	7.89e-26	1.27e-24	1	1	-0.11644	2.4635	0.0694299	0.160036	2981.49	0.499688	2.67e-19	5.73e-18	2930.6	0.237912	1.02e-07	1.12e-06	1	1
rs67591021	chr11	41899539	GA	G	-1	-1	-1	-1	-	-	-	996.531	-0.111452	0.0150312	0.0449304	1047	-0.0476968	0.27338	0.417704	0	0	0.078135	-2.97039	0.0411285	-1	736.559	-0.0619036	0.40437	0.51897	838.054	-0.0840452	0.151753	0.240739	0	0	-0.0155332	0.333411	0.755568	-1	726.71	-0.177178	0.090196	0.196452	828.727	-0.189827	0.0462676	0.118617	0	0
rs12271525	chr11	41901861	G	A	0.13	0.06	0.25	0.09	-	-	-	1291.93	-0.0285413	0.499876	0.640736	1291.27	-0.105178	0.0192712	0.0547527	0	0	-0.103598	2.43201	0.0718251	-1	1071.75	-0.0728161	0.182708	0.280351	1023.01	-0.0982234	0.15048	0.239166	0	0	-0.0276869	0.487058	0.651703	-1	1124.13	-0.00312125	0.964405	0.981904	1018.22	-0.185517	0.0356026	0.0967125	0	0
rs7928200	chr11	41902533	A	G	0.13	0.06	0.25	0.09	-	-	-	1909.82	-0.0926241	0.0076473	0.0258429	2239.17	-0.113408	0.000256825	0.00144205	0	0	-0.0318699	1.09509	0.33499	-1	2291.9	-0.13454	0.00371915	0.0106722	2829.16	-0.154945	0.000350385	0.00130991	0	0	-0.0207779	0.345656	0.747015	-1	2334.44	-0.152134	0.00364259	0.0152823	2794.61	-0.268869	3.1e-10	4.22e-09	0	0
rs34792144	chr11	41905344	TG	T	0.13	0.06	0.25	0.09	-	-	-	476.448	-0.0462152	0.536639	0.672082	639.24	-0.0831767	0.170243	0.296115	0	0	-0.0616442	0.693729	0.526032	-1	279.986	0.0339158	0.746441	0.81792	465.778	0.115345	0.29777	0.411126	0	0	0.0661673	-0.627051	0.564638	-1	262.554	-0.231048	0.092442	0.200437	455.762	-0.0127079	0.918927	0.960392	0	0
rs12788548	chr11	41906381	C	T	0.13	0.06	0.25	0.09	T	-	-	117.054	0.0164009	0.908846	0.946022	125.507	0.434042	0.00149689	0.0065293	0	1	0.304051	-3.43895	0.0263191	0.0801243	55.8798	-0.883371	0.000920887	0.00310517	92.573	0.605206	0.00550656	0.0150668	0	0	1.52314	-7.0766	0.00210445	-1	67.5722	-0.290024	0.489637	0.645346	98.6289	0.696554	0.201859	0.35288	0	0
rs12789350	chr11	41906784	C	T	0.13	0.06	0.25	0.09	-	-	-	741.04	-0.261211	9.48e-07	8.86e-06	738.579	-0.132776	0.015476	0.0459645	0	0	0.0829138	-2.14511	0.098521	-1	460.51	-0.455574	5.95e-06	3.18e-05	503.461	-0.0626024	0.543524	0.648888	0	0	0.388168	-2.53708	0.0641797	-1	518.517	-0.152356	0.237977	0.396894	488.073	-0.227077	0.0405817	0.106907	0	0
rs12289711	chr11	41909977	A	G	0.13	0.05	0.25	0.09	-	-	-	952.366	-0.0766408	0.125317	0.236303	1080.57	-0.0676058	0.118057	0.226041	0	0	0.0362803	-0.778971	0.479509	-1	903.497	-0.0893712	0.246268	0.354467	1033.48	0.119832	0.0589741	0.111333	0	0	0.206745	-2.81775	0.0479374	-1	949.131	-0.0129505	0.907184	0.95307	1116.74	0.264869	0.00931679	0.0331497	0	0
rs9804537	chr11	41911274	C	T	0.13	0.05	0.25	0.09	-	-	-	1785.88	-0.0604569	0.104116	0.205895	1822.5	-0.0151031	0.685493	0.794197	0	0	-0.0253162	0.30018	0.778994	-1	2116.73	-0.140327	0.00024841	0.000962026	2187.85	-0.0730925	0.0926616	0.162062	0	0	0.0656209	-1.43474	0.224681	-1	2318.35	0.0557438	0.2268	0.383308	2176.69	-0.160699	0.00555253	0.0216598	0	0
rs12288738	chr11	41912299	T	C	0.13	0.06	0.25	0.09	-	-	-	2141.25	-0.0333935	0.295466	0.441839	2003.82	-0.0692724	0.0440966	0.10573	0	0	-0.0526933	2.02441	0.11293	-1	2681.97	-0.149435	2.76e-05	0.000130533	2596	-0.160998	1.93e-05	9.43e-05	0	0	-0.0127851	0.520777	0.630021	-1	2810.19	-0.0817364	0.0713392	0.16509	2664.02	-0.155891	0.00275876	0.0121252	0	0
rs1588439	chr11	41914606	G	A	0.13	0.06	0.24	0.09	-	-	-	2453.91	-0.0461624	0.116501	0.223857	2189.82	-0.00130403	0.967086	0.981347	0	0	0.0372942	-2.9027	0.0439988	-1	2102.18	-0.0483991	0.293318	0.406478	1867.03	0.0129825	0.812989	0.867158	0	0	0.0599087	-0.993249	0.376809	-1	2186.16	-0.00433417	0.948707	0.975209	1907.32	0.00452733	0.942686	0.972705	0	0
rs9300039	chr11	41915366	C	A	0.13	0.06	0.24	0.09	-	-	-	97.8631	-0.0293492	0.846824	0.908457	1748.28	-0.0553008	0.151147	0.271839	0	0	-0.0346276	0.462948	0.667467	-1	71.248	-0.367825	0.0719519	0.131256	1494.89	0.0357395	0.496636	0.608373	0	0	0.411626	-4.90367	0.00802279	-1	88.918	0.226878	0.36349	0.531906	1479.88	-0.0633985	0.28723	0.451446	0	0
rs11036622	chr11	41916166	C	T	0.13	0.06	0.24	0.09	-	-	-	926.86	-0.206463	7.43e-05	0.000484087	1039.62	-0.164311	0.000514065	0.00265042	0	0	0.00639655	-0.144004	0.892461	-1	486.355	-0.274862	0.00639364	0.0171664	551.809	-0.232503	0.0146051	0.0347128	0	0	0.0395979	-0.241086	0.821342	-1	534.987	-0.057255	0.625285	0.758155	582.142	-0.141381	0.228025	0.384606	0	0
rs7942415	chr11	41918016	G	A	0.13	0.05	0.24	0.09	-	-	-	2143.42	-0.10372	0.00144413	0.00635256	1806.39	-0.0145769	0.673759	0.785886	0	0	0.111461	-4.27362	0.0129129	-1	2324.54	-0.186027	5.11e-07	3.17e-06	1937.11	-0.0556356	0.252176	0.36085	0	0	0.129999	-2.56967	0.0620006	-1	2360.53	-0.21606	9.85e-05	0.000683747	1985.68	-0.0521129	0.356881	0.525364	0	0
11:41918733:GT	chr11	41918733	G	GT	NA	NA	NA	NA	-	-	-	1288.9	0.00808039	0.839552	0.903746	1016.71	0.028042	0.527358	0.664407	0	0	0.0394736	-1.42802	0.226473	-1	900.221	-0.103363	0.121755	0.202041	697.193	-0.137272	0.06044	0.113655	0	0	-0.0329047	0.640017	0.556981	-1	932.05	-0.0728914	0.517232	0.669576	688.768	-0.251523	0.0122032	0.0413005	0	0
rs12787647	chr11	41919024	G	A	0.13	0.06	0.24	0.09	-	-	-	1270	-0.0598479	0.17368	0.300503	1254.81	0.0101947	0.808952	0.883643	0	0	0.0706173	-3.04447	0.0382347	-1	871.232	-0.0844206	0.23995	0.347003	854.832	-0.0104936	0.882663	0.918714	0	0	0.074309	-0.797558	0.469792	-1	881.254	-0.123694	0.0837321	0.186163	836.511	-0.150596	0.153854	0.290388	0	0
rs12285430	chr11	41919963	G	A	0.13	0.05	0.24	0.09	-	-	-	973.035	-0.0918329	0.0482105	0.113671	703.693	-0.0286421	0.613835	0.738057	0	0	0.0437803	-0.901838	0.418137	-1	882.701	-0.0592542	0.361183	0.476752	577.152	-0.00734329	0.922963	0.947853	0	0	0.0508009	-2.01898	0.11363	-1	893.601	-0.0950542	0.292676	0.456588	541.188	-0.274136	0.0116622	0.0398192	0	0
rs11036624	chr11	41921670	T	C	0.13	0.05	0.19	0.08	-	-	-	489.78	-0.175616	0.00674047	0.0233458	1005.84	0.00142113	0.975797	0.986597	0	0	0.115036	-1.72848	0.158964	-1	238.031	0.00603128	0.962513	0.975172	761.353	0.128352	0.141435	0.227773	0	0	0.114725	-1.62083	0.18037	-1	260.786	0.192756	0.269112	0.431193	773.761	0.104988	0.29063	0.454489	0	0
rs11036625	chr11	41922572	C	A	0.13	0.06	0.24	0.09	-	-	-	665.266	0.070937	0.234525	0.373484	777.202	0.0710373	0.188097	0.319022	0	0	-0.0347389	1.04724	0.354096	-1	526.815	-0.0180132	0.845897	0.89163	662.293	0.180038	0.0289399	0.0618777	0	0	0.205561	-1.3554	0.246771	-1	554.053	0.0590239	0.592507	0.731678	616.761	-0.0862632	0.418712	0.582769	0	0
rs7119926	chr11	41923642	A	G	0.13	0.06	0.24	0.09	-	-	-	126.333	0.164902	0.229788	0.367896	1617.5	0.100747	0.0116679	0.0365965	0	0	-0.0275215	0.213035	0.841716	-1	123.723	-0.0333686	0.891268	0.925347	1401.24	0.0637002	0.191954	0.291149	0	0	0.244816	-0.733803	0.50376	-1	106.369	-0.607967	0.0315707	0.087892	1499	0.182541	0.0159124	0.0508412	0	0
rs12804210	chr11	41924423	T	C	0.13	0.05	0.19	0.09	-	-	-	2692.97	0.0317311	0.332569	0.481726	2377.17	-0.0591617	0.0635579	0.140641	0	0	-0.0680461	1.18083	0.303089	-1	3244.75	-0.0508848	0.206619	0.308834	2815.62	-0.127859	0.0018111	0.00564911	0	0	-0.0768207	1.84901	0.138148	-1	3360.55	-0.020367	0.687357	0.804093	2918.9	-0.092595	0.0243789	0.0714407	0	0
rs7114241	chr11	41925527	T	C	0.09	0.06	0.25	0.1	-	-	-	1951.84	-0.191152	5.26e-09	6.34e-08	2191.85	-0.0901925	0.0040148	0.0150661	0	0	0.0858885	-3.42673	0.0266154	-1	2015.22	-0.203183	0.00010042	0.000422521	2260.26	-0.161176	0.000305532	0.00115796	0	0	0.0443684	-0.708257	0.517876	-1	2071.82	-0.192967	0.000479936	0.00275697	2332.71	-0.137373	0.013442	0.0447512	0	0
rs7128743	chr11	41925699	C	A	0.09	0.06	0.24	0.1	-	-	-	1052.21	-0.0493316	0.280892	0.42639	1251.38	0.0546595	0.19561	0.327644	0	0	0.0754699	-1.05707	0.350093	-1	1294.19	-0.082984	0.144713	0.231998	1490.81	-0.0858879	0.0973729	0.168943	0	0	-0.00238082	0.0327816	0.975419	-1	1305.22	-0.12838	0.0295627	0.083317	1519.01	-0.102455	0.139295	0.269707	0	0
rs11500415	chr11	41926727	C	T	0.09	0.06	0.24	0.1	-	-	-	1903.85	-0.0559767	0.0953385	0.19223	1806.89	-0.0279242	0.425461	0.57493	0	0	0.0389772	-1.72779	0.159094	-1	2059.75	-0.104048	0.0706128	0.129233	1957.31	-0.111341	0.00508427	0.014077	0	0	-0.00123215	0.0183575	0.986233	-1	2055.61	-0.183053	0.016152	0.0513755	1998.54	-0.11943	0.0415691	0.109018	0	0
rs12802634	chr11	41929562	T	C	0.09	0.05	0.19	0.09	-	-	-	1516.82	-0.0652312	0.122732	0.232386	1034.81	-0.0505675	0.274854	0.419197	0	0	-0.00398745	0.0608682	0.954384	-1	1330.43	0.0176478	0.751799	0.822087	967.189	-0.250991	0.000534748	0.00191067	0	0	-0.273448	2.77132	0.0502629	-1	1328.41	-0.0566443	0.408318	0.573406	959.908	-0.357164	0.000170175	0.0011152	0	0
rs12284657	chr11	41932047	A	G	0.09	0.06	0.24	0.1	-	-	-	1753.55	0.0443138	0.247677	0.38788	1572.87	-0.0536349	0.193016	0.324569	0	0	-0.0643546	1.52157	0.202767	-1	1987.54	0.114183	0.0103952	0.0259273	1769.58	0.0648359	0.226169	0.332188	0	0	-0.0476807	0.664847	0.542519	-1	1959.04	0.00442405	0.950243	0.975548	1679.37	-0.160355	0.014718	0.0479687	0	0
rs71466952	chr11	41932671	TG	T	0.09	0.06	0.24	0.1	-	-	-	1868.53	-0.0864269	0.00905049	0.0296344	2479	-0.109285	0.000531515	0.00272738	0	0	-0.0418928	1.4276	0.226584	-1	1262.29	-0.0209232	0.696922	0.77891	1624.34	-0.146158	0.00402677	0.0114429	0	0	-0.125879	4.25601	0.0130952	-1	1284.86	-0.0413434	0.641439	0.770299	1640.08	-0.192601	0.0137572	0.0455084	0	0
rs11499853	chr11	41937818	C	A	0.09	0.06	0.24	0.1	-	-	-	2018.87	-0.150862	4.89e-06	4.06e-05	1913.99	-0.148327	7.59e-06	6.08e-05	0	0	0.0366409	-1.10824	0.329905	-1	1674.07	-0.223086	2.27e-07	1.47e-06	1619.72	-0.0936663	0.0372255	0.076267	0	0	0.127952	-3.2187	0.0323204	-1	1691.24	-0.265068	1.6e-05	0.000131642	1559.77	-0.284633	6.9e-05	0.000499889	0	0
rs34848032	chr11	41940458	T	A	0.09	0.06	0.24	0.1	-	-	-	1167.88	-0.00699477	0.869408	0.92164	1332.42	-0.103245	0.0196451	0.0556743	0	0	-0.105129	4.44721	0.011271	-1	429.554	-0.0192877	0.851192	0.895692	448.784	0.00648678	0.945005	0.96308	0	0	0.0343267	-0.220205	0.836493	-1	407.905	-0.245261	0.176771	0.320365	459.827	0.00530977	0.96358	0.98164	0	0
rs11037459	chr11	43540614	G	A	0.45	0.11	0.1	0.12	-	-	-	1852.87	-0.0813726	0.0164679	0.0483219	1683.3	-0.0920725	0.0118501	0.0370818	0	0	-0.00465925	0.217302	0.838607	-1	2402.13	-0.0717942	0.0658251	0.121944	2186.2	-0.156981	0.00150707	0.0047951	0	0	-0.0886145	1.26436	0.274754	-1	2421.53	-0.120698	0.0171791	0.0538293	2323.56	-0.0462297	0.521666	0.672746	0	0
rs11037729	chr11	43926677	C	T	0.13	0.4	0.27	0.24	-	-	-	2743.2	-0.101588	0.00130553	0.00582263	2794.23	-0.104284	0.000529887	0.00272251	0	0	0.00789743	-0.183759	0.863142	-1	3572.81	-0.148849	2.95e-05	0.00013881	3850.52	-0.156977	1.07e-05	5.45e-05	0	0	-0.00797564	0.161483	0.879542	-1	3718.35	-0.101491	0.00684066	0.025808	3883.57	-0.205423	9.27e-06	7.9e-05	0	0
rs12794341	chr11	44014589	C	T	0.02	0.27	0.08	0.26	-	-	-	1331.85	-0.0799781	0.0524169	0.121011	1173.65	-0.0707971	0.106076	0.208914	0	0	0.0199449	-0.531588	0.623162	-1	2025.9	0.0648082	0.211219	0.31446	1837.48	0.0739098	0.0821965	0.146631	0	0	0.0116754	-0.227523	0.831173	-1	2003.29	-0.0385298	0.559859	0.704357	1824.09	-0.0151097	0.8085	0.890407	0	0
rs2074038	chr11	44087989	G	T	0.02	0.07	0.28	0.11	-	T	-	1742.32	0.236138	1.06e-09	1.35e-08	1901.06	0.212896	7.28e-09	8.66e-08	1	1	-0.00772224	0.139158	0.89605	0.932735	2559.63	0.68462	4.4e-14	4.63e-13	3026.76	0.951197	1.57e-86	7.57e-85	1	1	0.273253	-6.6868	0.00260105	0.0171523	2238.8	0.293722	9.59e-07	9.46e-06	2397.91	0.34472	7.14e-08	8.01e-07	1	1
rs934178	chr11	44585933	T	C	0.65	0.46	0.2	0.48	-	-	-	3056.98	0.182612	3.14e-11	4.51e-10	3201.73	0.122386	4.6e-05	0.00031127	1	1	-0.0645085	2.38993	0.0751735	0.164352	4072.14	0.0870353	0.0111806	0.0275803	4293.66	0.0404877	0.331682	0.446828	0	0	-0.047771	1.25989	0.276206	-1	4254.48	0.142114	0.000672786	0.00369717	4422.04	0.0569079	0.201395	0.352471	1	0
rs3802785	chr11	44995441	C	T	0.12	0.19	0.22	0.17	-	-	-	1367.53	0.0118306	0.7707	0.85572	1235.15	0.0133982	0.747702	0.839085	0	0	-0.00514365	0.26242	0.805959	-1	1703.73	-0.0435845	0.325198	0.440072	1433.68	-0.105965	0.0512015	0.0986913	0	0	-0.064252	0.927662	0.406091	-1	1756.35	-0.0234059	0.762507	0.8587	1536.56	0.0275759	0.614752	0.749589	0	0
rs10742747	chr11	45284774	G	A	0.47	0.73	0.35	0.86	-	A	-	2607.1	0.270127	7.71e-07	7.28e-06	1821.7	0.21554	0.000345309	0.00187638	1	1	-0.0409258	1.2746	0.271459	0.405123	4016.2	1.06469	4.74e-30	8.79e-29	2436.71	1.12192	6.08e-37	1.32e-35	1	1	0.0582726	-8.51177	0.00104503	0.0101084	2765.83	0.110403	0.0616811	0.147605	1751.92	0.298103	7.33e-07	7.33e-06	0	1
rs58838647	chr11	45355151	A	T	-1	-1	-1	-1	-	-	-	2917.43	-0.0656578	0.0300082	0.078372	2756.43	-0.0889493	0.00140761	0.00621626	0	0	-0.0132332	0.593851	0.584567	-1	3242.55	-0.270234	3.2e-12	3.04e-11	2957.04	-0.16551	3.86e-06	2.13e-05	0	0	0.107883	-4.00921	0.0160071	-1	3432.29	-0.166956	0.000388316	0.00229181	3127.16	-0.0693222	0.0787697	0.177769	0	0
rs34043764	chr11	45837457	G	A	0.05	0.48	0.2	0.5	-	-	-	2114.57	-0.0143653	0.699104	0.804713	1829.28	-0.101547	0.00813449	0.0271626	0	0	-0.0966281	3.43095	0.0265126	-1	3553.72	-0.000897607	0.983196	0.988771	2830.07	-0.148292	9.67e-05	0.000407414	0	0	-0.146427	3.17269	0.0337705	-1	3670.57	0.0217469	0.678881	0.797639	2924.32	-0.123916	0.0269214	0.0772621	0	0
rs11607182	chr11	45838114	G	A	-1	-1	-1	-1	-	-	-	660.143	0.108379	0.0535298	0.122949	562.848	0.066552	0.289372	0.43574	0	0	-0.0431806	0.653233	0.549251	-1	707.806	0.138408	0.0725442	0.13214	586.427	0.224205	0.0028276	0.00837595	0	1	0.0917013	-2.7792	0.0498593	0.127323	758.828	0.260875	0.00548412	0.0214464	586.609	0.162273	0.165035	0.305797	0	0
rs11607883	chr11	45839709	G	A	0.06	0.49	0.21	0.5	-	-	-	2577.84	-0.0337783	0.245249	0.384928	2433.66	-0.0137284	0.651411	0.768709	0	0	-0.00837377	0.23006	0.829332	-1	3467.44	-0.0058633	0.893487	0.927116	3245.7	-0.0205312	0.602672	0.699406	0	0	-0.0133793	0.457321	0.671177	-1	3448.37	-0.0933841	0.0304847	0.0854865	3317.64	-0.0267865	0.512287	0.665026	0	0
rs12805422	chr11	45839889	G	A	0.07	0.52	0.23	0.53	-	-	-	2060.6	-0.134979	7.37e-05	0.000481191	2167.92	-0.0630935	0.047374	0.112093	0	0	0.0680926	-3.06713	0.0373973	-1	2254.57	-0.210327	1.32e-06	7.75e-06	2458.07	-0.171801	0.000988891	0.00330636	0	0	0.0355411	-0.499258	0.643808	-1	2275	-0.256376	5.33e-05	0.00039766	2645.28	-0.022648	0.689153	0.805287	0	0
rs7112505	chr11	45840939	A	T	0.06	0.49	0.23	0.5	-	-	-	1403.66	-0.0944907	0.0172305	0.0502242	1529.06	-0.0468491	0.250355	0.391188	0	0	0.043947	-1.37355	0.241536	-1	1541.59	-0.237658	8.42e-07	5.09e-06	1632.4	-0.0693371	0.300206	0.413558	0	0	0.160649	-1.7481	0.155361	-1	1659.7	-0.0872577	0.100798	0.212905	1697.88	-0.0247937	0.702784	0.815559	0	0
rs11038672	chr11	45846498	C	G	0.07	0.49	0.23	0.5	-	-	-	1378.54	0.306798	5.01e-14	8.42e-13	1348.72	0.358612	1.23e-18	2.6e-17	1	1	0.0295741	-0.835647	0.450363	0.579372	1304.95	0.103721	0.135177	0.219902	1269.71	0.188558	0.000902134	0.00305186	0	1	0.0896347	-0.726084	0.507995	0.619709	1456.24	0.33145	0.000304074	0.00184886	1284.99	0.156082	0.0195591	0.0598269	1	0
rs6485644	chr11	45855998	C	T	0.05	0.48	0.23	0.5	-	-	-	1813.57	0.0563854	0.122512	0.2321	1752.89	-0.00209293	0.954424	0.972523	0	0	-0.0745868	1.75531	0.154058	-1	2076.61	0.0142556	0.752573	0.822428	2087.95	0.0218766	0.63376	0.727372	0	0	0.00732396	-0.0910288	0.931846	-1	2290.3	0.217675	1.11e-05	9.33e-05	2257.24	0.173075	0.000490406	0.00281305	1	1
rs7105751	chr11	45856973	G	A	0.05	0.48	0.23	0.5	-	-	-	634.973	-0.0901059	0.147553	0.266441	678.32	0.0161192	0.778464	0.861623	0	0	0.0555048	-0.591443	0.58603	-1	240.034	0.203172	0.137589	0.222777	270.243	-0.255986	0.0401889	0.081254	0	0	-0.451965	3.47581	0.0254488	-1	238.387	0.118673	0.494631	0.649802	288.359	-0.132798	0.304168	0.469075	0	0
rs12419690	chr11	45858584	G	A	0.11	0.52	0.27	0.52	-	-	-	1309.18	-0.11765	0.00876949	0.0288967	1301.41	-0.0715784	0.0741026	0.158663	0	0	0.0871899	-1.38944	0.237043	-1	1488.13	-0.0526216	0.373343	0.488905	1383.17	-0.205478	0.00280149	0.00831139	0	0	-0.155589	1.37985	0.239744	-1	1518.23	-0.0633887	0.284723	0.449024	1417.79	-0.201904	0.00474224	0.0190141	0	0
rs6485645	chr11	45862353	A	G	0.05	0.48	0.29	0.5	-	-	-	980.01	-0.00621501	0.904709	0.943484	1062.19	0.0404277	0.399607	0.549402	0	0	0.0553994	-1.46487	0.216818	-1	1507.95	0.153598	0.145787	0.233304	1577.31	0.18223	0.00177337	0.00554425	0	1	0.0393979	-0.501836	0.642147	0.732226	1421.62	-0.0852375	0.213215	0.367161	1568.43	0.100648	0.28375	0.447991	0	0
rs7121611	chr11	45864142	T	A	0.05	0.5	0.24	0.49	-	-	-	1260.12	-0.0869147	0.0512639	0.11894	1010.63	-0.106852	0.0254681	0.0686977	0	0	0.0213875	-0.317154	0.766991	-1	675.756	-0.130831	0.148934	0.236962	519.147	-0.00568471	0.951625	0.968216	0	0	0.131877	-0.867164	0.434775	-1	674.439	-0.21002	0.0533158	0.132089	504.723	-0.164775	0.163783	0.303937	0	0
rs6485646	chr11	45865764	G	A	0.05	0.5	0.24	0.49	-	-	-	41.0112	-0.240928	0.291627	0.43848	29.373	-0.0222523	0.934208	0.960926	0	0	0.132992	-0.753736	0.492946	-1	32.0372	-0.671316	0.0837782	0.148921	15.118	-0.511624	0.398896	0.51371	0	0	NA	NA	NA	-1	43.49	0.203576	0.596268	0.734976	21.0578	0.405937	0.508145	0.660861	0	0
rs12807179	chr11	45866139	G	A	0.05	0.5	0.24	0.49	-	-	-	931.412	0.056242	0.220748	0.3579	975.969	0.100313	0.0415042	0.100823	0	0	0.0620299	-1.0698	0.34497	-1	1090.31	-0.0221956	0.739171	0.812389	1038.12	-0.0111142	0.881232	0.917721	0	0	0.00774788	-0.0928828	0.930463	-1	1112.47	-0.0329209	0.723113	0.830994	1070.57	0.00600606	0.942367	0.972449	0	0
rs10838524	chr11	45870177	A	G	0.06	0.53	0.24	0.52	-	-	-	2867.61	-0.0348701	0.196429	0.328607	3477.87	-0.0671274	0.0150416	0.0449515	0	0	-0.0372474	2.0447	0.110353	-1	3600.63	-0.0916694	0.0123977	0.0301958	4583	0.021021	0.571555	0.673017	0	0	0.112292	-1.79886	0.146433	-1	3687.53	-0.0909237	0.0642722	0.152695	4527.53	-0.0859086	0.0401735	0.106143	0	0
rs12794698	chr11	45871861	G	A	0.07	0.5	0.24	0.49	-	G	-	3786.11	0.924944	5.66e-249	4.89e-247	3600.46	0.895418	4.86e-195	3.69e-193	1	1	-0.0400107	2.51849	0.065462	0.149799	5461.1	0.886235	3.32e-144	2.92e-142	5064.55	0.840623	4.01e-121	2.87e-119	1	1	-0.046499	3.25202	0.031316	0.0918231	6533.42	1.21848	5.8e-199	5.83e-197	6265.06	1.24439	6.14e-270	6.95e-268	1	1
rs11605924	chr11	45873091	A	C	0.05	0.5	0.24	0.49	-	-	-	2743.57	-0.11331	8.89e-05	0.000569693	2897.38	-0.0395661	0.156535	0.278815	0	0	0.0868325	-2.52024	0.0653401	-1	4095.2	-0.118803	0.00122166	0.00399157	4274.36	-0.143527	2.81e-05	0.000132558	0	0	-0.0235517	0.507161	0.638724	-1	4107.38	-0.184123	1.77e-06	1.68e-05	4384.46	-0.138175	0.00275017	0.0120914	0	0
rs11038694	chr11	45878123	G	A	0.05	0.5	0.24	0.49	A	A	A	7753.29	3.21386	0	0	9608.91	3.64571	0	0	1	1	0.419999	-20.3308	3.46e-05	0.00084731	7277.79	2.69485	0	0	8866.48	3.02629	0	0	1	1	0.329392	-8.96993	0.000854753	0.00939202	8093.91	2.83065	0	0	10558.5	3.26782	0	0	1	1
rs7945565	chr11	45878992	A	G	0.05	0.5	0.24	0.49	-	-	-	1678.22	-0.056681	0.112709	0.218846	1726.31	-0.0216647	0.57573	0.706476	0	0	0.00427211	-0.148492	0.88914	-1	1797.67	-0.152936	0.00188136	0.00583853	1806.74	-0.121633	0.0489589	0.0953228	0	0	0.0263671	-0.214424	0.840704	-1	1864.97	-0.11471	0.025332	0.0736573	1816.77	-0.177361	0.00664592	0.0251861	0	0
rs1401419	chr11	45879739	T	C	0.05	0.5	0.24	0.49	-	-	-	1940.19	0.050651	0.123245	0.233095	1852.03	0.0763221	0.0231003	0.0633883	0	0	0.0251291	-1.0502	0.352886	-1	2279.63	0.0713693	0.111256	0.187762	2183.43	0.160265	3.96e-05	0.000181369	0	1	0.0906882	-1.78488	0.148835	0.262371	2324.47	0.0607038	0.309808	0.47538	2204.07	0.119557	0.0288127	0.0817329	0	0
rs7933420	chr11	45896797	T	A	-1	-1	-1	-1	-	-	-	2194.89	-0.0290001	0.33991	0.489155	2796.15	0.0334423	0.244918	0.384685	0	0	0.0465216	-2.71536	0.0532416	-1	3023.98	-0.138109	0.00646917	0.0173416	3796.93	-0.0396035	0.264432	0.374494	0	0	0.101647	-1.66209	0.17183	-1	3225.64	-0.0174109	0.777623	0.868913	3941.15	-0.00145846	0.97636	0.987273	0	0
rs2959103	chr11	45970084	T	C	0.74	0.93	1	0.91	-	-	-	2588.85	0.0540588	0.0706782	0.153278	2708.5	0.103286	0.00193825	0.00816658	0	1	0.0507851	-1.26028	0.276077	0.408417	3198.09	0.0557206	0.20325	0.30492	3329.5	0.147886	0.000411625	0.00151367	0	1	0.092643	-2.54647	0.0635433	0.151215	3212.08	-0.00135383	0.97628	0.987273	3376.1	0.119814	0.0252228	0.073419	0	0
rs7947269	chr11	47246985	C	T	0.55	0.69	0.31	0.78	-	-	-	969.316	1.33309	4.14e-131	2.7e-129	1398.73	1.28922	1.91e-167	1.34e-165	1	1	-0.0441885	1.10744	0.330213	0.465004	1097.04	0.770829	7.61e-44	1.82e-42	1543.57	0.84451	2.69e-62	9.19e-61	1	1	0.0748149	-1.93177	0.125559	0.236736	1190.62	0.90077	2.89e-30	8.72e-29	1728.61	1.03996	7.26e-68	4.03e-66	1	1
rs2596397	chr11	47247621	G	A	0.57	0.7	0.26	0.8	-	-	-	2626.01	0.0479333	0.112157	0.218149	2961.97	0.000947792	0.972175	0.984955	0	0	-0.0425905	1.63376	0.177647	-1	2665.92	0.0302459	0.478182	0.590218	2920.23	-0.107078	0.00386661	0.0110506	0	0	-0.138622	5.41495	0.00563589	-1	2738.1	0.0386439	0.41525	0.579575	3052.44	-0.0479375	0.383675	0.551149	0	0
rs2633082	chr11	47248050	C	G	0.52	0.65	0.29	0.74	-	-	-	3352.3	0.365189	1.18e-39	4.17e-38	3781.17	0.422483	5.94e-64	2.88e-62	1	1	0.043182	-2.04271	0.110602	0.215705	3938.62	0.277803	3.96e-16	4.53e-15	4386.95	0.254101	1.16e-15	1.3e-14	1	1	-0.023234	0.651873	0.550043	0.655421	4195.58	0.380734	3.29e-17	6.55e-16	4858.39	0.45363	2.09e-28	6.03e-27	1	1
rs2957873	chr11	47249294	G	A	0.57	0.7	0.31	0.8	-	-	-	1839.55	-0.0110209	0.752792	0.843335	1537.28	-0.0440579	0.253614	0.394931	0	0	-0.0391906	0.97668	0.38403	-1	1657.07	-0.175401	0.000267687	0.0010287	1307.38	-0.196144	0.000244915	0.000949857	0	0	-0.0211951	0.579604	0.593259	-1	1626.54	-0.31027	0.000369372	0.00219152	1386.05	-0.0928503	0.210146	0.363629	0	0
rs4647757	chr11	47259993	G	A	0.4	0.28	0.68	0.2	-	-	-	1548.21	0.0840132	0.0331884	0.0844711	2241.43	0.11719	0.00024831	0.00139948	0	1	0.0279622	-1.09343	0.335636	0.469275	1814.08	0.239626	4.11e-07	2.59e-06	2562.22	0.116385	0.0342512	0.0712233	1	0	-0.126271	1.72489	0.159634	0.272473	1751.29	0.0769302	0.25407	0.414824	2628.82	0.12021	0.0149494	0.0485117	0	0
rs4752973	chr11	47269159	T	C	0.42	0.28	0.69	0.2	-	-	-	1225.4	-0.109862	0.00938872	0.0305638	1367.62	-0.170362	3.83e-05	0.000264173	0	0	-0.0824435	2.13594	0.0995412	-1	1358.48	-0.145029	0.0125349	0.0305023	1593.43	-0.0561537	0.18743	0.285873	0	0	0.0932158	-1.74918	0.155164	-1	1393.43	-0.143554	0.0653893	0.154559	1621.52	-0.0747697	0.268545	0.430643	0	0
rs11039149	chr11	47276675	A	G	0.02	0.18	0.03	0.27	-	-	-	1199.49	-0.0780737	0.0833033	0.173388	1119.52	-0.0437223	0.314075	0.46143	0	0	0.0482022	-1.06697	0.346104	-1	1362.25	-0.149863	0.0276643	0.0596613	1283.44	0.0651072	0.229406	0.335899	0	0	0.22293	-2.7503	0.0513586	-1	1407.61	-0.126292	0.0745158	0.170655	1228.2	-0.133525	0.125643	0.250135	0	0
rs11039154	chr11	47278502	C	T	0.02	0.18	0.04	0.28	C	C	C	4143.44	0.758192	1.02e-216	8.18e-215	3372.68	0.412633	2.52e-54	1.12e-52	1	1	-0.343247	21.2242	2.91e-05	0.000740806	5119	0.717065	9.53e-94	5.02e-92	4225.72	0.371636	5.87e-25	9.13e-24	1	1	-0.345456	7.17178	0.00200147	0.0143429	5629.64	0.877852	1.11e-169	1.03e-167	4562.13	0.503222	9.14e-26	2.45e-24	1	1
rs10501320	chr11	47293799	G	C	0.02	0.16	0.0017	0.26	-	-	-	1814.08	0.141093	2.9e-05	0.000206674	2109.28	0.199888	7.36e-09	8.75e-08	1	1	0.0407986	-1.21463	0.291304	0.426852	2739.05	0.44206	4.83e-31	9.19e-30	3079.71	0.388462	9.16e-25	1.41e-23	1	1	-0.0530917	1.67367	0.169509	0.284014	2506.72	0.147027	0.003852	0.0160312	2986.09	0.24471	3.57e-06	3.24e-05	0	1
rs4752977	chr11	47300429	T	C	0.41	0.28	0.58	0.17	-	-	-	819.564	-0.0281654	0.607246	0.732945	1116.02	0.100673	0.0181144	0.0521999	0	0	0.133117	-3.2761	0.0306127	-1	329.906	0.143776	0.181032	0.278278	488.101	0.0967501	0.288596	0.401403	0	0	-0.0521672	0.565474	0.601963	-1	336.804	0.140509	0.37784	0.544794	507.583	0.136585	0.267628	0.429736	0	0
rs7944419	chr11	47301225	C	T	0.02	0.18	0.03	0.28	-	-	-	3463.08	-0.081393	0.00259268	0.0104194	3991.99	-0.0674588	0.00794712	0.0266095	0	0	-0.0102214	0.324815	0.761599	-1	3903.35	-0.138622	6.85e-05	0.000298488	4663.38	-0.00105505	0.971683	0.981659	0	0	0.138648	-5.95323	0.00399542	-1	3964.04	-0.165778	1.49e-06	1.43e-05	4919.5	0.0810724	0.0510194	0.127785	0	0
rs11039165	chr11	47312689	A	G	0.02	0.17	0.03	0.27	-	-	-	3645.39	0.00709278	0.785463	0.867036	3414.66	0.0427054	0.130676	0.243462	0	0	0.0402336	-3.16949	0.0338743	-1	4200.95	-0.0361853	0.294355	0.407622	3981.41	-0.0216694	0.514725	0.624123	0	0	0.013793	-0.448089	0.677288	-1	4356.19	-0.000567734	0.988521	0.993607	4120.08	0.00715782	0.870327	0.931628	0	0
rs10838687	chr11	47312892	T	G	0.43	0.29	0.63	0.21	-	-	-	2026.84	-0.0860829	0.00689	0.0237375	1682.3	-0.0824343	0.0325926	0.0832964	0	0	0.0247921	-0.755677	0.491902	-1	2125.92	-0.196819	5.31e-05	0.000237765	1829.56	-0.0618087	0.19375	0.293246	0	0	0.136849	-1.68748	0.166785	-1	2150.19	-0.236047	0.000178351	0.00116256	1822.11	-0.146623	0.00918986	0.032807	0	0
rs11530166	chr11	47321966	C	T	0.38	0.28	0.63	0.2	-	-	-	2891.22	0.3392	1.24e-33	3.85e-32	3366.65	0.433297	1.48e-60	6.97e-59	1	1	0.0639415	-2.21899	0.0907139	0.189286	3218.89	0.219822	3.63e-08	2.58e-07	3744.33	0.217127	9.73e-10	7.86e-09	1	1	-0.00192873	0.0395336	0.970359	0.978704	3401.13	0.302394	5.64e-08	6.41e-07	4080.31	0.378404	3.26e-14	5.62e-13	1	1
rs7944584	chr11	47336320	A	T	0.02	0.18	0.03	0.28	-	-	-	72.7798	-0.672484	0.000194138	0.00113308	105.984	-0.00655128	0.962237	0.977823	0	0	0.652235	-4.40775	0.011621	-1	70.1245	-0.885647	0.000118387	0.00049107	117.251	-0.0396079	0.848281	0.893482	0	0	0.815189	-2.30926	0.0820988	-1	84.8077	-0.289406	0.284336	0.448654	132.268	0.235209	0.295586	0.459365	0	0
rs6485751	chr11	47336442	G	C	0.41	0.28	0.63	0.21	-	-	-	956.607	-0.0276056	0.562339	0.695804	651.587	-0.0518171	0.372296	0.522049	0	0	-0.0456796	3.07599	0.037076	-1	729.649	-8.81e-05	0.999158	0.999313	503.746	-0.183933	0.0223094	0.0497194	0	0	-0.176431	1.68733	0.166814	-1	788.216	0.148728	0.221584	0.37714	530.43	-0.0975512	0.489622	0.645346	0	0
rs4752979	chr11	47339180	A	G	0.42	0.28	0.63	0.21	-	-	-	2293.33	-0.0739424	0.0189321	0.0540359	2747.63	-0.108827	0.000279373	0.00155122	0	0	-0.0267408	0.824183	0.456143	-1	2633.01	-0.0704014	0.0493647	0.0959051	3254.78	-0.181148	8.05e-06	4.2e-05	0	0	-0.110433	2.941	0.0423471	-1	2847.83	0.0855616	0.180041	0.324502	3396.18	-0.125228	0.0278059	0.079378	0	0
rs12222581	chr11	47342019	A	T	0.41	0.28	0.62	0.22	-	-	-	624.883	0.271377	1.64e-05	0.0001232	638.864	0.163103	0.0083774	0.0278496	1	0	-0.0769913	1.06717	0.346023	0.478921	742.109	0.0177458	0.823682	0.874955	692.957	0.0817591	0.40576	0.520088	0	0	0.0527771	-0.461859	0.668184	-1	799.892	0.157813	0.0387353	0.103376	725.554	0.141758	0.128303	0.253968	0	0
rs2290148	chr11	47346145	G	A	0.4	0.28	0.58	0.17	-	-	-	1090.32	-0.178106	0.000180821	0.00106495	1308.94	-0.0863216	0.0534436	0.122793	0	0	0.0872667	-1.29658	0.264516	-1	1514.85	-0.223514	5.42e-06	2.9e-05	1789.63	-0.0910259	0.0312848	0.0660946	0	0	0.132217	-4.41948	0.0115155	-1	1662.02	-0.0165266	0.766788	0.861574	1856.76	-0.0547299	0.291431	0.455265	0	0
rs11039182	chr11	47346723	T	C	0.02	0.18	0.03	0.28	-	-	-	2363.51	-0.135792	8.35e-06	6.63e-05	2846.78	-0.112433	0.000104376	0.000656895	0	0	-0.00811631	0.238288	0.823367	-1	2406.31	-0.0186864	0.643432	0.735592	3066.31	-0.0463561	0.207213	0.309522	0	0	-0.0282462	0.769851	0.484332	-1	2324.29	-0.194201	0.00480726	0.0192347	3081.32	-0.105015	0.0184006	0.0568767	0	0
rs7124958	chr11	47347260	C	T	0.4	0.28	0.58	0.17	-	-	-	3365.4	-0.0181876	0.479784	0.623756	3048.82	0.0069793	0.804432	0.880829	0	0	0.0276557	-1.74906	0.155187	-1	4438.44	-0.00309618	0.929812	0.952492	4021.14	-0.00914692	0.829788	0.880187	0	0	-0.00842306	0.116209	0.913088	-1	4482.07	-0.0437011	0.34024	0.508035	4029.07	-0.0739965	0.0360496	0.0976192	0	0
rs753993	chr11	47349969	C	A	0.52	0.3	0.62	0.21	-	-	-	2168.74	-0.0260385	0.455037	0.602502	2059.44	0.0354964	0.301198	0.448053	0	0	0.044677	-2.06542	0.107788	-1	3350.87	0.0763226	0.0194026	0.044206	3274.94	0.0875442	0.0152813	0.0360847	0	0	0.0091866	-0.211869	0.842567	-1	3375.44	0.0297721	0.641719	0.770429	3139.92	-0.104287	0.0439376	0.113725	0	0
rs2305280	chr11	47350287	G	A	0.44	0.33	0.62	0.25	-	-	-	1653.78	-0.0075119	0.831624	0.898223	1304.85	0.0484089	0.272928	0.417203	0	0	0.0395339	-0.853967	0.441249	-1	2401.98	0.043678	0.334976	0.450096	1891.29	0.0986225	0.0222626	0.0496315	0	0	0.0566734	-1.53215	0.20025	-1	2416.45	-0.00911886	0.868795	0.930655	1913.28	0.0625572	0.239797	0.3987	0	0
rs3729804	chr11	47352862	G	A	0.39	0.27	0.56	0.16	-	-	-	2371.44	0.163374	1.01e-07	1.07e-06	2071.54	0.163023	5.62e-07	5.42e-06	1	1	0.0365536	-0.920612	0.40935	0.540421	3003.78	0.139923	0.0011903	0.0038995	2630.12	0.10766	0.00649599	0.0174066	1	0	-0.0347014	1.13965	0.318043	0.438846	3184.71	0.233459	0.000298064	0.00181641	2782.5	0.194485	0.0002218	0.00140965	1	1
rs2290146	chr11	47353498	G	A	0.4	0.28	0.58	0.17	-	-	-	497.396	0.0327266	0.624707	0.747569	484.513	-0.137461	0.0450636	0.107589	0	0	-0.171258	2.10282	0.103324	-1	581.011	-0.202886	0.0348276	0.0722102	598.307	-0.0294067	0.795722	0.855185	0	0	0.173197	-1.69259	0.165789	-1	578.706	-0.292103	0.00304811	0.0132092	529.781	-0.489578	8.62e-05	0.000605479	0	0
rs4939046	chr11	56180783	G	T	0.44	0.17	0.15	0.27	-	-	-	2301.49	0.00368126	0.903901	0.943344	1979.39	-0.0347142	0.305325	0.45227	0	0	-0.0606106	1.52085	0.202939	-1	2509.41	0.0355297	0.381456	0.49674	2171.27	0.0371696	0.336288	0.451543	0	0	0.001563	-0.0283516	0.97874	-1	2489.46	-0.0561472	0.325184	0.492193	2126.23	-0.0927775	0.132934	0.261065	0	0
rs655949	chr11	56840338	A	G	0.18	0.45	0.3	0.46	-	-	-	863.025	-0.0357581	0.48685	0.630209	698.81	-0.139481	0.0118969	0.037185	0	0	-0.107479	2.36587	0.0771677	-1	672.593	-0.278748	0.000490029	0.00176775	588.251	-0.133551	0.148782	0.236776	0	0	0.138522	-0.780206	0.478858	-1	723.682	-0.125712	0.303352	0.468085	608.8	-0.0993544	0.284177	0.448456	0	0
rs7931298	chr11	57045815	A	C	0.11	0.58	0.68	0.6	-	-	-	2041.96	0.0881445	0.0115302	0.0362319	1962.46	0.188804	2.36e-08	2.67e-07	0	1	0.0666358	-1.81021	0.144512	0.259366	3015.32	0.379353	2.36e-12	2.26e-11	2732.49	0.432333	1.07e-20	1.45e-19	1	1	0.056982	-1.28017	0.269683	0.393158	3571.24	0.730379	1e-40	3.84e-39	3180.41	0.738855	3.39e-34	1.12e-32	1	1
rs10896611	chr11	57136291	C	G	0.1	0.44	0.63	0.43	-	-	-	1499.04	-0.0696093	0.0693026	0.150975	1491.01	-0.0112798	0.773413	0.857814	0	0	0.0371157	-1.03137	0.360642	-1	1981.08	-0.0446209	0.344433	0.459642	1826.52	-0.0612029	0.231566	0.338362	0	0	-0.0152854	0.805358	0.465761	-1	1994.91	-0.0944838	0.0621102	0.148518	1917.77	0.00970541	0.844552	0.914586	0	0
rs486507	chr11	58696118	A	C	0.54	0.47	0.6	0.53	-	-	-	2094.07	-0.111828	0.000514088	0.00265042	1777.95	-0.0663335	0.0849761	0.176156	0	0	0.0272491	-1.38071	0.239499	-1	2674.67	-0.0697283	0.128289	0.210704	2118.11	-0.150691	0.00257682	0.007723	0	0	-0.0806374	1.18409	0.301931	-1	2769.51	-0.0397627	0.518854	0.670522	2178.22	-0.140404	0.00914057	0.0326743	0	0
rs76068108	chr11	59524093	C	T	0.06	0.02	0.01	0.05	-	-	-	2848.4	-0.00574656	0.838756	0.903539	3241.68	-0.0199645	0.489141	0.631743	0	0	-0.0262917	1.87636	0.133843	-1	2848.19	-0.0372565	0.422978	0.53617	3324.84	0.0524152	0.217806	0.322274	0	0	0.0902195	-1.03198	0.36039	-1	2897.43	-0.0583293	0.175608	0.319158	3373.63	0.0236537	0.658699	0.782176	0	0
rs956708	chr11	60599421	G	C	0.19	0.28	0.69	0.2	-	-	G	1647.13	0.0398438	0.300059	0.446677	1257.14	-0.0309107	0.459641	0.606692	0	0	-0.041366	0.788063	0.474737	-1	1719.64	0.024754	0.65573	0.745354	1124.08	-0.188101	0.00709071	0.0187247	0	0	-0.217333	1.7951	0.147075	-1	2219.34	0.622942	2.57e-24	6.69e-23	1439.64	0.4287	6.63e-09	8.28e-08	1	1
rs174529	chr11	61543961	T	C	0.15	0.57	0.42	0.39	-	-	-	1679.19	-0.0129002	0.712074	0.814429	1745.33	-0.0376522	0.348797	0.498171	0	0	-0.0416072	0.898236	0.419841	-1	2484.26	-0.0655171	0.0991251	0.171243	2395.08	0.0364351	0.470034	0.582433	0	0	0.0989573	-1.75985	0.153244	-1	2500.47	-0.119115	0.0309311	0.0864684	2543.56	0.138336	0.0151383	0.0489669	0	0
rs174530	chr11	61546592	A	G	0.05	0.56	0.41	0.39	-	A	-	1282.81	-0.0674975	0.121344	0.2306	1128.09	-0.0680992	0.124656	0.235389	0	0	-0.0174473	0.416294	0.698562	-1	2121.83	0.187831	3.34e-05	0.000155204	1759.37	0.00115473	0.982884	0.988531	1	0	-0.188705	9.11141	0.000804849	0.0090518	2056.94	0.033208	0.591514	0.730585	1790.28	-0.0208077	0.771899	0.865226	0	0
rs108499	chr11	61547237	C	T	0.04	0.53	0.4	0.34	-	-	-	1180.21	-0.134957	0.00356687	0.0137055	1271.95	-0.0552956	0.19671	0.328997	0	0	0.075283	-0.995349	0.375902	-1	1314.09	-0.0550064	0.306277	0.420118	1384.38	-0.126405	0.0340985	0.0709934	0	0	-0.0744518	1.04387	0.355478	-1	1320.09	-0.112078	0.177976	0.3219	1436.24	-0.0893538	0.167039	0.308451	0	0
rs174533	chr11	61549025	G	A	0.04	0.55	0.41	0.36	-	-	-	1940.02	-0.0626111	0.0637418	0.140932	1935.04	0.0129679	0.714313	0.815912	0	0	0.0659438	-4.48671	0.0109334	-1	2287.91	-0.0606972	0.296785	0.410186	2243.72	-0.075768	0.0776946	0.139877	0	0	-0.0106326	0.276789	0.795656	-1	2370.95	-0.0272542	0.616731	0.751269	2306.4	-0.0648768	0.148974	0.283369	0	0
rs174534	chr11	61549458	A	G	0.04	0.53	0.41	0.35	-	G	-	2265.11	0.107152	0.00124763	0.00562391	2171.74	0.102212	0.00227562	0.00933716	1	1	0.0189667	-0.617284	0.570453	0.687647	3232.72	0.226698	5.42e-09	4.14e-08	3219.67	0.3274	2.99e-23	4.39e-22	1	1	0.101141	-4.18892	0.0138186	0.0522813	3289.81	0.209048	9.05e-09	1.12e-07	3126.1	0.186433	1.41e-05	0.000116681	1	1
rs174536	chr11	61551927	A	C	0.04	0.55	0.41	0.36	-	-	-	1185.2	0.109573	0.0114471	0.0360211	760.582	0.0611676	0.247111	0.387273	0	0	-0.00359827	0.0817523	0.938771	-1	1558.85	0.148378	0.00691595	0.0183243	978.435	0.1333	0.0340863	0.0709933	0	0	-0.0150517	0.193384	0.856081	-1	1527.47	0.0235251	0.715452	0.825229	985.405	0.0855482	0.358569	0.527216	0	0
rs174537	chr11	61552680	G	T	0.04	0.55	0.41	0.36	-	-	-	1274.83	-0.0258323	0.546153	0.680958	1372.62	-0.137275	0.00155946	0.00676286	0	0	-0.0786726	1.2817	0.269197	-1	1859.16	0.0293272	0.575642	0.677098	2013.38	-0.0441965	0.385994	0.501309	0	0	-0.0728327	0.98283	0.381336	-1	1891.47	0.0100495	0.8458	0.91511	2131.71	0.052678	0.499256	0.653344	0	0
rs102274	chr11	61557826	T	C	0.04	0.55	0.41	0.36	-	-	-	943.775	-0.111478	0.0284537	0.0751461	841.551	-0.0697128	0.191546	0.323084	0	0	0.0319929	-0.64187	0.555893	-1	1018.49	-0.357753	7.81e-10	6.36e-09	866.389	-0.328484	2.54e-05	0.000121338	0	0	0.0227443	-0.543844	0.615442	-1	1039.39	-0.369502	5.51e-08	6.26e-07	895.476	-0.297647	0.00261065	0.0115914	0	0
rs174538	chr11	61560081	G	A	0.04	0.52	0.4	0.33	G	-	G	854.809	0.439941	2.08e-13	3.41e-12	819.686	0.259567	1.65e-05	0.00012385	1	1	-0.170119	5.4406	0.00554084	0.0268095	1749.94	1.44427	7.62e-116	5.16e-114	1841.92	1.3295	7.45e-101	4.28e-99	1	1	-0.116737	3.05242	0.0379385	0.104172	1310.68	0.782708	3.42e-24	8.85e-23	1338.26	0.577391	1.96e-15	3.58e-14	1	1
rs4246215	chr11	61564299	G	T	0.04	0.55	0.41	0.38	-	-	-	1016.53	0.272355	5.86e-08	6.35e-07	986.724	0.255553	1.37e-08	1.59e-07	1	1	-0.0314172	0.599854	0.580929	0.697827	889.361	0.317858	9.43e-08	6.43e-07	839.69	0.173873	0.0418244	0.0838664	1	0	-0.158579	1.50918	0.205756	0.325797	931.682	0.376465	0.00120499	0.00605189	863.22	0.182432	0.058231	0.141163	1	0
rs174541	chr11	61565908	T	C	0.04	0.55	0.41	0.38	-	-	-	2973.9	-0.0260799	0.415571	0.564944	3097.41	-0.0132448	0.65134	0.768693	0	0	0.0327332	-0.642445	0.555556	-1	4292.38	-0.0945242	0.00958526	0.0241666	4307.55	-0.0318408	0.378668	0.494079	0	0	0.0637564	-2.40884	0.0736472	-1	4513.31	-0.0167435	0.673939	0.793644	4525.29	0.0402029	0.352962	0.521416	0	0
rs174544	chr11	61567753	C	A	0.04	0.52	0.39	0.32	-	-	-	2299.46	-0.0291241	0.368218	0.517794	2544.44	-0.0376156	0.214226	0.350257	0	0	0.0260625	-0.589773	0.587046	-1	2701.2	-0.165197	0.000174671	0.000697081	2998.4	-0.0504202	0.25554	0.364273	0	0	0.114542	-5.35569	0.00586323	-1	2798.17	-0.131919	0.0240716	0.0707284	3069.57	-0.0517544	0.312611	0.47794	0	0
rs174546	chr11	61569830	C	T	0.04	0.54	0.41	0.36	-	-	-	2671.53	0.0703648	0.013407	0.0410583	3137.8	0.0298525	0.256287	0.397847	0	0	-0.0594541	4.79468	0.0086818	-1	3282.37	0.0756085	0.0373301	0.0764465	3767.86	0.0602257	0.117407	0.196178	0	0	-0.016454	0.297484	0.780907	-1	3335.27	0.0540992	0.263783	0.425537	3841.2	0.0449841	0.3404	0.50815	0	0
rs174547	chr11	61570783	T	C	0.04	0.54	0.41	0.36	-	-	-	2627.48	-0.0733687	0.0177817	0.0513976	2384.15	-0.0802683	0.0107174	0.0341473	0	0	0.0130929	-0.414197	0.699977	-1	2967.24	-0.140923	0.000377791	0.00140264	2525.47	-0.190046	5.38e-05	0.000240561	0	0	-0.0516661	0.918292	0.410427	-1	3076.42	-0.105577	0.106244	0.221493	2616.9	-0.15472	0.00175441	0.00833022	0	0
rs174549	chr11	61571382	G	A	0.04	0.52	0.39	0.32	-	-	-	991.845	-0.164738	0.000449611	0.00235766	1038.37	-0.125623	0.00525483	0.0190158	0	0	0.0102032	-0.188818	0.859429	-1	1086.47	-0.199479	0.00213724	0.00654524	1076.76	-0.118176	0.121623	0.201864	0	0	0.0734777	-0.518199	0.631664	-1	1140.61	-0.123248	0.219465	0.375144	1099.1	-0.128862	0.0900532	0.196363	0	0
rs174550	chr11	61571478	T	C	0.04	0.54	0.41	0.36	-	-	-	1166.05	-0.152162	0.00039783	0.00212496	950.549	-0.13225	0.00783622	0.0263493	0	0	0.0257229	-0.495313	0.646355	-1	1294.42	-0.154058	0.00317261	0.00925757	1051.7	-0.218755	0.00105201	0.00348884	0	0	-0.0673193	2.2692	0.0858036	-1	1295.62	-0.226225	0.000433762	0.00252684	1095.87	-0.167493	0.0239004	0.0703445	0	0
rs174551	chr11	61573684	T	C	0.04	0.48	0.38	0.34	-	-	-	559.414	0.720225	2.14e-31	6.32e-30	483.021	0.765227	4.36e-29	1.21e-27	1	1	0.0189488	-0.25995	0.807734	0.871185	731.506	0.502507	1.33e-12	1.29e-11	579.842	0.432805	2.09e-05	0.000101311	1	1	-0.0854765	0.746864	0.496655	0.610039	818.269	0.713545	4.08e-17	8.1e-16	660.41	0.686628	5.26e-12	7.91e-11	1	1
rs174554	chr11	61579463	A	G	0.04	0.54	0.41	0.36	-	-	-	1298.07	0.0667125	0.0927419	0.188631	1950.17	0.107102	0.00163691	0.00704659	0	1	0.0194865	-0.977794	0.383541	0.51577	1686.33	0.130373	0.00686288	0.0182015	2511.64	0.0813544	0.0619957	0.116018	0	0	-0.0493036	0.922239	0.408596	-1	1774.4	0.202612	0.00104156	0.00534255	2756.8	0.268403	8.94e-06	7.64e-05	1	1
rs174555	chr11	61579760	T	C	0.04	0.52	0.39	0.32	-	-	-	2221.5	-0.0344971	0.291799	0.438641	2358.31	-0.103006	0.00104587	0.00484898	0	0	-0.111893	2.22504	0.090106	-1	3011.88	-0.181518	4.31e-06	2.36e-05	3183.37	-0.192019	7.14e-08	4.93e-07	0	0	-0.0091543	0.207621	0.845667	-1	3243.18	-0.0323561	0.400334	0.566205	3301.28	-0.155281	6.59e-05	0.000478086	0	0
rs174556	chr11	61580635	C	T	0.04	0.52	0.39	0.32	-	-	-	1561.47	0.052104	0.155407	0.277465	1726.68	0.0777057	0.0228999	0.0629682	0	0	0.0160491	-1.321	0.257004	-1	1864.02	-0.0244855	0.649254	0.739927	2034.59	0.00240829	0.963151	0.975745	0	0	0.0273089	-0.350702	0.743502	-1	1914.79	-0.0157353	0.758093	0.855942	2139.74	0.077658	0.281482	0.44586	0	0
rs174557	chr11	61581368	A	G	-1	-1	-1	-1	-	-	-	454.611	0.0800452	0.240768	0.380252	387.546	0.163134	0.0347879	0.0875833	0	0	0.108553	-2.15994	0.0968958	-1	557.934	0.417145	2.96e-07	1.89e-06	424.687	0.115428	0.336338	0.451566	1	0	-0.31681	2.34055	0.0793304	0.173716	565.798	0.393207	0.0006187	0.00344063	462.368	0.281545	0.028836	0.0817617	1	0
rs7394579	chr11	61581450	A	G	-1	-1	-1	-1	-	-	-	350.134	0.108854	0.164492	0.288793	1216	0.0315418	0.456177	0.603597	0	0	-0.106439	1.11398	0.327709	-1	391.647	0.128781	0.199182	0.300111	1564.82	0.240627	1.4e-07	9.36e-07	0	1	0.1231	-1.87853	0.133508	0.244666	397.022	0.100146	0.421951	0.585236	1515.57	0.0872589	0.132364	0.260098	0	0
rs174559	chr11	61581656	G	A	0.04	0.5	0.39	0.28	-	-	-	2384.06	-0.103588	0.00181199	0.00769709	2307.32	-0.0287769	0.430363	0.57933	0	0	0.0663918	-1.91241	0.128388	-1	2801.71	-0.0545259	0.156854	0.247344	2743.39	0.0018165	0.970254	0.980687	0	0	0.0502034	-0.820677	0.457922	-1	2827.16	-0.0984985	0.166218	0.307355	2838.32	0.0305009	0.562061	0.706171	0	0
rs174561	chr11	61582708	T	C	0.04	0.52	0.39	0.32	-	-	-	1023.19	0.637242	1.49e-13	2.45e-12	890.382	0.667324	2.17e-34	6.83e-33	1	1	0.00399132	-0.0782153	0.941413	0.963574	2106.58	1.69417	1.04e-59	3.32e-58	1961.64	1.80705	1.44e-47	3.71e-46	1	1	0.107121	-2.48912	0.0675483	0.157631	1530.05	1.0012	1.26e-45	5.15e-44	1356.44	1.02757	4.55e-33	1.46e-31	1	1
rs174562	chr11	61585144	A	G	0.04	0.54	0.41	0.36	-	-	-	3008.91	0.00637242	0.826749	0.896106	2247.59	-0.0833385	0.0102377	0.0328204	0	0	-0.0892566	3.21962	0.0322921	-1	4400.34	-0.116419	0.000301342	0.00114401	3408.51	-0.16839	1.18e-05	5.98e-05	0	0	-0.0530666	2.0168	0.113912	-1	4573.72	-0.0742424	0.0906454	0.197272	3449.63	-0.205618	4.5e-07	4.6e-06	0	0
rs174564	chr11	61588305	A	G	0.08	0.56	0.41	0.36	-	-	-	1122.74	0.0615338	0.178856	0.30729	1039.4	0.081264	0.113101	0.219354	0	0	0.042014	-0.816462	0.460068	-1	1550.55	0.1026	0.0279195	0.0601442	1385.22	0.241885	1.58e-05	7.81e-05	0	1	0.137721	-2.51368	0.0657985	0.154787	1595.56	0.114973	0.0417968	0.109435	1441.79	0.283514	9.02e-06	7.7e-05	0	1
rs28456	chr11	61589481	A	G	0.11	0.52	0.4	0.32	-	-	-	2116.17	-0.00921601	0.784086	0.866232	2108.78	-0.00354455	0.922949	0.954441	0	0	0.0245813	-1.32949	0.254441	-1	2880.26	0.0455868	0.211499	0.314771	2890.36	-0.0134228	0.722077	0.799107	0	0	-0.0594691	1.435	0.224612	-1	2827.42	-0.0782322	0.103152	0.216689	2936.28	-0.0377026	0.415385	0.579647	0	0
rs1535	chr11	61597972	A	G	0.11	0.55	0.41	0.36	-	-	-	1668.44	-0.161971	4.34e-06	3.65e-05	1349.92	-0.0865175	0.0342801	0.0866771	0	0	0.0426318	-3.13604	0.034981	-1	1796.89	-0.225463	6.16e-06	3.28e-05	1443	-0.185049	0.00196396	0.00606556	0	0	0.037011	-0.489104	0.650375	-1	1864.66	-0.186745	0.00178076	0.00842312	1546.57	-0.0474406	0.438676	0.600097	0	0
rs2232946	chr11	62009611	C	T	0.02	0.27	0.42	0.2	-	-	-	2916.45	0.495628	9.36e-66	4.59e-64	2553.14	0.498128	2.53e-17	5.06e-16	1	1	0.0147122	-0.444106	0.679934	0.76962	4332.26	0.633356	1.13e-69	4.32e-68	3930.96	0.558354	1.5e-59	4.8e-58	1	1	-0.0747954	1.93065	0.125721	0.236736	4192.07	0.494903	1.33e-42	5.22e-41	3864.66	0.457413	1.53e-39	5.68e-38	1	1
rs2241908	chr11	62555242	A	G	0.16	0.49	0.47	0.36	-	-	-	1650.83	0.0404968	0.279167	0.424288	1684.33	0.0178614	0.618631	0.742241	0	0	-0.0458323	2.4389	0.0712931	-1	2149.03	0.0124712	0.809136	0.864957	2285.63	-0.0417352	0.417524	0.530954	0	0	-0.0528411	1.02103	0.364969	-1	2099.54	-0.128017	0.0123977	0.0418327	2334.76	-0.0495426	0.417248	0.581464	0	0
rs668754	chr11	63334984	A	G	0.83	0.75	0.98	0.64	-	-	-	1300.65	-0.0364893	0.427569	0.576893	1417.34	0.0254075	0.505293	0.645655	0	0	0.0356048	-0.876086	0.430443	-1	1480.7	0.0296984	0.58903	0.688283	1657.67	0.0225534	0.650277	0.740842	0	0	-0.00379175	0.0723383	0.945805	-1	1583.76	0.147471	0.0395336	0.104945	1691.89	0.0129659	0.830071	0.904755	0	0
rs1152619	chr11	65255589	C	A	0.47	0.44	0.33	0.26	-	-	-	1217.03	-0.0411202	0.327012	0.475528	1017.69	-0.0495937	0.284262	0.430044	0	0	-0.0361076	0.697622	0.523837	-1	1503.4	-0.00797008	0.885241	0.920587	1328.15	-0.12971	0.0493431	0.0958908	0	0	-0.12044	2.36822	0.0769704	-1	1539.37	-0.010654	0.859623	0.923913	1338.97	-0.178787	0.0118592	0.0403487	0	0
rs14157	chr11	65769780	T	G	0.21	0.54	0.56	0.44	-	T	-	1179.78	-0.0129362	0.765693	0.852406	1384.17	-0.0877178	0.0731507	0.157199	0	0	-0.0694599	1.4713	0.215175	-1	1558.58	0.392935	2.53e-13	2.56e-12	1719.17	0.194956	2.36e-05	0.000113649	1	1	-0.197399	4.35687	0.0120918	0.0480072	1387.87	0.0157863	0.844525	0.914586	1622.38	-0.034886	0.493616	0.648786	0	0
rs2376231	chr11	65837679	C	G	0.37	0.75	0.81	0.75	NA	NA	NA	NA	NA	NA	NA	NA	NA	NA	NA	NA	NA	NA	NA	NA	NA	NA	NA	NA	NA	NA	NA	NA	NA	NA	NA	NA	NA	NA	NA	NA	NA	NA	NA	NA	NA	NA	NA	NA	NA
rs627330	chr11	66602099	C	T	0.88	0.38	0.59	0.4	-	-	-	973.248	-0.0389583	0.414194	0.563412	1127.58	0.082582	0.0603651	0.134947	0	0	0.118661	-3.11282	0.0357741	-1	569.95	-0.0368664	0.632928	0.726541	696.926	0.11281	0.246628	0.354872	0	0	0.133102	-1.0788	0.341386	-1	556.446	-0.179487	0.171052	0.31367	696.337	0.0452135	0.677589	0.796512	0	0
[truncated: 5,491 more rows]
[truncated: 22 more columns]

## Sheet: Definitions of Column Names
Column Names	Definitions
SNP	SNP in LD with IndexSNP that was tested with MPRA
chr	Chromosome of SNP
Position	Position of SNP (hg19)
REF_ALLELE	Reference allele of SNP
ALT_ALLELE	Alternate allele of SNP
[truncated: 67 more rows]
