# Supplementary material for: Functional characterization of T2D-associated SNP effects on baseline and ER stress-responsive β cell transcriptional activation
Source: Nat Commun. 2021 Sep 2;12:5242. doi: 10.1038/s41467-021-25514-6 (PMC8413311; doi:10.1038/s41467-021-25514-6)
Supplement: Supplementary file 6 — Supplementary Data 4 [file 41467_2021_25514_MOESM6_ESM.xlsx]

## Sheet: All SNPs - MotifBreakR
SNP	seqnames	start	end	width	strand	REF	ALT	snpPos	motifPos	geneSymbol	dataSource	providerName	providerId	seqMatch	pctRef	pctAlt	scoreRef	scoreAlt	alleleRef	alleleAlt	effect
rs17456578	chr1	100925223	100925235	13	-	T	G	100925226	10	ZBTB6	HOCOMOCO	ZBTB6_si	ZBTB6_HUMAN	aacTccaggactt	0.732613	0.579196	8.39923	6.64034	1	0	strong
rs17456578	chr1	100925218	100925233	16	+	T	G	100925226	9	BCL6	HOCOMOCO	BCL6_f1	BCL6_HUMAN	agcttaacTccaggac	0.747224	0.599941	4.99432	4.0099	0.863854	0.00716561	strong
rs17456578	chr1	100925220	100925229	10	-	T	G	100925226	4	BATF	HOCOMOCO	BATF_si	BATF_HUMAN	cttaacTcca	0.721504	0.572002	7.98467	6.33017	0.958082	0	strong
rs17456578	chr1	100925222	100925232	11	+	T	G	100925226	5	CREM	HOCOMOCO	CREM_f1	CREM_HUMAN	taacTccagga	0.651775	0.766179	6.34778	7.46198	0.0327869	0.901639	strong
rs17456578	chr1	100925203	100925227	25	+	T	G	100925226	24	TAL1	HOCOMOCO	TAL1_f2	TAL1_HUMAN	ttcatgtgtttggtcagcttaacTc	0.729645	0.751869	10.463	10.7817	0.171701	0.681127	weak
rs17456578	chr1	100925219	100925228	10	-	T	G	100925226	3	E2F5	HOCOMOCO	E2F5_do	E2F5_HUMAN	gcttaacTcc	0.575808	0.72427	5.69364	7.16165	0	1	strong
rs17456578	chr1	100925221	100925230	10	-	T	G	100925226	5	FEV	HOCOMOCO	FEV_f1	FEV_HUMAN	ttaacTccag	0.77269	0.599498	6.68525	5.1868	1	0	strong
rs17456578	chr1	100925222	100925230	9	-	T	G	100925226	5	CREB1	HOCOMOCO	CREB1_f1	CREB1_HUMAN	taacTccag	0.652837	0.778049	6.13781	7.31503	0	0.881082	strong
rs17456578	chr1	100925215	100925229	15	-	T	G	100925226	4	CDC5L	HOCOMOCO	CDC5L_si	CDC5L_HUMAN	gtcagcttaacTcca	0.764945	0.750832	5.08368	4.98989	0.5	0.1	weak
rs17456578	chr1	100925218	100925231	14	-	T	G	100925226	6	BACH1	HOCOMOCO	BACH1_si	BACH1_HUMAN	agcttaacTccagg	0.619262	0.549861	7.78162	6.90953	0.890411	0	strong
rs17456578	chr1	100925206	100925227	22	-	T	G	100925226	2	ARID3A	HOCOMOCO	ARI3A_do	ARI3A_HUMAN	atgtgtttggtcagcttaacTc	0.63527	0.601165	8.23868	7.79637	0.681818	0.0909091	weak
rs17456578	chr1	100925220	100925239	20	-	T	G	100925226	14	RARG	HOCOMOCO	RARG_do	RARG_HUMAN	cttaacTccaggactttgtt	0.702201	0.600723	6.18326	5.2897	0.838565	0	strong
rs17456578	chr1	100925221	100925229	9	-	T	G	100925226	4	SMARCC1	HOCOMOCO	SMRC1_f1	SMRC1_HUMAN	ttaacTcca	0.707582	0.551036	6.51281	5.07191	0.937067	0.0142381	strong
rs17456578	chr1	100925221	100925233	13	-	T	G	100925226	8	POU1F1	HOCOMOCO	PIT1_f1	PIT1_HUMAN	ttaacTccaggac	0.742371	0.58273	6.13473	4.81551	0.919094	0	strong
rs17456578	chr1	100925221	100925227	7	+	T	G	100925226	6	PRRX2	HOCOMOCO	PRRX2_f1	PRRX2_HUMAN	ttaacTc	0.783709	0.653282	6.80268	5.67056	0.898305	0.0508475	strong
rs17456578	chr1	100925216	100925230	15	-	T	G	100925226	5	PROP1	HOCOMOCO	PROP1_f1	PROP1_HUMAN	tcagcttaacTccag	0.758463	0.685102	4.77997	4.31764	0.775281	0.11236	weak
rs17456578	chr1	100925219	100925232	14	-	T	G	100925226	7	TFDP1	HOCOMOCO	TFDP1_f1	TFDP1_HUMAN	gcttaacTccagga	0.600636	0.75334	4.82709	6.05431	0	1	strong
rs17456578	chr1	100925221	100925229	9	+	T	G	100925226	6	NOBOX	HOCOMOCO	NOBOX_si	NOBOX_HUMAN	ttaacTcca	0.764756	0.649346	6.55881	5.56902	0.873266	0.101387	strong
rs17456578	chr1	100925212	100925228	17	+	T	G	100925226	15	NR3C2	HOCOMOCO	MCR_f1	MCR_HUMAN	ttggtcagcttaacTcc	0.617941	0.701311	3.43218	3.89523	0	0.698413	weak
rs17456578	chr1	100925219	100925232	14	-	T	G	100925226	7	E2F4	HOCOMOCO	E2F4_do	E2F4_HUMAN	gcttaacTccagga	0.643115	0.782719	6.22823	7.58022	0.0401719	0.926549	strong
rs17456578	chr1	100925221	100925227	7	-	T	G	100925226	2	VDR	HOCOMOCO	VDR_f1	VDR_HUMAN	ttaacTc	0.822687	0.757542	5.55358	5.11382	0.511145	0.0121582	weak
rs17456578	chr1	100925222	100925230	9	+	T	G	100925226	5	NR4A2	HOCOMOCO	NR4A2_si	NR4A2_HUMAN	taacTccag	0.607415	0.737187	5.92498	7.19083	0.0305556	0.930896	strong
rs17456578	chr1	100925225	100925238	14	-	T	G	100925226	13	HSF1	HOCOMOCO	HSF1_f2	HSF1_HUMAN	cTccaggactttgt	0.715249	0.646342	5.11232	4.6198	0.742067	0.107648	weak
rs17456578	chr1	100925220	100925227	8	-	T	G	100925226	2	NR1I2	HOCOMOCO	NR1I2_si	NR1I2_HUMAN	cttaacTc	0.821274	0.720256	6.65323	5.83487	0.75644	0	strong
rs17456578	chr1	100925221	100925227	7	-	T	G	100925226	2	RARG	HOCOMOCO	RARG_f1	RARG_HUMAN	ttaacTc	0.74125	0.637863	6.21888	5.35149	0.794007	0	strong
rs17456578	chr1	100925226	100925238	13	+	T	G	100925226	1	ETV5	HOCOMOCO	ETV5_f1	ETV5_HUMAN	Tccaggactttgt	0.787163	0.813979	4.75168	4.91356	0.0492126	0.55315	weak
rs17456578	chr1	100925223	100925231	9	-	T	G	100925226	6	ETS1	HOCOMOCO	ETS1_si	ETS1_HUMAN	aacTccagg	0.821603	0.577914	6.51946	4.58578	1	0	strong
rs17456578	chr1	100925218	100925238	21	-	T	G	100925226	13	ONECUT2	HOCOMOCO	ONEC2_si	ONEC2_HUMAN	agcttaacTccaggactttgt	0.661894	0.537651	6.53793	5.3107	1	0	strong
rs17456578	chr1	100925222	100925233	12	-	T	G	100925226	8	ATF6	HOCOMOCO	ATF6A_si	ATF6A_HUMAN	taacTccaggac	0.573815	0.706956	7.06445	8.7036	0	1	strong
rs17456578	chr1	100925217	100925229	13	+	T	G	100925226	10	LHX3	HOCOMOCO	LHX3_f1	LHX3_HUMAN	cagcttaacTcca	0.660266	0.552245	8.90037	7.44425	0.950176	0.0175772	strong
rs17456578	chr1	100925225	100925231	7	-	T	G	100925226	6	MECP2	HOCOMOCO	MECP2_f1	MECP2_HUMAN	cTccagg	0.792003	0.731612	7.30563	6.74857	0.575069	0	weak
rs17456578	chr1	100925220	100925232	13	-	T	G	100925226	7	NR2C1	HOCOMOCO	NR2C1_si	NR2C1_HUMAN	cttaacTccagga	0.714386	0.580861	7.0015	5.69286	0.946746	0	strong
rs17456578	chr1	100925221	100925234	14	+	T	G	100925226	6	PAX8	HOCOMOCO	PAX8_f1	PAX8_HUMAN	ttaacTccaggact	0.789501	0.660186	3.0383	2.54064	0.729483	0.0425532	weak
rs17456578	chr1	100925220	100925227	8	-	T	G	100925226	2	NR1I3	HOCOMOCO	NR1I3_si	NR1I3_HUMAN	cttaacTc	0.844934	0.754891	6.81028	6.08453	0.724026	0	strong
rs17456578	chr1	100925219	100925228	10	-	T	G	100925226	3	E2F2	HOCOMOCO	E2F2_f1	E2F2_HUMAN	gcttaacTcc	0.65492	0.739827	4.87081	5.50229	0	0.787879	strong
rs17456578	chr1	100925219	100925230	12	-	T	G	100925226	5	ZBTB33	HOCOMOCO	KAISO_f1	KAISO_HUMAN	gcttaacTccag	0.59438	0.787805	5.85526	7.76069	0.00195395	0.99248	strong
rs17456578	chr1	100925221	100925229	9	+	T	G	100925226	6	ESRRA	HOCOMOCO	ERR1_f1	ERR1_HUMAN	ttaacTcca	0.541418	0.731415	4.9195	6.64588	0.0112783	0.975205	strong
rs17456578	chr1	100925221	100925229	9	-	T	G	100925226	4	JUN	HOCOMOCO	JUN_f1	JUN_HUMAN	ttaacTcca	0.707948	0.596552	7.06431	5.95274	0.887514	0.0575271	strong
rs17456578	chr1	100925212	100925229	18	+	T	G	100925226	15	NR1I3	HOCOMOCO	NR1I3_f2	NR1I3_HUMAN	ttggtcagcttaacTcca	0.709601	0.658489	7.58642	7.03998	0.718631	0	strong
rs17456578	chr1	100925221	100925230	10	-	T	G	100925226	5	ATF1	HOCOMOCO	ATF1_si	ATF1_HUMAN	ttaacTccag	0.668844	0.815049	7.13458	8.69414	0	0.969466	strong
rs17456578	chr1	100925220	100925235	16	-	T	G	100925226	10	VDR	HOCOMOCO	VDR_f2	VDR_HUMAN	cttaacTccaggactt	0.68038	0.643164	5.73591	5.42217	0.518011	0.0374355	weak
rs17456578	chr1	100925220	100925232	13	+	T	G	100925226	7	NKX3-1	HOCOMOCO	NKX31_si	NKX31_HUMAN	cttaacTccagga	0.73536	0.531789	6.52549	4.71903	1	0	strong
rs17456578	chr1	100925224	100925235	12	+	T	G	100925226	3	TP73	HOCOMOCO	P73_si	P73_HUMAN	acTccaggactt	0.739708	0.800563	4.65382	5.03669	0.196581	0.726496	weak
rs17456578	chr1	100925221	100925229	9	+	T	G	100925226	6	ESRRG	HOCOMOCO	ERR3_f1	ERR3_HUMAN	ttaacTcca	0.571493	0.716541	4.62346	5.79692	0	0.930233	strong
rs17456578	chr1	100925222	100925230	9	-	T	G	100925226	5	AHR	HOCOMOCO	AHR_si	AHR_HUMAN	taacTccag	0.585749	0.775804	5.3244	7.05198	0	0.976616	strong
rs17456578	chr1	100925220	100925238	19	-	T	G	100925226	13	NR1I2	HOCOMOCO	NR1I2_f2	NR1I2_HUMAN	cttaacTccaggactttgt	0.678312	0.545439	6.73654	5.41694	0.928571	0	strong
rs17456578	chr1	100925214	100925227	14	+	T	G	100925226	13	HOXA9	HOCOMOCO	HXA9_f1	HXA9_HUMAN	ggtcagcttaacTc	0.711756	0.731121	8.35332	8.58059	0.190299	0.604478	weak
rs17456578	chr1	100925224	100925234	11	-	T	G	100925226	9	TP63	HOCOMOCO	P63_si	P63_HUMAN	acTccaggact	0.646367	0.758329	4.77512	5.60225	0	0.825	strong
rs17456578	chr1	100925220	100925227	8	+	T	G	100925226	7	NANOG	HOCOMOCO	NANOG_f1	NANOG_HUMAN	cttaacTc	0.614075	0.773123	4.04857	5.09716	0	1	strong
rs17456578	chr1	100925222	100925230	9	+	T	G	100925226	5	NR4A1	HOCOMOCO	NR4A1_f1	NR4A1_HUMAN	taacTccag	0.61257	0.757058	6.2372	7.70839	0	0.97151	strong
rs17456578	chr1	100925223	100925235	13	+	T	G	100925226	4	STAT5B	HOCOMOCO	STA5B_f1	STA5B_HUMAN	aacTccaggactt	0.691721	0.556003	9.64171	7.74997	1	0	strong
rs17456578	chr1	100925220	100925229	10	+	T	G	100925226	7	THRB	HOCOMOCO	THB_f1	THB_HUMAN	cttaacTcca	0.615148	0.737252	5.35025	6.41226	0.0206897	0.88046	strong
rs17456578	chr1	100925220	100925226	7	-	T	G	100925226	1	ARID3A	HOCOMOCO	ARI3A_f1	ARI3A_HUMAN	cttaacT	0.729241	0.703871	7.63008	7.36464	0.604917	0.0532474	weak
rs17456578	chr1	100925224	100925234	11	-	T	G	100925226	9	STAT3	HOCOMOCO	STAT3_si	STAT3_HUMAN	acTccaggact	0.714576	0.620513	7.75878	6.73745	0.873155	0.0971161	strong
rs17456578	chr1	100925219	100925231	13	-	T	G	100925226	6	E2F7	HOCOMOCO	E2F7_f1	E2F7_HUMAN	gcttaacTccagg	0.56115	0.672252	5.29622	6.34482	0	1	strong
rs17456578	chr1	100925214	100925232	19	-	T	G	100925226	7	PAX5	HOCOMOCO	PAX5_f1	PAX5_HUMAN	ggtcagcttaacTccagga	0.677147	0.604819	4.658	4.16047	0.742405	0.0964841	weak
rs17456578	chr1	100925221	100925231	11	-	T	G	100925226	6	ERG	HOCOMOCO	ERG_f1	ERG_HUMAN	ttaacTccagg	0.722741	0.552736	8.36007	6.39359	0.998912	0	strong
rs17456578	chr1	100925221	100925229	9	+	T	G	100925226	6	ESRRB	HOCOMOCO	ERR2_f1	ERR2_HUMAN	ttaacTcca	0.548462	0.717977	6.20385	8.1213	0.00221084	0.99381	strong
rs17456578	chr1	100925222	100925233	12	-	T	G	100925226	8	XBP1	HOCOMOCO	XBP1_f1	XBP1_HUMAN	taacTccaggac	0.655357	0.694602	8.99161	9.53006	0.162449	0.756403	weak
rs17456578	chr1	100925220	100925227	8	+	T	G	100925226	7	CDX1	HOCOMOCO	CDX1_f1	CDX1_HUMAN	cttaacTc	0.658837	0.827117	3.4096	4.28048	0	0.793907	strong
rs17456578	chr1	100925219	100925228	10	-	T	G	100925226	3	GATA1	HOCOMOCO	GATA1_si	GATA1_HUMAN	gcttaacTcc	0.806052	0.741809	8.83545	8.13125	0.68238	0.00715917	weak
rs17456578	chr1	100925221	100925231	11	-	T	G	100925226	6	PAX6	HOCOMOCO	PAX6_f1	PAX6_HUMAN	ttaacTccagg	0.61534	0.688386	4.82412	5.39678	0.064244	0.755066	weak
rs17456578	chr1	100925225	100925234	10	+	T	G	100925226	2	NR5A2	HOCOMOCO	NR5A2_f1	NR5A2_HUMAN	cTccaggact	0.789036	0.765875	7.52063	7.29987	0.504796	0.059952	weak
rs17456578	chr1	100925215	100925233	19	+	T	G	100925226	12	ZFX	HOCOMOCO	ZFX_f1	ZFX_HUMAN	gtcagcttaacTccaggac	0.589682	0.761666	6.70728	8.66349	0	0.998225	strong
rs17456578	chr1	100925212	100925227	16	-	T	G	100925226	2	MECOM	HOCOMOCO	EVI1_f1	EVI1_HUMAN	ttggtcagcttaacTc	0.62809	0.602306	8.73729	8.3786	0.636011	0.0371994	weak
rs17456578	chr1	100925222	100925230	9	-	T	G	100925226	5	ATF2+ATF4	HOCOMOCO	ATF2+ATF4_f1	ATF2+ATF4_HUMAN	taacTccag	0.699626	0.775364	6.45718	7.1562	0.0110345	0.771034	strong
rs17456578	chr1	100925225	100925231	7	-	T	G	100925226	6	NFIA+NFIB+NFIC+NFIX	HOCOMOCO	NFIA+NFIB+NFIC+NFIX_si	NFIA+NFIB+NFIC+NFIX_HUMAN	cTccagg	0.746903	0.908251	5.03579	6.12364	0.0529479	0.885408	strong
rs17456578	chr1	100925219	100925232	14	-	T	G	100925226	7	E2F1	HOCOMOCO	E2F1_f2	E2F1_HUMAN	gcttaacTccagga	0.677323	0.828255	5.33308	6.52149	0.0685696	0.902851	strong
rs17456578	chr1	100925225	100925234	10	+	T	G	100925226	2	NKX2-1	HOCOMOCO	NKX21_f1	NKX21_HUMAN	cTccaggact	0.851598	0.802327	5.03173	4.7406	0.60705	0.037859	weak
rs17456578	chr1	100925219	100925228	10	-	T	G	100925226	3	RXRB	HOCOMOCO	RXRB_f1	RXRB_HUMAN	gcttaacTcc	0.715707	0.599796	5.18241	4.3431	0.847619	0.0666667	strong
rs17456578	chr1	100925216	100925230	15	-	T	G	100925226	5	NFIA+NFIB+NFIC+NFIX	HOCOMOCO	NFIA+NFIB+NFIC+NFIX_f2	NFIA+NFIB+NFIC+NFIX_HUMAN	tcagcttaacTccag	0.648907	0.704882	5.03774	5.4723	0.111019	0.720493	weak
rs17456578	chr1	100925220	100925228	9	+	T	G	100925226	7	E4F1	HOCOMOCO	E4F1_f1	E4F1_HUMAN	cttaacTcc	0.597993	0.774947	4.55249	5.89962	0	1	strong
rs17456578	chr1	100925225	100925238	14	-	T	G	100925226	13	HSF2	HOCOMOCO	HSF2_si	HSF2_HUMAN	cTccaggactttgt	0.744059	0.666682	4.63595	4.15384	0.725306	0.0617122	weak
rs17456578	chr1	100925225	100925233	9	+	T	G	100925226	2	NKX2-8	HOCOMOCO	NKX28_f1	NKX28_HUMAN	cTccaggac	0.829113	0.644528	5.15506	4.0074	1	0	strong
rs35127357	chr1	101081862	101081874	13	+	G	A	101081864	3	EPAS1	HOCOMOCO	EPAS1_si	EPAS1_HUMAN	gaGagtgtgcttg	0.721714	0.640544	5.5775	4.95021	0.822989	0.177011	weak
rs35127357	chr1	101081855	101081869	15	+	G	A	101081864	10	STAT2	HOCOMOCO	STAT2_f1	STAT2_HUMAN	ccaaacagaGagtgt	0.793824	0.921484	7.51814	8.72718	0.0287659	0.897282	strong
rs35127357	chr1	101081861	101081873	13	+	G	A	101081864	4	NKX3-1	HOCOMOCO	NKX31_si	NKX31_HUMAN	agaGagtgtgctt	0.541306	0.723354	4.80348	6.41895	0	0.973627	strong
rs35127357	chr1	101081853	101081873	21	+	G	A	101081864	12	ONECUT2	HOCOMOCO	ONEC2_si	ONEC2_HUMAN	agccaaacagaGagtgtgctt	0.689068	0.630338	6.80634	6.22623	0.84375	0.15625	weak
rs35127357	chr1	101081858	101081869	12	+	G	A	101081864	7	ELK3	HOCOMOCO	ELK3_f1	ELK3_HUMAN	aacagaGagtgt	0.595822	0.761948	4.40153	5.62876	0	1	strong
rs35127357	chr1	101081859	101081867	9	+	G	A	101081864	6	ELK1	HOCOMOCO	ELK1_f1	ELK1_HUMAN	acagaGagt	0.520185	0.734532	3.84687	5.43201	0	0.95505	strong
rs35127357	chr1	101081856	101081868	13	-	G	A	101081864	5	FOXJ3	HOCOMOCO	FOXJ3_si	FOXJ3_HUMAN	caaacagaGagtg	0.563781	0.696545	8.40519	10.3845	0	1	strong
rs35127357	chr1	101081852	101081867	16	+	G	A	101081864	13	SOX2	HOCOMOCO	SOX2_f1	SOX2_HUMAN	aagccaaacagaGagt	0.551642	0.726849	5.66251	7.46097	0.00877236	0.983552	strong
rs35127357	chr1	101081857	101081868	12	+	G	A	101081864	8	NFATC1	HOCOMOCO	NFAC1_si	NFAC1_HUMAN	aaacagaGagtg	0.548158	0.734688	5.83182	7.81631	0	1	strong
rs35127357	chr1	101081854	101081868	15	+	G	A	101081864	11	IRF8	HOCOMOCO	IRF8_si	IRF8_HUMAN	gccaaacagaGagtg	0.784019	0.898176	7.92113	9.07449	0.0443623	0.909427	strong
rs35127357	chr1	101081855	101081867	13	-	G	A	101081864	4	ARID5B	HOCOMOCO	ARI5B_f1	ARI5B_HUMAN	ccaaacagaGagt	0.73116	0.762637	4.2509	4.4339	0.133333	0.533333	weak
rs35127357	chr1	101081857	101081871	15	+	G	A	101081864	8	ZBTB4	HOCOMOCO	ZBTB4!METH_f1	ZBTB4!METH_HUMAN	aaacagaGagtgtgc	0.757044	0.575219	7.29758	5.54486	1	0	strong
rs35127357	chr1	101081861	101081872	12	+	G	A	101081864	4	NKX2-2	HOCOMOCO	NKX22_si	NKX22_HUMAN	agaGagtgtgct	0.572838	0.745401	5.63599	7.33378	0	1	strong
rs35127357	chr1	101081862	101081870	9	+	G	A	101081864	3	BHLHE40	HOCOMOCO	BHE40_f2	BHE40_HUMAN	gaGagtgtg	0.522538	0.692267	5.58252	7.39581	0	0.979574	strong
rs35127357	chr1	101081856	101081867	12	+	G	A	101081864	9	IRF1	HOCOMOCO	IRF1_si	IRF1_HUMAN	caaacagaGagt	0.811696	0.95366	10.4198	12.2422	0	0.988473	strong
rs35127357	chr1	101081863	101081872	10	-	G	A	101081864	9	MAFK	HOCOMOCO	MAFK_si	MAFK_HUMAN	aGagtgtgct	0.649827	0.520825	7.91379	6.34277	1	0	strong
rs35127357	chr1	101081860	101081872	13	+	G	A	101081864	5	ENO1	HOCOMOCO	ENOA_si	ENOA_HUMAN	cagaGagtgtgct	0.711799	0.815621	5.40401	6.19223	0.174777	0.813432	weak
rs35127357	chr1	101081862	101081872	11	+	G	A	101081864	3	KLF1	HOCOMOCO	KLF1_f1	KLF1_HUMAN	gaGagtgtgct	0.726368	0.65997	6.78858	6.16803	0.821782	0.0891089	strong
rs35127357	chr1	101081860	101081872	13	-	G	A	101081864	9	POU6F1	HOCOMOCO	PO6F1_f1	PO6F1_HUMAN	cagaGagtgtgct	0.595894	0.706417	8.22433	9.74973	0	1	strong
rs35127357	chr1	101081855	101081871	17	+	G	A	101081864	10	IRF3	HOCOMOCO	IRF3_f1	IRF3_HUMAN	ccaaacagaGagtgtgc	0.763412	0.901423	9.06701	10.7062	0	0.976864	strong
rs35127357	chr1	101081857	101081871	15	+	G	A	101081864	8	ELF2	HOCOMOCO	ELF2_f1	ELF2_HUMAN	aaacagaGagtgtgc	0.656147	0.807208	5.8514	7.19854	0	1	strong
rs35127357	chr1	101081858	101081869	12	-	G	A	101081864	6	TEAD4	HOCOMOCO	TEAD4_f1	TEAD4_HUMAN	aacagaGagtgt	0.530089	0.685667	4.88374	6.31708	0	1	strong
rs35127357	chr1	101081851	101081865	15	-	G	A	101081864	2	SRF	HOCOMOCO	SRF_do	SRF_HUMAN	gaagccaaacagaGa	0.654922	0.527162	7.38006	5.94039	0.937169	0.0196963	strong
rs35127357	chr1	101081853	101081865	13	+	G	A	101081864	12	MEF2C	HOCOMOCO	MEF2C_f1	MEF2C_HUMAN	agccaaacagaGa	0.677408	0.565474	11.4765	9.58014	0.993138	0.00463474	strong
rs35127357	chr1	101081862	101081879	18	-	G	A	101081864	16	NR2F6	HOCOMOCO	NR2F6_f1	NR2F6_HUMAN	gaGagtgtgcttgctact	0.692289	0.710394	5.91227	6.06689	0	0.45098	weak
rs35127357	chr1	101081864	101081873	10	+	G	A	101081864	1	GLIS3	HOCOMOCO	GLIS3_f1	GLIS3_HUMAN	Gagtgtgctt	0.708128	0.641901	6.03662	5.47205	0.736152	0.0539359	weak
rs35127357	chr1	101081860	101081869	10	+	G	A	101081864	5	NFATC4	HOCOMOCO	NFAC4_f1	NFAC4_HUMAN	cagaGagtgt	0.624027	0.813691	5.34444	6.9688	0	1	strong
rs35127357	chr1	101081858	101081864	7	-	G	A	101081864	1	LEF1	HOCOMOCO	LEF1_f1	LEF1_HUMAN	aacagaG	0.797268	0.635625	7.59272	6.05332	0.956976	0.0037594	strong
rs35127357	chr1	101081860	101081868	9	+	G	A	101081864	5	KLF8	HOCOMOCO	KLF8_f1	KLF8_HUMAN	cagaGagtg	0.884908	0.714884	5.45753	4.40894	1	0	strong
rs35127357	chr1	101081859	101081865	7	+	G	A	101081864	6	SOX10	HOCOMOCO	SOX10_si	SOX10_HUMAN	acagaGa	0.780901	0.630434	5.50402	4.44349	0.897959	0.0680272	strong
rs35127357	chr1	101081864	101081880	17	+	G	A	101081864	1	HEY2	HOCOMOCO	HEY2_f1	HEY2_HUMAN	Gagtgtgcttgctacta	0.665248	0.566036	5.62833	4.78896	0.878788	0	strong
rs35127357	chr1	101081856	101081869	14	+	G	A	101081864	9	PRDM1	HOCOMOCO	PRDM1_f1	PRDM1_HUMAN	caaacagaGagtgt	0.727786	0.843041	11.2873	13.0748	0.0135165	0.982235	strong
rs35127357	chr1	101081860	101081869	10	+	G	A	101081864	5	TWIST1	HOCOMOCO	TWST1_f1	TWST1_HUMAN	cagaGagtgt	0.568753	0.715416	4.0664	5.115	0	1	strong
rs35127357	chr1	101081856	101081870	15	+	G	A	101081864	9	HOXA7	HOCOMOCO	HXA7_f1	HXA7_HUMAN	caaacagaGagtgtg	0.781061	0.633374	4.52302	3.66779	0.841176	0	strong
rs35127357	chr1	101081860	101081867	8	+	G	A	101081864	5	ETV4	HOCOMOCO	ETV4_f1	ETV4_HUMAN	cagaGagt	0.62785	0.792283	3.88728	4.90535	0.120448	0.879552	strong
rs35127357	chr1	101081856	101081865	10	-	G	A	101081864	2	GFI1	HOCOMOCO	GFI1_f1	GFI1_HUMAN	caaacagaGa	0.73889	0.702006	7.06957	6.71668	0.684556	0.0983769	weak
rs35127357	chr1	101081855	101081871	17	+	G	A	101081864	10	SPI1	HOCOMOCO	SPI1_si	SPI1_HUMAN	ccaaacagaGagtgtgc	0.607789	0.756962	7.91553	9.85829	0.00308003	0.995994	strong
rs35127357	chr1	101081854	101081865	12	-	G	A	101081864	2	MEF2D	HOCOMOCO	MEF2D_f1	MEF2D_HUMAN	gccaaacagaGa	0.698789	0.627683	6.49904	5.83772	0.831579	0.0736842	strong
rs35127357	chr1	101081857	101081869	13	+	G	A	101081864	8	GABPA	HOCOMOCO	GABPA_f1	GABPA_HUMAN	aaacagaGagtgt	0.589918	0.749973	7.32409	9.31124	0	0.999383	strong
rs35127357	chr1	101081861	101081871	11	+	G	A	101081864	4	EGR1	HOCOMOCO	EGR1_f2	EGR1_HUMAN	agaGagtgtgc	0.706009	0.538063	8.03318	6.12223	0.993548	0.00361869	strong
rs35127357	chr1	101081851	101081867	17	+	G	A	101081864	14	PLAG1	HOCOMOCO	PLAG1_f1	PLAG1_HUMAN	gaagccaaacagaGagt	0.697464	0.628392	6.81038	6.13593	0.8	0.08	strong
rs35127357	chr1	101081854	101081867	14	-	G	A	101081864	4	MEF2A	HOCOMOCO	MEF2A_f1	MEF2A_HUMAN	gccaaacagaGagt	0.65585	0.617515	8.08678	7.61409	0.732647	0.1882	weak
rs35127357	chr1	101081863	101081874	12	+	G	A	101081864	2	XBP1	HOCOMOCO	XBP1_f1	XBP1_HUMAN	aGagtgtgcttg	0.525446	0.670731	7.20921	9.20253	0	1	strong
rs35127357	chr1	101081845	101081865	21	-	G	A	101081864	2	MAFA	HOCOMOCO	MAFA_f1	MAFA_HUMAN	aaaagagaagccaaacagaGa	0.663557	0.708191	5.62656	6.00503	0	0.616253	weak
rs35127357	chr1	101081862	101081868	7	+	G	A	101081864	3	ZEB1	HOCOMOCO	ZEB1_do	ZEB1_HUMAN	gaGagtg	0.572547	0.793027	4.84366	6.70889	0	0.993951	strong
rs35127357	chr1	101081845	101081864	20	+	G	A	101081864	20	IRF5	HOCOMOCO	IRF5_f1	IRF5_HUMAN	aaaagagaagccaaacagaG	0.813229	0.834581	10.3588	10.6308	0.0444444	0.688889	weak
rs35127357	chr1	101081862	101081868	7	+	G	A	101081864	3	NKX2-5	HOCOMOCO	NKX25_f1	NKX25_HUMAN	gaGagtg	0.714076	0.947058	5.33058	7.06979	0.0109529	0.989047	strong
rs35127357	chr1	101081856	101081872	17	+	G	A	101081864	9	ETV7	HOCOMOCO	ETV7_si	ETV7_HUMAN	caaacagaGagtgtgct	0.660469	0.782004	7.02416	8.3167	0	1	strong
rs35127357	chr1	101081859	101081866	8	-	G	A	101081864	3	CDX1	HOCOMOCO	CDX1_f1	CDX1_HUMAN	acagaGag	0.573917	0.828903	2.97013	4.28973	0	0.935484	strong
rs35127357	chr1	101081861	101081870	10	+	G	A	101081864	4	NKX2-1	HOCOMOCO	NKX21_f1	NKX21_HUMAN	agaGagtgtg	0.792821	0.84828	4.68444	5.01212	0.228786	0.683094	weak
rs35127357	chr1	101081856	101081865	10	+	G	A	101081864	9	IRF7	HOCOMOCO	IRF7_f1	IRF7_HUMAN	caaacagaGa	0.825562	0.937244	6.66498	7.56662	0	0.794872	strong
rs35127357	chr1	101081855	101081866	12	+	G	A	101081864	10	SPIB	HOCOMOCO	SPIB_f1	SPIB_HUMAN	ccaaacagaGag	0.653209	0.819978	7.39622	9.28453	0	1	strong
rs35127357	chr1	101081859	101081870	12	+	G	A	101081864	6	ZNF384	HOCOMOCO	ZN384_f1	ZN384_HUMAN	acagaGagtgtg	0.602994	0.778368	6.15471	7.94473	0	1	strong
rs35127357	chr1	101081843	101081864	22	+	G	A	101081864	22	ARID3A	HOCOMOCO	ARI3A_do	ARI3A_HUMAN	taaaaagagaagccaaacagaG	0.631126	0.664089	8.18494	8.61243	0.0747055	0.665615	weak
rs35127357	chr1	101081857	101081868	12	+	G	A	101081864	8	ATF5	HOCOMOCO	ATF5_si	ATF5_HUMAN	aaacagaGagtg	0.679737	0.550236	7.14863	5.7867	0.947541	0.0262295	strong
rs35127357	chr1	101081857	101081868	12	+	G	A	101081864	8	TCF7L2	HOCOMOCO	TF7L2_f1	TF7L2_HUMAN	aaacagaGagtg	0.585701	0.772471	5.35722	7.06554	0.0130701	0.972364	strong
rs35127357	chr1	101081859	101081873	15	+	G	A	101081864	6	KLF3	HOCOMOCO	KLF3_f1	KLF3_HUMAN	acagaGagtgtgctt	0.742822	0.659131	5.85126	5.19201	0.859375	0.140625	strong
rs35127357	chr1	101081856	101081868	13	+	G	A	101081864	9	EHF	HOCOMOCO	EHF_si	EHF_HUMAN	caaacagaGagtg	0.66705	0.828269	8.13317	10.0989	0	1	strong
rs35127357	chr1	101081856	101081868	13	-	G	A	101081864	5	FOXJ3	HOCOMOCO	FOXJ3_f2	FOXJ3_HUMAN	caaacagaGagtg	0.805423	0.874556	11.3852	12.3624	0	0.829977	strong
rs35127357	chr1	101081858	101081864	7	+	G	A	101081864	7	SOX15	HOCOMOCO	SOX15_f1	SOX15_HUMAN	aacagaG	0.805664	0.619772	5.60192	4.30938	1	0	strong
rs35127357	chr1	101081859	101081870	12	-	G	A	101081864	7	HOXA10	HOCOMOCO	HXA10_f1	HXA10_HUMAN	acagaGagtgtg	0.597768	0.778066	4.62003	6.01351	0	1	strong
rs35127357	chr1	101081851	101081864	14	+	G	A	101081864	14	NR2E3	HOCOMOCO	NR2E3_f1	NR2E3_HUMAN	gaagccaaacagaG	0.702965	0.748294	7.01288	7.46508	0.0773699	0.733504	weak
rs35127357	chr1	101081859	101081872	14	-	G	A	101081864	9	BACH1	HOCOMOCO	BACH1_si	BACH1_HUMAN	acagaGagtgtgct	0.644126	0.541266	8.09407	6.80153	1	0	strong
rs35127357	chr1	101081861	101081869	9	+	G	A	101081864	4	OVOL1	HOCOMOCO	OVOL1_f1	OVOL1_HUMAN	agaGagtgt	0.52041	0.721536	3.17543	4.40266	0	1	strong
rs35127357	chr1	101081858	101081869	12	+	G	A	101081864	7	TCF7	HOCOMOCO	TCF7_f1	TCF7_HUMAN	aacagaGagtgt	0.571444	0.794087	4.03226	5.60328	0	1	strong
rs35127357	chr1	101081861	101081871	11	+	G	A	101081864	4	EGR2	HOCOMOCO	EGR2_si	EGR2_HUMAN	agaGagtgtgc	0.738698	0.580651	7.72486	6.07211	1	0	strong
rs35127357	chr1	101081859	101081869	11	+	G	A	101081864	6	ERG	HOCOMOCO	ERG_f1	ERG_HUMAN	acagaGagtgt	0.550621	0.720627	6.36913	8.33561	0	0.998912	strong
rs35127357	chr1	101081858	101081865	8	+	G	A	101081864	7	PAX5	HOCOMOCO	PAX5_si	PAX5_HUMAN	aacagaGa	0.743495	0.661495	6.72342	5.98189	0.79979	0.189223	weak
rs35127357	chr1	101081858	101081868	11	+	G	A	101081864	7	ELK4	HOCOMOCO	ELK4_f1	ELK4_HUMAN	aacagaGagtg	0.577829	0.750166	6.17025	8.01052	0	1	strong
rs35127357	chr1	101081860	101081869	10	+	G	A	101081864	5	FEV	HOCOMOCO	FEV_f1	FEV_HUMAN	cagaGagtgt	0.642301	0.815494	5.55714	7.05558	0	1	strong
rs35127357	chr1	101081856	101081867	12	+	G	A	101081864	9	IRF9	HOCOMOCO	IRF9_f1	IRF9_HUMAN	caaacagaGagt	0.765355	0.881096	6.93396	7.98256	0	1	strong
rs35127357	chr1	101081851	101081871	21	+	G	A	101081864	14	PTF1A	HOCOMOCO	PTF1A_f1	PTF1A_HUMAN	gaagccaaacagaGagtgtgc	0.628533	0.712052	5.59095	6.33387	0	0.816327	strong
rs35127357	chr1	101081855	101081866	12	+	G	A	101081864	10	SOX4	HOCOMOCO	SOX4_f1	SOX4_HUMAN	ccaaacagaGag	0.811202	0.720656	6.4188	5.70234	0.876712	0.123288	strong
rs35127357	chr1	101081854	101081870	17	+	G	A	101081864	11	ZBTB4	HOCOMOCO	ZBTB4_si	ZBTB4_HUMAN	gccaaacagaGagtgtg	0.588222	0.604435	9.33491	9.5922	0.100478	0.641833	weak
rs35127357	chr1	101081857	101081873	17	-	G	A	101081864	10	NR3C2	HOCOMOCO	MCR_f1	MCR_HUMAN	aaacagaGagtgtgctt	0.626391	0.697407	3.47911	3.87355	0.0396825	0.738095	weak
rs35127357	chr1	101081857	101081865	9	-	G	A	101081864	2	BRCA1	HOCOMOCO	BRCA1_f1	BRCA1_HUMAN	aaacagaGa	0.825331	0.866175	5.53784	5.8119	0	0.53503	weak
rs35127357	chr1	101081854	101081867	14	+	G	A	101081864	11	ELF3	HOCOMOCO	ELF3_f1	ELF3_HUMAN	gccaaacagaGagt	0.638786	0.795351	6.22361	7.74901	0	1	strong
rs35127357	chr1	101081858	101081868	11	+	G	A	101081864	7	TBP	HOCOMOCO	TBP_f1	TBP_HUMAN	aacagaGagtg	0.673907	0.775817	3.70474	4.26499	0.0234192	0.647541	weak
rs35127357	chr1	101081855	101081868	14	+	G	A	101081864	10	IRF2	HOCOMOCO	IRF2_f1	IRF2_HUMAN	ccaaacagaGagtg	0.776289	0.910077	10.0744	11.8107	0	0.982392	strong
rs35127357	chr1	101081860	101081870	11	+	G	A	101081864	5	NKX3-2	HOCOMOCO	NKX32_f1	NKX32_HUMAN	cagaGagtgtg	0.838526	0.906964	6.8968	7.4597	0.129488	0.784186	weak
rs35127357	chr1	101081863	101081876	14	+	G	A	101081864	2	HSF2	HOCOMOCO	HSF2_si	HSF2_HUMAN	aGagtgtgcttgct	0.703128	0.608298	4.38092	3.79007	0.76648	0.0672128	weak
rs35127357	chr1	101081862	101081874	13	+	G	A	101081864	3	WT1	HOCOMOCO	WT1_f1	WT1_HUMAN	gaGagtgtgcttg	0.771859	0.644673	7.23429	6.04224	0.902778	0.0194444	strong
rs35127357	chr1	101081850	101081865	16	+	G	A	101081864	15	IRF4	HOCOMOCO	IRF4_si	IRF4_HUMAN	agaagccaaacagaGa	0.81696	0.856621	9.00527	9.44245	0.273509	0.705978	weak
rs35127357	chr1	101081859	101081866	8	+	G	A	101081864	6	SOX13	HOCOMOCO	SOX13_f1	SOX13_HUMAN	acagaGag	0.554712	0.778416	2.60016	3.64876	0	1	strong
rs35127357	chr1	101081858	101081874	17	+	G	A	101081864	7	KLF15	HOCOMOCO	KLF15_f1	KLF15_HUMAN	aacagaGagtgtgcttg	0.694919	0.615043	5.32562	4.71347	0.740385	0	strong
rs35127357	chr1	101081860	101081871	12	+	G	A	101081864	5	HIF1A	HOCOMOCO	HIF1A_si	HIF1A_HUMAN	cagaGagtgtgc	0.663225	0.758277	6.61559	7.56372	0.146066	0.849808	strong
rs35127357	chr1	101081859	101081868	10	+	G	A	101081864	6	ELF1	HOCOMOCO	ELF1_f1	ELF1_HUMAN	acagaGagtg	0.594495	0.787928	5.41781	7.18062	0.0114123	0.988588	strong
rs35127357	chr1	101081864	101081871	8	+	G	A	101081864	1	TBX5	HOCOMOCO	TBX5_si	TBX5_HUMAN	Gagtgtgc	0.770627	0.888044	6.35518	7.32348	0.0617849	0.871854	strong
rs35127357	chr1	101081856	101081872	17	+	G	A	101081864	9	FLI1	HOCOMOCO	FLI1_f1	FLI1_HUMAN	caaacagaGagtgtgct	0.59711	0.798087	4.1596	5.55965	0.0379147	0.962085	strong
rs35127357	chr1	101081860	101081869	10	+	G	A	101081864	5	GABPB1+GABPB2	HOCOMOCO	GABP1+GABP2_f1	GABP1+GABP2_HUMAN	cagaGagtgt	0.555139	0.731575	4.85961	6.4041	0.0265781	0.973422	strong
rs35127357	chr1	101081860	101081871	12	-	G	A	101081864	8	NRF1	HOCOMOCO	NRF1_f1	NRF1_HUMAN	cagaGagtgtgc	0.667218	0.537871	6.34901	5.11818	0.908752	0.0392123	strong
rs10881264	chr1	105680375	105680384	10	-	A	C	105680379	6	HOXD10	HOCOMOCO	HXD10_f1	HXD10_HUMAN	aaacAcacca	0.869168	0.656012	5.00416	3.77694	1	0	strong
rs10881264	chr1	105680374	105680383	10	-	A	C	105680379	5	GFI1	HOCOMOCO	GFI1_f1	GFI1_HUMAN	caaacAcacc	0.747581	0.70446	7.15272	6.74015	0.663846	0.0799665	weak
rs10881264	chr1	105680373	105680379	7	+	A	C	105680379	7	UBP1	HOCOMOCO	UBIP1_f1	UBIP1_HUMAN	gcaaacA	0.878372	0.728273	3.80699	3.15644	0.892857	0.0357143	strong
rs10881264	chr1	105680364	105680379	16	-	A	C	105680379	1	VDR	HOCOMOCO	VDR_f2	VDR_HUMAN	ctcacccccgcaaacA	0.643913	0.689685	5.42848	5.81436	0.0310785	0.579571	weak
rs10881264	chr1	105680374	105680385	12	-	A	C	105680379	7	ZNF219	HOCOMOCO	ZN219_f1	ZN219_HUMAN	caaacAcaccag	0.575697	0.728331	5.565	7.04045	0.0148515	0.970297	strong
rs10881264	chr1	105680372	105680383	12	-	A	C	105680379	5	REL	HOCOMOCO	REL_do	REL_HUMAN	cgcaaacAcacc	0.699652	0.731783	5.98636	6.26129	0.045887	0.556031	weak
rs10881264	chr1	105680370	105680381	12	+	A	C	105680379	10	TCF7	HOCOMOCO	TCF7_f1	TCF7_HUMAN	cccgcaaacAca	0.763883	0.785182	5.39016	5.54044	0.0458015	0.503817	weak
rs10881264	chr1	105680375	105680385	11	-	A	C	105680379	7	EGR2	HOCOMOCO	EGR2_si	EGR2_HUMAN	aaacAcaccag	0.568858	0.726904	5.94878	7.60153	0	1	strong
rs10881264	chr1	105680370	105680379	10	-	A	C	105680379	1	FOXJ2	HOCOMOCO	FOXJ2_f1	FOXJ2_HUMAN	cccgcaaacA	0.819731	0.659303	8.30454	6.67927	0.976253	0	strong
rs10881264	chr1	105680373	105680384	12	+	A	C	105680379	7	ZNF384	HOCOMOCO	ZN384_f1	ZN384_HUMAN	gcaaacAcacca	0.795376	0.620003	8.11833	6.32831	1	0	strong
rs10881264	chr1	105680374	105680381	8	-	A	C	105680379	3	KLF6	HOCOMOCO	KLF6_si	KLF6_HUMAN	caaacAca	0.66879	0.765967	3.9981	4.57903	0.0957447	0.808511	strong
rs10881264	chr1	105680372	105680383	12	-	A	C	105680379	5	RELB	HOCOMOCO	RELB_si	RELB_HUMAN	cgcaaacAcacc	0.698271	0.777748	5.08063	5.65891	0	0.643172	weak
rs10881264	chr1	105680372	105680380	9	-	A	C	105680379	2	FOXP2	HOCOMOCO	FOXP2_si	FOXP2_HUMAN	cgcaaacAc	0.929729	0.735703	7.71149	6.10218	0.960409	0.0111129	strong
rs10881264	chr1	105680373	105680382	10	-	A	C	105680379	4	PITX2	HOCOMOCO	PITX2_si	PITX2_HUMAN	gcaaacAcac	0.582975	0.804646	4.1829	5.77342	0	1	strong
rs10881264	chr1	105680367	105680379	13	+	A	C	105680379	13	EHF	HOCOMOCO	EHF_si	EHF_HUMAN	acccccgcaaacA	0.682221	0.660974	8.31814	8.05907	0.587872	0.0574906	weak
rs10881264	chr1	105680372	105680395	24	-	A	C	105680379	17	ZNF350	HOCOMOCO	ZN350_f1	ZN350_HUMAN	cgcaaacAcaccagtgcttatctg	0.683162	0.564772	7.01798	5.80178	0.93617	0	strong
rs10881264	chr1	105680376	105680386	11	-	A	C	105680379	8	SREBF1	HOCOMOCO	SRBP1_f2	SRBP1_HUMAN	aacAcaccagt	0.831819	0.736375	5.46913	4.84159	0.770709	0.0498123	strong
rs10881264	chr1	105680375	105680385	11	-	A	C	105680379	7	GLI1	HOCOMOCO	GLI1_f1	GLI1_HUMAN	aaacAcaccag	0.584826	0.718954	6.50404	7.99573	0.0304054	0.969595	strong
rs10881264	chr1	105680368	105680380	13	-	A	C	105680379	2	EPAS1	HOCOMOCO	EPAS1_si	EPAS1_HUMAN	cccccgcaaacAc	0.80313	0.771999	6.20669	5.96611	0.655295	0.214276	weak
rs10881264	chr1	105680373	105680381	9	-	A	C	105680379	3	ZIC3	HOCOMOCO	ZIC3_f1	ZIC3_HUMAN	gcaaacAca	0.582092	0.782613	2.80182	3.767	0.0909091	0.878788	strong
rs10881264	chr1	105680374	105680390	17	-	A	C	105680379	12	NR3C2	HOCOMOCO	MCR_f1	MCR_HUMAN	caaacAcaccagtgctt	0.665623	0.792802	3.69702	4.40339	0	0.84127	strong
rs10881264	chr1	105680373	105680391	19	-	A	C	105680379	13	CTCF	HOCOMOCO	CTCF_f2	CTCF_HUMAN	gcaaacAcaccagtgctta	0.516422	0.657788	6.32297	8.05382	0.0118982	0.974372	strong
rs10881264	chr1	105680370	105680380	11	+	A	C	105680379	10	ERG	HOCOMOCO	ERG_f1	ERG_HUMAN	cccgcaaacAc	0.702063	0.723397	8.12088	8.36765	0.0692867	0.561484	weak
rs10881264	chr1	105680377	105680389	13	+	A	C	105680379	3	MYOG	HOCOMOCO	MYOG_f1	MYOG_HUMAN	acAcaccagtgct	0.674937	0.661728	7.24211	7.10038	0.566964	0.111607	weak
rs10881264	chr1	105680370	105680386	17	-	A	C	105680379	8	ZBTB7A	HOCOMOCO	ZBT7A_f1	ZBT7A_HUMAN	cccgcaaacAcaccagt	0.578568	0.873078	3.50751	5.29294	0	1	strong
rs10881264	chr1	105680372	105680382	11	-	A	C	105680379	4	YBX1	HOCOMOCO	YBOX1_f2	YBOX1_HUMAN	cgcaaacAcac	0.669255	0.758781	3.2953	3.73611	0.0162896	0.674208	weak
rs10881264	chr1	105680377	105680384	8	-	A	C	105680379	6	TBX5	HOCOMOCO	TBX5_si	TBX5_HUMAN	acAcacca	0.824898	0.79343	6.80274	6.54323	0.643021	0.17849	weak
rs10881264	chr1	105680370	105680384	15	-	A	C	105680379	6	PBX2	HOCOMOCO	PBX2_f1	PBX2_HUMAN	cccgcaaacAcacca	0.760602	0.6182	5.5641	4.52237	0.892405	0	strong
rs10881264	chr1	105680378	105680386	9	-	A	C	105680379	8	KLF8	HOCOMOCO	KLF8_f1	KLF8_HUMAN	cAcaccagt	0.759807	0.643931	4.68599	3.97135	0.892857	0	strong
rs10881264	chr1	105680370	105680386	17	-	A	C	105680379	8	ZBTB4	HOCOMOCO	ZBTB4_si	ZBTB4_HUMAN	cccgcaaacAcaccagt	0.594052	0.62917	9.42743	9.98474	0.1702	0.786056	weak
rs10881264	chr1	105680369	105680380	12	+	A	C	105680379	11	ELK3	HOCOMOCO	ELK3_f1	ELK3_HUMAN	ccccgcaaacAc	0.69763	0.733457	5.15362	5.41828	0	0.45283	weak
rs10881264	chr1	105680370	105680380	11	-	A	C	105680379	2	FOXF1	HOCOMOCO	FOXF1_f1	FOXF1_HUMAN	cccgcaaacAc	0.789311	0.635145	6.61762	5.32508	1	0	strong
rs10881264	chr1	105680376	105680387	12	-	A	C	105680379	9	FOXI1	HOCOMOCO	FOXI1_f1	FOXI1_HUMAN	aacAcaccagtg	0.564285	0.691649	8.16837	10.0121	0.00952381	0.990476	strong
rs10881264	chr1	105680368	105680383	16	-	A	C	105680379	5	FOXO1	HOCOMOCO	FOXO1_si	FOXO1_HUMAN	cccccgcaaacAcacc	0.883936	0.707699	8.57999	6.86933	0.982405	0	strong
rs10881264	chr1	105680371	105680384	14	-	A	C	105680379	6	HOXA9	HOCOMOCO	HXA9_f1	HXA9_HUMAN	ccgcaaacAcacca	0.609361	0.649375	7.15159	7.6212	0.104478	0.738806	weak
rs10881264	chr1	105680375	105680382	8	+	A	C	105680379	5	SOX5	HOCOMOCO	SOX5_f1	SOX5_HUMAN	aaacAcac	0.720572	0.506199	5.65084	3.96969	0.977382	0	strong
rs10881264	chr1	105680369	105680380	12	-	A	C	105680379	2	FOXA2	HOCOMOCO	FOXA2_f1	FOXA2_HUMAN	ccccgcaaacAc	0.863993	0.68283	8.44984	6.67806	0.97908	0.0058242	strong
rs10881264	chr1	105680367	105680383	17	-	A	C	105680379	5	PLAG1	HOCOMOCO	PLAG1_f1	PLAG1_HUMAN	acccccgcaaacAcacc	0.775453	0.839265	7.57191	8.19499	0	0.68	weak
rs10881264	chr1	105680369	105680379	11	-	A	C	105680379	1	FOXF2	HOCOMOCO	FOXF2_f1	FOXF2_HUMAN	ccccgcaaacA	0.771193	0.621783	7.06325	5.69482	0.954245	0.0152518	strong
rs10881264	chr1	105680374	105680382	9	-	A	C	105680379	4	SRY	HOCOMOCO	SRY_f1	SRY_HUMAN	caaacAcac	0.800657	0.630345	5.02412	3.95541	0.870204	0.0302236	strong
rs10881264	chr1	105680375	105680383	9	-	A	C	105680379	5	FOXP3	HOCOMOCO	FOXP3_f1	FOXP3_HUMAN	aaacAcacc	0.807453	0.672817	5.06563	4.22098	0.902778	0.0972222	strong
rs10881264	chr1	105680365	105680382	18	-	A	C	105680379	4	AIRE	HOCOMOCO	AIRE_f2	AIRE_HUMAN	tcacccccgcaaacAcac	0.73606	0.881642	5.21405	6.24532	0.0681818	0.886364	strong
rs10881264	chr1	105680368	105680382	15	-	A	C	105680379	4	FOXD1	HOCOMOCO	FOXD1_si	FOXD1_HUMAN	cccccgcaaacAcac	0.765797	0.674692	6.70856	5.91046	0.853033	0.0734835	strong
rs10881264	chr1	105680374	105680388	15	+	A	C	105680379	6	ZNF423	HOCOMOCO	ZN423_f1	ZN423_HUMAN	caaacAcaccagtgc	0.547235	0.623628	11.9292	13.5946	0	1	strong
rs10881264	chr1	105680371	105680381	11	+	A	C	105680379	9	NFKB1	HOCOMOCO	NFKB1_f1	NFKB1_HUMAN	ccgcaaacAca	0.575645	0.701037	6.04093	7.35682	0.0364311	0.92485	strong
rs10881264	chr1	105680375	105680385	11	-	A	C	105680379	7	EGR3	HOCOMOCO	EGR3_f1	EGR3_HUMAN	aaacAcaccag	0.697568	0.797465	5.18135	5.92335	0.115942	0.884058	strong
rs10881264	chr1	105680374	105680385	12	-	A	C	105680379	7	E2F6	HOCOMOCO	E2F6_f1	E2F6_HUMAN	caaacAcaccag	0.557947	0.705873	5.19777	6.57583	0.00805946	0.918483	strong
rs10881264	chr1	105680369	105680381	13	-	A	C	105680379	3	DDIT3	HOCOMOCO	DDIT3_f1	DDIT3_HUMAN	ccccgcaaacAca	0.721757	0.739723	6.75657	6.92475	0.0737505	0.565292	weak
rs10881264	chr1	105680373	105680383	11	-	A	C	105680379	5	CBFB	HOCOMOCO	PEBB_f1	PEBB_HUMAN	gcaaacAcacc	0.75339	0.648364	5.33573	4.5919	0.751515	0	strong
rs10881264	chr1	105680378	105680388	11	-	A	C	105680379	10	MYC	HOCOMOCO	MYC_f1	MYC_HUMAN	cAcaccagtgc	0.626588	0.681125	6.37887	6.93407	0.134867	0.76379	weak
rs10881264	chr1	105680373	105680385	13	-	A	C	105680379	7	FOXM1	HOCOMOCO	FOXM1_f1	FOXM1_HUMAN	gcaaacAcaccag	0.900672	0.710744	5.17959	4.08735	0.914286	0	strong
rs10881264	chr1	105680375	105680383	9	-	A	C	105680379	5	FOXD3	HOCOMOCO	FOXD3_f1	FOXD3_HUMAN	aaacAcacc	0.747776	0.695978	8.10286	7.54158	0.761763	0.199227	weak
rs10881264	chr1	105680374	105680388	15	-	A	C	105680379	10	PBX1	HOCOMOCO	PBX1_do	PBX1_HUMAN	caaacAcaccagtgc	0.542117	0.668019	4.50591	5.55237	0.0430418	0.873823	strong
rs10881264	chr1	105680372	105680383	12	-	A	C	105680379	5	SMAD1	HOCOMOCO	SMAD1_si	SMAD1_HUMAN	cgcaaacAcacc	0.743031	0.63973	5.46228	4.70288	0.837563	0	strong
rs10881264	chr1	105680368	105680380	13	-	A	C	105680379	2	FOXA3	HOCOMOCO	FOXA3_f1	FOXA3_HUMAN	cccccgcaaacAc	0.879737	0.754432	7.04598	6.04239	0.89071	0.0273224	strong
rs10881264	chr1	105680373	105680385	13	-	A	C	105680379	7	ARID5B	HOCOMOCO	ARI5B_f1	ARI5B_HUMAN	gcaaacAcaccag	0.76406	0.497555	4.44218	2.89274	1	0	strong
rs10881264	chr1	105680374	105680386	13	-	A	C	105680379	8	PLAG1	HOCOMOCO	PLAG1_si	PLAG1_HUMAN	caaacAcaccagt	0.568341	0.815443	3.90498	5.60278	0	1	strong
rs10881264	chr1	105680375	105680386	12	-	A	C	105680379	8	TEAD4	HOCOMOCO	TEAD4_f1	TEAD4_HUMAN	aaacAcaccagt	0.700164	0.658864	6.45065	6.07015	0.732673	0.267327	weak
rs10881264	chr1	105680373	105680384	12	-	A	C	105680379	6	FUBP1	HOCOMOCO	FUBP1_f1	FUBP1_HUMAN	gcaaacAcacca	0.856755	0.838107	6.59135	6.44789	0.551323	0.104762	weak
rs10881264	chr1	105680376	105680384	9	-	A	C	105680379	6	ZIC2	HOCOMOCO	ZIC2_f1	ZIC2_HUMAN	aacAcacca	0.621685	0.790485	2.79261	3.55085	0.0277778	0.805556	strong
rs10881264	chr1	105680376	105680386	11	-	A	C	105680379	8	SP1	HOCOMOCO	SP1_f1	SP1_HUMAN	aacAcaccagt	0.570871	0.718491	6.01403	7.56918	0.030575	0.955212	strong
rs10881264	chr1	105680376	105680385	10	-	A	C	105680379	7	HOXA1	HOCOMOCO	HXA1_f1	HXA1_HUMAN	aacAcaccag	0.544868	0.693411	4.74111	6.03365	0	1	strong
rs10881264	chr1	105680373	105680383	11	-	A	C	105680379	5	EGR4	HOCOMOCO	EGR4_f1	EGR4_HUMAN	gcaaacAcacc	0.610612	0.75043	5.01207	6.15974	0	1	strong
rs10881264	chr1	105680372	105680380	9	-	A	C	105680379	2	FOXO4	HOCOMOCO	FOXO4_f1	FOXO4_HUMAN	cgcaaacAc	0.879292	0.699312	8.42372	6.69949	1	0	strong
rs10881264	chr1	105680374	105680386	13	-	A	C	105680379	8	FOXJ3	HOCOMOCO	FOXJ3_f2	FOXJ3_HUMAN	caaacAcaccagt	0.696773	0.556884	9.84936	7.87193	1	0	strong
rs10881264	chr1	105680373	105680390	18	-	A	C	105680379	12	NR3C1	HOCOMOCO	GCR_do	GCR_HUMAN	gcaaacAcaccagtgctt	0.642066	0.722411	4.15865	4.67903	0.0836552	0.744776	weak
rs10881264	chr1	105680364	105680380	17	-	A	C	105680379	2	THRA	HOCOMOCO	THA_f2	THA_HUMAN	ctcacccccgcaaacAc	0.648232	0.708576	3.94436	4.31154	0.121726	0.702619	weak
rs10881264	chr1	105680375	105680387	13	-	A	C	105680379	9	SREBF2	HOCOMOCO	SRBP2_f1	SRBP2_HUMAN	aaacAcaccagtg	0.864577	0.820101	5.49194	5.20942	0.549545	0.0110182	weak
rs10881264	chr1	105680368	105680382	15	-	A	C	105680379	4	FOXC1	HOCOMOCO	FOXC1_f1	FOXC1_HUMAN	cccccgcaaacAcac	0.716556	0.581321	9.04574	7.33855	1	0	strong
rs10881264	chr1	105680355	105680379	25	-	A	C	105680379	1	TBX2	HOCOMOCO	TBX2_f1	TBX2_HUMAN	tgccaccccctcacccccgcaaacA	0.696924	0.68442	6.74013	6.61919	0.549342	0.0625	weak
rs10881264	chr1	105680374	105680384	11	-	A	C	105680379	6	RUNX2	HOCOMOCO	RUNX2_f1	RUNX2_HUMAN	caaacAcacca	0.590032	0.807441	4.69935	6.43092	0.0144	0.9856	strong
rs10881264	chr1	105680363	105680379	17	-	A	C	105680379	1	PURA	HOCOMOCO	PURA_f1	PURA_HUMAN	cctcacccccgcaaacA	0.763962	0.809036	4.43942	4.70135	0.0883838	0.664141	weak
rs10881264	chr1	105680368	105680382	15	-	A	C	105680379	4	FOXC2	HOCOMOCO	FOXC2_f1	FOXC2_HUMAN	cccccgcaaacAcac	0.687537	0.557195	5.5312	4.4826	1	0	strong
rs10881264	chr1	105680377	105680385	9	-	A	C	105680379	7	AHR	HOCOMOCO	AHR_si	AHR_HUMAN	acAcaccag	0.799475	0.612455	7.26714	5.56716	0.973087	0.00456282	strong
rs10881264	chr1	105680374	105680384	11	-	A	C	105680379	6	GLI3	HOCOMOCO	GLI3_si	GLI3_HUMAN	caaacAcacca	0.70457	0.554669	7.28273	5.73329	1	0	strong
rs10881264	chr1	105680376	105680385	10	-	A	C	105680379	7	GLIS3	HOCOMOCO	GLIS3_f1	GLIS3_HUMAN	aacAcaccag	0.556314	0.765755	4.74245	6.52788	0	1	strong
rs10881264	chr1	105680374	105680389	16	-	A	C	105680379	11	AR	HOCOMOCO	ANDR_do	ANDR_HUMAN	caaacAcaccagtgct	0.54766	0.709894	4.55381	5.9028	0.0113687	0.925156	strong
rs10881264	chr1	105680377	105680387	11	-	A	C	105680379	9	USF2	HOCOMOCO	USF2_f1	USF2_HUMAN	acAcaccagtg	0.752353	0.775379	6.55577	6.7564	0.120944	0.545723	weak
rs10881264	chr1	105680375	105680388	14	-	A	C	105680379	10	NFYC	HOCOMOCO	NFYC_f1	NFYC_HUMAN	aaacAcaccagtgc	0.51947	0.716739	4.49556	6.20275	0	1	strong
rs10881264	chr1	105680371	105680383	13	-	A	C	105680379	5	FOXO3	HOCOMOCO	FOXO3_si	FOXO3_HUMAN	ccgcaaacAcacc	0.936513	0.764618	8.49316	6.93426	0.956697	0	strong
rs10881264	chr1	105680372	105680382	11	-	A	C	105680379	4	GLI2	HOCOMOCO	GLI2_f1	GLI2_HUMAN	cgcaaacAcac	0.598139	0.652098	10.4657	11.4098	0.155171	0.844829	weak
rs10881264	chr1	105680375	105680382	8	-	A	C	105680379	4	IKZF1	HOCOMOCO	IKZF1_f1	IKZF1_HUMAN	aaacAcac	0.603551	0.807279	4.41819	5.90954	0	0.950764	strong
rs10881264	chr1	105680371	105680381	11	-	A	C	105680379	3	RELA	HOCOMOCO	TF65_f2	TF65_HUMAN	ccgcaaacAca	0.597424	0.742427	6.81726	8.47191	0.0235744	0.967317	strong
rs10881264	chr1	105680374	105680383	10	-	A	C	105680379	5	RUNX1	HOCOMOCO	RUNX1_f1	RUNX1_HUMAN	caaacAcacc	0.762923	0.689482	6.31935	5.71104	0.728556	0.0401737	weak
rs10881264	chr1	105680374	105680384	11	-	A	C	105680379	6	GFI1B	HOCOMOCO	GFI1B_f1	GFI1B_HUMAN	caaacAcacca	0.773548	0.651001	7.84662	6.60355	0.916667	0.0287879	strong
rs10881264	chr1	105680374	105680387	14	-	A	C	105680379	9	ZBTB18	HOCOMOCO	ZN238_f1	ZN238_HUMAN	caaacAcaccagtg	0.646531	0.563224	8.35335	7.277	0.888889	0	strong
rs10881264	chr1	105680364	105680382	19	-	A	C	105680379	4	NR1I2	HOCOMOCO	NR1I2_f2	NR1I2_HUMAN	ctcacccccgcaaacAcac	0.631085	0.674135	6.26752	6.69506	0.0714286	0.664286	weak
rs10881264	chr1	105680374	105680385	12	-	A	C	105680379	7	ARNT2	HOCOMOCO	ARNT2_si	ARNT2_HUMAN	caaacAcaccag	0.683627	0.82244	4.56249	5.48891	0.0613497	0.883436	strong
rs10881264	chr1	105680369	105680379	11	-	A	C	105680379	1	FOXA1	HOCOMOCO	FOXA1_f1	FOXA1_HUMAN	ccccgcaaacA	0.907323	0.734896	9.18487	7.43938	0.974622	0.00320242	strong
rs7519669	chr1	106810912	106810924	13	+	G	A	106810917	6	MEIS2	HOCOMOCO	MEIS2_do	MEIS2_HUMAN	gtgggGgttggac	0.545431	0.687446	7.57804	9.55117	0	1	strong
rs7519669	chr1	106810912	106810922	11	+	G	A	106810917	6	ETS2	HOCOMOCO	ETS2_f1	ETS2_HUMAN	gtgggGgttgg	0.550532	0.828423	3.57116	5.37377	0	1	strong
rs7519669	chr1	106810914	106810925	12	-	G	A	106810917	9	HIVEP1	HOCOMOCO	ZEP1_f1	ZEP1_HUMAN	gggGgttggaca	0.723094	0.66131	6.75652	6.17922	0.802817	0.0704225	strong
rs7519669	chr1	106810909	106810928	20	-	G	A	106810917	12	NHLH1	HOCOMOCO	HEN1_si	HEN1_HUMAN	ctagtgggGgttggacacat	0.523475	0.615268	8.21557	9.65618	0	0.936849	strong
rs7519669	chr1	106810912	106810919	8	+	G	A	106810917	6	IKZF1	HOCOMOCO	IKZF1_f1	IKZF1_HUMAN	gtgggGgt	0.859393	0.983204	6.29103	7.19738	0.149406	0.850594	strong
rs7519669	chr1	106810914	106810925	12	+	G	A	106810917	4	RORA	HOCOMOCO	RORA_f1	RORA_HUMAN	gggGgttggaca	0.637865	0.67994	8.73796	9.31434	0	0.591041	weak
rs7519669	chr1	106810907	106810923	17	+	G	A	106810917	11	ZBTB4	HOCOMOCO	ZBTB4_si	ZBTB4_HUMAN	tcctagtgggGgttgga	0.614718	0.63093	9.75539	10.0127	0.100478	0.641833	weak
rs7519669	chr1	106810911	106810920	10	+	G	A	106810917	7	RUNX1	HOCOMOCO	RUNX1_f1	RUNX1_HUMAN	agtgggGgtt	0.798477	0.582461	6.61385	4.82457	0.990228	0.00977199	strong
rs7519669	chr1	106810908	106810918	11	+	G	A	106810917	10	SREBF1	HOCOMOCO	SRBP1_f2	SRBP1_HUMAN	cctagtgggGg	0.679342	0.79053	4.46661	5.19766	0.0522354	0.792572	strong
rs7519669	chr1	106810911	106810921	11	+	G	A	106810917	7	NFKB2	HOCOMOCO	NFKB2_f1	NFKB2_HUMAN	agtgggGgttg	0.649908	0.711672	4.00524	4.38588	0.097561	0.707317	weak
rs7519669	chr1	106810910	106810917	8	+	G	A	106810917	8	TBX5	HOCOMOCO	TBX5_si	TBX5_HUMAN	tagtgggG	0.743573	0.803797	6.13207	6.62872	0.0898169	0.751144	weak
rs7519669	chr1	106810914	106810922	9	+	G	A	106810917	4	TCF12	HOCOMOCO	HTF4_f1	HTF4_HUMAN	gggGgttgg	0.58982	0.756585	7.04678	9.03918	0	1	strong
rs7519669	chr1	106810911	106810921	11	+	G	A	106810917	7	ELF5	HOCOMOCO	ELF5_f1	ELF5_HUMAN	agtgggGgttg	0.589241	0.813663	4.69985	6.48987	0	1	strong
rs7519669	chr1	106810912	106810921	10	+	G	A	106810917	6	PLAGL1	HOCOMOCO	PLAL1_si	PLAL1_HUMAN	gtgggGgttg	0.718847	0.548927	6.21043	4.74242	1	0	strong
rs7519669	chr1	106810907	106810918	12	-	G	A	106810917	2	EBF1	HOCOMOCO	COE1_f2	COE1_HUMAN	tcctagtgggGg	0.689684	0.719622	7.62112	7.95194	0.206861	0.682136	weak
rs7519669	chr1	106810909	106810920	12	+	G	A	106810917	9	E2F6	HOCOMOCO	E2F6_f1	E2F6_HUMAN	ctagtgggGgtt	0.701621	0.785193	6.53622	7.31477	0.1867	0.808149	weak
rs7519669	chr1	106810904	106810918	15	+	G	A	106810917	14	ZNF423	HOCOMOCO	ZN423_f1	ZN423_HUMAN	gactcctagtgggGg	0.582586	0.506192	12.6999	11.0346	1	0	strong
rs7519669	chr1	106810908	106810921	14	+	G	A	106810917	10	PRDM1	HOCOMOCO	PRDM1_f1	PRDM1_HUMAN	cctagtgggGgttg	0.508648	0.627901	7.88866	9.73816	0.00356469	0.987876	strong
rs7519669	chr1	106810912	106810922	11	+	G	A	106810917	6	RUNX2	HOCOMOCO	RUNX2_f1	RUNX2_HUMAN	gtgggGgttgg	0.818896	0.598264	6.52216	4.76492	0.9856	0	strong
rs7519669	chr1	106810901	106810917	17	+	G	A	106810917	17	PLAG1	HOCOMOCO	PLAG1_f1	PLAG1_HUMAN	ggtgactcctagtgggG	0.816399	0.77946	7.97172	7.61103	0.68	0.08	weak
rs7519669	chr1	106810914	106810921	8	+	G	A	106810917	4	KLF6	HOCOMOCO	KLF6_si	KLF6_HUMAN	gggGgttg	0.857667	0.617901	5.12722	3.69388	1	0	strong
rs7519669	chr1	106810909	106810922	14	+	G	A	106810917	9	GCM1	HOCOMOCO	GCM1_f1	GCM1_HUMAN	ctagtgggGgttgg	0.850092	0.666474	6.79641	5.3284	1	0	strong
rs7519669	chr1	106810913	106810922	10	+	G	A	106810917	5	FEV	HOCOMOCO	FEV_f1	FEV_HUMAN	tgggGgttgg	0.563524	0.736717	4.87556	6.37401	0	1	strong
rs7519669	chr1	106810913	106810928	16	+	G	A	106810917	5	TGIF1	HOCOMOCO	TGIF1_f1	TGIF1_HUMAN	tgggGgttggacacat	0.582858	0.690888	3.23154	3.83049	0	0.771186	strong
rs7519669	chr1	106810912	106810923	12	+	G	A	106810917	6	ZNF219	HOCOMOCO	ZN219_f1	ZN219_HUMAN	gtgggGgttgga	0.82688	0.702944	7.99308	6.79504	0.924092	0.0165017	strong
rs7519669	chr1	106810911	106810923	13	+	G	A	106810917	7	PLAG1	HOCOMOCO	PLAG1_si	PLAG1_HUMAN	agtgggGgttgga	0.932438	0.685336	6.40663	4.70883	1	0	strong
rs7519669	chr1	106810913	106810925	13	+	G	A	106810917	5	SREBF2	HOCOMOCO	SRBP2_f1	SRBP2_HUMAN	tgggGgttggaca	0.775849	0.57786	4.92833	3.67067	0.908992	0.0214535	strong
rs7519669	chr1	106810909	106810920	12	+	G	A	106810917	9	ZBTB33	HOCOMOCO	KAISO_f1	KAISO_HUMAN	ctagtgggGgtt	0.626527	0.761839	6.17194	7.5049	0.000561765	0.892616	strong
rs7519669	chr1	106810907	106810923	17	+	G	A	106810917	11	SPI1	HOCOMOCO	SPI1_si	SPI1_HUMAN	tcctagtgggGgttgga	0.50951	0.646748	6.63559	8.42292	0.0122452	0.981091	strong
rs7519669	chr1	106810907	106810920	14	+	G	A	106810917	11	RUNX3	HOCOMOCO	RUNX3_si	RUNX3_HUMAN	tcctagtgggGgtt	0.693293	0.538134	8.76933	6.80676	1	0	strong
rs7519669	chr1	106810911	106810925	15	+	G	A	106810917	7	KLF3	HOCOMOCO	KLF3_f1	KLF3_HUMAN	agtgggGgttggaca	0.703414	0.603348	5.54083	4.75261	0.859375	0	strong
rs7519669	chr1	106810914	106810922	9	+	G	A	106810917	4	MYOD1	HOCOMOCO	MYOD1_f1	MYOD1_HUMAN	gggGgttgg	0.59328	0.790403	4.95438	6.60052	0.0248834	0.975117	strong
rs7519669	chr1	106810909	106810927	19	+	G	A	106810917	9	SP1	HOCOMOCO	SP1_f2	SP1_HUMAN	ctagtgggGgttggacaca	0.740256	0.574253	8.29978	6.43855	0.98848	0.00302979	strong
rs7519669	chr1	106810913	106810924	12	+	G	A	106810917	5	FOXI1	HOCOMOCO	FOXI1_f1	FOXI1_HUMAN	tgggGgttggac	0.671474	0.579892	9.72	8.3943	0.895238	0	strong
rs7519669	chr1	106810895	106810919	25	-	G	A	106810917	3	TBX2	HOCOMOCO	TBX2_f1	TBX2_HUMAN	tgcggaggtgactcctagtgggGgt	0.650847	0.635853	6.29451	6.14949	0.486842	0	weak
rs7519669	chr1	106810910	106810919	10	+	G	A	106810917	8	NR0B1	HOCOMOCO	NR0B1_si	NR0B1_HUMAN	tagtgggGgt	0.775111	0.854412	4.24178	4.67575	0.118421	0.763158	weak
rs7519669	chr1	106810904	106810927	24	+	G	A	106810917	14	SP4	HOCOMOCO	SP4_f1	SP4_HUMAN	gactcctagtgggGgttggacaca	0.670648	0.609834	7.84913	7.13737	0.819672	0.0437158	strong
rs7519669	chr1	106810913	106810924	12	+	G	A	106810917	5	NEUROD1	HOCOMOCO	NDF1_f1	NDF1_HUMAN	tgggGgttggac	0.619915	0.769524	5.36854	6.66417	0	0.927273	strong
rs7519669	chr1	106810908	106810929	22	+	G	A	106810917	10	ZBTB7B	HOCOMOCO	ZBT7B_si	ZBT7B_HUMAN	cctagtgggGgttggacacatt	0.633452	0.553304	7.36615	6.43413	0.897727	0.102273	strong
rs7519669	chr1	106810902	106810921	20	+	G	A	106810917	16	BHLHE41	HOCOMOCO	BHE41_f1	BHE41_HUMAN	gtgactcctagtgggGgttg	0.771647	0.719391	6.47514	6.03664	0.71134	0	strong
rs7519669	chr1	106810914	106810923	10	+	G	A	106810917	4	PITX2	HOCOMOCO	PITX2_si	PITX2_HUMAN	gggGgttgga	0.786819	0.565147	5.64551	4.05499	1	0	strong
rs7519669	chr1	106810908	106810920	13	-	G	A	106810917	4	MEF2C	HOCOMOCO	MEF2C_f1	MEF2C_HUMAN	cctagtgggGgtt	0.533215	0.650068	9.03361	11.0133	0	1	strong
rs7519669	chr1	106810907	106810923	17	+	G	A	106810917	11	MAZ	HOCOMOCO	MAZ_f1	MAZ_HUMAN	tcctagtgggGgttgga	0.686355	0.530858	7.13047	5.51503	0.981891	0	strong
rs7519669	chr1	106810916	106810922	7	+	G	A	106810917	2	MYB	HOCOMOCO	MYB_f1	MYB_HUMAN	gGgttgg	0.765698	0.815668	5.76474	6.14095	0.07	0.617778	weak
rs7519669	chr1	106810915	106810925	11	-	G	A	106810917	9	NFKB1	HOCOMOCO	NFKB1_f1	NFKB1_HUMAN	ggGgttggaca	0.722373	0.595992	7.58072	6.25446	0.92485	0.0294266	strong
rs7519669	chr1	106810902	106810923	22	+	G	A	106810917	16	ZNF143	HOCOMOCO	ZN143_si	ZN143_HUMAN	gtgactcctagtgggGgttgga	0.64679	0.686768	7.92437	8.41417	0.0729931	0.743116	weak
rs7519669	chr1	106810914	106810924	11	+	G	A	106810917	4	SP1	HOCOMOCO	SP1_f1	SP1_HUMAN	gggGgttggac	0.768468	0.594572	8.09568	6.26372	0.984014	0.00202688	strong
rs7519669	chr1	106810908	106810924	17	+	G	A	106810917	10	ETV7	HOCOMOCO	ETV7_si	ETV7_HUMAN	cctagtgggGgttggac	0.581439	0.65443	6.18367	6.95994	0	0.854597	strong
rs7519669	chr1	106810913	106810926	14	+	G	A	106810917	5	HOXA9	HOCOMOCO	HXA9_f1	HXA9_HUMAN	tgggGgttggacac	0.571843	0.648192	6.71127	7.60731	0.0335821	0.843284	strong
rs7519669	chr1	106810911	106810921	11	+	G	A	106810917	7	EGR2	HOCOMOCO	EGR2_si	EGR2_HUMAN	agtgggGgttg	0.860735	0.702689	9.00106	7.3483	1	0	strong
rs7519669	chr1	106810913	106810925	13	+	G	A	106810917	5	NFYA	HOCOMOCO	NFYA_f1	NFYA_HUMAN	tgggGgttggaca	0.752912	0.729513	8.25021	7.99381	0.567414	0.0495667	weak
rs7519669	chr1	106810914	106810927	14	+	G	A	106810917	4	NR1D1	HOCOMOCO	NR1D1_f1	NR1D1_HUMAN	gggGgttggacaca	0.596709	0.675319	6.58574	7.45335	0	0.842975	strong
rs7519669	chr1	106810913	106810921	9	+	G	A	106810917	5	BRCA1	HOCOMOCO	BRCA1_f1	BRCA1_HUMAN	tgggGgttg	0.926295	0.90251	6.21529	6.0557	0.450936	0.0280316	weak
rs7519669	chr1	106810907	106810921	15	+	G	A	106810917	11	SRF	HOCOMOCO	SRF_do	SRF_HUMAN	tcctagtgggGgttg	0.724339	0.587747	8.1623	6.62309	0.952908	0.026163	strong
rs7519669	chr1	106810912	106810919	8	+	G	A	106810917	6	ETV4	HOCOMOCO	ETV4_f1	ETV4_HUMAN	gtgggGgt	0.603062	0.765798	3.7338	4.74136	0	0.841737	strong
rs7519669	chr1	106810908	106810918	11	+	G	A	106810917	10	KLF1	HOCOMOCO	KLF1_f1	KLF1_HUMAN	cctagtgggGg	0.728346	0.617725	6.80706	5.7732	0.910891	0	strong
rs7519669	chr1	106810912	106810928	17	+	G	A	106810917	6	TLX1	HOCOMOCO	TLX1_f2	TLX1_HUMAN	gtgggGgttggacacat	0.537676	0.723364	2.71819	3.65692	0.0163149	0.846676	strong
rs7519669	chr1	106810914	106810924	11	+	G	A	106810917	4	EGR4	HOCOMOCO	EGR4_f1	EGR4_HUMAN	gggGgttggac	0.800309	0.660491	6.56916	5.42149	1	0	strong
rs7519669	chr1	106810913	106810926	14	+	G	A	106810917	5	EOMES	HOCOMOCO	EOMES_f1	EOMES_HUMAN	tgggGgttggacac	0.561916	0.508651	10.4648	9.47284	0.877598	0.0452928	strong
rs7519669	chr1	106810911	106810919	9	+	G	A	106810917	7	MZF1	HOCOMOCO	MZF1_f1	MZF1_HUMAN	agtgggGgt	0.833633	0.64302	8.19388	6.32032	1	0	strong
rs7519669	chr1	106810913	106810925	13	+	G	A	106810917	5	MEIS1	HOCOMOCO	MEIS1_f2	MEIS1_HUMAN	tgggGgttggaca	0.587864	0.69927	6.65743	7.91908	0.0245902	0.928962	strong
rs7519669	chr1	106810914	106810924	11	+	G	A	106810917	4	YBX1	HOCOMOCO	YBOX1_f2	YBOX1_HUMAN	gggGgttggac	0.796151	0.719185	3.92011	3.54115	0.674208	0.108597	weak
rs7519669	chr1	106810914	106810926	13	+	G	A	106810917	4	DDIT3	HOCOMOCO	DDIT3_f1	DDIT3_HUMAN	gggGgttggacac	0.805272	0.774626	7.53837	7.25149	0.61281	0.0553129	weak
rs7519669	chr1	106810910	106810929	20	+	G	A	106810917	8	SP3	HOCOMOCO	SP3_f1	SP3_HUMAN	tagtgggGgttggacacatt	0.76176	0.582559	7.44396	5.6928	0.97741	0.00240964	strong
rs7519669	chr1	106810911	106810919	9	+	G	A	106810917	7	RBPJ	HOCOMOCO	SUH_f1	SUH_HUMAN	agtgggGgt	0.677945	0.815126	5.68303	6.83299	0.0465116	0.905188	strong
rs7519669	chr1	106810897	106810921	25	+	G	A	106810917	21	T	HOCOMOCO	BRAC_si	BRAC_HUMAN	cggaggtgactcctagtgggGgttg	0.605388	0.588762	16.4246	15.9736	0.653846	0	weak
rs7519669	chr1	106810906	106810918	13	+	G	A	106810917	12	HES1	HOCOMOCO	HES1_f1	HES1_HUMAN	ctcctagtgggGg	0.8453	0.818099	5.90987	5.71969	0.475	0.0708333	weak
rs7519669	chr1	106810911	106810921	11	+	G	A	106810917	7	CBFB	HOCOMOCO	PEBB_f1	PEBB_HUMAN	agtgggGgttg	0.776697	0.579886	5.50079	4.10692	0.963636	0.0363636	strong
rs7519669	chr1	106810910	106810926	17	+	G	A	106810917	8	KLF15	HOCOMOCO	KLF15_f1	KLF15_HUMAN	tagtgggGgttggacac	0.719312	0.783179	5.51255	6.00201	0.221154	0.778846	weak
rs7519669	chr1	106810915	106810921	7	+	G	A	106810917	3	MYF6	HOCOMOCO	MYF6_f1	MYF6_HUMAN	ggGgttg	0.612627	0.783224	4.40708	5.63431	0	1	strong
rs7519669	chr1	106810911	106810927	17	+	G	A	106810917	7	ZBTB7A	HOCOMOCO	ZBT7A_f1	ZBT7A_HUMAN	agtgggGgttggacaca	0.820831	0.647661	4.9762	3.92637	0.873973	0.0246575	strong
rs7519669	chr1	106810912	106810921	10	+	G	A	106810917	6	GLIS3	HOCOMOCO	GLIS3_f1	GLIS3_HUMAN	gtgggGgttg	0.887092	0.809447	7.56225	6.90035	0.763848	0.0524781	strong
rs7519669	chr1	106810909	106810923	15	+	G	A	106810917	9	ZNF148	HOCOMOCO	ZN148_si	ZN148_HUMAN	ctagtgggGgttgga	0.86616	0.768655	9.70869	8.61577	0.898917	0.0469314	strong
rs4914952	chr1	108184267	108184277	11	-	C	A	108184270	8	CBFB	HOCOMOCO	PEBB_f1	PEBB_HUMAN	atgCccagagc	0.80593	0.880944	5.70783	6.2391	0.236364	0.763636	weak
rs4914952	chr1	108184267	108184276	10	-	C	A	108184270	7	THRA	HOCOMOCO	THA_f1	THA_HUMAN	atgCccagag	0.741001	0.90019	6.33326	7.69384	0.00903614	0.923193	strong
rs4914952	chr1	108184268	108184274	7	-	C	A	108184270	5	VDR	HOCOMOCO	VDR_f1	VDR_HUMAN	tgCccag	0.727394	0.893398	4.9103	6.03092	0.0432291	0.889901	strong
rs4914952	chr1	108184270	108184276	7	+	C	A	108184270	1	MECP2	HOCOMOCO	MECP2_f1	MECP2_HUMAN	Cccagag	0.792003	0.746988	7.30563	6.8904	0.591686	0.0250053	weak
rs4914952	chr1	108184268	108184279	12	-	C	A	108184270	10	NR2F1	HOCOMOCO	COT1_f1	COT1_HUMAN	tgCccagagcac	0.676491	0.795479	5.36582	6.30962	0.0286188	0.854007	strong
rs4914952	chr1	108184259	108184273	15	-	C	A	108184270	4	ESR2	HOCOMOCO	ESR2_do	ESR2_HUMAN	tatgaataatgCcca	0.69636	0.764591	7.14915	7.84964	0.10285	0.801135	weak
rs4914952	chr1	108184257	108184270	14	+	C	A	108184270	14	NFE2	HOCOMOCO	NFE2_f2	NFE2_HUMAN	tttatgaataatgC	0.605584	0.647443	6.48728	6.93569	0.0502937	0.703472	weak
rs4914952	chr1	108184267	108184274	8	-	C	A	108184270	5	NR1I2	HOCOMOCO	NR1I2_si	NR1I2_HUMAN	atgCccag	0.631573	0.835942	5.11644	6.77206	0	0.978923	strong
rs4914952	chr1	108184266	108184283	18	-	C	A	108184270	14	AIRE	HOCOMOCO	AIRE_f2	AIRE_HUMAN	aatgCccagagcacctct	0.855375	0.630377	6.05925	4.46542	0.977273	0.0227273	strong
rs4914952	chr1	108184270	108184286	17	-	C	A	108184270	17	ZBTB4	HOCOMOCO	ZBTB4_si	ZBTB4_HUMAN	Cccagagcacctctgag	0.596761	0.558092	9.47041	8.85675	0.803148	0.0656172	strong
rs4914952	chr1	108184252	108184272	21	+	C	A	108184270	19	ONECUT2	HOCOMOCO	ONEC2_si	ONEC2_HUMAN	tagattttatgaataatgCcc	0.719668	0.694362	7.1086	6.85864	0.421875	0	weak
rs4914952	chr1	108184259	108184272	14	-	C	A	108184270	3	POU3F1	HOCOMOCO	PO3F1_f1	PO3F1_HUMAN	tatgaataatgCcc	0.647463	0.772952	4.37286	5.2204	0.0454545	0.863636	strong
rs4914952	chr1	108184262	108184273	12	-	C	A	108184270	4	FOXQ1	HOCOMOCO	FOXQ1_f1	FOXQ1_HUMAN	gaataatgCcca	0.536922	0.658603	6.61199	8.11044	0	1	strong
rs4914952	chr1	108184265	108184277	13	-	C	A	108184270	8	PLAG1	HOCOMOCO	PLAG1_si	PLAG1_HUMAN	taatgCccagagc	0.783018	0.535916	5.37999	3.6822	1	0	strong
rs4914952	chr1	108184267	108184275	9	+	C	A	108184270	4	ATF3	HOCOMOCO	ATF3_f1	ATF3_HUMAN	atgCccaga	0.65367	0.898752	4.49538	6.18085	0.00728954	0.9685	strong
rs4914952	chr1	108184268	108184277	10	-	C	A	108184270	8	THRB	HOCOMOCO	THB_f1	THB_HUMAN	tgCccagagc	0.686698	0.796506	5.97256	6.92762	0	0.806897	strong
rs4914952	chr1	108184268	108184281	14	-	C	A	108184270	12	RFX3	HOCOMOCO	RFX3_f1	RFX3_HUMAN	tgCccagagcacct	0.657329	0.667838	10.0719	10.2329	0.0730042	0.527359	weak
rs4914952	chr1	108184262	108184276	15	-	C	A	108184270	7	OTX2	HOCOMOCO	OTX2_si	OTX2_HUMAN	gaataatgCccagag	0.802313	0.750659	7.07076	6.61553	0.72103	0.0429185	weak
rs4914952	chr1	108184262	108184274	13	+	C	A	108184270	9	POU4F2	HOCOMOCO	PO4F2_si	PO4F2_HUMAN	gaataatgCccag	0.761284	0.847674	8.35418	9.30221	0	0.851554	strong
rs4914952	chr1	108184268	108184274	7	-	C	A	108184270	5	PPARA	HOCOMOCO	PPARA_f1	PPARA_HUMAN	tgCccag	0.739902	0.881792	6.2637	7.46488	0.0335306	0.908284	strong
rs4914952	chr1	108184268	108184280	13	-	C	A	108184270	11	PPARA	HOCOMOCO	PPARA_f2	PPARA_HUMAN	tgCccagagcacc	0.63873	0.700793	6.14153	6.73828	0.101712	0.779456	weak
rs4914952	chr1	108184268	108184281	14	+	C	A	108184270	3	TFAP2D	HOCOMOCO	AP2D_f1	AP2D_HUMAN	tgCccagagcacct	0.686427	0.660026	5.72275	5.50265	0.627907	0	weak
rs4914952	chr1	108184267	108184278	12	+	C	A	108184270	4	SOX4	HOCOMOCO	SOX4_f1	SOX4_HUMAN	atgCccagagca	0.551804	0.657167	4.36626	5.19997	0	0.876712	strong
rs4914952	chr1	108184261	108184270	10	-	C	A	108184270	1	FOXJ2	HOCOMOCO	FOXJ2_f1	FOXJ2_HUMAN	tgaataatgC	0.562356	0.722785	5.69712	7.32239	0	0.976253	strong
rs4914952	chr1	108184260	108184272	13	-	C	A	108184270	3	RXRG	HOCOMOCO	RXRG_f1	RXRG_HUMAN	atgaataatgCcc	0.544711	0.616858	8.95544	10.1416	0.0772839	0.902123	strong
rs4914952	chr1	108184264	108184271	8	+	C	A	108184270	7	DLX2	HOCOMOCO	DLX2_f1	DLX2_HUMAN	ataatgCc	0.762558	0.82052	4.546	4.89154	0	0.651163	weak
rs4914952	chr1	108184270	108184276	7	-	C	A	108184270	7	LEF1	HOCOMOCO	LEF1_f1	LEF1_HUMAN	Cccagag	0.730053	0.766024	6.95261	7.29518	0.0342523	0.569758	weak
rs4914952	chr1	108184267	108184276	10	-	C	A	108184270	7	NR4A3	HOCOMOCO	NR4A3_f1	NR4A3_HUMAN	atgCccagag	0.543993	0.666303	4.6638	5.7124	0	1	strong
rs4914952	chr1	108184262	108184274	13	-	C	A	108184270	5	FOXJ3	HOCOMOCO	FOXJ3_si	FOXJ3_HUMAN	gaataatgCccag	0.622223	0.754986	9.27647	11.2558	0	1	strong
rs4914952	chr1	108184258	108184273	16	+	C	A	108184270	13	POU5F1	HOCOMOCO	PO5F1_do	PO5F1_HUMAN	ttatgaataatgCcca	0.571764	0.682924	6.26858	7.48729	0.0296688	0.898173	strong
rs4914952	chr1	108184260	108184272	13	+	C	A	108184270	11	LHX3	HOCOMOCO	LHX3_f1	LHX3_HUMAN	atgaataatgCcc	0.602039	0.710496	8.11547	9.57747	0	0.943753	strong
rs4914952	chr1	108184262	108184271	10	-	C	A	108184270	2	HOXA5	HOCOMOCO	HXA5_si	HXA5_HUMAN	gaataatgCc	0.82425	0.903987	7.16577	7.85898	0.0171145	0.725048	strong
rs4914952	chr1	108184267	108184278	12	+	C	A	108184270	4	HNF4G	HOCOMOCO	HNF4G_f1	HNF4G_HUMAN	atgCccagagca	0.783113	0.639024	6.66988	5.44265	1	0	strong
rs4914952	chr1	108184259	108184280	22	+	C	A	108184270	12	ARID3A	HOCOMOCO	ARI3A_do	ARI3A_HUMAN	tatgaataatgCccagagcacc	0.630212	0.676856	8.17307	8.77799	0	0.729518	strong
rs4914952	chr1	108184264	108184272	9	-	C	A	108184270	3	PDX1	HOCOMOCO	PDX1_do	PDX1_HUMAN	ataatgCcc	0.795695	0.929678	8.37426	9.78437	0	0.93277	strong
rs4914952	chr1	108184261	108184273	13	-	C	A	108184270	4	RXRA	HOCOMOCO	RXRA_f1	RXRA_HUMAN	tgaataatgCcca	0.707826	0.74491	6.30632	6.63672	0.205476	0.68336	weak
rs4914952	chr1	108184260	108184271	12	-	C	A	108184270	2	TEAD4	HOCOMOCO	TEAD4_f1	TEAD4_HUMAN	atgaataatgCc	0.705821	0.641233	6.50277	5.90771	0.811881	0.0891089	strong
rs4914952	chr1	108184262	108184278	17	-	C	A	108184270	9	ZBTB7A	HOCOMOCO	ZBT7A_f1	ZBT7A_HUMAN	gaataatgCccagagca	0.835476	0.772275	5.06498	4.68183	0.70411	0.221918	weak
rs4914952	chr1	108184264	108184281	18	+	C	A	108184270	7	NR1I3	HOCOMOCO	NR1I3_f2	NR1I3_HUMAN	ataatgCccagagcacct	0.543556	0.656568	5.81121	7.01945	0.0722433	0.927757	strong
rs4914952	chr1	108184258	108184276	19	-	C	A	108184270	7	NR1H2	HOCOMOCO	NR1H2_f1	NR1H2_HUMAN	ttatgaataatgCccagag	0.484623	0.552666	12.0205	13.7083	0	1	strong
rs4914952	chr1	108184261	108184271	11	+	C	A	108184270	10	PAX6	HOCOMOCO	PAX6_f1	PAX6_HUMAN	tgaataatgCc	0.535053	0.678639	4.19469	5.32037	0.0168395	0.885598	strong
rs4914952	chr1	108184267	108184277	11	+	C	A	108184270	4	HOXD13	HOCOMOCO	HXD13_f1	HXD13_HUMAN	atgCccagagc	0.633276	0.748873	3.47632	4.11088	0.0195652	0.784783	strong
rs4914952	chr1	108184268	108184274	7	-	C	A	108184270	5	NFIA+NFIB+NFIC+NFIX	HOCOMOCO	NFIA+NFIB+NFIC+NFIX_si	NFIA+NFIB+NFIC+NFIX_HUMAN	tgCccag	0.791198	0.555001	5.33445	3.74195	0.956328	0.00193241	strong
rs4914952	chr1	108184267	108184276	10	-	C	A	108184270	7	NR2F2	HOCOMOCO	COT2_f1	COT2_HUMAN	atgCccagag	0.667639	0.855146	6.02478	7.71685	0.00744048	0.979167	strong
rs4914952	chr1	108184269	108184278	10	-	C	A	108184270	9	HOXD10	HOCOMOCO	HXD10_f1	HXD10_HUMAN	gCccagagca	0.641813	0.854969	3.69519	4.92241	0	1	strong
rs4914952	chr1	108184256	108184273	18	-	C	A	108184270	4	ESR1	HOCOMOCO	ESR1_do	ESR1_HUMAN	ttttatgaataatgCcca	0.598821	0.677731	6.04178	6.83794	0.122617	0.826172	strong
rs4914952	chr1	108184267	108184275	9	+	C	A	108184270	4	ATF2+ATF4	HOCOMOCO	ATF2+ATF4_f1	ATF2+ATF4_HUMAN	atgCccaga	0.544553	0.750192	5.02593	6.92388	0	1	strong
rs4914952	chr1	108184262	108184273	12	-	C	A	108184270	4	FUBP1	HOCOMOCO	FUBP1_f1	FUBP1_HUMAN	gaataatgCcca	0.591299	0.802954	4.5491	6.17744	0.0296296	0.97037	strong
rs4914952	chr1	108184268	108184284	17	-	C	A	108184270	15	THRB	HOCOMOCO	THB_do	THB_HUMAN	tgCccagagcacctctg	0.688065	0.751049	6.55854	7.1589	0.0234114	0.698997	weak
rs4914952	chr1	108184267	108184274	8	-	C	A	108184270	5	IKZF1	HOCOMOCO	IKZF1_f1	IKZF1_HUMAN	atgCccag	0.821651	0.586614	6.01475	4.29421	0.983022	0	strong
rs4914952	chr1	108184264	108184274	11	-	C	A	108184270	5	RARB	HOCOMOCO	RARB_f1	RARB_HUMAN	ataatgCccag	0.712617	0.888992	6.72842	8.39373	0	1	strong
rs4914952	chr1	108184259	108184271	13	-	C	A	108184270	2	POU6F1	HOCOMOCO	PO6F1_f1	PO6F1_HUMAN	tatgaataatgCc	0.790658	0.723771	10.9124	9.98924	0.857143	0	strong
rs4914952	chr1	108184269	108184282	14	-	C	A	108184270	13	RUNX3	HOCOMOCO	RUNX3_si	RUNX3_HUMAN	gCccagagcacctc	0.580872	0.691104	7.34735	8.74165	0.0413184	0.935892	strong
rs4914952	chr1	108184265	108184275	11	+	C	A	108184270	6	VSX2	HOCOMOCO	VSX2_si	VSX2_HUMAN	taatgCccaga	0.634896	0.730786	7.29027	8.39134	0.044335	0.91133	strong
rs4914952	chr1	108184260	108184274	15	+	C	A	108184270	11	HOXC6	HOCOMOCO	HXC6_f1	HXC6_HUMAN	atgaataatgCccag	0.629755	0.652713	8.93636	9.26213	0.0833333	0.725	weak
rs4914952	chr1	108184268	108184276	9	-	C	A	108184270	7	ESRRA	HOCOMOCO	ERR1_f1	ERR1_HUMAN	tgCccagag	0.678463	0.737481	6.16474	6.70099	0.112127	0.75507	weak
rs4914952	chr1	108184267	108184283	17	-	C	A	108184270	14	THRA	HOCOMOCO	THA_f2	THA_HUMAN	atgCccagagcacctct	0.675075	0.720758	4.1077	4.38567	0.0924499	0.597843	weak
rs4914952	chr1	108184270	108184280	11	+	C	A	108184270	1	TCF3	HOCOMOCO	TFE2_f2	TFE2_HUMAN	Cccagagcacc	0.732591	0.745868	6.84431	6.96836	0.116942	0.540822	weak
rs4914952	chr1	108184258	108184276	19	+	C	A	108184270	13	ZFX	HOCOMOCO	ZFX_f1	ZFX_HUMAN	ttatgaataatgCccagag	0.744694	0.575789	8.47044	6.54926	0.994676	0	strong
rs4914952	chr1	108184264	108184272	9	+	C	A	108184270	7	HIC1	HOCOMOCO	HIC1_si	HIC1_HUMAN	ataatgCcc	0.751378	0.590009	7.33385	5.75881	0.975342	0.0246575	strong
rs4914952	chr1	108184267	108184274	8	-	C	A	108184270	5	NR1I3	HOCOMOCO	NR1I3_si	NR1I3_HUMAN	atgCccag	0.643789	0.86201	5.18903	6.94792	0	1	strong
rs4914952	chr1	108184268	108184279	12	-	C	A	108184270	10	RORA	HOCOMOCO	RORA_f1	RORA_HUMAN	tgCccagagcac	0.58523	0.725153	8.01693	9.93369	0	1	strong
rs4914952	chr1	108184265	108184281	17	-	C	A	108184270	12	HEY2	HOCOMOCO	HEY2_f1	HEY2_HUMAN	taatgCccagagcacct	0.67038	0.63543	5.67175	5.37606	0.636364	0	weak
rs4914952	chr1	108184266	108184277	12	+	C	A	108184270	5	STAT5A	HOCOMOCO	STA5A_do	STA5A_HUMAN	aatgCccagagc	0.724315	0.576076	7.13791	5.67705	0.946539	0.0343275	strong
rs4914952	chr1	108184268	108184276	9	-	C	A	108184270	7	PPARG	HOCOMOCO	PPARG_si	PPARG_HUMAN	tgCccagag	0.72753	0.796271	5.82257	6.37272	0.16199	0.761137	weak
rs4914952	chr1	108184268	108184274	7	-	C	A	108184270	5	RARA	HOCOMOCO	RARA_f1	RARA_HUMAN	tgCccag	0.669195	0.834174	7.55932	9.42294	0	1	strong
rs4914952	chr1	108184267	108184286	20	-	C	A	108184270	17	RARG	HOCOMOCO	RARG_do	RARG_HUMAN	atgCccagagcacctctgag	0.612589	0.714956	5.39418	6.29559	0	0.816143	strong
rs4914952	chr1	108184267	108184279	13	-	C	A	108184270	10	NR2C1	HOCOMOCO	NR2C1_si	NR2C1_HUMAN	atgCccagagcac	0.603421	0.767513	5.91396	7.52218	0	1	strong
rs4914952	chr1	108184267	108184279	13	-	C	A	108184270	10	RORC	HOCOMOCO	RORG_f1	RORG_HUMAN	atgCccagagcac	0.564525	0.695838	5.27597	6.50319	0	1	strong
rs4914952	chr1	108184268	108184274	7	-	C	A	108184270	5	RARG	HOCOMOCO	RARG_f1	RARG_HUMAN	tgCccag	0.67152	0.877962	5.63386	7.36585	0	1	strong
rs4914952	chr1	108184259	108184271	13	+	C	A	108184270	12	LHX2	HOCOMOCO	LHX2_f1	LHX2_HUMAN	tatgaataatgCc	0.74009	0.812672	4.80647	5.27784	0	0.704918	strong
rs4914952	chr1	108184263	108184272	10	+	C	A	108184270	8	DLX3	HOCOMOCO	DLX3_do	DLX3_HUMAN	aataatgCcc	0.782111	0.816101	7.38011	7.70085	0	0.542326	weak
rs4914952	chr1	108184266	108184272	7	+	C	A	108184270	5	NFE2L1	HOCOMOCO	NF2L1_f1	NF2L1_HUMAN	aatgCcc	0.678465	0.989082	4.0108	5.84703	0.0070589	0.992941	strong
rs4914952	chr1	108184264	108184280	17	-	C	A	108184270	11	MTF1	HOCOMOCO	MTF1_f1	MTF1_HUMAN	ataatgCccagagcacc	0.703983	0.567464	9.07001	7.31112	1	0	strong
rs4914952	chr1	108184264	108184271	8	-	C	A	108184270	2	HOXD4	HOCOMOCO	HXD4_f1	HXD4_HUMAN	ataatgCc	0.668681	0.886577	3.96653	5.25907	0	1	strong
rs4914952	chr1	108184262	108184271	10	-	C	A	108184270	2	HOXB7	HOCOMOCO	HXB7_si	HXB7_HUMAN	gaataatgCc	0.568961	0.711904	6.86301	8.58724	0	1	strong
rs4914952	chr1	108184261	108184273	13	-	C	A	108184270	4	FOXJ3	HOCOMOCO	FOXJ3_f2	FOXJ3_HUMAN	tgaataatgCcca	0.580892	0.720781	8.21129	10.1887	0	1	strong
rs4914952	chr1	108184264	108184271	8	-	C	A	108184270	2	OTX1	HOCOMOCO	OTX1_f1	OTX1_HUMAN	ataatgCc	0.788236	0.727026	5.02204	4.63206	0.741379	0.103448	weak
rs4914952	chr1	108184260	108184270	11	+	C	A	108184270	11	ZFHX3	HOCOMOCO	ZFHX3_f1	ZFHX3_HUMAN	atgaataatgC	0.765939	0.80669	6.34748	6.68519	0.0277778	0.672222	weak
rs4914952	chr1	108184267	108184275	9	-	C	A	108184270	6	RBPJ	HOCOMOCO	SUH_f1	SUH_HUMAN	atgCccaga	0.794481	0.624683	6.65993	5.23655	0.937388	0	strong
rs4914952	chr1	108184264	108184270	7	+	C	A	108184270	7	PRRX2	HOCOMOCO	PRRX2_f1	PRRX2_HUMAN	ataatgC	0.825586	0.85971	7.16618	7.46238	0.0169492	0.457627	weak
rs4914952	chr1	108184266	108184278	13	-	C	A	108184270	9	STAT5B	HOCOMOCO	STA5B_f1	STA5B_HUMAN	aatgCccagagca	0.689737	0.554019	9.61405	7.72232	1	0	strong
rs4914952	chr1	108184258	108184272	15	-	C	A	108184270	3	HNF1A	HOCOMOCO	HNF1A_f1	HNF1A_HUMAN	ttatgaataatgCcc	0.616804	0.737204	6.27618	7.50129	0.0116725	0.892755	strong
rs4914952	chr1	108184255	108184272	18	+	C	A	108184270	16	PAX2	HOCOMOCO	PAX2_f1	PAX2_HUMAN	attttatgaataatgCcc	0.720105	0.845177	4.52827	5.31477	0	0.780672	strong
rs4914952	chr1	108184266	108184276	11	-	C	A	108184270	7	RUNX2	HOCOMOCO	RUNX2_f1	RUNX2_HUMAN	aatgCccagag	0.724127	0.803509	5.76736	6.3996	0.1104	0.7872	weak
rs4914952	chr1	108184267	108184273	7	-	C	A	108184270	4	ESR2	HOCOMOCO	ESR2_si	ESR2_HUMAN	atgCcca	0.830064	0.938943	6.60295	7.46906	0.0799591	0.837036	strong
rs4914952	chr1	108184263	108184284	22	-	C	A	108184270	15	ZNF143	HOCOMOCO	ZN143_si	ZN143_HUMAN	aataatgCccagagcacctctg	0.746166	0.699775	9.14191	8.57354	0.762069	0.0919453	weak
rs4914952	chr1	108184268	108184276	9	-	C	A	108184270	7	NR2F1	HOCOMOCO	COT1_si	COT1_HUMAN	tgCccagag	0.662345	0.794768	5.39582	6.47461	0.0280946	0.877037	strong
rs4914952	chr1	108184259	108184272	14	+	C	A	108184270	12	HNF1B	HOCOMOCO	HNF1B_f1	HNF1B_HUMAN	tatgaataatgCcc	0.650707	0.667609	5.70245	5.85057	0.108204	0.567189	weak
rs4914952	chr1	108184267	108184275	9	+	C	A	108184270	4	CREB1	HOCOMOCO	CREB1_f1	CREB1_HUMAN	atgCccaga	0.558256	0.757708	5.24858	7.12378	0.00245685	0.992015	strong
rs4914952	chr1	108184266	108184279	14	-	C	A	108184270	10	NR1D1	HOCOMOCO	NR1D1_f1	NR1D1_HUMAN	aatgCccagagcac	0.540994	0.676763	5.97083	7.46928	0	1	strong
rs4914952	chr1	108184263	108184274	12	-	C	A	108184270	5	REL	HOCOMOCO	REL_do	REL_HUMAN	aataatgCccag	0.737284	0.705152	6.30835	6.03343	0.556031	0.045887	weak
rs4914952	chr1	108184268	108184289	22	-	C	A	108184270	20	RREB1	HOCOMOCO	RREB1_si	RREB1_HUMAN	tgCccagagcacctctgagaac	0.718453	0.649571	8.76171	7.92167	0.856392	0.111403	strong
rs4914952	chr1	108184267	108184277	11	-	C	A	108184270	8	STAT3	HOCOMOCO	STAT3_si	STAT3_HUMAN	atgCccagagc	0.655039	0.54791	7.11234	5.94914	0.89884	0.054439	strong
rs4914952	chr1	108184268	108184277	10	-	C	A	108184270	8	RUNX1	HOCOMOCO	RUNX1_f1	RUNX1_HUMAN	tgCccagagc	0.726694	0.842536	6.01926	6.9788	0.0857763	0.868621	strong
rs4914952	chr1	108184261	108184271	11	-	C	A	108184270	2	FOXF1	HOCOMOCO	FOXF1_f1	FOXF1_HUMAN	tgaataatgCc	0.568463	0.722629	4.76602	6.05856	0	1	strong
rs4914952	chr1	108184267	108184275	9	-	C	A	108184270	6	NR4A2	HOCOMOCO	NR4A2_si	NR4A2_HUMAN	atgCccaga	0.600025	0.691808	5.8529	6.74819	0	0.822071	strong
rs4914952	chr1	108184266	108184274	9	+	C	A	108184270	5	POU2F1	HOCOMOCO	PO2F1_f1	PO2F1_HUMAN	aatgCccag	0.706388	0.66047	4.98402	4.66004	0.672094	0.107931	weak
rs4914952	chr1	108184265	108184273	9	-	C	A	108184270	4	ZIC3	HOCOMOCO	ZIC3_f1	ZIC3_HUMAN	taatgCcca	0.79369	0.62508	3.82032	3.00874	0.848485	0.0909091	strong
rs4914952	chr1	108184266	108184272	7	+	C	A	108184270	5	MAFG	HOCOMOCO	MAFG_si	MAFG_HUMAN	aatgCcc	0.747198	0.98099	5.96175	7.82713	0	1	strong
rs4914952	chr1	108184263	108184272	10	-	C	A	108184270	3	PITX2	HOCOMOCO	PITX2_si	PITX2_HUMAN	aataatgCcc	0.754208	0.651398	5.41152	4.67384	0.826087	0.0559006	strong
rs4914952	chr1	108184257	108184273	17	-	C	A	108184270	4	RARA	HOCOMOCO	RARA_f2	RARA_HUMAN	tttatgaataatgCcca	0.627692	0.744542	5.15698	6.11701	0.0822274	0.863717	strong
rs4914952	chr1	108184266	108184275	10	-	C	A	108184270	6	RXRB	HOCOMOCO	RXRB_f1	RXRB_HUMAN	aatgCccaga	0.688171	0.844876	4.98302	6.11772	0.0428571	0.914286	strong
rs4914952	chr1	108184261	108184274	14	-	C	A	108184270	5	NR1H4	HOCOMOCO	NR1H4_f1	NR1H4_HUMAN	tgaataatgCccag	0.66504	0.769102	7.11853	8.23239	0.0232558	0.895349	strong
rs4914952	chr1	108184265	108184271	7	+	C	A	108184270	6	PAX2	HOCOMOCO	PAX2_si	PAX2_HUMAN	taatgCc	0.744001	0.926908	4.65457	5.79886	0.016302	0.897376	strong
rs4914952	chr1	108184267	108184282	16	+	C	A	108184270	4	MECOM	HOCOMOCO	EVI1_f1	EVI1_HUMAN	atgCccagagcacctc	0.535814	0.65659	7.45364	9.13374	0.00588226	0.973203	strong
rs4914952	chr1	108184267	108184278	12	+	C	A	108184270	4	TCF7L2	HOCOMOCO	TF7L2_f1	TF7L2_HUMAN	atgCccagagca	0.653265	0.714312	5.9752	6.53358	0.0295846	0.667118	weak
rs4914952	chr1	108184266	108184274	9	+	C	A	108184270	5	POU2F2	HOCOMOCO	PO2F2_si	PO2F2_HUMAN	aatgCccag	0.659618	0.533908	9.04341	7.31991	0.966944	0	strong
rs4914952	chr1	108184265	108184275	11	-	C	A	108184270	6	CREM	HOCOMOCO	CREM_f1	CREM_HUMAN	taatgCccaga	0.618104	0.765961	6.01984	7.45986	0.0368852	0.963115	strong
rs4914952	chr1	108184261	108184272	12	+	C	A	108184270	10	HIVEP1	HOCOMOCO	ZEP1_f1	ZEP1_HUMAN	tgaataatgCcc	0.80731	0.658177	7.54343	6.14994	1	0	strong
rs4914952	chr1	108184267	108184276	10	+	C	A	108184270	4	ATF1	HOCOMOCO	ATF1_si	ATF1_HUMAN	atgCccagag	0.562509	0.728469	6.0003	7.7706	0	1	strong
rs4914952	chr1	108184269	108184277	9	+	C	A	108184270	2	TFAP2C	HOCOMOCO	AP2C_f1	AP2C_HUMAN	gCccagagc	0.733832	0.539948	6.93825	5.10511	0.983208	0.000526106	strong
rs4914952	chr1	108184267	108184279	13	-	C	A	108184270	10	FOXM1	HOCOMOCO	FOXM1_f1	FOXM1_HUMAN	atgCccagagcac	0.559901	0.739887	3.21988	4.25494	0.0761905	0.92381	strong
rs4914952	chr1	108184268	108184281	14	-	C	A	108184270	12	PPARD	HOCOMOCO	PPARD_f1	PPARD_HUMAN	tgCccagagcacct	0.629422	0.686151	5.31647	5.79563	0.0621118	0.745342	weak
rs345257	chr1	108515713	108515721	9	-	G	A	108515714	8	FOXP2	HOCOMOCO	FOXP2_si	FOXP2_HUMAN	cGtagacac	0.814583	0.772743	6.75643	6.40939	0.669162	0.164106	weak
rs345257	chr1	108515707	108515716	10	-	G	A	108515714	3	MITF	HOCOMOCO	MITF_f1	MITF_HUMAN	tgcacacGta	0.795319	0.595674	7.4446	5.57581	1	0	strong
rs345257	chr1	108515712	108515718	7	+	G	A	108515714	3	SOX10	HOCOMOCO	SOX10_si	SOX10_HUMAN	acGtaga	0.539148	0.78782	3.80007	5.55279	0	1	strong
rs345257	chr1	108515711	108515719	9	-	G	A	108515714	6	E4F1	HOCOMOCO	E4F1_f1	E4F1_HUMAN	cacGtagac	0.728851	0.551898	5.5487	4.20157	1	0	strong
rs345257	chr1	108515705	108515715	11	-	G	A	108515714	2	GLI3	HOCOMOCO	GLI3_si	GLI3_HUMAN	catgcacacGt	0.618266	0.725291	6.39066	7.49691	0.0689655	0.931034	strong
rs345257	chr1	108515711	108515721	11	+	G	A	108515714	4	TBP	HOCOMOCO	TBP_f1	TBP_HUMAN	cacGtagacac	0.654826	0.785133	3.59985	4.3162	0.0058548	0.75644	strong
rs345257	chr1	108515707	108515717	11	-	G	A	108515714	4	TP63	HOCOMOCO	P63_si	P63_HUMAN	tgcacacGtag	0.779577	0.554158	5.75922	4.09391	1	0	strong
rs345257	chr1	108515706	108515722	17	+	G	A	108515714	9	NR3C2	HOCOMOCO	MCR_f1	MCR_HUMAN	atgcacacGtagacact	0.702312	0.678192	3.90079	3.76682	0.595238	0.166667	weak
rs345257	chr1	108515712	108515723	12	-	G	A	108515714	10	HOXA10	HOCOMOCO	HXA10_f1	HXA10_HUMAN	acGtagacactt	0.587514	0.767811	4.54077	5.93426	0	1	strong
rs345257	chr1	108515714	108515728	15	+	G	A	108515714	1	NFAT5	HOCOMOCO	NFAT5_f1	NFAT5_HUMAN	Gtagacacttacaca	0.671745	0.656364	6.7507	6.59613	0.568493	0.130137	weak
rs345257	chr1	108515710	108515717	8	+	G	A	108515714	5	MYCN	HOCOMOCO	MYCN_si	MYCN_HUMAN	acacGtag	0.822575	0.622179	8.11245	6.1361	1	0	strong
rs345257	chr1	108515708	108515716	9	+	G	A	108515714	7	TFEB	HOCOMOCO	TFEB_f1	TFEB_HUMAN	gcacacGta	0.691548	0.555901	10.0113	8.04763	1	0	strong
rs345257	chr1	108515707	108515718	12	-	G	A	108515714	5	SMAD1	HOCOMOCO	SMAD1_si	SMAD1_HUMAN	tgcacacGtaga	0.687187	0.78047	5.05174	5.73751	0.0812183	0.837563	strong
rs345257	chr1	108515709	108515722	14	-	G	A	108515714	9	POU3F1	HOCOMOCO	PO3F1_f1	PO3F1_HUMAN	cacacGtagacact	0.572988	0.699191	3.86987	4.72223	0.0151515	0.863636	strong
rs345257	chr1	108515710	108515721	12	-	G	A	108515714	8	FOXA2	HOCOMOCO	FOXA2_f1	FOXA2_HUMAN	acacGtagacac	0.75778	0.68326	7.41107	6.68227	0.80189	0.179188	weak
rs345257	chr1	108515709	108515723	15	-	G	A	108515714	10	FOXC1	HOCOMOCO	FOXC1_f1	FOXC1_HUMAN	cacacGtagacactt	0.784691	0.748866	9.90588	9.45363	0.730769	0.269231	weak
rs345257	chr1	108515709	108515717	9	-	G	A	108515714	4	BHLHE40	HOCOMOCO	BHE40_f2	BHE40_HUMAN	cacacGtag	0.788605	0.648273	8.42503	6.9258	0.944118	0.0207022	strong
rs345257	chr1	108515704	108515714	11	-	G	A	108515714	1	FOXA1	HOCOMOCO	FOXA1_f1	FOXA1_HUMAN	acatgcacacG	0.598834	0.771392	6.06202	7.80884	0.00245926	0.974622	strong
rs345257	chr1	108515710	108515721	12	-	G	A	108515714	8	ATF6	HOCOMOCO	ATF6A_si	ATF6A_HUMAN	acacGtagacac	0.667944	0.534803	8.22331	6.58416	1	0	strong
rs345257	chr1	108515709	108515719	11	-	G	A	108515714	6	MAX	HOCOMOCO	MAX_f1	MAX_HUMAN	cacacGtagac	0.783895	0.669995	8.26822	7.06686	0.904085	0.0730908	strong
rs345257	chr1	108515711	108515722	12	+	G	A	108515714	4	IRF9	HOCOMOCO	IRF9_f1	IRF9_HUMAN	cacGtagacact	0.569027	0.684769	5.15528	6.20387	0	1	strong
rs345257	chr1	108515706	108515726	21	+	G	A	108515714	9	ONECUT2	HOCOMOCO	ONEC2_si	ONEC2_HUMAN	atgcacacGtagacacttaca	0.569574	0.693817	5.62602	6.85325	0	1	strong
rs345257	chr1	108515710	108515719	10	-	G	A	108515714	6	USF1	HOCOMOCO	USF1_f1	USF1_HUMAN	acacGtagac	0.69318	0.584449	9.13039	7.69822	0.937776	0.0362124	strong
rs345257	chr1	108515711	108515721	11	-	G	A	108515714	8	FOXF1	HOCOMOCO	FOXF1_f1	FOXF1_HUMAN	cacGtagacac	0.70059	0.782415	5.87377	6.5598	0.132353	0.867647	strong
rs345257	chr1	108515710	108515721	12	+	G	A	108515714	5	ATF5	HOCOMOCO	ATF5_si	ATF5_HUMAN	acacGtagacac	0.699593	0.556138	7.35745	5.84877	0.970492	0.0295082	strong
rs345257	chr1	108515710	108515718	9	-	G	A	108515714	5	HBP1	HOCOMOCO	HBP1_f1	HBP1_HUMAN	acacGtaga	0.629738	0.807737	3.70982	4.75841	0	1	strong
rs345257	chr1	108515709	108515721	13	-	G	A	108515714	8	EPAS1	HOCOMOCO	EPAS1_si	EPAS1_HUMAN	cacacGtagacac	0.929765	0.879714	7.18534	6.79854	0.651139	0.0465818	weak
rs345257	chr1	108515706	108515717	12	+	G	A	108515714	9	NRF1	HOCOMOCO	NRF1_f1	NRF1_HUMAN	atgcacacGtag	0.696714	0.6006	6.62969	5.71509	0.834375	0.0186731	strong
rs345257	chr1	108515703	108515719	17	-	G	A	108515714	6	MTF1	HOCOMOCO	MTF1_f1	MTF1_HUMAN	cacatgcacacGtagac	0.848581	0.78272	10.933	10.0844	0.846154	0.043956	strong
rs345257	chr1	108515709	108515723	15	-	G	A	108515714	10	FOXD1	HOCOMOCO	FOXD1_si	FOXD1_HUMAN	cacacGtagacactt	0.795273	0.693945	6.96677	6.07912	0.853033	0.0367418	strong
rs345257	chr1	108515696	108515715	20	-	G	A	108515714	2	BHLHE41	HOCOMOCO	BHE41_f1	BHE41_HUMAN	tctcacacacatgcacacGt	0.809415	0.761509	6.79206	6.39006	0.587629	0	weak
rs345257	chr1	108515711	108515722	12	+	G	A	108515714	4	IRF1	HOCOMOCO	IRF1_si	IRF1_HUMAN	cacGtagacact	0.517183	0.667157	6.63914	8.56438	0	1	strong
rs345257	chr1	108515705	108515723	19	+	G	A	108515714	10	CTCF	HOCOMOCO	CTCF_f2	CTCF_HUMAN	catgcacacGtagacactt	0.657323	0.511617	8.04813	6.26413	0.979328	0.00283881	strong
rs345257	chr1	108515708	108515716	9	-	G	A	108515714	3	FOXP3	HOCOMOCO	FOXP3_f1	FOXP3_HUMAN	gcacacGta	0.542128	0.756859	3.40109	4.74822	0	1	strong
rs345257	chr1	108515713	108515734	22	+	G	A	108515714	2	ARID3A	HOCOMOCO	ARI3A_do	ARI3A_HUMAN	cGtagacacttacacaattata	0.58942	0.628773	7.64406	8.15441	0	0.681818	weak
rs345257	chr1	108515708	108515721	14	-	G	A	108515714	8	CUX1	HOCOMOCO	CUX1_f1	CUX1_HUMAN	gcacacGtagacac	0.558218	0.77496	4.08611	5.67265	0.0235849	0.965802	strong
rs345257	chr1	108515705	108515721	17	-	G	A	108515714	8	HEY2	HOCOMOCO	HEY2_f1	HEY2_HUMAN	catgcacacGtagacac	0.677323	0.578111	5.73049	4.89112	0.878788	0	strong
rs345257	chr1	108515707	108515718	12	-	G	A	108515714	5	MEF2D	HOCOMOCO	MEF2D_f1	MEF2D_HUMAN	tgcacacGtaga	0.622125	0.719794	5.78603	6.6944	0.0947368	0.905263	strong
rs345257	chr1	108515705	108515716	12	-	G	A	108515714	3	XBP1	HOCOMOCO	XBP1_f1	XBP1_HUMAN	catgcacacGta	0.815336	0.670052	11.1865	9.19322	1	0	strong
rs345257	chr1	108515709	108515722	14	-	G	A	108515714	9	RFX3	HOCOMOCO	RFX3_f1	RFX3_HUMAN	cacacGtagacact	0.592539	0.691995	9.07918	10.6031	0	0.938083	strong
rs345257	chr1	108515710	108515718	9	-	G	A	108515714	5	AHR	HOCOMOCO	AHR_si	AHR_HUMAN	acacGtaga	0.799208	0.611817	7.26472	5.56136	0.976616	0.0136885	strong
rs345257	chr1	108515702	108515717	16	+	G	A	108515714	13	HINFP	HOCOMOCO	HINFP_f1	HINFP_HUMAN	acacatgcacacGtag	0.672473	0.586854	7.79125	6.79926	0.856919	0	strong
rs345257	chr1	108515705	108515717	13	-	G	A	108515714	4	HES1	HOCOMOCO	HES1_f1	HES1_HUMAN	catgcacacGtag	0.787636	0.648555	5.50672	4.53434	0.883333	0.0791667	strong
rs345257	chr1	108515707	108515718	12	+	G	A	108515714	8	TP73	HOCOMOCO	P73_si	P73_HUMAN	tgcacacGtaga	0.809715	0.630191	5.09427	3.9648	0.91453	0	strong
rs345257	chr1	108515710	108515720	11	-	G	A	108515714	7	FOXF2	HOCOMOCO	FOXF2_f1	FOXF2_HUMAN	acacGtagaca	0.83731	0.773761	7.6688	7.08677	0.784646	0.18485	weak
rs345257	chr1	108515709	108515721	13	-	G	A	108515714	8	FOXJ3	HOCOMOCO	FOXJ3_si	FOXJ3_HUMAN	cacacGtagacac	0.673674	0.766566	10.0435	11.4284	0.0711126	0.928887	strong
rs345257	chr1	108515709	108515721	13	-	G	A	108515714	8	FOXJ3	HOCOMOCO	FOXJ3_f2	FOXJ3_HUMAN	cacacGtagacac	0.6026	0.742489	8.51815	10.4956	0	1	strong
rs345257	chr1	108515709	108515719	11	+	G	A	108515714	6	USF2	HOCOMOCO	USF2_f1	USF2_HUMAN	cacacGtagac	0.762527	0.677222	6.64442	5.9011	0.818092	0.0973451	strong
rs345257	chr1	108515710	108515717	8	-	G	A	108515714	4	ARNT	HOCOMOCO	ARNT_f1	ARNT_HUMAN	acacGtag	0.97415	0.754388	8.68224	6.72359	1	0	strong
rs345257	chr1	108515707	108515720	14	-	G	A	108515714	7	MEF2A	HOCOMOCO	MEF2A_f1	MEF2A_HUMAN	tgcacacGtagaca	0.561352	0.667828	6.92159	8.23446	0.0226281	0.915672	strong
rs345257	chr1	108515706	108515718	13	+	G	A	108515714	9	MEF2C	HOCOMOCO	MEF2C_f1	MEF2C_HUMAN	atgcacacGtaga	0.555934	0.671301	9.4185	11.373	0	0.997794	strong
rs345257	chr1	108515705	108515718	14	-	G	A	108515714	5	GCM1	HOCOMOCO	GCM1_f1	GCM1_HUMAN	catgcacacGtaga	0.575206	0.758824	4.59872	6.06673	0	1	strong
rs345257	chr1	108515711	108515720	10	-	G	A	108515714	7	FOXJ2	HOCOMOCO	FOXJ2_f1	FOXJ2_HUMAN	cacGtagaca	0.698146	0.768577	7.07278	7.7863	0.192612	0.807388	weak
rs345257	chr1	108515712	108515718	7	+	G	A	108515714	3	UBP1	HOCOMOCO	UBIP1_f1	UBIP1_HUMAN	acGtaga	0.667618	0.909556	2.89355	3.94215	0	1	strong
rs345257	chr1	108515708	108515718	11	+	G	A	108515714	7	MYC	HOCOMOCO	MYC_f1	MYC_HUMAN	gcacacGtaga	0.793893	0.661591	8.08208	6.73521	0.929113	0.0494556	strong
rs345257	chr1	108515707	108515720	14	+	G	A	108515714	8	ARNTL	HOCOMOCO	BMAL1_f1	BMAL1_HUMAN	tgcacacGtagaca	0.764204	0.640785	9.59404	8.0446	1	0	strong
rs345257	chr1	108515711	108515724	14	+	G	A	108515714	4	ONECUT1	HOCOMOCO	HNF6_f1	HNF6_HUMAN	cacGtagacactta	0.570229	0.736055	5.80367	7.4914	0	1	strong
rs345257	chr1	108515710	108515721	12	-	G	A	108515714	8	FUBP1	HOCOMOCO	FUBP1_f1	FUBP1_HUMAN	acacGtagacac	0.665547	0.760073	5.12032	5.84754	0.0857143	0.809524	strong
rs345257	chr1	108515708	108515719	12	-	G	A	108515714	6	HIF1A	HOCOMOCO	HIF1A_si	HIF1A_HUMAN	gcacacGtagac	0.97157	0.774759	9.69129	7.72813	0.998968	0.0010316	strong
rs345257	chr1	108515708	108515727	20	+	G	A	108515714	7	TP53	HOCOMOCO	P53_f2	P53_HUMAN	gcacacGtagacacttacac	0.644005	0.496312	8.40437	6.47694	0.995017	0.0033174	strong
rs345257	chr1	108515712	108515723	12	-	G	A	108515714	10	FOXQ1	HOCOMOCO	FOXQ1_f1	FOXQ1_HUMAN	acGtagacactt	0.72321	0.814588	8.90606	10.0313	0	0.923077	strong
rs1886422	chr1	109632017	109632025	9	-	G	A	109632020	6	JUN	HOCOMOCO	JUN_f1	JUN_HUMAN	atgGcactg	0.599543	0.76284	5.98258	7.61205	0.00893242	0.961793	strong
rs1886422	chr1	109632013	109632021	9	+	G	A	109632020	8	BHLHE40	HOCOMOCO	BHE40_f2	BHE40_HUMAN	gcagatgGc	0.686408	0.721473	7.33321	7.70783	0.0850139	0.686164	weak
rs1886422	chr1	109632005	109632021	17	+	G	A	109632020	16	ZBTB4	HOCOMOCO	ZBTB4_si	ZBTB4_HUMAN	tgcagccagcagatgGc	0.631723	0.529367	10.0253	8.40089	1	0	strong
rs1886422	chr1	109632014	109632027	14	-	G	A	109632020	8	BACH1	HOCOMOCO	BACH1_si	BACH1_HUMAN	cagatgGcactgca	0.606896	0.709756	7.62623	8.91877	0	1	strong
rs1886422	chr1	109632013	109632020	8	+	G	A	109632020	8	SNAI1	HOCOMOCO	SNAI1_f1	SNAI1_HUMAN	gcagatgG	0.840166	0.829736	5.69785	5.62711	0.482143	0.0535714	weak
rs1886422	chr1	109632017	109632023	7	+	G	A	109632020	4	PGR	HOCOMOCO	PRGR_f1	PRGR_HUMAN	atgGcac	0.518206	0.773861	3.61902	5.40446	0	1	strong
rs1886422	chr1	109632009	109632025	17	+	G	A	109632020	12	HEY2	HOCOMOCO	HEY2_f1	HEY2_HUMAN	gccagcagatgGcactg	0.748921	0.720628	6.33625	6.09688	0.636364	0.121212	weak
rs1886422	chr1	109632016	109632022	7	+	G	A	109632020	5	NFE2L1	HOCOMOCO	NF2L1_f1	NF2L1_HUMAN	gatgGca	0.680827	0.993668	4.02476	5.87415	0	0.992941	strong
rs1886422	chr1	109632018	109632025	8	-	G	A	109632020	6	TBX5	HOCOMOCO	TBX5_si	TBX5_HUMAN	tgGcactg	0.751373	0.793538	6.19639	6.54411	0.020595	0.643021	weak
rs1886422	chr1	109632007	109632025	19	+	G	A	109632020	14	CTCF	HOCOMOCO	CTCF_f2	CTCF_HUMAN	cagccagcagatgGcactg	0.938189	0.850583	11.487	10.4144	0.877859	0.0412997	strong
rs1886422	chr1	109632019	109632034	16	+	G	A	109632020	2	IRF4	HOCOMOCO	IRF4_si	IRF4_HUMAN	gGcactgcagcagaaa	0.676911	0.698159	7.46151	7.69574	0.137992	0.625415	weak
rs1886422	chr1	109632019	109632031	13	-	G	A	109632020	12	CEBPG	HOCOMOCO	CEBPG_si	CEBPG_HUMAN	gGcactgcagcag	0.703603	0.727082	6.11861	6.32278	0.0871429	0.601429	weak
rs1886422	chr1	109632009	109632023	15	+	G	A	109632020	12	OTX2	HOCOMOCO	OTX2_si	OTX2_HUMAN	gccagcagatgGcac	0.562103	0.75475	4.95379	6.65159	0	1	strong
rs1886422	chr1	109632009	109632030	22	-	G	A	109632020	11	REST	HOCOMOCO	REST_f1	REST_HUMAN	gccagcagatgGcactgcagca	0.62988	0.549052	12.1801	10.6171	0.956199	0.0319695	strong
rs1886422	chr1	109632011	109632020	10	+	G	A	109632020	10	TWIST1	HOCOMOCO	TWST1_f1	TWST1_HUMAN	cagcagatgG	0.792193	0.751108	5.66393	5.37019	0.585366	0	weak
rs1886422	chr1	109632017	109632031	15	-	G	A	109632020	12	NFIA+NFIB+NFIC+NFIX	HOCOMOCO	NFIA+NFIB+NFIC+NFIX_f2	NFIA+NFIB+NFIC+NFIX_HUMAN	atgGcactgcagcag	0.752899	0.657306	5.84508	5.10295	0.812356	0.0650877	strong
rs1886422	chr1	109632011	109632020	10	-	G	A	109632020	1	HOXD10	HOCOMOCO	HXD10_f1	HXD10_HUMAN	cagcagatgG	0.665449	0.751419	3.83127	4.32623	0.0307229	0.784939	strong
rs1886422	chr1	109632009	109632023	15	+	G	A	109632020	12	ZNF423	HOCOMOCO	ZN423_f1	ZN423_HUMAN	gccagcagatgGcac	0.57499	0.498596	12.5343	10.869	1	0	strong
rs1886422	chr1	109632013	109632021	9	+	G	A	109632020	8	GATA4	HOCOMOCO	GATA4_f1	GATA4_HUMAN	gcagatgGc	0.783257	0.810683	5.78497	5.98754	0.215983	0.62257	weak
rs1886422	chr1	109632016	109632025	10	-	G	A	109632020	6	BATF	HOCOMOCO	BATF_si	BATF_HUMAN	gatgGcactg	0.577325	0.720659	6.38908	7.97531	0.0110344	0.953319	strong
rs1886422	chr1	109632017	109632026	10	-	G	A	109632020	7	THRA	HOCOMOCO	THA_f1	THA_HUMAN	atgGcactgc	0.562736	0.723499	4.80965	6.18367	0	0.923193	strong
rs1886422	chr1	109632017	109632025	9	+	G	A	109632020	4	ATF3	HOCOMOCO	ATF3_f1	ATF3_HUMAN	atgGcactg	0.67413	0.91992	4.63609	6.32642	0.00451565	0.9685	strong
rs1886422	chr1	109632017	109632033	17	+	G	A	109632020	4	TLX1	HOCOMOCO	TLX1_f2	TLX1_HUMAN	atgGcactgcagcagaa	0.729728	0.690971	3.6891	3.49316	0.606631	0.146834	weak
rs1886422	chr1	109632014	109632020	7	+	G	A	109632020	7	GATA6	HOCOMOCO	GATA6_f2	GATA6_HUMAN	cagatgG	0.852933	0.892151	5.64626	5.90587	0.151741	0.653234	weak
rs1886422	chr1	109632014	109632021	8	+	G	A	109632020	7	NR1I3	HOCOMOCO	NR1I3_si	NR1I3_HUMAN	cagatgGc	0.552676	0.770897	4.45465	6.21354	0	1	strong
rs1886422	chr1	109632014	109632020	7	+	G	A	109632020	7	PRRX1	HOCOMOCO	PRRX1_f1	PRRX1_HUMAN	cagatgG	0.592474	0.796237	2.68066	3.6026	0	1	strong
rs1886422	chr1	109632016	109632034	19	+	G	A	109632020	5	PAX5	HOCOMOCO	PAX5_f1	PAX5_HUMAN	gatgGcactgcagcagaaa	0.718863	0.695143	4.94497	4.7818	0.507447	0.0394095	weak
rs1886422	chr1	109632016	109632027	12	+	G	A	109632020	5	SOX4	HOCOMOCO	SOX4_f1	SOX4_HUMAN	gatgGcactgca	0.568739	0.659285	4.50026	5.21673	0.123288	0.876712	strong
rs1886422	chr1	109632015	109632026	12	-	G	A	109632020	7	XBP1	HOCOMOCO	XBP1_f1	XBP1_HUMAN	agatgGcactgc	0.635587	0.677081	8.72036	9.28966	0	0.564729	weak
rs1886422	chr1	109632014	109632021	8	+	G	A	109632020	7	GATA2	HOCOMOCO	GATA2_si	GATA2_HUMAN	cagatgGc	0.843669	0.882371	6.27492	6.56277	0.221818	0.663342	weak
rs1886422	chr1	109632010	109632023	14	+	G	A	109632020	11	ARNTL	HOCOMOCO	BMAL1_f1	BMAL1_HUMAN	ccagcagatgGcac	0.607575	0.643038	7.62768	8.07288	0.253846	0.746154	weak
rs1886422	chr1	109632018	109632025	8	+	G	A	109632020	3	SOX5	HOCOMOCO	SOX5_f1	SOX5_HUMAN	tgGcactg	0.54917	0.721003	4.30667	5.65421	0.0526565	0.936035	strong
rs1886422	chr1	109632014	109632022	9	-	G	A	109632020	3	TFEB	HOCOMOCO	TFEB_f1	TFEB_HUMAN	cagatgGca	0.585546	0.721192	8.47678	10.4405	0	1	strong
rs1886422	chr1	109632013	109632022	10	+	G	A	109632020	8	GATA1	HOCOMOCO	GATA1_si	GATA1_HUMAN	gcagatgGca	0.650239	0.788519	7.12752	8.64326	0.0525133	0.947487	strong
rs1886422	chr1	109632013	109632025	13	+	G	A	109632020	8	DDIT3	HOCOMOCO	DDIT3_f1	DDIT3_HUMAN	gcagatgGcactg	0.763607	0.634135	7.14833	5.93631	0.907812	0.0184376	strong
rs1886422	chr1	109632017	109632026	10	+	G	A	109632020	4	ATF1	HOCOMOCO	ATF1_si	ATF1_HUMAN	atgGcactgc	0.520092	0.686053	5.54784	7.31814	0	1	strong
rs1886422	chr1	109632017	109632025	9	+	G	A	109632020	4	CREB1	HOCOMOCO	CREB1_f1	CREB1_HUMAN	atgGcactg	0.559424	0.758256	5.25956	7.12894	0.00552792	0.992015	strong
rs1886422	chr1	109632011	109632021	11	+	G	A	109632020	10	MYC	HOCOMOCO	MYC_f1	MYC_HUMAN	cagcagatgGc	0.723588	0.659877	7.36636	6.71776	0.76379	0.0290606	strong
rs1886422	chr1	109632012	109632022	11	-	G	A	109632020	3	CEBPZ	HOCOMOCO	CEBPZ_si	CEBPZ_HUMAN	agcagatgGca	0.633151	0.674867	7.63893	8.14223	0.21875	0.755208	weak
rs1886422	chr1	109632007	109632020	14	+	G	A	109632020	14	PPARD	HOCOMOCO	PPARD_f1	PPARD_HUMAN	cagccagcagatgG	0.636887	0.685323	5.37952	5.78864	0.195652	0.736025	weak
rs1886422	chr1	109632011	109632025	15	+	G	A	109632020	10	IRF8	HOCOMOCO	IRF8_si	IRF8_HUMAN	cagcagatgGcactg	0.571838	0.705272	5.77742	7.12553	0.0554529	0.944547	strong
rs1886422	chr1	109632011	109632027	17	+	G	A	109632020	10	GATA5	HOCOMOCO	GATA5_f1	GATA5_HUMAN	cagcagatgGcactgca	0.786578	0.832526	5.6036	5.93094	0.146552	0.689655	weak
rs1886422	chr1	109632016	109632027	12	-	G	A	109632020	8	NFE2L2	HOCOMOCO	NF2L2_si	NF2L2_HUMAN	gatgGcactgca	0.750375	0.913052	5.86632	7.13811	0.0133875	0.910407	strong
rs1886422	chr1	109632005	109632020	16	+	G	A	109632020	16	TFCP2	HOCOMOCO	TFCP2_f1	TFCP2_HUMAN	tgcagccagcagatgG	0.666385	0.730447	4.31787	4.73296	0.0520231	0.734104	weak
rs1886422	chr1	109632014	109632024	11	-	G	A	109632020	5	RARB	HOCOMOCO	RARB_f1	RARB_HUMAN	cagatgGcact	0.544105	0.720481	5.13736	6.80267	0	1	strong
rs1886422	chr1	109632008	109632024	17	+	G	A	109632020	13	KLF15	HOCOMOCO	KLF15_f1	KLF15_HUMAN	agccagcagatgGcact	0.732335	0.576804	5.61236	4.42042	0.951923	0	strong
rs1886422	chr1	109632014	109632021	8	+	G	A	109632020	7	MAF	HOCOMOCO	MAF_f1	MAF_HUMAN	cagatgGc	0.634252	0.768227	4.66175	5.64647	0.0620915	0.869748	strong
rs1886422	chr1	109632015	109632024	10	-	G	A	109632020	5	HOXD9	HOCOMOCO	HXD9_f1	HXD9_HUMAN	agatgGcact	0.639045	0.836605	3.71235	4.86002	0	1	strong
rs1886422	chr1	109632016	109632022	7	+	G	A	109632020	5	NFIA+NFIB+NFIC+NFIX	HOCOMOCO	NFIA+NFIB+NFIC+NFIX_si	NFIA+NFIB+NFIC+NFIX_HUMAN	gatgGca	0.897661	0.66816	6.05225	4.50489	0.956328	0.0289861	strong
rs1886422	chr1	109632002	109632021	20	+	G	A	109632020	19	RARG	HOCOMOCO	RARG_do	RARG_HUMAN	ggctgcagccagcagatgGc	0.550752	0.711215	4.84967	6.26264	0	0.955157	strong
rs1886422	chr1	109632012	109632023	12	-	G	A	109632020	4	SMAD1	HOCOMOCO	SMAD1_si	SMAD1_HUMAN	agcagatgGcac	0.731445	0.659748	5.37711	4.85003	0.746193	0	strong
rs1886422	chr1	109632020	109632026	7	+	G	A	109632020	1	SOX10	HOCOMOCO	SOX10_si	SOX10_HUMAN	Gcactgc	0.681543	0.772329	4.80372	5.44361	0.0340136	0.772109	strong
rs1886422	chr1	109632013	109632022	10	-	G	A	109632020	3	TFE3	HOCOMOCO	TFE3_f1	TFE3_HUMAN	gcagatgGca	0.834535	0.886426	7.00317	7.43862	0.0666667	0.688889	weak
rs1886422	chr1	109632015	109632023	9	+	G	A	109632020	6	MAFB	HOCOMOCO	MAFB_f1	MAFB_HUMAN	agatgGcac	0.76053	0.919344	4.92465	5.95302	0	0.863315	strong
rs1886422	chr1	109632011	109632022	12	+	G	A	109632020	10	TAL1	HOCOMOCO	TAL1_f1	TAL1_HUMAN	cagcagatgGca	0.866157	0.808608	12.5145	11.683	0.760826	0	strong
rs1886422	chr1	109632015	109632033	19	-	G	A	109632020	14	NR1H2	HOCOMOCO	NR1H2_f1	NR1H2_HUMAN	agatgGcactgcagcagaa	0.4888	0.556843	12.1241	13.8119	0	1	strong
rs1886422	chr1	109632012	109632036	25	+	G	A	109632020	9	TAL1	HOCOMOCO	TAL1_f2	TAL1_HUMAN	agcagatgGcactgcagcagaaagg	0.823913	0.79255	11.8148	11.3651	0.515103	0	weak
rs1886422	chr1	109632014	109632021	8	+	G	A	109632020	7	NR1I2	HOCOMOCO	NR1I2_si	NR1I2_HUMAN	cagatgGc	0.569137	0.769105	4.61064	6.23061	0.0210773	0.978923	strong
rs1886422	chr1	109632012	109632023	12	+	G	A	109632020	9	HLTF	HOCOMOCO	HLTF_f1	HLTF_HUMAN	agcagatgGcac	0.745176	0.693823	4.0841	3.80265	0.411111	0	weak
rs1886422	chr1	109632007	109632021	15	-	G	A	109632020	2	SRF	HOCOMOCO	SRF_do	SRF_HUMAN	cagccagcagatgGc	0.671007	0.543248	7.56132	6.12165	0.937169	0.0196963	strong
rs1886422	chr1	109632016	109632026	11	-	G	A	109632020	7	JUND	HOCOMOCO	JUND_f1	JUND_HUMAN	gatgGcactgc	0.578181	0.718501	6.67837	8.29915	0.0074773	0.959859	strong
rs1886422	chr1	109632014	109632027	14	+	G	A	109632020	7	NFE2	HOCOMOCO	NFE2_f2	NFE2_HUMAN	cagatgGcactgca	0.73044	0.863842	7.82479	9.25385	0.0187453	0.934867	strong
rs1886422	chr1	109632018	109632026	9	-	G	A	109632020	7	HIC1	HOCOMOCO	HIC1_si	HIC1_HUMAN	tgGcactgc	0.764032	0.598478	7.45737	5.84147	0.975342	0	strong
rs1886422	chr1	109632013	109632022	10	+	G	A	109632020	8	RXRB	HOCOMOCO	RXRB_f1	RXRB_HUMAN	gcagatgGca	0.512836	0.711559	3.71343	5.15237	0	0.957143	strong
rs1886422	chr1	109632013	109632024	12	+	G	A	109632020	8	YY1	HOCOMOCO	TYY1_f2	TYY1_HUMAN	gcagatgGcact	0.823719	0.693229	9.72561	8.18491	0.952081	0.0285012	strong
rs1886422	chr1	109632019	109632038	20	+	G	A	109632020	2	IRF5	HOCOMOCO	IRF5_f1	IRF5_HUMAN	gGcactgcagcagaaagggg	0.632273	0.66	8.05383	8.40701	0.222222	0.777778	weak
rs1886422	chr1	109632017	109632025	9	-	G	A	109632020	6	SMARCC1	HOCOMOCO	SMRC1_f1	SMRC1_HUMAN	atgGcactg	0.62961	0.716739	5.79513	6.5971	0.0270592	0.810063	strong
rs1886422	chr1	109632008	109632021	14	+	G	A	109632020	13	TFAP2D	HOCOMOCO	AP2D_f1	AP2D_HUMAN	agccagcagatgGc	0.68786	0.621535	5.7347	5.18175	0.813953	0	strong
rs1886422	chr1	109632019	109632033	15	-	G	A	109632020	14	TEAD3	HOCOMOCO	TEAD3_si	TEAD3_HUMAN	gGcactgcagcagaa	0.616505	0.742569	4.13275	4.97782	0	0.841121	strong
rs1886422	chr1	109632019	109632025	7	+	G	A	109632020	2	SOX15	HOCOMOCO	SOX15_f1	SOX15_HUMAN	gGcactg	0.620774	0.738632	4.31635	5.13584	0	0.871429	strong
rs1886422	chr1	109632017	109632026	10	-	G	A	109632020	7	JUNB	HOCOMOCO	JUNB_f1	JUNB_HUMAN	atgGcactgc	0.593589	0.750325	5.63184	7.11892	0	0.950644	strong
rs1886422	chr1	109632016	109632022	7	+	G	A	109632020	5	MAFG	HOCOMOCO	MAFG_si	MAFG_HUMAN	gatgGca	0.74961	0.983403	5.981	7.84638	0	1	strong
rs1886422	chr1	109632015	109632021	7	+	G	A	109632020	6	PAX2	HOCOMOCO	PAX2_si	PAX2_HUMAN	agatgGc	0.698885	0.877908	4.37232	5.49231	0.03501	0.897376	strong
rs1886422	chr1	109632010	109632034	25	-	G	A	109632020	15	TBX2	HOCOMOCO	TBX2_f1	TBX2_HUMAN	ccagcagatgGcactgcagcagaaa	0.601997	0.658258	5.82206	6.36618	0	0.736842	strong
rs1886422	chr1	109632017	109632027	11	+	G	A	109632020	4	SOX9	HOCOMOCO	SOX9_f1	SOX9_HUMAN	atgGcactgca	0.54686	0.700708	5.88082	7.53527	0.00514053	0.966412	strong
rs1886422	chr1	109632010	109632020	11	-	G	A	109632020	1	VSX2	HOCOMOCO	VSX2_si	VSX2_HUMAN	ccagcagatgG	0.562477	0.65956	6.45872	7.57348	0.0837438	0.916256	strong
rs1886422	chr1	109632017	109632023	7	-	G	A	109632020	4	ESR2	HOCOMOCO	ESR2_si	ESR2_HUMAN	atgGcac	0.709378	0.81914	5.64293	6.51605	0.0738249	0.837036	strong
rs1886422	chr1	109632011	109632022	12	+	G	A	109632020	10	INSM1	HOCOMOCO	INSM1_f1	INSM1_HUMAN	cagcagatgGca	0.629435	0.543599	8.66181	7.4806	0.913933	0	strong
rs1886422	chr1	109632011	109632025	15	+	G	A	109632020	10	PROP1	HOCOMOCO	PROP1_f1	PROP1_HUMAN	cagcagatgGcactg	0.575196	0.718043	3.62499	4.52524	0	0.88764	strong
rs1886422	chr1	109632017	109632023	7	+	G	A	109632020	4	TGIF1	HOCOMOCO	TGIF1_si	TGIF1_HUMAN	atgGcac	0.77993	0.980864	6.09797	7.66899	0	1	strong
rs1886422	chr1	109632015	109632028	14	-	G	A	109632020	9	FOSL1	HOCOMOCO	FOSL1_f2	FOSL1_HUMAN	agatgGcactgcag	0.542356	0.709855	4.26725	5.58513	0	0.913924	strong
rs1886422	chr1	109632018	109632027	10	-	G	A	109632020	8	MAFK	HOCOMOCO	MAFK_si	MAFK_HUMAN	tgGcactgca	0.715124	0.844125	8.70899	10.28	0	1	strong
rs1886422	chr1	109632009	109632021	13	-	G	A	109632020	2	FOXM1	HOCOMOCO	FOXM1_f1	FOXM1_HUMAN	gccagcagatgGc	0.677074	0.734845	3.89372	4.22595	0.152381	0.695238	weak
rs1886422	chr1	109632009	109632024	16	+	G	A	109632020	12	MECOM	HOCOMOCO	EVI1_f1	EVI1_HUMAN	gccagcagatgGcact	0.609373	0.651761	8.47691	9.06657	0.156695	0.772064	weak
rs1886422	chr1	109632013	109632022	10	-	G	A	109632020	3	USF1	HOCOMOCO	USF1_f1	USF1_HUMAN	gcagatgGca	0.696574	0.764653	9.17511	10.0718	0.110454	0.848295	strong
rs1886422	chr1	109632009	109632021	13	+	G	A	109632020	12	NR2C1	HOCOMOCO	NR2C1_si	NR2C1_HUMAN	gccagcagatgGc	0.576306	0.707073	5.64822	6.92983	0	0.940828	strong
rs1886422	chr1	109632017	109632027	11	-	G	A	109632020	8	FOSL2	HOCOMOCO	FOSL2_f1	FOSL2_HUMAN	atgGcactgca	0.588036	0.73481	7.53541	9.41625	0.00026751	0.989445	strong
rs1886422	chr1	109632014	109632024	11	-	G	A	109632020	5	HOXA13	HOCOMOCO	HXA13_f1	HXA13_HUMAN	cagatgGcact	0.585412	0.762963	4.13846	5.39362	0	0.937931	strong
rs1886422	chr1	109632007	109632022	16	-	G	A	109632020	3	TGIF1	HOCOMOCO	TGIF1_f1	TGIF1_HUMAN	cagccagcagatgGca	0.734945	0.798913	4.07475	4.42941	0	0.618644	weak
rs534027	chr1	109643361	109643382	22	+	G	C	109643380	20	ZBTB7B	HOCOMOCO	ZBT7B_si	ZBT7B_HUMAN	aggtcgcggaggcctttttGgc	0.64352	0.535799	7.48322	6.23058	0.948864	0	strong
rs534027	chr1	109643376	109643385	10	-	G	C	109643380	6	CEBPA	HOCOMOCO	CEBPA_do	CEBPA_HUMAN	ttttGgccgc	0.618354	0.816573	4.06305	5.3655	0.0659459	0.921081	strong
rs534027	chr1	109643373	109643381	9	-	G	C	109643380	2	NFATC3	HOCOMOCO	NFAC3_f1	NFAC3_HUMAN	cctttttGg	0.562158	0.748586	4.84944	6.45766	0	1	strong
rs534027	chr1	109643370	109643384	15	-	G	C	109643380	5	ESR2	HOCOMOCO	ESR2_do	ESR2_HUMAN	aggcctttttGgccg	0.812941	0.623071	8.34603	6.39673	0.998046	0	strong
rs534027	chr1	109643371	109643382	12	+	G	C	109643380	10	SMAD1	HOCOMOCO	SMAD1_si	SMAD1_HUMAN	ggcctttttGgc	0.823827	0.680947	6.05624	5.00587	0.908629	0	strong
rs534027	chr1	109643375	109643385	11	-	G	C	109643380	6	RARB	HOCOMOCO	RARB_f1	RARB_HUMAN	tttttGgccgc	0.721849	0.545474	6.81559	5.15028	1	0	strong
rs534027	chr1	109643375	109643381	7	-	G	C	109643380	2	UBP1	HOCOMOCO	UBIP1_f1	UBIP1_HUMAN	tttttGg	0.905339	0.758841	3.92387	3.28893	0.857143	0	strong
rs534027	chr1	109643379	109643390	12	-	G	C	109643380	11	NR2F1	HOCOMOCO	COT1_f1	COT1_HUMAN	tGgccgctgata	0.700784	0.578591	5.55851	4.5893	0.866783	0.0669475	strong
rs534027	chr1	109643371	109643384	14	+	G	C	109643380	10	NFYC	HOCOMOCO	NFYC_f1	NFYC_HUMAN	ggcctttttGgccg	0.8306	0.633331	7.18811	5.48092	1	0	strong
rs534027	chr1	109643375	109643394	20	-	G	C	109643380	15	NHLH1	HOCOMOCO	HEN1_si	HEN1_HUMAN	tttttGgccgctgatatact	0.634307	0.688762	9.955	10.8096	0.0157877	0.826335	strong
rs534027	chr1	109643379	109643392	14	+	G	C	109643380	2	HOXA9	HOCOMOCO	HXA9_f1	HXA9_HUMAN	tGgccgctgatata	0.637851	0.509207	7.48595	5.97616	0.966418	0	strong
rs534027	chr1	109643378	109643388	11	+	G	C	109643380	3	MBD2	HOCOMOCO	MBD2_si	MBD2_HUMAN	ttGgccgctga	0.745363	0.68892	7.49158	6.92427	0.75	0.25	weak
rs534027	chr1	109643371	109643382	12	-	G	C	109643380	3	SOX4	HOCOMOCO	SOX4_f1	SOX4_HUMAN	ggcctttttGgc	0.636214	0.672611	5.03417	5.32217	0	0.630137	weak
rs534027	chr1	109643374	109643387	14	-	G	C	109643380	8	TFDP1	HOCOMOCO	TFDP1_f1	TFDP1_HUMAN	ctttttGgccgctg	0.607803	0.760507	4.88469	6.11192	0	1	strong
rs534027	chr1	109643374	109643386	13	+	G	C	109643380	7	FOXA3	HOCOMOCO	FOXA3_f1	FOXA3_HUMAN	ctttttGgccgct	0.787933	0.731718	6.31071	5.86047	0.546448	0	weak
rs534027	chr1	109643375	109643398	24	-	G	C	109643380	19	TBX3	HOCOMOCO	TBX3_f1	TBX3_HUMAN	tttttGgccgctgatatactttcc	0.646336	0.671075	7.14475	7.41821	0	0.440032	weak
rs534027	chr1	109643370	109643383	14	-	G	C	109643380	4	PPARD	HOCOMOCO	PPARD_f1	PPARD_HUMAN	aggcctttttGgcc	0.615051	0.677268	5.19509	5.7206	0.0621118	0.770186	strong
rs534027	chr1	109643372	109643383	12	+	G	C	109643380	9	FOXI1	HOCOMOCO	FOXI1_f1	FOXI1_HUMAN	gcctttttGgcc	0.722151	0.59355	10.4536	8.592	0.990476	0	strong
rs534027	chr1	109643367	109643384	18	-	G	C	109643380	5	ESR1	HOCOMOCO	ESR1_do	ESR1_HUMAN	cggaggcctttttGgccg	0.803685	0.677529	8.10875	6.83591	0.915296	0.054952	strong
rs534027	chr1	109643379	109643388	10	-	G	C	109643380	9	PLAGL1	HOCOMOCO	PLAL1_si	PLAL1_HUMAN	tGgccgctga	0.700856	0.603449	6.055	5.21346	0.862841	0	strong
rs534027	chr1	109643373	109643383	11	+	G	C	109643380	8	CEBPZ	HOCOMOCO	CEBPZ_si	CEBPZ_HUMAN	cctttttGgcc	0.764012	0.621099	9.21776	7.49353	1	0	strong
rs534027	chr1	109643375	109643384	10	+	G	C	109643380	6	FOXJ2	HOCOMOCO	FOXJ2_f1	FOXJ2_HUMAN	tttttGgccg	0.746623	0.706909	7.56389	7.16156	0.451187	0	weak
rs534027	chr1	109643377	109643383	7	+	G	C	109643380	4	NFIA+NFIB+NFIC+NFIX	HOCOMOCO	NFIA+NFIB+NFIC+NFIX_si	NFIA+NFIB+NFIC+NFIX_HUMAN	tttGgcc	0.988553	0.744067	6.66506	5.01667	0.963284	0	strong
rs534027	chr1	109643369	109643393	25	-	G	C	109643380	14	TBX2	HOCOMOCO	TBX2_f1	TBX2_HUMAN	gaggcctttttGgccgctgatatac	0.563586	0.647499	5.45058	6.26212	0	0.868421	strong
rs534027	chr1	109643374	109643386	13	-	G	C	109643380	7	E2F7	HOCOMOCO	E2F7_f1	E2F7_HUMAN	ctttttGgccgct	0.678292	0.789393	6.40182	7.45042	0	1	strong
rs534027	chr1	109643370	109643381	12	+	G	C	109643380	11	HOXA10	HOCOMOCO	HXA10_f1	HXA10_HUMAN	aggcctttttGg	0.748233	0.667366	5.78294	5.15794	0.802198	0	strong
rs534027	chr1	109643372	109643385	14	+	G	C	109643380	9	PBX3	HOCOMOCO	PBX3_f2	PBX3_HUMAN	gcctttttGgccgc	0.736078	0.537677	6.98444	5.10186	0.989279	0.000927718	strong
rs534027	chr1	109643369	109643380	12	-	G	C	109643380	1	YY1	HOCOMOCO	TYY1_f2	TYY1_HUMAN	gaggcctttttG	0.798151	0.786957	9.42373	9.29156	0.545735	0.143201	weak
rs534027	chr1	109643369	109643383	15	-	G	C	109643380	4	NFAT5	HOCOMOCO	NFAT5_f1	NFAT5_HUMAN	gaggcctttttGgcc	0.640597	0.769214	6.43768	7.73021	0	1	strong
rs534027	chr1	109643370	109643383	14	+	G	C	109643380	11	RUNX3	HOCOMOCO	RUNX3_si	RUNX3_HUMAN	aggcctttttGgcc	0.663081	0.507922	8.38719	6.42462	1	0	strong
rs534027	chr1	109643378	109643390	13	+	G	C	109643380	3	MEIS2	HOCOMOCO	MEIS2_do	MEIS2_HUMAN	ttGgccgctgata	0.695402	0.553386	9.6617	7.68858	1	0	strong
rs534027	chr1	109643370	109643381	12	-	G	C	109643380	2	HIVEP1	HOCOMOCO	ZEP1_f1	ZEP1_HUMAN	aggcctttttGg	0.602118	0.751251	5.62614	7.01962	0	1	strong
rs534027	chr1	109643379	109643390	12	+	G	C	109643380	2	NEUROD1	HOCOMOCO	NDF1_f1	NDF1_HUMAN	tGgccgctgata	0.798741	0.7437	6.9172	6.44054	0.668182	0.0454545	weak
rs534027	chr1	109643374	109643381	8	+	G	C	109643380	7	CDX1	HOCOMOCO	CDX1_f1	CDX1_HUMAN	ctttttGg	0.834768	0.666488	4.32008	3.4492	0.793907	0	strong
rs534027	chr1	109643374	109643383	10	-	G	C	109643380	4	E2F2	HOCOMOCO	E2F2_f1	E2F2_HUMAN	ctttttGgcc	0.546252	0.720043	4.06262	5.35515	0	1	strong
rs534027	chr1	109643374	109643387	14	-	G	C	109643380	8	E2F4	HOCOMOCO	E2F4_do	E2F4_HUMAN	ctttttGgccgctg	0.663274	0.800233	6.42346	7.74984	0.0105469	0.912329	strong
rs534027	chr1	109643380	109643400	21	+	G	C	109643380	1	ONECUT2	HOCOMOCO	ONEC2_si	ONEC2_HUMAN	Ggccgctgatatactttcctc	0.772053	0.761454	7.62604	7.52135	0.421875	0	weak
rs534027	chr1	109643373	109643386	14	-	G	C	109643380	7	PRDM1	HOCOMOCO	PRDM1_f1	PRDM1_HUMAN	cctttttGgccgct	0.524044	0.640735	8.12744	9.93721	0.00256571	0.983275	strong
rs534027	chr1	109643372	109643384	13	+	G	C	109643380	9	NFYB	HOCOMOCO	NFYB_f1	NFYB_HUMAN	gcctttttGgccg	0.791841	0.630025	9.22576	7.34044	0.991582	0.00594157	strong
rs534027	chr1	109643376	109643391	16	+	G	C	109643380	5	HESX1	HOCOMOCO	HESX1_f1	HESX1_HUMAN	ttttGgccgctgatat	0.811735	0.584372	4.61462	3.32208	1	0	strong
rs534027	chr1	109643370	109643380	11	+	G	C	109643380	11	NFKB2	HOCOMOCO	NFKB2_f1	NFKB2_HUMAN	aggcctttttG	0.700598	0.731401	4.31763	4.50747	0.195122	0.609756	weak
rs534027	chr1	109643379	109643394	16	+	G	C	109643380	2	TGIF1	HOCOMOCO	TGIF1_f1	TGIF1_HUMAN	tGgccgctgatatact	0.711645	0.566273	3.94557	3.13959	0.847458	0	strong
rs534027	chr1	109643373	109643382	10	-	G	C	109643380	3	NFATC4	HOCOMOCO	NFAC4_f1	NFAC4_HUMAN	cctttttGgc	0.633911	0.823574	5.42909	7.05345	0	1	strong
rs534027	chr1	109643369	109643386	18	-	G	C	109643380	7	PPARG	HOCOMOCO	PPARG_f1	PPARG_HUMAN	gaggcctttttGgccgct	0.559922	0.689949	5.06754	6.24435	0.00687334	0.88333	strong
rs534027	chr1	109643379	109643392	14	-	G	C	109643380	13	NR1H4	HOCOMOCO	NR1H4_f1	NR1H4_HUMAN	tGgccgctgatata	0.659132	0.557877	7.05528	5.97146	0.888372	0.0209302	strong
rs534027	chr1	109643367	109643385	19	-	G	C	109643380	6	PAX5	HOCOMOCO	PAX5_f1	PAX5_HUMAN	cggaggcctttttGgccgc	0.678633	0.582731	4.66823	4.00853	0.767745	0.0305655	strong
rs534027	chr1	109643372	109643384	13	+	G	C	109643380	9	NFYA	HOCOMOCO	NFYA_f1	NFYA_HUMAN	gcctttttGgccg	0.802491	0.631907	8.79348	6.92426	0.989239	0.00313891	strong
rs534027	chr1	109643380	109643388	9	+	G	C	109643380	1	MYOD1	HOCOMOCO	MYOD1_f1	MYOD1_HUMAN	Ggccgctga	0.767813	0.724323	6.41187	6.04869	0.550156	0.0159409	weak
rs534027	chr1	109643376	109643394	19	-	G	C	109643380	15	NR1H2	HOCOMOCO	NR1H2_f1	NR1H2_HUMAN	ttttGgccgctgatatact	0.559693	0.49165	13.8826	12.1948	1	0	strong
rs534027	chr1	109643372	109643385	14	-	G	C	109643380	6	HIVEP2	HOCOMOCO	ZEP2_si	ZEP2_HUMAN	gcctttttGgccgc	0.596589	0.740998	3.24132	4.02591	0	0.793814	strong
rs534027	chr1	109643374	109643383	10	-	G	C	109643380	4	E2F5	HOCOMOCO	E2F5_do	E2F5_HUMAN	ctttttGgcc	0.721984	0.870447	7.13905	8.60706	0	1	strong
rs534027	chr1	109643369	109643384	16	-	G	C	109643380	5	VDR	HOCOMOCO	VDR_f2	VDR_HUMAN	gaggcctttttGgccg	0.727153	0.670255	6.13023	5.65056	0.723771	0.0946483	weak
rs534027	chr1	109643369	109643385	17	+	G	C	109643380	12	NR3C2	HOCOMOCO	MCR_f1	MCR_HUMAN	gaggcctttttGgccgc	0.742004	0.614825	4.12125	3.41487	0.84127	0	strong
rs534027	chr1	109643369	109643381	13	-	G	C	109643380	2	RXRG	HOCOMOCO	RXRG_f1	RXRG_HUMAN	gaggcctttttGg	0.585414	0.661501	9.62462	10.8756	0.000650055	0.875399	strong
rs534027	chr1	109643373	109643383	11	-	G	C	109643380	4	TLX1	HOCOMOCO	TLX1_f1	TLX1_HUMAN	cctttttGgcc	0.938908	0.867907	4.82887	4.46371	0.552875	0.0477169	weak
rs534027	chr1	109643375	109643385	11	+	G	C	109643380	6	CBFB	HOCOMOCO	PEBB_f1	PEBB_HUMAN	tttttGgccgc	0.770084	0.590277	5.45396	4.18052	0.927273	0	strong
rs534027	chr1	109643378	109643384	7	-	G	C	109643380	5	ESR2	HOCOMOCO	ESR2_si	ESR2_HUMAN	ttGgccg	0.828956	0.58372	6.59413	4.64335	0.998164	0	strong
rs534027	chr1	109643377	109643394	18	-	G	C	109643380	15	PAX2	HOCOMOCO	PAX2_f1	PAX2_HUMAN	tttGgccgctgatatact	0.641408	0.764214	4.0334	4.80564	0.0973437	0.822615	strong
rs534027	chr1	109643365	109643382	18	-	G	C	109643380	3	NR3C1	HOCOMOCO	GCR_do	GCR_HUMAN	cgcggaggcctttttGgc	0.571851	0.726611	3.70386	4.70624	0.0196414	0.841138	strong
rs534027	chr1	109643372	109643385	14	-	G	C	109643380	6	NR2E3	HOCOMOCO	NR2E3_f1	NR2E3_HUMAN	gcctttttGgccgc	0.662455	0.55667	6.60875	5.55342	0.89684	0.0343866	strong
rs534027	chr1	109643372	109643384	13	-	G	C	109643380	5	RXRA	HOCOMOCO	RXRA_f1	RXRA_HUMAN	gcctttttGgccg	0.721053	0.628003	6.42417	5.59514	0.833695	0.119665	strong
rs534027	chr1	109643369	109643384	16	-	G	C	109643380	5	AR	HOCOMOCO	ANDR_do	ANDR_HUMAN	gaggcctttttGgccg	0.752047	0.573855	6.2533	4.77163	0.950736	0.0271585	strong
rs534027	chr1	109643378	109643392	15	-	G	C	109643380	13	NR2F2	HOCOMOCO	COT2_f2	COT2_HUMAN	ttGgccgctgatata	0.742913	0.708336	4.98345	4.75151	0.616498	0.118669	weak
rs534027	chr1	109643368	109643385	18	+	G	C	109643380	13	AIRE	HOCOMOCO	AIRE_f2	AIRE_HUMAN	ggaggcctttttGgccgc	0.835785	0.679191	5.92048	4.81121	0.886364	0.0227273	strong
rs534027	chr1	109643375	109643385	11	+	G	C	109643380	6	FOXA1	HOCOMOCO	FOXA1_f1	FOXA1_HUMAN	tttttGgccgc	0.733369	0.698712	7.42392	7.0731	0.476221	0.00910372	weak
rs534027	chr1	109643371	109643385	15	+	G	C	109643380	10	SRF	HOCOMOCO	SRF_do	SRF_HUMAN	ggcctttttGgccgc	0.695421	0.561142	7.83644	6.3233	0.937785	0.00225187	strong
rs534027	chr1	109643374	109643382	9	-	G	C	109643380	3	NFATC2	HOCOMOCO	NFAC2_f1	NFAC2_HUMAN	ctttttGgc	0.599919	0.788996	6.0091	7.90299	0	1	strong
rs534027	chr1	109643379	109643387	9	-	G	C	109643380	8	PPARG	HOCOMOCO	PPARG_si	PPARG_HUMAN	tGgccgctg	0.759304	0.665581	6.07687	5.32679	0.815622	0.131842	weak
rs534027	chr1	109643378	109643386	9	-	G	C	109643380	7	MZF1	HOCOMOCO	MZF1_f1	MZF1_HUMAN	ttGgccgct	0.605861	0.796474	5.95508	7.82864	0	1	strong
rs534027	chr1	109643374	109643387	14	-	G	C	109643380	8	E2F1	HOCOMOCO	E2F1_f2	E2F1_HUMAN	ctttttGgccgctg	0.705936	0.856669	5.55838	6.74521	0.00925258	0.889319	strong
rs534027	chr1	109643370	109643381	12	+	G	C	109643380	11	REL	HOCOMOCO	REL_do	REL_HUMAN	aggcctttttGg	0.633659	0.789506	5.42172	6.75518	0	0.908399	strong
rs534027	chr1	109643379	109643391	13	+	G	C	109643380	2	MEIS1	HOCOMOCO	MEIS1_f2	MEIS1_HUMAN	tGgccgctgatat	0.691195	0.548804	7.82763	6.21508	0.97541	0	strong
rs534027	chr1	109643379	109643387	9	-	G	C	109643380	8	NR2F1	HOCOMOCO	COT1_si	COT1_HUMAN	tGgccgctg	0.724485	0.568351	5.90204	4.6301	0.909145	0.0090304	strong
rs534027	chr1	109643364	109643384	21	-	G	C	109643380	5	PTF1A	HOCOMOCO	PTF1A_f1	PTF1A_HUMAN	tcgcggaggcctttttGgccg	0.651747	0.685049	5.79744	6.09366	0	0.438776	weak
rs534027	chr1	109643379	109643390	12	-	G	C	109643380	11	HNF4G	HOCOMOCO	HNF4G_f1	HNF4G_HUMAN	tGgccgctgata	0.716927	0.572837	6.10616	4.87893	1	0	strong
rs534027	chr1	109643370	109643382	13	-	G	C	109643380	3	PPARA	HOCOMOCO	PPARA_f2	PPARA_HUMAN	aggcctttttGgc	0.614694	0.701722	5.91042	6.74721	0.0251762	0.824773	strong
rs534027	chr1	109643379	109643390	12	-	G	C	109643380	11	INSM1	HOCOMOCO	INSM1_f1	INSM1_HUMAN	tGgccgctgata	0.743719	0.645527	10.2345	8.88326	0.942622	0	strong
rs534027	chr1	109643376	109643382	7	+	G	C	109643380	5	LEF1	HOCOMOCO	LEF1_f1	LEF1_HUMAN	ttttGgc	0.764464	0.56841	7.28032	5.41321	1	0	strong
rs534027	chr1	109643378	109643388	11	-	G	C	109643380	9	PAX6	HOCOMOCO	PAX6_f1	PAX6_HUMAN	ttGgccgctga	0.683834	0.732979	5.3611	5.74638	0.00384902	0.560863	weak
rs534027	chr1	109643380	109643389	10	+	G	C	109643380	1	TFAP2B	HOCOMOCO	AP2B_f1	AP2B_HUMAN	Ggccgctgat	0.795447	0.694562	5.91065	5.16101	0.782609	0	strong
rs534027	chr1	109643370	109643382	13	-	G	C	109643380	3	NR2C2	HOCOMOCO	NR2C2_f1	NR2C2_HUMAN	aggcctttttGgc	0.703481	0.752212	5.44194	5.81891	0.119714	0.700578	weak
rs534027	chr1	109643373	109643389	17	-	G	C	109643380	10	SP2	HOCOMOCO	SP2_si	SP2_HUMAN	cctttttGgccgctgat	0.605161	0.732785	4.41996	5.3521	0.0659341	0.868132	strong
rs534027	chr1	109643365	109643381	17	-	G	C	109643380	2	ZBTB4	HOCOMOCO	ZBTB4_si	ZBTB4_HUMAN	cgcggaggcctttttGg	0.593389	0.511179	9.41691	8.11226	0.956255	0.0437448	strong
rs534027	chr1	109643371	109643386	16	+	G	C	109643380	10	BCL6	HOCOMOCO	BCL6_f1	BCL6_HUMAN	ggcctttttGgccgct	0.506919	0.705448	3.38816	4.71509	0.0286624	0.942675	strong
rs534027	chr1	109643379	109643385	7	-	G	C	109643380	6	PPARA	HOCOMOCO	PPARA_f1	PPARA_HUMAN	tGgccgc	0.744656	0.538205	6.30395	4.55622	0.981262	0	strong
rs660240	chr1	109817833	109817841	9	-	T	C	109817838	4	POU2F1	HOCOMOCO	PO2F1_f1	PO2F1_HUMAN	ttttgTgtt	0.668222	0.815617	4.71474	5.7547	0.0320378	0.866859	strong
rs660240	chr1	109817833	109817843	11	+	T	C	109817838	6	GLI3	HOCOMOCO	GLI3_si	GLI3_HUMAN	ttttgTgttgg	0.706587	0.556686	7.30357	5.75414	1	0	strong
rs660240	chr1	109817832	109817840	9	+	T	C	109817838	7	FOXD3	HOCOMOCO	FOXD3_f1	FOXD3_HUMAN	tttttgTgt	0.750352	0.633737	8.13077	6.86714	0.919617	0.0803828	strong
rs660240	chr1	109817833	109817840	8	-	T	C	109817838	3	SOX5	HOCOMOCO	SOX5_f1	SOX5_HUMAN	ttttgTgt	0.734384	0.562551	5.75915	4.41161	0.936035	0.0526565	strong
rs660240	chr1	109817828	109817841	14	-	T	C	109817838	4	PRDM1	HOCOMOCO	PRDM1_f1	PRDM1_HUMAN	ttgctttttgTgtt	0.635285	0.51603	9.85269	8.00314	0.988306	0.00594799	strong
rs660240	chr1	109817831	109817841	11	-	T	C	109817838	4	SOX9	HOCOMOCO	SOX9_f1	SOX9_HUMAN	ctttttgTgtt	0.733329	0.579481	7.88607	6.23162	0.966412	0.00514053	strong
rs660240	chr1	109817832	109817841	10	-	T	C	109817838	4	E2F5	HOCOMOCO	E2F5_do	E2F5_HUMAN	tttttgTgtt	0.708032	0.856495	7.00108	8.4691	0	1	strong
rs660240	chr1	109817832	109817841	10	+	T	C	109817838	7	FOXJ2	HOCOMOCO	FOXJ2_f1	FOXJ2_HUMAN	tttttgTgtt	0.896759	0.826328	9.08489	8.37137	0.807388	0.192612	weak
rs660240	chr1	109817830	109817842	13	-	T	C	109817838	5	MEF2C	HOCOMOCO	MEF2C_f1	MEF2C_HUMAN	gctttttgTgttg	0.627697	0.510844	10.6343	8.6546	1	0	strong
rs660240	chr1	109817834	109817847	14	-	T	C	109817838	10	POU3F1	HOCOMOCO	PO3F1_f1	PO3F1_HUMAN	tttgTgttgggatg	0.662801	0.754844	4.47646	5.0981	0.0909091	0.818182	strong
rs660240	chr1	109817835	109817844	10	-	T	C	109817838	7	NR5A2	HOCOMOCO	NR5A2_f1	NR5A2_HUMAN	ttgTgttggg	0.615929	0.774612	5.87067	7.38314	0	0.954436	strong
rs660240	chr1	109817831	109817842	12	+	T	C	109817838	8	FOXA2	HOCOMOCO	FOXA2_f1	FOXA2_HUMAN	ctttttgTgttg	0.779969	0.854489	7.62808	8.35689	0.179188	0.80189	weak
rs660240	chr1	109817832	109817841	10	-	T	C	109817838	4	E2F3	HOCOMOCO	E2F3_si	E2F3_HUMAN	tttttgTgtt	0.674595	0.841184	4.88869	6.09594	0	0.94898	strong
rs660240	chr1	109817830	109817841	12	+	T	C	109817838	9	SMAD1	HOCOMOCO	SMAD1_si	SMAD1_HUMAN	gctttttgTgtt	0.705269	0.562388	5.18467	4.13431	0.908629	0	strong
rs660240	chr1	109817834	109817844	11	+	T	C	109817838	5	CBFB	HOCOMOCO	PEBB_f1	PEBB_HUMAN	tttgTgttggg	0.759875	0.689576	5.38166	4.88378	0.751515	0.248485	weak
rs660240	chr1	109817826	109817839	14	-	T	C	109817838	2	ELF3	HOCOMOCO	ELF3_f1	ELF3_HUMAN	atttgctttttgTg	0.71754	0.753039	6.9909	7.33677	0.142857	0.722222	weak
rs660240	chr1	109817818	109817839	22	-	T	C	109817838	2	ARID3A	HOCOMOCO	ARI3A_do	ARI3A_HUMAN	ttttatttatttgctttttgTg	0.745567	0.706214	9.66909	9.15873	0.681818	0	weak
rs660240	chr1	109817830	109817841	12	+	T	C	109817838	9	MEF2D	HOCOMOCO	MEF2D_f1	MEF2D_HUMAN	gctttttgTgtt	0.716836	0.607751	6.66689	5.65235	0.905263	0	strong
rs660240	chr1	109817831	109817842	12	+	T	C	109817838	8	BPTF	HOCOMOCO	BPTF_si	BPTF_HUMAN	ctttttgTgttg	0.981047	0.871538	5.751	5.10904	0.809524	0.142857	weak
rs660240	chr1	109817829	109817840	12	+	T	C	109817838	10	FOXQ1	HOCOMOCO	FOXQ1_f1	FOXQ1_HUMAN	tgctttttgTgt	0.678164	0.586786	8.35133	7.22605	0.923077	0	strong
rs660240	chr1	109817832	109817842	11	+	T	C	109817838	7	FOXF2	HOCOMOCO	FOXF2_f1	FOXF2_HUMAN	tttttgTgttg	0.776029	0.839578	7.10754	7.68958	0.18485	0.784646	weak
rs660240	chr1	109817831	109817842	12	-	T	C	109817838	5	SOX4	HOCOMOCO	SOX4_f1	SOX4_HUMAN	ctttttgTgttg	0.754349	0.663803	5.96894	5.25248	0.876712	0.123288	strong
rs660240	chr1	109817831	109817841	11	+	T	C	109817838	8	FOXF1	HOCOMOCO	FOXF1_f1	FOXF1_HUMAN	ctttttgTgtt	0.830384	0.748559	6.96198	6.27595	0.867647	0.132353	strong
rs660240	chr1	109817831	109817842	12	-	T	C	109817838	5	IRF9	HOCOMOCO	IRF9_f1	IRF9_HUMAN	ctttttgTgttg	0.668267	0.686969	6.05437	6.22381	0	0.571429	weak
rs660240	chr1	109817832	109817847	16	-	T	C	109817838	10	SOX2	HOCOMOCO	SOX2_f1	SOX2_HUMAN	tttttgTgttgggatg	0.7894	0.690091	8.10304	7.08366	0.84688	0.00356377	strong
rs660240	chr1	109817832	109817844	13	+	T	C	109817838	7	ARID5B	HOCOMOCO	ARI5B_f1	ARI5B_HUMAN	tttttgTgttggg	0.841135	0.57463	4.89028	3.34085	1	0	strong
rs660240	chr1	109817833	109817840	8	+	T	C	109817838	6	CDX1	HOCOMOCO	CDX1_f1	CDX1_HUMAN	ttttgTgt	0.860852	0.80514	4.45507	4.16675	0.62724	0.09319	weak
rs660240	chr1	109817831	109817842	12	+	T	C	109817838	8	ATF6	HOCOMOCO	ATF6A_si	ATF6A_HUMAN	ctttttgTgttg	0.519552	0.652694	6.39641	8.03556	0	1	strong
rs660240	chr1	109817832	109817844	13	-	T	C	109817838	7	E2F7	HOCOMOCO	E2F7_f1	E2F7_HUMAN	tttttgTgttggg	0.570294	0.681396	5.38253	6.43112	0	1	strong
rs660240	chr1	109817831	109817841	11	-	T	C	109817838	4	TBP	HOCOMOCO	TBP_f1	TBP_HUMAN	ctttttgTgtt	0.789906	0.659599	4.34244	3.62609	0.75644	0.0058548	strong
rs660240	chr1	109817832	109817838	7	-	T	C	109817838	1	UBP1	HOCOMOCO	UBIP1_f1	UBIP1_HUMAN	tttttgT	0.871692	0.905339	3.77804	3.92387	0.0357143	0.464286	weak
rs660240	chr1	109817832	109817840	9	+	T	C	109817838	7	FOXP3	HOCOMOCO	FOXP3_f1	FOXP3_HUMAN	tttttgTgt	0.75827	0.73365	4.75707	4.60262	0.458333	0	weak
rs660240	chr1	109817831	109817839	9	+	T	C	109817838	8	FOXP2	HOCOMOCO	FOXP2_si	FOXP2_HUMAN	ctttttgTg	0.740051	0.781891	6.13824	6.48527	0.164106	0.669162	weak
rs660240	chr1	109817837	109817845	9	+	T	C	109817838	2	FOXO4	HOCOMOCO	FOXO4_f1	FOXO4_HUMAN	gTgttggga	0.765363	0.585382	7.33227	5.60803	1	0	strong
rs660240	chr1	109817831	109817843	13	+	T	C	109817838	8	EPAS1	HOCOMOCO	EPAS1_si	EPAS1_HUMAN	ctttttgTgttgg	0.651856	0.701907	5.03763	5.42443	0.0465818	0.651139	weak
rs660240	chr1	109817831	109817843	13	+	T	C	109817838	8	FOXJ3	HOCOMOCO	FOXJ3_si	FOXJ3_HUMAN	ctttttgTgttgg	0.722081	0.62919	10.7652	9.38034	0.928887	0.0711126	strong
rs660240	chr1	109817829	109817843	15	+	T	C	109817838	10	FOXD1	HOCOMOCO	FOXD1_si	FOXD1_HUMAN	tgctttttgTgttgg	0.674538	0.775865	5.9091	6.79676	0.0367418	0.853033	strong
rs660240	chr1	109817829	109817841	13	+	T	C	109817838	10	FOXJ3	HOCOMOCO	FOXJ3_f2	FOXJ3_HUMAN	tgctttttgTgtt	0.800827	0.660938	11.3202	9.34279	1	0	strong
rs660240	chr1	109817833	109817841	9	-	T	C	109817838	4	POU2F2	HOCOMOCO	PO2F2_si	PO2F2_HUMAN	ttttgTgtt	0.66438	0.755659	9.10869	10.3601	0	0.870682	strong
rs660240	chr1	109817838	109817844	7	-	T	C	109817838	7	SOX15	HOCOMOCO	SOX15_f1	SOX15_HUMAN	Tgttggg	0.610525	0.796417	4.24509	5.53762	0	1	strong
rs660240	chr1	109817831	109817842	12	-	T	C	109817838	5	ATF5	HOCOMOCO	ATF5_si	ATF5_HUMAN	ctttttgTgttg	0.529449	0.672904	5.56809	7.07677	0.0295082	0.970492	strong
rs660240	chr1	109817833	109817845	13	+	T	C	109817838	6	RFX2	HOCOMOCO	RFX2_f1	RFX2_HUMAN	ttttgTgttggga	0.604187	0.765449	5.61409	7.11253	0	1	strong
rs660240	chr1	109817837	109817843	7	-	T	C	109817838	6	SOX10	HOCOMOCO	SOX10_si	SOX10_HUMAN	gTgttgg	0.714778	0.865245	5.03797	6.0985	0.0680272	0.897959	strong
rs660240	chr1	109817836	109817852	17	+	T	C	109817838	3	ZBTB7A	HOCOMOCO	ZBT7A_f1	ZBT7A_HUMAN	tgTgttgggatgggttc	0.740143	0.797365	4.48704	4.83394	0.123288	0.649315	weak
rs660240	chr1	109817835	109817846	12	+	T	C	109817838	4	FOXI1	HOCOMOCO	FOXI1_f1	FOXI1_HUMAN	ttgTgttgggat	0.700461	0.582229	10.1396	8.42813	0.97619	0.0238095	strong
rs660240	chr1	109817818	109817838	21	+	T	C	109817838	21	ONECUT2	HOCOMOCO	ONEC2_si	ONEC2_HUMAN	ttttatttatttgctttttgT	0.721086	0.705289	7.12261	6.96657	0.578125	0.15625	weak
rs660240	chr1	109817834	109817843	10	+	T	C	109817838	5	RUNX1	HOCOMOCO	RUNX1_f1	RUNX1_HUMAN	tttgTgttgg	0.761378	0.706935	6.30656	5.8556	0.728556	0.218241	weak
rs660240	chr1	109817827	109817839	13	-	T	C	109817838	2	POU6F1	HOCOMOCO	PO6F1_f1	PO6F1_HUMAN	tttgctttttgTg	0.59521	0.650949	8.21488	8.98418	0.142857	0.857143	strong
rs660240	chr1	109817834	109817847	14	+	T	C	109817838	5	GCM1	HOCOMOCO	GCM1_f1	GCM1_HUMAN	tttgTgttgggatg	0.827261	0.643643	6.61388	5.14587	1	0	strong
rs660240	chr1	109817829	109817843	15	+	T	C	109817838	10	FOXC1	HOCOMOCO	FOXC1_f1	FOXC1_HUMAN	tgctttttgTgttgg	0.644023	0.679848	8.1301	8.58234	0.269231	0.730769	weak
rs660240	chr1	109817823	109817842	20	-	T	C	109817838	5	IRF5	HOCOMOCO	IRF5_f1	IRF5_HUMAN	tttatttgctttttgTgttg	0.613445	0.658001	7.814	8.38156	0	0.822222	strong
rs660240	chr1	109817831	109817839	9	-	T	C	109817838	2	NFATC3	HOCOMOCO	NFAC3_f1	NFAC3_HUMAN	ctttttgTg	0.567422	0.75385	4.89485	6.50306	0	1	strong
rs660240	chr1	109817833	109817841	9	+	T	C	109817838	6	SRY	HOCOMOCO	SRY_f1	SRY_HUMAN	ttttgTgtt	0.906831	0.70048	5.69036	4.39551	0.909781	0	strong
rs660240	chr1	109817827	109817839	13	-	T	C	109817838	2	NR2C2	HOCOMOCO	NR2C2_f1	NR2C2_HUMAN	tttgctttttgTg	0.629008	0.672997	4.86584	5.20613	0.198438	0.687021	weak
rs660240	chr1	109817830	109817842	13	+	T	C	109817838	9	DDIT3	HOCOMOCO	DDIT3_f1	DDIT3_HUMAN	gctttttgTgttg	0.598714	0.719941	5.60472	6.73956	0	0.870273	strong
rs660240	chr1	109817827	109817839	13	-	T	C	109817838	2	HNF4A	HOCOMOCO	HNF4A_f1	HNF4A_HUMAN	tttgctttttgTg	0.620026	0.715767	5.62739	6.49635	0.0652019	0.839521	strong
rs660240	chr1	109817822	109817838	17	-	T	C	109817838	1	IRF3	HOCOMOCO	IRF3_f1	IRF3_HUMAN	atttatttgctttttgT	0.766976	0.788096	9.10934	9.36019	0.142031	0.648458	weak
rs660240	chr1	109817836	109817846	11	+	T	C	109817838	3	SREBF1	HOCOMOCO	SRBP1_f2	SRBP1_HUMAN	tgTgttgggat	0.779448	0.603109	5.12479	3.96538	0.89819	0.0556053	strong
rs660240	chr1	109817833	109817840	8	-	T	C	109817838	3	SOX13	HOCOMOCO	SOX13_f1	SOX13_HUMAN	ttttgTgt	0.885612	0.661908	4.15123	3.10264	1	0	strong
rs660240	chr1	109817832	109817844	13	+	T	C	109817838	7	FOXM1	HOCOMOCO	FOXM1_f1	FOXM1_HUMAN	tttttgTgttggg	0.814925	0.642803	4.68648	3.69664	0.914286	0.0857143	strong
rs660240	chr1	109817824	109817838	15	-	T	C	109817838	1	HMGA2	HOCOMOCO	HMGA2_f1	HMGA2_HUMAN	ttatttgctttttgT	0.684272	0.565141	8.39568	6.934	0.950658	0.0164474	strong
rs660240	chr1	109817830	109817839	10	-	T	C	109817838	2	NFATC4	HOCOMOCO	NFAC4_f1	NFAC4_HUMAN	gctttttgTg	0.623581	0.77854	5.34062	6.66776	0	0.947977	strong
rs660240	chr1	109817826	109817839	14	-	T	C	109817838	2	EOMES	HOCOMOCO	EOMES_f1	EOMES_HUMAN	atttgctttttgTg	0.550159	0.604406	10.2458	11.2561	0.0443305	0.880699	strong
rs660240	chr1	109817834	109817845	12	+	T	C	109817838	5	RFX1	HOCOMOCO	RFX1_f1	RFX1_HUMAN	tttgTgttggga	0.609709	0.787315	5.12537	6.61837	0	0.97006	strong
rs660240	chr1	109817834	109817845	12	+	T	C	109817838	5	ARNT2	HOCOMOCO	ARNT2_si	ARNT2_HUMAN	tttgTgttggga	0.739151	0.544426	4.93305	3.63347	0.944785	0	strong
rs660240	chr1	109817830	109817844	15	+	T	C	109817838	9	FOXC2	HOCOMOCO	FOXC2_f1	FOXC2_HUMAN	gctttttgTgttggg	0.755284	0.713245	6.07622	5.73802	0.642857	0	weak
rs660240	chr1	109817832	109817842	11	+	T	C	109817838	7	FOXA1	HOCOMOCO	FOXA1_f1	FOXA1_HUMAN	tttttgTgttg	0.794915	0.875167	8.04696	8.85936	0.163155	0.82182	weak
rs660240	chr1	109817828	109817839	12	+	T	C	109817838	11	REL	HOCOMOCO	REL_do	REL_HUMAN	ttgctttttgTg	0.614946	0.755078	5.2616	6.4606	0.0916009	0.908399	strong
rs660240	chr1	109817833	109817842	10	+	T	C	109817838	6	HOXD10	HOCOMOCO	HXD10_f1	HXD10_HUMAN	ttttgTgttg	0.744997	0.531841	4.28926	3.06203	1	0	strong
rs660240	chr1	109817831	109817839	9	-	T	C	109817838	2	NFATC2	HOCOMOCO	NFAC2_f1	NFAC2_HUMAN	ctttttgTg	0.59667	0.785747	5.97655	7.87044	0	1	strong
rs660240	chr1	109817827	109817838	12	-	T	C	109817838	1	ZNF384	HOCOMOCO	ZN384_f1	ZN384_HUMAN	tttgctttttgT	0.946929	0.972847	9.66522	9.92976	0.138571	0.655714	weak
rs660240	chr1	109817833	109817848	16	+	T	C	109817838	6	POU5F1	HOCOMOCO	PO5F1_do	PO5F1_HUMAN	ttttgTgttgggatgg	0.564012	0.679588	6.18359	7.45071	0.0052221	0.901092	strong
rs660240	chr1	109817835	109817846	12	+	T	C	109817838	4	FUBP1	HOCOMOCO	FUBP1_f1	FUBP1_HUMAN	ttgTgttgggat	0.772526	0.554206	5.94335	4.26372	0.97037	0	strong
rs660240	chr1	109817827	109817839	13	+	T	C	109817838	12	HOXB6	HOCOMOCO	HXB6_f1	HXB6_HUMAN	tttgctttttgTg	0.729334	0.760849	6.76338	7.05563	0	0.503964	weak
rs660240	chr1	109817834	109817843	10	-	T	C	109817838	6	CEBPA	HOCOMOCO	CEBPA_do	CEBPA_HUMAN	tttgTgttgg	0.611156	0.823993	4.01575	5.41425	0.00288288	0.921081	strong
rs660240	chr1	109817833	109817841	9	+	T	C	109817838	6	E4F1	HOCOMOCO	E4F1_f1	E4F1_HUMAN	ttttgTgtt	0.552658	0.729611	4.20735	5.55449	0	1	strong
rs660240	chr1	109817827	109817838	12	+	T	C	109817838	12	TEAD4	HOCOMOCO	TEAD4_f1	TEAD4_HUMAN	tttgctttttgT	0.715618	0.56004	6.59302	5.15968	1	0	strong
rs660240	chr1	109817822	109817839	18	-	T	C	109817838	2	NR2F6	HOCOMOCO	NR2F6_f1	NR2F6_HUMAN	atttatttgctttttgTg	0.772341	0.844233	6.59592	7.2099	0.176471	0.823529	weak
rs660240	chr1	109817836	109817846	11	+	T	C	109817838	3	EGR1	HOCOMOCO	EGR1_f2	EGR1_HUMAN	tgTgttgggat	0.601101	0.672408	6.8395	7.65086	0.0931133	0.82828	strong
rs660240	chr1	109817838	109817844	7	+	T	C	109817838	1	CXXC1	HOCOMOCO	CXXC1_si	CXXC1_HUMAN	Tgttggg	0.845708	0.955396	3.69424	4.17338	0.163584	0.74019	weak
rs660240	chr1	109817834	109817842	9	+	T	C	109817838	5	AHR	HOCOMOCO	AHR_si	AHR_HUMAN	tttgTgttg	0.592233	0.779624	5.38334	7.08671	0.0136885	0.976616	strong
rs660240	chr1	109817829	109817844	16	+	T	C	109817838	10	SPZ1	HOCOMOCO	SPZ1_f1	SPZ1_HUMAN	tgctttttgTgttggg	0.614652	0.728358	3.70717	4.39296	0	0.818182	strong
rs660240	chr1	109817828	109817839	12	-	T	C	109817838	2	TCF7	HOCOMOCO	TCF7_f1	TCF7_HUMAN	ttgctttttgTg	0.786967	0.825807	5.55304	5.8271	0	0.557252	weak
rs1332018	chr1	110282971	110282980	10	-	G	T	110282972	9	THRB	HOCOMOCO	THB_f1	THB_HUMAN	cGacataagg	0.719702	0.548242	6.25961	4.76834	0.958621	0.0206897	strong
rs1332018	chr1	110282963	110282978	16	+	G	T	110282972	10	HINFP	HOCOMOCO	HINFP_f1	HINFP_HUMAN	tttatacccGacataa	0.698162	0.583089	8.08888	6.75565	0.929244	0	strong
rs1332018	chr1	110282967	110282979	13	-	G	T	110282972	8	NKX3-1	HOCOMOCO	NKX31_si	NKX31_HUMAN	tacccGacataag	0.662114	0.767401	5.87552	6.80982	0.0400441	0.848783	strong
rs1332018	chr1	110282966	110282978	13	-	G	T	110282972	7	RORC	HOCOMOCO	RORG_f1	RORG_HUMAN	atacccGacataa	0.701546	0.737837	6.55654	6.89571	0	0.57377	weak
rs1332018	chr1	110282963	110282973	11	+	G	T	110282972	10	HOXD13	HOCOMOCO	HXD13_f1	HXD13_HUMAN	tttatacccGa	0.803736	0.657663	4.41205	3.61019	0.869565	0.130435	strong
rs1332018	chr1	110282971	110282994	24	+	G	T	110282972	2	SP4	HOCOMOCO	SP4_f1	SP4_HUMAN	cGacataagggggcggggcccacg	0.770377	0.742936	9.01634	8.69518	0.612022	0.0437158	weak
rs1332018	chr1	110282970	110282979	10	-	G	T	110282972	8	POU3F2	HOCOMOCO	PO3F2_si	PO3F2_HUMAN	ccGacataag	0.704007	0.870957	4.42152	5.47005	0	0.860465	strong
rs1332018	chr1	110282971	110282992	22	+	G	T	110282972	2	ZBTB7B	HOCOMOCO	ZBT7B_si	ZBT7B_HUMAN	cGacataagggggcggggccca	0.689236	0.62345	8.01483	7.24983	0.795455	0	strong
rs1332018	chr1	110282970	110282980	11	+	G	T	110282972	3	TBP	HOCOMOCO	TBP_f1	TBP_HUMAN	ccGacataagg	0.732877	0.780275	4.02893	4.28949	0.17096	0.655738	weak
rs1332018	chr1	110282966	110282976	11	-	G	T	110282972	5	SMAD2	HOCOMOCO	SMAD2_si	SMAD2_HUMAN	atacccGacat	0.765796	0.535426	5.34604	3.73782	1	0	strong
rs1332018	chr1	110282958	110282975	18	+	G	T	110282972	15	ESR1	HOCOMOCO	ESR1_do	ESR1_HUMAN	ggggctttatacccGaca	0.662652	0.694428	6.68581	7.0064	0.0234224	0.602457	weak
rs1332018	chr1	110282971	110282977	7	-	G	T	110282972	6	MAFG	HOCOMOCO	MAFG_si	MAFG_HUMAN	cGacata	0.752216	0.569216	6.00179	4.54166	0.937387	0	strong
rs1332018	chr1	110282962	110282973	12	-	G	T	110282972	2	ATF5	HOCOMOCO	ATF5_si	ATF5_HUMAN	ctttatacccGa	0.608848	0.706452	6.40311	7.42959	0.0262295	0.885246	strong
rs1332018	chr1	110282963	110282973	11	+	G	T	110282972	10	FOXF2	HOCOMOCO	FOXF2_f1	FOXF2_HUMAN	tttatacccGa	0.64326	0.678672	5.89153	6.21586	0.0305036	0.487734	weak
rs1332018	chr1	110282965	110282976	12	-	G	T	110282972	5	E2F6	HOCOMOCO	E2F6_f1	E2F6_HUMAN	tatacccGacat	0.702508	0.599189	6.54449	5.58197	0.857663	0.115871	strong
rs1332018	chr1	110282967	110282977	11	+	G	T	110282972	6	ELK4	HOCOMOCO	ELK4_f1	ELK4_HUMAN	tacccGacata	0.728899	0.593785	7.78343	6.34063	0.945151	0.00979454	strong
rs1332018	chr1	110282958	110282975	18	+	G	T	110282972	15	PAX2	HOCOMOCO	PAX2_f1	PAX2_HUMAN	ggggctttatacccGaca	0.799153	0.659864	5.02535	4.14945	0.822615	0	strong
rs1332018	chr1	110282968	110282978	11	+	G	T	110282972	5	ERG	HOCOMOCO	ERG_f1	ERG_HUMAN	acccGacataa	0.723339	0.552206	8.36698	6.38746	1	0	strong
rs1332018	chr1	110282967	110282976	10	-	G	T	110282972	5	SMAD3	HOCOMOCO	SMAD3_f1	SMAD3_HUMAN	tacccGacat	0.785271	0.530906	5.44564	3.68169	0.986509	0	strong
rs1332018	chr1	110282972	110282990	19	+	G	T	110282972	1	SP1	HOCOMOCO	SP1_f2	SP1_HUMAN	Gacataagggggcggggcc	0.739358	0.728333	8.28971	8.1661	0.531391	0.0981047	weak
rs1332018	chr1	110282964	110282976	13	-	G	T	110282972	5	MEIS2	HOCOMOCO	MEIS2_do	MEIS2_HUMAN	ttatacccGacat	0.710766	0.568751	9.87517	7.90205	1	0	strong
rs1332018	chr1	110282965	110282978	14	-	G	T	110282972	7	NR1D1	HOCOMOCO	NR1D1_f1	NR1D1_HUMAN	tatacccGacataa	0.600573	0.679183	6.62839	7.496	0	0.842975	strong
rs1332018	chr1	110282962	110282975	14	-	G	T	110282972	4	HOXA9	HOCOMOCO	HXA9_f1	HXA9_HUMAN	ctttatacccGaca	0.689007	0.596065	8.08633	6.99555	0.906716	0.0708955	strong
rs1332018	chr1	110282966	110282979	14	-	G	T	110282972	8	NFIL3	HOCOMOCO	NFIL3_si	NFIL3_HUMAN	atacccGacataag	0.673955	0.836138	7.61434	9.44669	0	1	strong
rs1332018	chr1	110282971	110282987	17	+	G	T	110282972	2	MAZ	HOCOMOCO	MAZ_f1	MAZ_HUMAN	cGacataagggggcggg	0.742086	0.692128	7.70945	7.19044	0.72837	0.0181087	strong
rs1332018	chr1	110282970	110282982	13	-	G	T	110282972	11	HES1	HOCOMOCO	HES1_f1	HES1_HUMAN	ccGacataagggg	0.785154	0.724941	5.48936	5.06839	0.7	0.0541667	weak
rs1332018	chr1	110282967	110282975	9	-	G	T	110282972	4	ESRRA	HOCOMOCO	ERR1_f1	ERR1_HUMAN	tacccGaca	0.568922	0.729421	5.16941	6.62776	0.0136118	0.939147	strong
rs1332018	chr1	110282958	110282972	15	+	G	T	110282972	15	ESR2	HOCOMOCO	ESR2_do	ESR2_HUMAN	ggggctttatacccG	0.698271	0.721381	7.16877	7.40603	0.0835427	0.605505	weak
rs1332018	chr1	110282969	110282979	11	-	G	T	110282972	8	DBP	HOCOMOCO	DBP_si	DBP_HUMAN	cccGacataag	0.617512	0.776698	4.13423	5.19999	0.0512821	0.902564	strong
rs1332018	chr1	110282972	110282988	17	+	G	T	110282972	1	PURA	HOCOMOCO	PURA_f1	PURA_HUMAN	Gacataagggggcgggg	0.787968	0.742894	4.57892	4.317	0.664141	0.0883838	weak
rs1332018	chr1	110282965	110282978	14	-	G	T	110282972	7	E2F4	HOCOMOCO	E2F4_do	E2F4_HUMAN	tatacccGacataa	0.686749	0.547145	6.65081	5.29881	0.926549	0.0401719	strong
rs1332018	chr1	110282963	110282975	13	-	G	T	110282972	4	MEIS1	HOCOMOCO	MEIS1_f2	MEIS1_HUMAN	tttatacccGaca	0.718301	0.603413	8.13459	6.83351	0.931694	0.0245902	strong
rs1332018	chr1	110282970	110282986	17	+	G	T	110282972	3	ZBTB4	HOCOMOCO	ZBTB4_si	ZBTB4_HUMAN	ccGacataagggggcgg	0.608392	0.621402	9.65499	9.86147	0.0874896	0.611077	weak
rs1332018	chr1	110282966	110282976	11	-	G	T	110282972	5	STAT3	HOCOMOCO	STAT3_si	STAT3_HUMAN	atacccGacat	0.687368	0.589174	7.46336	6.39718	0.849668	0.00607726	strong
rs1332018	chr1	110282959	110282976	18	-	G	T	110282972	5	PPARG	HOCOMOCO	PPARG_f1	PPARG_HUMAN	gggctttatacccGacat	0.651489	0.698318	5.89627	6.32009	0.0183541	0.59186	weak
rs1332018	chr1	110282968	110282980	13	-	G	T	110282972	9	HLF	HOCOMOCO	HLF_si	HLF_HUMAN	acccGacataagg	0.577359	0.760025	5.59549	7.3658	0	1	strong
rs1332018	chr1	110282966	110282977	12	-	G	T	110282972	6	HLTF	HOCOMOCO	HLTF_f1	HLTF_HUMAN	atacccGacata	0.753765	0.694391	4.13117	3.80576	0.711111	0.288889	weak
rs1332018	chr1	110282965	110282973	9	+	G	T	110282972	8	OVOL1	HOCOMOCO	OVOL1_f1	OVOL1_HUMAN	tatacccGa	0.714564	0.592778	4.36011	3.617	0.857143	0	strong
rs1332018	chr1	110282967	110282975	9	-	G	T	110282972	4	PPARG	HOCOMOCO	PPARG_si	PPARG_HUMAN	tacccGaca	0.644792	0.790441	5.1604	6.32606	0.000547355	0.852429	strong
rs1332018	chr1	110282965	110282976	12	-	G	T	110282972	5	HAND1	HOCOMOCO	HAND1_si	HAND1_HUMAN	tatacccGacat	0.752636	0.580585	6.39678	4.9345	0.961538	0	strong
rs1332018	chr1	110282959	110282973	15	+	G	T	110282972	14	HOXC6	HOCOMOCO	HXC6_f1	HXC6_HUMAN	gggctttatacccGa	0.562771	0.649255	7.98583	9.21306	0	1	strong
rs1332018	chr1	110282967	110282978	12	-	G	T	110282972	7	RORA	HOCOMOCO	RORA_f1	RORA_HUMAN	tacccGacataa	0.635431	0.707285	8.70461	9.68893	0	0.80195	strong
rs1332018	chr1	110282969	110282981	13	+	G	T	110282972	4	MEF2C	HOCOMOCO	MEF2C_f1	MEF2C_HUMAN	cccGacataaggg	0.531181	0.648034	8.99915	10.9788	0	1	strong
rs1869595	chr1	110746253	110746262	10	-	G	A	110746260	3	FOSB	HOCOMOCO	FOSB_f1	FOSB_HUMAN	tttaatcGct	0.647397	0.800718	5.10381	6.31252	0.0617284	0.938272	strong
rs1869595	chr1	110746249	110746262	14	-	G	A	110746260	3	HOXC8	HOCOMOCO	HXC8_f1	HXC8_HUMAN	gtcatttaatcGct	0.75203	0.873528	4.86685	5.65314	0.11236	0.88764	strong
rs1869595	chr1	110746255	110746272	18	+	G	A	110746260	6	ESR1	HOCOMOCO	ESR1_do	ESR1_HUMAN	taatcGctctgagcttaa	0.565617	0.689452	5.70677	6.9562	0.0160223	0.90537	strong
rs1869595	chr1	110746252	110746264	13	+	G	A	110746260	9	POU4F2	HOCOMOCO	PO4F2_si	PO4F2_HUMAN	atttaatcGctct	0.77629	0.853326	8.51885	9.36424	0.0921972	0.851554	strong
rs1869595	chr1	110746251	110746261	11	+	G	A	110746260	10	HOXA13	HOCOMOCO	HXA13_f1	HXA13_HUMAN	catttaatcGc	0.860429	0.771112	6.08263	5.45123	0.765517	0	strong
rs1869595	chr1	110746255	110746266	12	-	G	A	110746260	7	NKX2-2	HOCOMOCO	NKX22_si	NKX22_HUMAN	taatcGctctga	0.576962	0.726233	5.67656	7.14519	0	0.964143	strong
rs1869595	chr1	110746250	110746262	13	-	G	A	110746260	3	HOXB6	HOCOMOCO	HXB6_f1	HXB6_HUMAN	tcatttaatcGct	0.653676	0.727989	6.06177	6.7509	0.120657	0.879343	strong
rs1869595	chr1	110746251	110746264	14	-	G	A	110746260	5	FOSL1	HOCOMOCO	FOSL1_f2	FOSL1_HUMAN	catttaatcGctct	0.661343	0.835581	5.20344	6.57434	0	0.934177	strong
rs1869595	chr1	110746250	110746261	12	-	G	A	110746260	2	ALX1	HOCOMOCO	ALX1_si	ALX1_HUMAN	tcatttaatcGc	0.715174	0.811846	5.91726	6.71711	0.0960854	0.839858	strong
rs1869595	chr1	110746251	110746264	14	+	G	A	110746260	10	CUX1	HOCOMOCO	CUX1_f1	CUX1_HUMAN	catttaatcGctct	0.85134	0.779978	6.23175	5.70938	0.759434	0.134434	weak
rs1869595	chr1	110746252	110746261	10	-	G	A	110746260	2	POU3F2	HOCOMOCO	PO3F2_si	PO3F2_HUMAN	atttaatcGc	0.81828	0.884654	5.13922	5.55607	0	0.544574	weak
rs1869595	chr1	110746250	110746260	11	-	G	A	110746260	1	FOXF2	HOCOMOCO	FOXF2_f1	FOXF2_HUMAN	tcatttaatcG	0.560958	0.710368	5.13773	6.50616	0.0152518	0.954245	strong
rs1869595	chr1	110746256	110746262	7	+	G	A	110746260	5	MAFG	HOCOMOCO	MAFG_si	MAFG_HUMAN	aatcGct	0.531456	0.765249	4.24039	6.10577	0	1	strong
rs1869595	chr1	110746252	110746276	25	+	G	A	110746260	9	T	HOCOMOCO	BRAC_si	BRAC_HUMAN	atttaatcGctctgagcttaaatgt	0.481187	0.544111	13.055	14.7622	0	1	strong
rs1869595	chr1	110746251	110746260	10	-	G	A	110746260	1	FOXJ2	HOCOMOCO	FOXJ2_f1	FOXJ2_HUMAN	catttaatcG	0.544759	0.701285	5.51885	7.10458	0.0237467	0.976253	strong
rs1869595	chr1	110746257	110746267	11	-	G	A	110746260	8	NKX3-2	HOCOMOCO	NKX32_f1	NKX32_HUMAN	atcGctctgag	0.628519	0.826011	5.16951	6.79387	0	1	strong
rs1869595	chr1	110746252	110746263	12	-	G	A	110746260	4	FOXQ1	HOCOMOCO	FOXQ1_f1	FOXQ1_HUMAN	atttaatcGctc	0.596303	0.717983	7.34324	8.84169	0	1	strong
rs1869595	chr1	110746253	110746263	11	+	G	A	110746260	8	ZFHX3	HOCOMOCO	ZFHX3_f1	ZFHX3_HUMAN	tttaatcGctc	0.699805	0.847892	5.79941	7.02664	0	1	strong
rs1869595	chr1	110746252	110746260	9	+	G	A	110746260	9	ZNF333	HOCOMOCO	ZN333_f1	ZN333_HUMAN	atttaatcG	0.739082	0.759202	5.75101	5.90758	0.0625	0.5625	weak
rs1869595	chr1	110746253	110746265	13	-	G	A	110746260	6	E2F7	HOCOMOCO	E2F7_f1	E2F7_HUMAN	tttaatcGctctg	0.667281	0.556179	6.29791	5.24931	1	0	strong
rs1869595	chr1	110746253	110746260	8	+	G	A	110746260	8	NANOG	HOCOMOCO	NANOG_f1	NANOG_HUMAN	tttaatcG	0.840952	0.810403	5.54436	5.34295	0.608696	0	weak
rs1869595	chr1	110746251	110746265	15	-	G	A	110746260	6	PBX2	HOCOMOCO	PBX2_f1	PBX2_HUMAN	catttaatcGctctg	0.685627	0.819949	5.01562	5.99824	0.0506329	0.892405	strong
rs1869595	chr1	110746255	110746269	15	-	G	A	110746260	10	ESR2	HOCOMOCO	ESR2_do	ESR2_HUMAN	taatcGctctgagct	0.683577	0.739077	7.01792	7.5877	0.114401	0.769073	weak
rs1869595	chr1	110746253	110746262	10	-	G	A	110746260	3	E2F5	HOCOMOCO	E2F5_do	E2F5_HUMAN	tttaatcGct	0.72054	0.572077	7.12476	5.65675	1	0	strong
rs1869595	chr1	110746252	110746262	11	-	G	A	110746260	3	CEBPD	HOCOMOCO	CEBPD_f1	CEBPD_HUMAN	atttaatcGct	0.592587	0.806057	4.28724	5.83166	0	0.950995	strong
rs1869595	chr1	110746252	110746261	10	-	G	A	110746260	2	HOXA5	HOCOMOCO	HXA5_si	HXA5_HUMAN	atttaatcGc	0.834129	0.886753	7.25166	7.70915	0.257838	0.725048	weak
rs1869595	chr1	110746250	110746262	13	+	G	A	110746260	11	LHX3	HOCOMOCO	LHX3_f1	LHX3_HUMAN	tcatttaatcGct	0.743784	0.849817	10.0262	11.4555	0.0210927	0.943753	strong
rs1869595	chr1	110746258	110746276	19	-	G	A	110746260	17	MLXIPL	HOCOMOCO	MLXPL_f1	MLXPL_HUMAN	tcGctctgagcttaaatgt	0.513228	0.648367	5.29211	6.6856	0	1	strong
rs1869595	chr1	110746254	110746267	14	-	G	A	110746260	8	PBX3	HOCOMOCO	PBX3_f2	PBX3_HUMAN	ttaatcGctctgag	0.571723	0.772641	5.42491	7.33137	0	0.99168	strong
rs1869595	chr1	110746258	110746267	10	-	G	A	110746260	8	MAFK	HOCOMOCO	MAFK_si	MAFK_HUMAN	tcGctctgag	0.520294	0.649296	6.3363	7.90732	0	1	strong
rs1869595	chr1	110746257	110746269	13	-	G	A	110746260	10	PGR	HOCOMOCO	PRGR_do	PRGR_HUMAN	atcGctctgagct	0.644618	0.74191	5.10897	5.88007	0	0.759825	strong
rs1869595	chr1	110746252	110746263	12	-	G	A	110746260	4	FOS	HOCOMOCO	FOS_si	FOS_HUMAN	atttaatcGctc	0.733029	0.883181	5.17668	6.23706	0.118704	0.873788	strong
rs1869595	chr1	110746253	110746266	14	-	G	A	110746260	7	TFDP1	HOCOMOCO	TFDP1_f1	TFDP1_HUMAN	tttaatcGctctga	0.684995	0.532291	5.50505	4.27783	1	0	strong
rs1869595	chr1	110746254	110746261	8	-	G	A	110746260	2	HOXD4	HOCOMOCO	HXD4_f1	HXD4_HUMAN	ttaatcGc	0.669258	0.887155	3.96996	5.26249	0	1	strong
rs1869595	chr1	110746255	110746265	11	-	G	A	110746260	6	GFI1B	HOCOMOCO	GFI1B_f1	GFI1B_HUMAN	taatcGctctg	0.776982	0.901619	7.88145	9.14574	0.0136364	0.916667	strong
rs1869595	chr1	110746249	110746263	15	-	G	A	110746260	4	FOXD1	HOCOMOCO	FOXD1_si	FOXD1_HUMAN	gtcatttaatcGctc	0.645586	0.740985	5.65548	6.4912	0.0367418	0.853033	strong
rs1869595	chr1	110746253	110746261	9	+	G	A	110746260	8	JUN	HOCOMOCO	JUN_f1	JUN_HUMAN	tttaatcGc	0.610037	0.790989	6.08729	7.89293	0.00352889	0.982617	strong
rs1869595	chr1	110746256	110746274	19	+	G	A	110746260	5	NR1H2	HOCOMOCO	NR1H2_f1	NR1H2_HUMAN	aatcGctctgagcttaaat	0.556951	0.488908	13.8145	12.1268	1	0	strong
rs1869595	chr1	110746252	110746260	9	-	G	A	110746260	1	MAFB	HOCOMOCO	MAFB_f1	MAFB_HUMAN	atttaatcG	0.70832	0.763828	4.58657	4.94601	0.0376717	0.607895	weak
rs1869595	chr1	110746252	110746263	12	-	G	A	110746260	4	FOXI1	HOCOMOCO	FOXI1_f1	FOXI1_HUMAN	atttaatcGctc	0.546297	0.664528	7.90799	9.61946	0.0238095	0.97619	strong
rs1869595	chr1	110746249	110746261	13	+	G	A	110746260	12	LHX2	HOCOMOCO	LHX2_f1	LHX2_HUMAN	gtcatttaatcGc	0.869679	0.911878	5.64807	5.92213	0.295082	0.704918	weak
rs1869595	chr1	110746252	110746261	10	-	G	A	110746260	2	HOXB7	HOCOMOCO	HXB7_si	HXB7_HUMAN	atttaatcGc	0.701502	0.844446	8.46177	10.186	0	1	strong
rs1869595	chr1	110746257	110746269	13	-	G	A	110746260	10	HNF4A	HOCOMOCO	HNF4A_f1	HNF4A_HUMAN	atcGctctgagct	0.715854	0.750828	6.49713	6.81456	0.0240995	0.554245	weak
rs1869595	chr1	110746252	110746264	13	-	G	A	110746260	5	PKNOX1	HOCOMOCO	PKNX1_si	PKNX1_HUMAN	atttaatcGctct	0.641811	0.830996	4.57015	5.91728	0	1	strong
rs1869595	chr1	110746254	110746263	10	+	G	A	110746260	7	HOXA1	HOCOMOCO	HXA1_f1	HXA1_HUMAN	ttaatcGctc	0.719112	0.570569	6.25728	4.96475	1	0	strong
rs1869595	chr1	110746258	110746270	13	-	G	A	110746260	11	NR6A1	HOCOMOCO	NR6A1_do	NR6A1_HUMAN	tcGctctgagctt	0.697848	0.748526	10.1412	10.8776	0.0955556	0.824444	strong
rs1869595	chr1	110746252	110746265	14	-	G	A	110746260	6	ONECUT1	HOCOMOCO	HNF6_f1	HNF6_HUMAN	atttaatcGctctg	0.66092	0.738318	6.7267	7.51444	0.047619	0.82381	strong
rs1869595	chr1	110746251	110746264	14	+	G	A	110746260	10	BACH1	HOCOMOCO	BACH1_si	BACH1_HUMAN	catttaatcGctct	0.524988	0.627848	6.59699	7.88952	0	1	strong
rs1869595	chr1	110746253	110746261	9	-	G	A	110746260	2	FOXO4	HOCOMOCO	FOXO4_f1	FOXO4_HUMAN	tttaatcGc	0.548966	0.728946	5.25916	6.98339	0	1	strong
rs1869595	chr1	110746258	110746277	20	-	G	A	110746260	18	IRF5	HOCOMOCO	IRF5_f1	IRF5_HUMAN	tcGctctgagcttaaatgtc	0.665077	0.686628	8.47168	8.74619	0	0.555556	weak
rs1869595	chr1	110746251	110746261	11	+	G	A	110746260	10	FOSL2	HOCOMOCO	FOSL2_f1	FOSL2_HUMAN	catttaatcGc	0.569111	0.723556	7.29289	9.27204	0	0.998916	strong
rs1869595	chr1	110746254	110746270	17	-	G	A	110746260	11	NR3C2	HOCOMOCO	MCR_f1	MCR_HUMAN	ttaatcGctctgagctt	0.701435	0.730464	3.89592	4.05715	0.15873	0.587302	weak
rs1869595	chr1	110746259	110746267	9	-	G	A	110746260	8	KLF8	HOCOMOCO	KLF8_f1	KLF8_HUMAN	cGctctgag	0.606807	0.708777	3.74239	4.37127	0.107143	0.892857	strong
rs1869595	chr1	110746253	110746262	10	+	G	A	110746260	8	BATF	HOCOMOCO	BATF_si	BATF_HUMAN	tttaatcGct	0.580699	0.754348	6.42641	8.34814	0	0.993133	strong
rs1869595	chr1	110746254	110746262	9	-	G	A	110746260	3	PDX1	HOCOMOCO	PDX1_do	PDX1_HUMAN	ttaatcGct	0.795249	0.921722	8.36958	9.70063	0.0522901	0.93277	strong
rs1869595	chr1	110746257	110746270	14	+	G	A	110746260	4	RUNX3	HOCOMOCO	RUNX3_si	RUNX3_HUMAN	atcGctctgagctt	0.687621	0.641677	8.69759	8.11646	0.659204	0.0053474	weak
rs1869595	chr1	110746247	110746261	15	-	G	A	110746260	2	HOXC6	HOCOMOCO	HXC6_f1	HXC6_HUMAN	gagtcatttaatcGc	0.613746	0.70023	8.70918	9.9364	0	1	strong
rs1869595	chr1	110746255	110746265	11	-	G	A	110746260	6	GLI3	HOCOMOCO	GLI3_si	GLI3_HUMAN	taatcGctctg	0.532184	0.682085	5.50088	7.05031	0	1	strong
rs1869595	chr1	110746252	110746264	13	-	G	A	110746260	5	FOXO3	HOCOMOCO	FOXO3_si	FOXO3_HUMAN	atttaatcGctct	0.589851	0.761746	5.34931	6.90821	0	0.956697	strong
rs1869595	chr1	110746253	110746261	9	-	G	A	110746260	2	FOXP2	HOCOMOCO	FOXP2_si	FOXP2_HUMAN	tttaatcGc	0.555758	0.749826	4.60965	6.21931	0.0109056	0.960409	strong
rs1869595	chr1	110746255	110746264	10	-	G	A	110746260	5	HOXD9	HOCOMOCO	HXD9_f1	HXD9_HUMAN	taatcGctct	0.681659	0.879219	3.95991	5.10757	0	1	strong
rs1869595	chr1	110746252	110746266	15	+	G	A	110746260	9	HNF1A	HOCOMOCO	HNF1A_f1	HNF1A_HUMAN	atttaatcGctctga	0.702405	0.732884	7.1472	7.45734	0.057902	0.559934	weak
rs1869595	chr1	110746254	110746268	15	-	G	A	110746260	9	PBX1	HOCOMOCO	PBX1_do	PBX1_HUMAN	ttaatcGctctgagc	0.701371	0.774472	5.82958	6.43717	0.0551789	0.756979	strong
rs1869595	chr1	110746253	110746261	9	+	G	A	110746260	8	SMARCC1	HOCOMOCO	SMRC1_f1	SMRC1_HUMAN	tttaatcGc	0.578272	0.73105	5.3226	6.72882	0.00705158	0.927839	strong
rs1869595	chr1	110746251	110746261	11	-	G	A	110746260	2	HOXB8	HOCOMOCO	HXB8_do	HXB8_HUMAN	catttaatcGc	0.704561	0.817754	8.76235	10.1701	0.0378788	0.962121	strong
rs1869595	chr1	110746255	110746264	10	-	G	A	110746260	5	GFI1	HOCOMOCO	GFI1_f1	GFI1_HUMAN	taatcGctct	0.881612	0.929385	8.43511	8.8922	0.0169782	0.663846	weak
rs1869595	chr1	110746254	110746266	13	-	G	A	110746260	7	FOXM1	HOCOMOCO	FOXM1_f1	FOXM1_HUMAN	ttaatcGctctga	0.654524	0.826646	3.76404	4.75388	0.0857143	0.914286	strong
rs1869595	chr1	110746256	110746262	7	-	G	A	110746260	3	NFE2L1	HOCOMOCO	NF2L1_f1	NF2L1_HUMAN	aatcGct	0.591584	0.838378	3.49719	4.95613	0.0070589	0.943529	strong
rs1869595	chr1	110746253	110746261	9	-	G	A	110746260	2	ATF3	HOCOMOCO	ATF3_f1	ATF3_HUMAN	tttaatcGc	0.632568	0.894503	4.35026	6.15162	0.00439953	0.982466	strong
rs1869595	chr1	110746249	110746263	15	-	G	A	110746260	4	FOXC1	HOCOMOCO	FOXC1_f1	FOXC1_HUMAN	gtcatttaatcGctc	0.605348	0.740582	7.64186	9.34905	0	1	strong
rs1869595	chr1	110746252	110746261	10	+	G	A	110746260	9	JUNB	HOCOMOCO	JUNB_f1	JUNB_HUMAN	atttaatcGc	0.596219	0.791174	5.6568	7.50648	0	1	strong
rs1869595	chr1	110746260	110746271	12	+	G	A	110746260	1	NR2F1	HOCOMOCO	COT1_f1	COT1_HUMAN	Gctctgagctta	0.712402	0.660143	5.65067	5.23615	0.712779	0.0851785	weak
rs1869595	chr1	110746247	110746260	14	-	G	A	110746260	1	TEF	HOCOMOCO	TEF_f1	TEF_HUMAN	gagtcatttaatcG	0.794816	0.861123	5.58165	6.0473	0.132353	0.771008	weak
rs1869595	chr1	110746252	110746262	11	+	G	A	110746260	9	JUND	HOCOMOCO	JUND_f1	JUND_HUMAN	atttaatcGct	0.595264	0.748103	6.87568	8.64107	0.0078517	0.978891	strong
rs1869595	chr1	110746254	110746267	14	+	G	A	110746260	7	NFE2	HOCOMOCO	NFE2_f2	NFE2_HUMAN	ttaatcGctctgag	0.536047	0.669449	5.74237	7.17143	0.0187453	0.934867	strong
rs1869595	chr1	110746259	110746270	12	-	G	A	110746260	11	SOX4	HOCOMOCO	SOX4_f1	SOX4_HUMAN	cGctctgagctt	0.689393	0.665274	5.45496	5.26412	0.506849	0	weak
rs1869595	chr1	110746257	110746263	7	-	G	A	110746260	4	PAX2	HOCOMOCO	PAX2_si	PAX2_HUMAN	atcGctc	0.657936	0.866666	4.11614	5.42198	0.07002	0.92998	strong
rs648111	chr1	110852635	110852647	13	+	A	G	110852644	10	HLF	HOCOMOCO	HLF_si	HLF_HUMAN	cctcctggaAgat	0.737918	0.575219	7.15155	5.57474	0.97235	0	strong
rs648111	chr1	110852631	110852644	14	+	A	G	110852644	14	HSF2	HOCOMOCO	HSF2_si	HSF2_HUMAN	ggcacctcctggaA	0.762464	0.742877	4.75062	4.62859	0.55078	0.138522	weak
rs648111	chr1	110852643	110852659	17	-	A	G	110852644	16	NR3C2	HOCOMOCO	MCR_f1	MCR_HUMAN	aAgatcttgcagccctc	0.761088	0.719313	4.22724	3.99522	0.587302	0	weak
rs648111	chr1	110852635	110852646	12	+	A	G	110852644	10	HAND1	HOCOMOCO	HAND1_si	HAND1_HUMAN	cctcctggaAga	0.780105	0.757979	6.63025	6.4422	0.5	0.0769231	weak
rs648111	chr1	110852639	110852652	14	-	A	G	110852644	9	ZBTB18	HOCOMOCO	ZN238_f1	ZN238_HUMAN	ctggaAgatcttgc	0.722516	0.649622	9.33509	8.39328	0.888889	0.111111	strong
rs648111	chr1	110852638	110852646	9	+	A	G	110852644	7	ETS1	HOCOMOCO	ETS1_si	ETS1_HUMAN	cctggaAga	0.919345	0.851079	7.29505	6.75335	0.689684	0.0359589	weak
rs648111	chr1	110852640	110852657	18	+	A	G	110852644	5	NR3C1	HOCOMOCO	GCR_do	GCR_HUMAN	tggaAgatcttgcagccc	0.80797	0.591666	5.2332	3.83221	0.93341	0.02696	strong
rs648111	chr1	110852633	110852650	18	+	A	G	110852644	12	NR1I3	HOCOMOCO	NR1I3_f2	NR1I3_HUMAN	cacctcctggaAgatctt	0.669575	0.567946	7.1585	6.07197	0.904943	0.095057	strong
rs648111	chr1	110852636	110852645	10	+	A	G	110852644	9	CEBPB	HOCOMOCO	CEBPB_f1	CEBPB_HUMAN	ctcctggaAg	0.810788	0.608211	7.60581	5.70549	0.992484	0.0036985	strong
rs648111	chr1	110852638	110852647	10	+	A	G	110852644	7	ELF1	HOCOMOCO	ELF1_f1	ELF1_HUMAN	cctggaAgat	0.922298	0.735557	8.40517	6.70335	0.977175	0	strong
rs648111	chr1	110852638	110852649	12	+	A	G	110852644	7	ATF5	HOCOMOCO	ATF5_si	ATF5_HUMAN	cctggaAgatct	0.723832	0.638921	7.61237	6.71938	0.852459	0.0295082	strong
rs648111	chr1	110852640	110852652	13	+	A	G	110852644	5	NFATC1	HOCOMOCO	NFAC1_do	NFAC1_HUMAN	tggaAgatcttgc	0.748871	0.604091	10.2388	8.25936	1	0	strong
rs648111	chr1	110852635	110852646	12	-	A	G	110852644	3	STAT5A	HOCOMOCO	STA5A_do	STA5A_HUMAN	cctcctggaAga	0.81733	0.637686	8.05454	6.2842	0.980304	0	strong
rs648111	chr1	110852631	110852647	17	-	A	G	110852644	4	KLF15	HOCOMOCO	KLF15_f1	KLF15_HUMAN	ggcacctcctggaAgat	0.73018	0.703774	5.59584	5.39348	0.432692	0	weak
rs648111	chr1	110852642	110852654	13	-	A	G	110852644	11	MEIS2	HOCOMOCO	MEIS2_do	MEIS2_HUMAN	gaAgatcttgcag	0.696475	0.633417	9.67661	8.8005	0.808337	0.0178452	strong
rs648111	chr1	110852641	110852647	7	+	A	G	110852644	4	NR3C1	HOCOMOCO	GCR_si	GCR_HUMAN	ggaAgat	0.807164	0.607008	5.60125	4.21228	0.932811	0.0419913	strong
rs648111	chr1	110852643	110852653	11	+	A	G	110852644	2	RELA	HOCOMOCO	TF65_f2	TF65_HUMAN	aAgatcttgca	0.528354	0.672736	6.0291	7.67665	0.0111147	0.962605	strong
rs648111	chr1	110852634	110852645	12	+	A	G	110852644	11	HLTF	HOCOMOCO	HLTF_f1	HLTF_HUMAN	acctcctggaAg	0.759086	0.58217	4.16033	3.19071	0.9	0	strong
rs648111	chr1	110852638	110852648	11	+	A	G	110852644	7	ERG	HOCOMOCO	ERG_f1	ERG_HUMAN	cctggaAgatc	0.748139	0.671307	8.65384	7.76512	0.762065	0	strong
rs648111	chr1	110852638	110852650	13	+	A	G	110852644	7	NR2C1	HOCOMOCO	NR2C1_si	NR2C1_HUMAN	cctggaAgatctt	0.717532	0.591518	7.03234	5.79731	0.946746	0.0532544	strong
rs648111	chr1	110852631	110852644	14	+	A	G	110852644	14	HSF1	HOCOMOCO	HSF1_f2	HSF1_HUMAN	ggcacctcctggaA	0.802638	0.730505	5.73694	5.22136	0.752767	0.140365	weak
rs648111	chr1	110852637	110852646	10	+	A	G	110852644	8	TFAP2B	HOCOMOCO	AP2B_f1	AP2B_HUMAN	tcctggaAga	0.55326	0.785305	4.11105	5.83528	0	1	strong
rs648111	chr1	110852634	110852646	13	-	A	G	110852644	3	STAT5B	HOCOMOCO	STA5B_f1	STA5B_HUMAN	acctcctggaAga	0.817827	0.682109	11.3995	9.50773	1	0	strong
rs648111	chr1	110852637	110852649	13	+	A	G	110852644	8	ETV5	HOCOMOCO	ETV5_f1	ETV5_HUMAN	tcctggaAgatct	0.822558	0.797895	4.96534	4.81647	0.598425	0.141732	weak
rs648111	chr1	110852636	110852646	11	+	A	G	110852644	9	DBP	HOCOMOCO	DBP_si	DBP_HUMAN	ctcctggaAga	0.802842	0.591587	5.37502	3.96067	0.953846	0	strong
rs648111	chr1	110852642	110852653	12	+	A	G	110852644	3	RELB	HOCOMOCO	RELB_si	RELB_HUMAN	gaAgatcttgca	0.571579	0.712645	4.15882	5.18522	0.0704846	0.894273	strong
rs648111	chr1	110852630	110852648	19	-	A	G	110852644	5	CTCF	HOCOMOCO	CTCF_f2	CTCF_HUMAN	aggcacctcctggaAgatc	0.718784	0.849505	8.80064	10.4012	0.0190125	0.960677	strong
rs648111	chr1	110852635	110852647	13	-	A	G	110852644	4	STAT4	HOCOMOCO	STAT4_si	STAT4_HUMAN	cctcctggaAgat	0.759804	0.575529	6.81462	5.16187	1	0	strong
rs648111	chr1	110852637	110852648	12	+	A	G	110852644	8	NFATC1	HOCOMOCO	NFAC1_si	NFAC1_HUMAN	tcctggaAgatc	0.893374	0.706843	9.50456	7.52007	1	0	strong
rs648111	chr1	110852631	110852645	15	+	A	G	110852644	14	ZNF423	HOCOMOCO	ZN423_f1	ZN423_HUMAN	ggcacctcctggaAg	0.569086	0.645479	12.4056	14.0709	0	1	strong
rs648111	chr1	110852633	110852644	12	-	A	G	110852644	1	INSM1	HOCOMOCO	INSM1_f1	INSM1_HUMAN	cacctcctggaA	0.69867	0.658986	9.61457	9.06847	0.70762	0	strong
rs648111	chr1	110852642	110852650	9	+	A	G	110852644	3	NR4A1	HOCOMOCO	NR4A1_f1	NR4A1_HUMAN	gaAgatctt	0.710679	0.56619	7.23615	5.76496	0.97151	0	strong
rs648111	chr1	110852640	110852648	9	+	A	G	110852644	5	NFATC2	HOCOMOCO	NFAC2_f1	NFAC2_HUMAN	tggaAgatc	0.850144	0.687021	8.51547	6.88155	0.972432	0.027568	strong
rs648111	chr1	110852636	110852650	15	+	A	G	110852644	9	ELF2	HOCOMOCO	ELF2_f1	ELF2_HUMAN	ctcctggaAgatctt	0.845578	0.694517	7.54071	6.19358	1	0	strong
rs648111	chr1	110852629	110852648	20	+	A	G	110852644	16	BHLHE41	HOCOMOCO	BHE41_f1	BHE41_HUMAN	aaggcacctcctggaAgatc	0.684701	0.736956	5.74554	6.18404	0	0.71134	strong
rs648111	chr1	110852641	110852657	17	+	A	G	110852644	4	HEY2	HOCOMOCO	HEY2_f1	HEY2_HUMAN	ggaAgatcttgcagccc	0.664278	0.697314	5.62013	5.89963	0	0.621212	weak
rs648111	chr1	110852634	110852648	15	+	A	G	110852644	11	TEAD3	HOCOMOCO	TEAD3_si	TEAD3_HUMAN	acctcctggaAgatc	0.712517	0.546764	4.77636	3.66524	0.925234	0	strong
rs648111	chr1	110852640	110852652	13	+	A	G	110852644	5	MEIS1	HOCOMOCO	MEIS1_f2	MEIS1_HUMAN	tggaAgatcttgc	0.685092	0.573686	7.75851	6.49687	0.928962	0.0245902	strong
rs648111	chr1	110852637	110852645	9	+	A	G	110852644	8	TFAP2C	HOCOMOCO	AP2C_f1	AP2C_HUMAN	tcctggaAg	0.663033	0.848995	6.26886	8.02709	0.0198263	0.978383	strong
rs648111	chr1	110852636	110852648	13	+	A	G	110852644	9	CEBPG	HOCOMOCO	CEBPG_si	CEBPG_HUMAN	ctcctggaAgatc	0.757417	0.565916	6.58658	4.92127	1	0	strong
rs648111	chr1	110852638	110852648	11	+	A	G	110852644	7	SP1	HOCOMOCO	SP1_f1	SP1_HUMAN	cctggaAgatc	0.548993	0.678623	5.78354	7.14918	0.0345591	0.929342	strong
rs648111	chr1	110852635	110852645	11	+	A	G	110852644	10	STAT3	HOCOMOCO	STAT3_si	STAT3_HUMAN	cctcctggaAg	0.853738	0.719059	9.26979	7.80746	0.940959	0.0156772	strong
rs648111	chr1	110852635	110852646	12	+	A	G	110852644	10	EBF1	HOCOMOCO	COE1_f2	COE1_HUMAN	cctcctggaAga	0.55591	0.735573	6.14289	8.1282	0.000273983	0.999457	strong
rs648111	chr1	110852641	110852653	13	+	A	G	110852644	4	PGR	HOCOMOCO	PRGR_do	PRGR_HUMAN	ggaAgatcttgca	0.790069	0.662736	6.26175	5.25257	0.851528	0	strong
rs648111	chr1	110852636	110852648	13	+	A	G	110852644	9	GABPA	HOCOMOCO	GABPA_f1	GABPA_HUMAN	ctcctggaAgatc	0.830633	0.677237	10.3127	8.40819	0.991526	0.000418163	strong
rs648111	chr1	110852637	110852647	11	+	A	G	110852644	8	ELK4	HOCOMOCO	ELK4_f1	ELK4_HUMAN	tcctggaAgat	0.763242	0.688185	8.15016	7.34867	0.743192	0	strong
rs648111	chr1	110852639	110852648	10	+	A	G	110852644	6	GABPB1+GABPB2	HOCOMOCO	GABP1+GABP2_f1	GABP1+GABP2_HUMAN	ctggaAgatc	0.879169	0.716592	7.69613	6.27294	0.943522	0	strong
rs648111	chr1	110852633	110852645	13	+	A	G	110852644	12	MYOG	HOCOMOCO	MYOG_f1	MYOG_HUMAN	cacctcctggaAg	0.648153	0.708251	6.95472	7.59957	0.0357143	0.78125	strong
rs648111	chr1	110852629	110852645	17	-	A	G	110852644	2	ETV7	HOCOMOCO	ETV7_si	ETV7_HUMAN	aaggcacctcctggaAg	0.853334	0.875847	9.0753	9.31473	0.112758	0.629081	weak
rs648111	chr1	110852642	110852653	12	-	A	G	110852644	10	HIVEP1	HOCOMOCO	ZEP1_f1	ZEP1_HUMAN	gaAgatcttgca	0.527202	0.676335	4.92613	6.31961	0	1	strong
rs648111	chr1	110852632	110852650	19	+	A	G	110852644	13	NR1I2	HOCOMOCO	NR1I2_f2	NR1I2_HUMAN	gcacctcctggaAgatctt	0.715751	0.593099	7.10836	5.89027	0.928571	0.0714286	strong
rs648111	chr1	110852638	110852648	11	+	A	G	110852644	7	ETS2	HOCOMOCO	ETS2_f1	ETS2_HUMAN	cctggaAgatc	0.946734	0.861737	6.14123	5.58987	0.772727	0.118182	weak
rs648111	chr1	110852634	110852645	12	+	A	G	110852644	11	SPIB	HOCOMOCO	SPIB_f1	SPIB_HUMAN	acctcctggaAg	0.688336	0.521567	7.79396	5.90565	1	0	strong
rs648111	chr1	110852635	110852647	13	+	A	G	110852644	10	EHF	HOCOMOCO	EHF_si	EHF_HUMAN	cctcctggaAgat	0.766191	0.604973	9.34196	7.37627	1	0	strong
rs648111	chr1	110852636	110852651	16	-	A	G	110852644	8	BCL6	HOCOMOCO	BCL6_f1	BCL6_HUMAN	ctcctggaAgatcttg	0.892679	0.764593	5.96651	5.11041	0.835191	0.035828	strong
rs648111	chr1	110852638	110852661	24	-	A	G	110852644	18	TBX3	HOCOMOCO	TBX3_f1	TBX3_HUMAN	cctggaAgatcttgcagccctctg	0.670465	0.642978	7.41147	7.10762	0.495036	0	weak
rs648111	chr1	110852639	110852646	8	+	A	G	110852644	6	ETV4	HOCOMOCO	ETV4_f1	ETV4_HUMAN	ctggaAga	0.905025	0.742289	5.60338	4.59581	0.841737	0	strong
rs648111	chr1	110852642	110852653	12	-	A	G	110852644	10	NKX2-2	HOCOMOCO	NKX22_si	NKX22_HUMAN	gaAgatcttgca	0.743427	0.674398	7.31436	6.6352	0.802789	0.0358566	strong
rs648111	chr1	110852640	110852648	9	+	A	G	110852644	5	NFATC3	HOCOMOCO	NFAC3_f1	NFAC3_HUMAN	tggaAgatc	0.801592	0.691378	6.91491	5.96415	0.890909	0.109091	strong
rs648111	chr1	110852634	110852645	12	-	A	G	110852644	2	ZBTB33	HOCOMOCO	KAISO_f1	KAISO_HUMAN	acctcctggaAg	0.808631	0.619895	7.96584	6.10661	0.987197	0.000702257	strong
rs648111	chr1	110852636	110852649	14	+	A	G	110852644	9	GCM1	HOCOMOCO	GCM1_f1	GCM1_HUMAN	ctcctggaAgatct	0.63512	0.818738	5.07772	6.54573	0	1	strong
rs648111	chr1	110852642	110852651	10	+	A	G	110852644	3	FEV	HOCOMOCO	FEV_f1	FEV_HUMAN	gaAgatcttg	0.620658	0.793851	5.36988	6.86833	0	1	strong
rs648111	chr1	110852638	110852646	9	+	A	G	110852644	7	ELK1	HOCOMOCO	ELK1_f1	ELK1_HUMAN	cctggaAga	0.894422	0.751692	6.61442	5.55891	0.840887	0.0116375	strong
rs648111	chr1	110852635	110852645	11	+	A	G	110852644	10	CEBPD	HOCOMOCO	CEBPD_f1	CEBPD_HUMAN	cctcctggaAg	0.840453	0.62578	6.0805	4.52739	0.963247	0.0367534	strong
rs648111	chr1	110852644	110852656	13	+	A	G	110852644	1	DDIT3	HOCOMOCO	DDIT3_f1	DDIT3_HUMAN	Agatcttgcagcc	0.832859	0.862633	7.79662	8.07535	0.214265	0.66589	weak
rs648111	chr1	110852635	110852648	14	+	A	G	110852644	10	TEAD1	HOCOMOCO	TEAD1_f1	TEAD1_HUMAN	cctcctggaAgatc	0.745624	0.498879	5.25589	3.51659	1	0	strong
rs648111	chr1	110852637	110852648	12	+	A	G	110852644	8	ELK3	HOCOMOCO	ELK3_f1	ELK3_HUMAN	tcctggaAgatc	0.85193	0.798513	6.29348	5.89887	0.716981	0	strong
rs648111	chr1	110852633	110852647	15	-	A	G	110852644	4	STAT1	HOCOMOCO	STAT1_f2	STAT1_HUMAN	cacctcctggaAgat	0.821032	0.672832	9.19458	7.53491	0.9675	0.0162784	strong
rs648111	chr1	110852638	110852653	16	-	A	G	110852644	10	SPZ1	HOCOMOCO	SPZ1_f1	SPZ1_HUMAN	cctggaAgatcttgca	0.566231	0.679937	3.41512	4.10092	0	0.818182	strong
rs648111	chr1	110852640	110852649	10	+	A	G	110852644	5	NFATC4	HOCOMOCO	NFAC4_f1	NFAC4_HUMAN	tggaAgatct	0.80308	0.613416	6.87792	5.25356	1	0	strong
rs648111	chr1	110852642	110852650	9	+	A	G	110852644	3	GATA4	HOCOMOCO	GATA4_f1	GATA4_HUMAN	gaAgatctt	0.763608	0.718536	5.63985	5.30696	0.602592	0.0572354	weak
rs648111	chr1	110852636	110852645	10	+	A	G	110852644	9	CEBPA	HOCOMOCO	CEBPA_do	CEBPA_HUMAN	ctcctggaAg	0.864907	0.601558	5.68309	3.95269	0.977658	0.0126126	strong
rs648111	chr1	110852640	110852650	11	+	A	G	110852644	5	ELF5	HOCOMOCO	ELF5_f1	ELF5_HUMAN	tggaAgatctt	0.654871	0.879294	5.22333	7.01335	0	1	strong
rs648111	chr1	110852633	110852645	13	+	A	G	110852644	12	HES1	HOCOMOCO	HES1_f1	HES1_HUMAN	cacctcctggaAg	0.796349	0.823551	5.56763	5.75781	0.0708333	0.475	weak
rs648111	chr1	110852631	110852652	22	-	A	G	110852644	9	REST	HOCOMOCO	REST_f1	REST_HUMAN	ggcacctcctggaAgatcttgc	0.56991	0.51947	11.0204	10.0451	0.85435	0.0329608	strong
rs648111	chr1	110852642	110852653	12	+	A	G	110852644	3	REL	HOCOMOCO	REL_do	REL_HUMAN	gaAgatcttgca	0.64672	0.833115	5.53347	7.1283	0	0.963997	strong
rs648111	chr1	110852637	110852645	9	+	A	G	110852644	8	TFAP2A	HOCOMOCO	AP2A_f2	AP2A_HUMAN	tcctggaAg	0.599899	0.794008	5.0329	6.66139	0.0198481	0.963491	strong
rs17025863	chr1	111020042	111020054	13	+	G	A	111020045	4	PGR	HOCOMOCO	PRGR_do	PRGR_HUMAN	tgtGcacagagca	0.652448	0.779781	5.17103	6.18022	0	0.851528	strong
rs17025863	chr1	111020041	111020053	13	-	G	A	111020045	9	FOXO3	HOCOMOCO	FOXO3_si	FOXO3_HUMAN	gtgtGcacagagc	0.574383	0.759469	5.20903	6.88757	0.0110299	0.980698	strong
rs17025863	chr1	111020035	111020047	13	+	G	A	111020045	11	ENO1	HOCOMOCO	ENOA_si	ENOA_HUMAN	tctcaggtgtGca	0.868352	0.850019	6.59256	6.45338	0.50798	0.063235	weak
rs17025863	chr1	111020040	111020049	10	+	G	A	111020045	6	E2F2	HOCOMOCO	E2F2_f1	E2F2_HUMAN	ggtgtGcaca	0.71353	0.563241	5.30671	4.18897	0.962121	0	strong
rs17025863	chr1	111020038	111020047	10	+	G	A	111020045	8	KLF4	HOCOMOCO	KLF4_f2	KLF4_HUMAN	caggtgtGca	0.715755	0.59464	7.1168	5.91254	0.905317	0.0629041	strong
rs17025863	chr1	111020037	111020047	11	+	G	A	111020045	9	KLF1	HOCOMOCO	KLF1_f1	KLF1_HUMAN	tcaggtgtGca	0.78796	0.68816	7.36421	6.43149	0.910891	0.0891089	strong
rs17025863	chr1	111020040	111020063	24	-	G	A	111020045	19	ZNF350	HOCOMOCO	ZN350_f1	ZN350_HUMAN	ggtgtGcacagagcagcaggtctt	0.609509	0.632257	6.26136	6.49504	0.113475	0.574468	weak
rs17025863	chr1	111020025	111020049	25	+	G	A	111020045	21	T	HOCOMOCO	BRAC_si	BRAC_HUMAN	ctagtccaaatctcaggtgtGcaca	0.553061	0.536435	15.005	14.5539	0.653846	0	weak
rs17025863	chr1	111020031	111020050	20	-	G	A	111020045	6	NHLH1	HOCOMOCO	HEN1_si	HEN1_HUMAN	caaatctcaggtgtGcacag	0.670881	0.65011	10.529	10.203	0.457844	0	weak
rs17025863	chr1	111020030	111020054	25	+	G	A	111020045	16	TBX2	HOCOMOCO	TBX2_f1	TBX2_HUMAN	ccaaatctcaggtgtGcacagagca	0.872391	0.788478	8.43711	7.62557	0.868421	0	strong
rs17025863	chr1	111020041	111020058	18	+	G	A	111020045	5	NR3C1	HOCOMOCO	GCR_do	GCR_HUMAN	gtgtGcacagagcagcag	0.555319	0.771623	3.59679	4.99778	0.02696	0.93341	strong
rs17025863	chr1	111020038	111020053	16	-	G	A	111020045	9	FOXO1	HOCOMOCO	FOXO1_si	FOXO1_HUMAN	caggtgtGcacagagc	0.601258	0.747536	5.83615	7.25601	0	0.931574	strong
rs17025863	chr1	111020035	111020051	17	+	G	A	111020045	11	MTF1	HOCOMOCO	MTF1_f1	MTF1_HUMAN	tctcaggtgtGcacaga	0.832634	0.696115	10.7275	8.96865	1	0	strong
rs17025863	chr1	111020042	111020053	12	-	G	A	111020045	9	MEF2D	HOCOMOCO	MEF2D_f1	MEF2D_HUMAN	tgtGcacagagc	0.61299	0.722075	5.70107	6.71561	0	0.905263	strong
rs17025863	chr1	111020039	111020050	12	-	G	A	111020045	6	FOXA2	HOCOMOCO	FOXA2_f1	FOXA2_HUMAN	aggtgtGcacag	0.657675	0.764557	6.43205	7.47735	0.000757491	0.812177	strong
rs17025863	chr1	111020037	111020045	9	+	G	A	111020045	9	KLF8	HOCOMOCO	KLF8_f1	KLF8_HUMAN	tcaggtgtG	0.768303	0.652427	4.73839	4.02374	0.892857	0	strong
rs17025863	chr1	111020045	111020051	7	+	G	A	111020045	1	SOX10	HOCOMOCO	SOX10_si	SOX10_HUMAN	Gcacaga	0.690114	0.780901	4.86413	5.50402	0.0340136	0.772109	strong
rs17025863	chr1	111020044	111020050	7	+	G	A	111020045	2	NR3C1	HOCOMOCO	GCR_si	GCR_HUMAN	tGcacag	0.832088	0.602946	5.77421	4.1841	0.959397	0.0289782	strong
rs17025863	chr1	111020035	111020047	13	+	G	A	111020045	11	MEIS1	HOCOMOCO	MEIS1_f2	MEIS1_HUMAN	tctcaggtgtGca	0.680359	0.703265	7.70491	7.96432	0.0956284	0.63388	weak
rs17025863	chr1	111020027	111020050	24	+	G	A	111020045	19	TBX3	HOCOMOCO	TBX3_f1	TBX3_HUMAN	agtccaaatctcaggtgtGcacag	0.783963	0.759224	8.66611	8.39264	0.440032	0	weak
rs17025863	chr1	111020033	111020045	13	+	G	A	111020045	13	NR6A1	HOCOMOCO	NR6A1_do	NR6A1_HUMAN	aatctcaggtgtG	0.616146	0.678124	8.95388	9.85455	0.0422222	0.855556	strong
rs17025863	chr1	111020038	111020050	13	+	G	A	111020045	8	POU1F1	HOCOMOCO	PIT1_f1	PIT1_HUMAN	caggtgtGcacag	0.57237	0.732011	4.72989	6.04911	0	0.919094	strong
rs17025863	chr1	111020037	111020055	19	+	G	A	111020045	9	NR1I2	HOCOMOCO	NR1I2_f2	NR1I2_HUMAN	tcaggtgtGcacagagcag	0.724548	0.740753	7.19573	7.35666	0.164286	0.6	weak
rs17025863	chr1	111020026	111020046	21	+	G	A	111020045	20	PTF1A	HOCOMOCO	PTF1A_f1	PTF1A_HUMAN	tagtccaaatctcaggtgtGc	0.767801	0.731811	6.82976	6.50963	0.479592	0	weak
rs17025863	chr1	111020042	111020055	14	-	G	A	111020045	11	MEF2A	HOCOMOCO	MEF2A_f1	MEF2A_HUMAN	tgtGcacagagcag	0.549778	0.671232	6.77888	8.27644	0.00513861	0.940356	strong
rs17025863	chr1	111020044	111020054	11	-	G	A	111020045	10	SMAD2	HOCOMOCO	SMAD2_si	SMAD2_HUMAN	tGcacagagca	0.674569	0.776385	4.70918	5.41996	0.0559441	0.832168	strong
rs17025863	chr1	111020042	111020050	9	-	G	A	111020045	6	FOXO4	HOCOMOCO	FOXO4_f1	FOXO4_HUMAN	tgtGcacag	0.63151	0.738443	6.04994	7.07437	0	0.851406	strong
rs17025863	chr1	111020038	111020052	15	-	G	A	111020045	8	FOXC1	HOCOMOCO	FOXC1_f1	FOXC1_HUMAN	caggtgtGcacagag	0.63183	0.747665	7.97618	9.43847	0	0.961538	strong
rs17025863	chr1	111020041	111020049	9	-	G	A	111020045	5	POU2F2	HOCOMOCO	PO2F2_si	PO2F2_HUMAN	gtgtGcaca	0.686977	0.565564	9.4185	7.75392	0.966944	0.0330564	strong
rs17025863	chr1	111020044	111020050	7	+	G	A	111020045	2	SOX15	HOCOMOCO	SOX15_f1	SOX15_HUMAN	tGcacag	0.623722	0.74158	4.33684	5.15634	0	0.871429	strong
rs17025863	chr1	111020041	111020052	12	+	G	A	111020045	5	SOX4	HOCOMOCO	SOX4_f1	SOX4_HUMAN	gtgtGcacagag	0.608367	0.698913	4.81383	5.53029	0.123288	0.876712	strong
rs17025863	chr1	111020039	111020046	8	+	G	A	111020045	7	TBX5	HOCOMOCO	TBX5_si	TBX5_HUMAN	aggtgtGc	0.936025	0.886979	7.71917	7.3147	0.656751	0.020595	weak
rs17025863	chr1	111020039	111020060	22	-	G	A	111020045	16	REST	HOCOMOCO	REST_f1	REST_HUMAN	aggtgtGcacagagcagcaggt	0.495976	0.581511	9.59076	11.2448	0.0115653	0.966186	strong
rs17025863	chr1	111020034	111020048	15	+	G	A	111020045	12	KLF3	HOCOMOCO	KLF3_f1	KLF3_HUMAN	atctcaggtgtGcac	0.768058	0.744333	6.05004	5.86315	0.59375	0.140625	weak
rs17025863	chr1	111020029	111020045	17	+	G	A	111020045	17	ZBTB4	HOCOMOCO	ZBTB4_si	ZBTB4_HUMAN	tccaaatctcaggtgtG	0.684925	0.646256	10.8695	10.2559	0.803148	0.0656172	strong
rs17025863	chr1	111020039	111020049	11	-	G	A	111020045	5	FOXA1	HOCOMOCO	FOXA1_f1	FOXA1_HUMAN	aggtgtGcaca	0.624378	0.762889	6.32061	7.72276	0.00148632	0.914962	strong
rs17025863	chr1	111020035	111020048	14	+	G	A	111020045	11	HOXA9	HOCOMOCO	HXA9_f1	HXA9_HUMAN	tctcaggtgtGcac	0.57381	0.638183	6.73436	7.48985	0	0.794776	strong
rs17025863	chr1	111020035	111020047	13	-	G	A	111020045	3	POU6F1	HOCOMOCO	PO6F1_f1	PO6F1_HUMAN	tctcaggtgtGca	0.662326	0.551803	9.1412	7.6158	1	0	strong
rs17025863	chr1	111020042	111020057	16	+	G	A	111020045	4	AR	HOCOMOCO	ANDR_do	ANDR_HUMAN	tgtGcacagagcagca	0.661462	0.734649	5.50009	6.10864	0.0941075	0.760226	weak
rs17025863	chr1	111020029	111020047	19	+	G	A	111020045	17	NR1H2	HOCOMOCO	NR1H2_f1	NR1H2_HUMAN	tccaaatctcaggtgtGca	0.516657	0.547485	12.8151	13.5797	0.0833333	0.833333	strong
rs17025863	chr1	111020045	111020051	7	+	G	A	111020045	1	UBP1	HOCOMOCO	UBIP1_f1	UBIP1_HUMAN	Gcacaga	0.905339	0.871692	3.92387	3.77804	0.464286	0.0357143	weak
rs17025863	chr1	111020038	111020052	15	-	G	A	111020045	8	FOXD1	HOCOMOCO	FOXD1_si	FOXD1_HUMAN	caggtgtGcacagag	0.606695	0.770713	5.31479	6.75162	0	0.963258	strong
rs17025863	chr1	111020041	111020053	13	+	G	A	111020045	5	MEF2C	HOCOMOCO	MEF2C_f1	MEF2C_HUMAN	gtgtGcacagagc	0.551771	0.668624	9.34798	11.3277	0	1	strong
rs17025863	chr1	111020042	111020048	7	+	G	A	111020045	4	PGR	HOCOMOCO	PRGR_f1	PRGR_HUMAN	tgtGcac	0.604896	0.860552	4.22445	6.00988	0	1	strong
rs17025863	chr1	111020037	111020047	11	-	G	A	111020045	3	FOXF2	HOCOMOCO	FOXF2_f1	FOXF2_HUMAN	tcaggtgtGca	0.586848	0.751318	5.37485	6.88121	0	0.969496	strong
rs17025863	chr1	111020044	111020055	12	-	G	A	111020045	11	SMAD1	HOCOMOCO	SMAD1_si	SMAD1_HUMAN	tGcacagagcag	0.745864	0.719469	5.4831	5.28906	0.64467	0.182741	weak
rs17025863	chr1	111020036	111020048	13	+	G	A	111020045	10	SREBF2	HOCOMOCO	SRBP2_f1	SRBP2_HUMAN	ctcaggtgtGcac	0.782234	0.612327	4.96889	3.88961	0.87214	0.0250181	strong
rs17025863	chr1	111020033	111020050	18	+	G	A	111020045	13	NR1I3	HOCOMOCO	NR1I3_f2	NR1I3_HUMAN	aatctcaggtgtGcacag	0.679207	0.546363	7.26147	5.84123	0.961977	0.0380228	strong
rs17025863	chr1	111020042	111020050	9	-	G	A	111020045	6	FOXP2	HOCOMOCO	FOXP2_si	FOXP2_HUMAN	tgtGcacag	0.701069	0.82956	5.8149	6.88066	0.0163818	0.846903	strong
rs17025863	chr1	111020040	111020048	9	+	G	A	111020045	6	RBPJ	HOCOMOCO	SUH_f1	SUH_HUMAN	ggtgtGcac	0.727973	0.566599	6.10241	4.74965	0.937388	0.0465116	strong
rs17025863	chr1	111020041	111020052	12	-	G	A	111020045	8	FOXQ1	HOCOMOCO	FOXQ1_f1	FOXQ1_HUMAN	gtgtGcacagag	0.546104	0.667784	6.72506	8.22351	0	1	strong
rs815324	chr1	111038835	111038846	12	-	T	C	111038840	7	TAL1	HOCOMOCO	TAL1_f1	TAL1_HUMAN	gtacaTcttgtt	0.704678	0.590626	10.1814	8.53355	0.981602	0.018398	strong
rs815324	chr1	111038828	111038840	13	-	T	C	111038840	1	CEBPG	HOCOMOCO	CEBPG_si	CEBPG_HUMAN	cagctttgtacaT	0.735196	0.715748	6.39334	6.22422	0.6	0.148571	weak
rs815324	chr1	111038830	111038846	17	-	T	C	111038840	7	MTF1	HOCOMOCO	MTF1_f1	MTF1_HUMAN	gctttgtacaTcttgtt	0.568079	0.704597	7.31905	9.07793	0	1	strong
rs815324	chr1	111038832	111038856	25	-	T	C	111038840	17	T	HOCOMOCO	BRAC_si	BRAC_HUMAN	tttgtacaTcttgtttatatcctgt	0.574909	0.628807	15.5977	17.06	0	0.961538	strong
rs815324	chr1	111038839	111038847	9	+	T	C	111038840	2	BRCA1	HOCOMOCO	BRCA1_f1	BRCA1_HUMAN	aTcttgttt	0.794835	0.753991	5.33322	5.05916	0.53503	0	weak
rs815324	chr1	111038836	111038843	8	-	T	C	111038840	4	GATA2	HOCOMOCO	GATA2_si	GATA2_HUMAN	tacaTctt	0.820582	0.555198	6.10321	4.12937	0.998639	0.000492403	strong
rs815324	chr1	111038837	111038845	9	-	T	C	111038840	6	ESRRB	HOCOMOCO	ERR2_f1	ERR2_HUMAN	acaTcttgt	0.597839	0.767316	6.76238	8.67939	0.00243192	0.99381	strong
rs815324	chr1	111038840	111038846	7	+	T	C	111038840	1	LEF1	HOCOMOCO	LEF1_f1	LEF1_HUMAN	Tcttgtt	0.665243	0.826886	6.33539	7.87479	0.0037594	0.956976	strong
rs815324	chr1	111038837	111038845	9	-	T	C	111038840	6	NR5A1	HOCOMOCO	STF1_f1	STF1_HUMAN	acaTcttgt	0.678277	0.884487	5.39973	7.04135	0	0.965731	strong
rs815324	chr1	111038831	111038848	18	-	T	C	111038840	9	NR2F6	HOCOMOCO	NR2F6_f1	NR2F6_HUMAN	ctttgtacaTcttgttta	0.608105	0.775941	5.19333	6.62667	0	1	strong
rs815324	chr1	111038836	111038848	13	-	T	C	111038840	9	RORC	HOCOMOCO	RORG_f1	RORG_HUMAN	tacaTcttgttta	0.55591	0.687223	5.19545	6.42268	0	1	strong
rs815324	chr1	111038837	111038845	9	-	T	C	111038840	6	ESRRG	HOCOMOCO	ERR3_f1	ERR3_HUMAN	acaTcttgt	0.615362	0.76041	4.97837	6.15182	0	0.930233	strong
rs815324	chr1	111038835	111038842	8	-	T	C	111038840	3	TBX5	HOCOMOCO	TBX5_si	TBX5_HUMAN	gtacaTct	0.67106	0.886979	5.53407	7.3147	0	1	strong
rs815324	chr1	111038839	111038848	10	+	T	C	111038840	2	GFI1	HOCOMOCO	GFI1_f1	GFI1_HUMAN	aTcttgttta	0.692206	0.72909	6.62291	6.9758	0.0983769	0.684556	weak
rs815324	chr1	111038833	111038844	12	-	T	C	111038840	5	YY1	HOCOMOCO	TYY1_f2	TYY1_HUMAN	ttgtacaTcttg	0.765159	0.602291	9.03419	7.11122	0.993871	0	strong
rs815324	chr1	111038826	111038844	19	-	T	C	111038840	5	NR1I2	HOCOMOCO	NR1I2_f2	NR1I2_HUMAN	gccagctttgtacaTcttg	0.67435	0.690852	6.69719	6.86108	0.0678571	0.560714	weak
rs815324	chr1	111038832	111038845	14	-	T	C	111038840	6	ZBTB18	HOCOMOCO	ZN238_f1	ZN238_HUMAN	tttgtacaTcttgt	0.77089	0.670426	9.9601	8.66208	0.944444	0	strong
rs815324	chr1	111038833	111038849	17	-	T	C	111038840	10	SPI1	HOCOMOCO	SPI1_si	SPI1_HUMAN	ttgtacaTcttgtttat	0.643148	0.493975	8.37602	6.43327	0.995994	0.00308003	strong
rs815324	chr1	111038833	111038847	15	-	T	C	111038840	8	KLF3	HOCOMOCO	KLF3_f1	KLF3_HUMAN	ttgtacaTcttgttt	0.556348	0.720436	4.38238	5.67492	0	1	strong
rs815324	chr1	111038836	111038846	11	-	T	C	111038840	7	ELK4	HOCOMOCO	ELK4_f1	ELK4_HUMAN	tacaTcttgtt	0.686846	0.514509	7.33437	5.4941	1	0	strong
rs815324	chr1	111038833	111038848	16	-	T	C	111038840	9	MECOM	HOCOMOCO	EVI1_f1	EVI1_HUMAN	ttgtacaTcttgttta	0.729874	0.609193	10.1532	8.47441	0.967321	0	strong
rs815324	chr1	111038833	111038845	13	+	T	C	111038840	8	FOXJ3	HOCOMOCO	FOXJ3_si	FOXJ3_HUMAN	ttgtacaTcttgt	0.670269	0.577377	9.99277	8.60789	0.928887	0.0711126	strong
rs815324	chr1	111038838	111038846	9	+	T	C	111038840	3	FOXP3	HOCOMOCO	FOXP3_f1	FOXP3_HUMAN	caTcttgtt	0.780242	0.565511	4.89492	3.54778	1	0	strong
rs815324	chr1	111038835	111038848	14	-	T	C	111038840	9	NR1D1	HOCOMOCO	NR1D1_f1	NR1D1_HUMAN	gtacaTcttgttta	0.526601	0.66237	5.81198	7.31043	0	1	strong
rs815324	chr1	111038839	111038845	7	-	T	C	111038840	6	SOX10	HOCOMOCO	SOX10_si	SOX10_HUMAN	aTcttgt	0.808792	0.959259	5.70061	6.76114	0.0680272	0.897959	strong
rs815324	chr1	111038837	111038845	9	-	T	C	111038840	6	TCF12	HOCOMOCO	HTF4_f1	HTF4_HUMAN	acaTcttgt	0.715602	0.757361	8.54954	9.04845	0.0121082	0.551955	weak
rs815324	chr1	111038840	111038846	7	-	T	C	111038840	7	SOX15	HOCOMOCO	SOX15_f1	SOX15_HUMAN	Tcttgtt	0.79338	0.979272	5.51651	6.80905	0	1	strong
rs815324	chr1	111038832	111038843	12	-	T	C	111038840	4	XBP1	HOCOMOCO	XBP1_f1	XBP1_HUMAN	tttgtacaTctt	0.518748	0.664033	7.11731	9.11064	0	1	strong
rs815324	chr1	111038833	111038853	21	+	T	C	111038840	8	ONECUT2	HOCOMOCO	ONEC2_si	ONEC2_HUMAN	ttgtacaTcttgtttatatcc	0.679807	0.648249	6.71486	6.40315	0.71875	0.140625	weak
rs815324	chr1	111038835	111038846	12	+	T	C	111038840	6	TEAD4	HOCOMOCO	TEAD4_f1	TEAD4_HUMAN	gtacaTcttgtt	0.729744	0.574166	6.72317	5.28982	1	0	strong
rs815324	chr1	111038834	111038843	10	-	T	C	111038840	4	POU3F2	HOCOMOCO	PO3F2_si	PO3F2_HUMAN	tgtacaTctt	0.822648	0.599318	5.16665	3.76402	0.936531	0.00436047	strong
rs815324	chr1	111038833	111038841	9	-	T	C	111038840	2	POU2F1	HOCOMOCO	PO2F1_f1	PO2F1_HUMAN	ttgtacaTc	0.772205	0.612219	5.4484	4.3196	0.895746	0.0564601	strong
rs815324	chr1	111038836	111038844	9	-	T	C	111038840	5	KLF8	HOCOMOCO	KLF8_f1	KLF8_HUMAN	tacaTcttg	0.573853	0.743876	3.53915	4.58774	0	1	strong
rs815324	chr1	111038837	111038848	12	-	T	C	111038840	9	TCF7	HOCOMOCO	TCF7_f1	TCF7_HUMAN	acaTcttgttta	0.622295	0.739103	4.39107	5.2153	0	0.839695	strong
rs815324	chr1	111038834	111038846	13	-	T	C	111038840	7	ENO1	HOCOMOCO	ENOA_si	ENOA_HUMAN	tgtacaTcttgtt	0.587418	0.797476	4.4597	6.05447	0.0197383	0.960131	strong
rs815324	chr1	111038838	111038849	12	+	T	C	111038840	3	BPTF	HOCOMOCO	BPTF_si	BPTF_HUMAN	caTcttgtttat	0.909957	0.853061	5.33426	5.00073	0.666667	0.047619	weak
rs815324	chr1	111038835	111038854	20	-	T	C	111038840	15	IRF5	HOCOMOCO	IRF5_f1	IRF5_HUMAN	gtacaTcttgtttatatcct	0.624564	0.542243	7.95563	6.90704	1	0	strong
rs815324	chr1	111038830	111038846	17	-	T	C	111038840	7	GATA5	HOCOMOCO	GATA5_f1	GATA5_HUMAN	gctttgtacaTcttgtt	0.783867	0.57353	5.58429	4.08584	1	0	strong
rs815324	chr1	111038833	111038841	9	-	T	C	111038840	2	POU2F2	HOCOMOCO	PO2F2_si	PO2F2_HUMAN	ttgtacaTc	0.684865	0.539735	9.38954	7.3998	1	0	strong
rs815324	chr1	111038836	111038844	9	-	T	C	111038840	5	TCF4	HOCOMOCO	ITF2_f1	ITF2_HUMAN	tacaTcttg	0.662699	0.818664	8.4106	10.39	0	1	strong
rs815324	chr1	111038838	111038844	7	-	T	C	111038840	5	ZEB1	HOCOMOCO	ZEB1_do	ZEB1_HUMAN	caTcttg	0.756975	0.976113	6.40389	8.25776	0.00604918	0.993951	strong
rs815324	chr1	111038836	111038843	8	-	T	C	111038840	4	GATA3	HOCOMOCO	GATA3_si	GATA3_HUMAN	tacaTctt	0.821049	0.575236	6.33277	4.43681	1	0	strong
rs815324	chr1	111038835	111038846	12	-	T	C	111038840	7	ELK3	HOCOMOCO	ELK3_f1	ELK3_HUMAN	gtacaTcttgtt	0.747152	0.581026	5.51945	4.29222	1	0	strong
rs815324	chr1	111038839	111038854	16	-	T	C	111038840	15	SPZ1	HOCOMOCO	SPZ1_f1	SPZ1_HUMAN	aTcttgtttatatcct	0.540741	0.711122	3.26138	4.28901	0	0.909091	strong
rs815324	chr1	111038836	111038844	9	-	T	C	111038840	5	GATA4	HOCOMOCO	GATA4_f1	GATA4_HUMAN	tacaTcttg	0.767917	0.529751	5.67168	3.91263	0.981641	0	strong
rs815324	chr1	111038833	111038844	12	-	T	C	111038840	5	ATF5	HOCOMOCO	ATF5_si	ATF5_HUMAN	ttgtacaTcttg	0.561075	0.70453	5.9007	7.40938	0.0295082	0.970492	strong
rs815324	chr1	111038837	111038846	10	+	T	C	111038840	4	HOXD10	HOCOMOCO	HXD10_f1	HXD10_HUMAN	acaTcttgtt	0.741679	0.603962	4.27015	3.47726	0.877108	0	strong
rs815324	chr1	111038837	111038846	10	-	T	C	111038840	7	TWIST1	HOCOMOCO	TWST1_f1	TWST1_HUMAN	acaTcttgtt	0.683665	0.830329	4.88799	5.93659	0	1	strong
rs815324	chr1	111038835	111038845	11	-	T	C	111038840	6	TCF3	HOCOMOCO	TFE2_f2	TFE2_HUMAN	gtacaTcttgt	0.768658	0.712661	7.18128	6.65812	0.748776	0.182686	weak
rs815324	chr1	111038837	111038844	8	-	T	C	111038840	5	SNAI1	HOCOMOCO	SNAI1_f1	SNAI1_HUMAN	acaTcttg	0.685547	0.840166	4.64925	5.69785	0	1	strong
rs815324	chr1	111038840	111038848	9	+	T	C	111038840	1	FOXD3	HOCOMOCO	FOXD3_f1	FOXD3_HUMAN	Tcttgttta	0.73785	0.659066	7.9953	7.1416	0.837361	0.0401914	strong
rs815324	chr1	111038837	111038850	14	-	T	C	111038840	11	ELF3	HOCOMOCO	ELF3_f1	ELF3_HUMAN	acaTcttgtttata	0.693917	0.537352	6.76075	5.23535	1	0	strong
rs815324	chr1	111038834	111038844	11	+	T	C	111038840	7	FOXF2	HOCOMOCO	FOXF2_f1	FOXF2_HUMAN	tgtacaTcttg	0.726753	0.790302	6.65623	7.23827	0.18485	0.784646	weak
rs815324	chr1	111038838	111038849	12	-	T	C	111038840	10	SOX4	HOCOMOCO	SOX4_f1	SOX4_HUMAN	caTcttgtttat	0.731685	0.822231	5.78961	6.50607	0.123288	0.876712	strong
rs815324	chr1	111038835	111038853	19	-	T	C	111038840	14	SOX18	HOCOMOCO	SOX18_f1	SOX18_HUMAN	gtacaTcttgtttatatcc	0.888117	0.912095	6.80201	6.98566	0	0.493151	weak
rs815324	chr1	111038832	111038848	17	-	T	C	111038840	9	ETV7	HOCOMOCO	ETV7_si	ETV7_HUMAN	tttgtacaTcttgttta	0.721848	0.600313	7.67694	6.3844	1	0	strong
rs815324	chr1	111038836	111038848	13	-	T	C	111038840	9	HNF4A	HOCOMOCO	HNF4A_f1	HNF4A_HUMAN	tacaTcttgttta	0.496911	0.675278	4.51	6.12887	0.00757625	0.960606	strong
rs815324	chr1	111038839	111038855	17	-	T	C	111038840	16	PLAG1	HOCOMOCO	PLAG1_f1	PLAG1_HUMAN	aTcttgtttatatcctg	0.525388	0.699263	5.13015	6.82794	0	1	strong
rs815324	chr1	111038838	111038844	7	-	T	C	111038840	5	SNAI2	HOCOMOCO	SNAI2_f1	SNAI2_HUMAN	caTcttg	0.683011	0.841506	4.94573	6.0934	0	1	strong
rs815324	chr1	111038837	111038848	12	-	T	C	111038840	9	RORA	HOCOMOCO	RORA_f1	RORA_HUMAN	acaTcttgttta	0.523278	0.6632	7.16825	9.08502	0	1	strong
rs815324	chr1	111038836	111038845	10	-	T	C	111038840	6	NR4A3	HOCOMOCO	NR4A3_f1	NR4A3_HUMAN	tacaTcttgt	0.578175	0.700485	4.95685	6.00545	0	1	strong
rs815324	chr1	111038838	111038850	13	+	T	C	111038840	3	POU6F1	HOCOMOCO	PO6F1_f1	PO6F1_HUMAN	caTcttgtttata	0.531599	0.642122	7.33695	8.86234	0	1	strong
rs815324	chr1	111038836	111038844	9	-	T	C	111038840	5	NR4A1	HOCOMOCO	NR4A1_f1	NR4A1_HUMAN	tacaTcttg	0.575916	0.716168	5.86399	7.29204	0.02849	0.97151	strong
rs815324	chr1	111038836	111038848	13	+	T	C	111038840	5	FOXJ3	HOCOMOCO	FOXJ3_f2	FOXJ3_HUMAN	tacaTcttgttta	0.777315	0.708182	10.9879	10.0106	0.829977	0	strong
rs815324	chr1	111038834	111038844	11	-	T	C	111038840	5	KLF1	HOCOMOCO	KLF1_f1	KLF1_HUMAN	tgtacaTcttg	0.564913	0.718279	5.27963	6.71298	0	1	strong
rs815324	chr1	111038838	111038849	12	-	T	C	111038840	10	SPIB	HOCOMOCO	SPIB_f1	SPIB_HUMAN	caTcttgtttat	0.688116	0.521346	7.79147	5.90315	1	0	strong
rs815324	chr1	111038833	111038844	12	+	T	C	111038840	8	FUBP1	HOCOMOCO	FUBP1_f1	FUBP1_HUMAN	ttgtacaTcttg	0.834464	0.739939	6.41986	5.69264	0.809524	0.0857143	strong
rs815324	chr1	111038826	111038843	18	-	T	C	111038840	4	NR1I3	HOCOMOCO	NR1I3_f2	NR1I3_HUMAN	gccagctttgtacaTctt	0.613841	0.665893	6.56265	7.11913	0	0.726236	strong
rs815324	chr1	111038837	111038846	10	-	T	C	111038840	7	NR5A2	HOCOMOCO	NR5A2_f1	NR5A2_HUMAN	acaTcttgtt	0.760067	0.91875	7.24451	8.75698	0	0.954436	strong
rs815324	chr1	111038831	111038854	24	-	T	C	111038840	15	TBX3	HOCOMOCO	TBX3_f1	TBX3_HUMAN	ctttgtacaTcttgtttatatcct	0.717214	0.775489	7.92824	8.57243	0.145403	0.854597	strong
rs815324	chr1	111038826	111038840	15	+	T	C	111038840	15	SRF	HOCOMOCO	SRF_do	SRF_HUMAN	gccagctttgtacaT	0.680342	0.67101	7.66651	7.56135	0.523366	0.122679	weak
rs815324	chr1	111038831	111038843	13	-	T	C	111038840	4	POU1F1	HOCOMOCO	PIT1_f1	PIT1_HUMAN	ctttgtacaTctt	0.808653	0.753402	6.68246	6.22588	0.660194	0	weak
rs815324	chr1	111038840	111038855	16	-	T	C	111038840	16	IRF4	HOCOMOCO	IRF4_si	IRF4_HUMAN	Tcttgtttatatcctg	0.723272	0.621732	7.97255	6.85329	0.884976	0.0637183	strong
rs815324	chr1	111038819	111038840	22	-	T	C	111038840	1	ZNF143	HOCOMOCO	ZN143_si	ZN143_HUMAN	ctcagatgccagctttgtacaT	0.636691	0.662641	7.80064	8.11857	0	0.589576	weak
rs815324	chr1	111038837	111038845	9	-	T	C	111038840	6	ESRRA	HOCOMOCO	ERR1_f1	ERR1_HUMAN	acaTcttgt	0.531526	0.72232	4.82962	6.56324	0.00723409	0.975205	strong
rs518785	chr1	111359797	111359805	9	-	G	A	111359802	4	FOXO4	HOCOMOCO	FOXO4_f1	FOXO4_HUMAN	cttcaGcat	0.655687	0.835668	6.28156	8.0058	0	1	strong
rs518785	chr1	111359799	111359805	7	+	G	A	111359802	4	PGR	HOCOMOCO	PRGR_f1	PRGR_HUMAN	tcaGcat	0.515947	0.771603	3.60325	5.38868	0	1	strong
rs518785	chr1	111359796	111359804	9	-	G	A	111359802	3	ELK1	HOCOMOCO	ELK1_f1	ELK1_HUMAN	ccttcaGca	0.735117	0.665238	5.43633	4.91957	0.702173	0.023615	weak
rs518785	chr1	111359794	111359805	12	-	G	A	111359802	4	FOXA2	HOCOMOCO	FOXA2_f1	FOXA2_HUMAN	aaccttcaGcat	0.559586	0.752808	5.47275	7.36245	0.0052039	0.992145	strong
rs518785	chr1	111359800	111359808	9	-	G	A	111359802	7	FOXP3	HOCOMOCO	FOXP3_f1	FOXP3_HUMAN	caGcataat	0.721261	0.745881	4.52489	4.67935	0	0.458333	weak
rs518785	chr1	111359798	111359805	8	-	G	A	111359802	4	MAF	HOCOMOCO	MAF_f1	MAF_HUMAN	ttcaGcat	0.965573	0.815894	7.09696	5.99682	0.887955	0.0168067	strong
rs518785	chr1	111359784	111359808	25	-	G	A	111359802	7	TBX2	HOCOMOCO	TBX2_f1	TBX2_HUMAN	cctgtttctcaaccttcaGcataat	0.658847	0.583025	6.37188	5.63858	0.881579	0.118421	strong
rs518785	chr1	111359791	111359804	14	-	G	A	111359802	3	HNF1B	HOCOMOCO	HNF1B_f1	HNF1B_HUMAN	ctcaaccttcaGca	0.61819	0.68371	5.41748	5.99167	0.20826	0.769052	weak
rs518785	chr1	111359794	111359805	12	-	G	A	111359802	4	NFATC1	HOCOMOCO	NFAC1_si	NFAC1_HUMAN	aaccttcaGcat	0.679037	0.71805	7.22424	7.6393	0.141982	0.704805	weak
rs518785	chr1	111359792	111359802	11	+	G	A	111359802	11	PAX6	HOCOMOCO	PAX6_f1	PAX6_HUMAN	tcaaccttcaG	0.709034	0.771198	5.55866	6.04601	0.0605287	0.726973	weak
rs518785	chr1	111359795	111359802	8	-	G	A	111359802	1	NANOG	HOCOMOCO	NANOG_f1	NANOG_HUMAN	accttcaG	0.718155	0.765255	4.73477	5.04529	0	0.608696	weak
rs518785	chr1	111359801	111359813	13	+	G	A	111359802	2	POU6F1	HOCOMOCO	PO6F1_f1	PO6F1_HUMAN	aGcataattgtcc	0.702671	0.646932	9.69803	8.92873	0.857143	0.142857	strong
rs518785	chr1	111359793	111359805	13	-	G	A	111359802	4	NR6A1	HOCOMOCO	NR6A1_do	NR6A1_HUMAN	caaccttcaGcat	0.638979	0.667147	9.28569	9.69502	0.04	0.58	weak
rs518785	chr1	111359793	111359805	13	-	G	A	111359802	4	FOXJ3	HOCOMOCO	FOXJ3_si	FOXJ3_HUMAN	caaccttcaGcat	0.685971	0.817871	10.2269	12.1933	0	0.998926	strong
rs518785	chr1	111359796	111359804	9	-	G	A	111359802	3	MAFB	HOCOMOCO	MAFB_f1	MAFB_HUMAN	ccttcaGca	0.947448	0.877614	6.135	5.68281	0.671346	0.0132096	weak
rs518785	chr1	111359799	111359808	10	-	G	A	111359802	7	MYBL2	HOCOMOCO	MYBB_f1	MYBB_HUMAN	tcaGcataat	0.741621	0.874002	3.21512	3.78903	0	0.789474	strong
rs518785	chr1	111359802	111359814	13	-	G	A	111359802	13	NFATC1	HOCOMOCO	NFAC1_do	NFAC1_HUMAN	Gcataattgtcct	0.699418	0.71695	9.56271	9.80241	0.13206	0.63206	weak
rs518785	chr1	111359797	111359815	19	-	G	A	111359802	14	PAX5	HOCOMOCO	PAX5_f1	PAX5_HUMAN	cttcaGcataattgtcctg	0.760737	0.686141	5.23301	4.71987	0.751405	0.14529	weak
rs518785	chr1	111359797	111359804	8	-	G	A	111359802	3	PAX5	HOCOMOCO	PAX5_si	PAX5_HUMAN	cttcaGca	0.869607	0.712376	7.86384	6.44201	0.937467	0.0489605	strong
rs518785	chr1	111359796	111359807	12	-	G	A	111359802	6	FOXQ1	HOCOMOCO	FOXQ1_f1	FOXQ1_HUMAN	ccttcaGcataa	0.524063	0.645743	6.45364	7.95208	0	1	strong
rs518785	chr1	111359798	111359815	18	-	G	A	111359802	14	NR1I3	HOCOMOCO	NR1I3_f2	NR1I3_HUMAN	ttcaGcataattgtcctg	0.623525	0.67338	6.66617	7.19918	0.0646388	0.722433	weak
rs518785	chr1	111359801	111359815	15	-	G	A	111359802	14	NFAT5	HOCOMOCO	NFAT5_f1	NFAT5_HUMAN	aGcataattgtcctg	0.705656	0.741591	7.09148	7.45262	0	0.684932	weak
rs518785	chr1	111359794	111359804	11	-	G	A	111359802	3	FOXF2	HOCOMOCO	FOXF2_f1	FOXF2_HUMAN	aaccttcaGca	0.522843	0.687314	4.78865	6.29501	0	0.969496	strong
rs518785	chr1	111359793	111359805	13	-	G	A	111359802	4	FOXA3	HOCOMOCO	FOXA3_f1	FOXA3_HUMAN	caaccttcaGcat	0.547972	0.757349	4.38882	6.06576	0	1	strong
rs518785	chr1	111359800	111359809	10	+	G	A	111359802	3	GATA1	HOCOMOCO	GATA1_si	GATA1_HUMAN	caGcataatt	0.700736	0.765661	7.68104	8.39271	0	0.68238	weak
rs518785	chr1	111359797	111359810	14	-	G	A	111359802	9	MEF2A	HOCOMOCO	MEF2A_f1	MEF2A_HUMAN	cttcaGcataattg	0.591263	0.671629	7.2904	8.28134	0.00513861	0.811709	strong
rs518785	chr1	111359797	111359808	12	-	G	A	111359802	7	MEF2D	HOCOMOCO	MEF2D_f1	MEF2D_HUMAN	cttcaGcataat	0.576985	0.68607	5.36621	6.38075	0	0.905263	strong
rs518785	chr1	111359797	111359811	15	+	G	A	111359802	6	HOXA7	HOCOMOCO	HXA7_f1	HXA7_HUMAN	cttcaGcataattgt	0.597576	0.69269	3.46048	4.01128	0	0.735294	strong
rs518785	chr1	111359793	111359805	13	-	G	A	111359802	4	NR2C2	HOCOMOCO	NR2C2_f1	NR2C2_HUMAN	caaccttcaGcat	0.636308	0.659262	4.92231	5.09987	0.103833	0.570894	weak
rs518785	chr1	111359794	111359817	24	-	G	A	111359802	16	TBX3	HOCOMOCO	TBX3_f1	TBX3_HUMAN	aaccttcaGcataattgtcctgag	0.53982	0.656747	5.96729	7.25983	0	1	strong
rs518785	chr1	111359793	111359808	16	-	G	A	111359802	7	FOXO1	HOCOMOCO	FOXO1_si	FOXO1_HUMAN	caaccttcaGcataat	0.593858	0.770095	5.76432	7.47498	0	0.982405	strong
rs518785	chr1	111359794	111359804	11	-	G	A	111359802	3	FOXA1	HOCOMOCO	FOXA1_f1	FOXA1_HUMAN	aaccttcaGca	0.534422	0.714289	5.40998	7.23078	0.0107617	0.985522	strong
rs518785	chr1	111359801	111359807	7	+	G	A	111359802	2	NR3C1	HOCOMOCO	GCR_si	GCR_HUMAN	aGcataa	0.760529	0.531388	5.27763	3.68752	0.959397	0.0289782	strong
rs518785	chr1	111359799	111359812	14	-	G	A	111359802	11	POU3F1	HOCOMOCO	PO3F1_f1	PO3F1_HUMAN	tcaGcataattgtc	0.732824	0.633867	4.94938	4.28104	0.787879	0	strong
rs518785	chr1	111359801	111359809	9	-	G	A	111359802	8	E4F1	HOCOMOCO	E4F1_f1	E4F1_HUMAN	aGcataatt	0.613494	0.723309	4.6705	5.50651	0	0.864865	strong
rs518785	chr1	111359799	111359807	9	+	G	A	111359802	4	HBP1	HOCOMOCO	HBP1_f1	HBP1_HUMAN	tcaGcataa	0.574756	0.752755	3.38592	4.43451	0	1	strong
rs518785	chr1	111359801	111359815	15	-	G	A	111359802	14	TEAD3	HOCOMOCO	TEAD3_si	TEAD3_HUMAN	aGcataattgtcctg	0.695952	0.822016	4.66532	5.51039	0	0.841121	strong
rs518785	chr1	111359794	111359805	12	-	G	A	111359802	4	TAL1	HOCOMOCO	TAL1_f1	TAL1_HUMAN	aaccttcaGcat	0.675801	0.549808	9.76419	7.9438	1	0	strong
rs518785	chr1	111359798	111359806	9	-	G	A	111359802	5	POU2F2	HOCOMOCO	PO2F2_si	PO2F2_HUMAN	ttcaGcata	0.689721	0.568308	9.45611	7.79154	0.966944	0.0330564	strong
rs518785	chr1	111359798	111359806	9	-	G	A	111359802	5	POU2F1	HOCOMOCO	PO2F1_f1	PO2F1_HUMAN	ttcaGcata	0.739499	0.696473	5.21764	4.91406	0.672094	0.14347	weak
rs518785	chr1	111359793	111359812	20	-	G	A	111359802	11	IRF5	HOCOMOCO	IRF5_f1	IRF5_HUMAN	caaccttcaGcataattgtc	0.60445	0.522129	7.69942	6.65082	1	0	strong
rs518785	chr1	111359794	111359806	13	-	G	A	111359802	5	GABPA	HOCOMOCO	GABPA_f1	GABPA_HUMAN	aaccttcaGcata	0.711171	0.615425	8.8295	7.64077	0.861642	0.000104541	strong
rs518785	chr1	111359798	111359805	8	-	G	A	111359802	4	NR1I3	HOCOMOCO	NR1I3_si	NR1I3_HUMAN	ttcaGcat	0.699281	0.767146	5.6363	6.1833	0	0.61039	weak
rs518785	chr1	111359797	111359810	14	-	G	A	111359802	9	TEF	HOCOMOCO	TEF_f1	TEF_HUMAN	cttcaGcataattg	0.644928	0.742275	4.52905	5.21268	0.0420168	0.806723	strong
rs518785	chr1	111359800	111359814	15	-	G	A	111359802	13	ESR2	HOCOMOCO	ESR2_do	ESR2_HUMAN	caGcataattgtcct	0.707315	0.669204	7.26162	6.87035	0.706812	0.166354	weak
rs518785	chr1	111359800	111359811	12	-	G	A	111359802	10	ALX1	HOCOMOCO	ALX1_si	ALX1_HUMAN	caGcataattgt	0.605434	0.729732	5.00928	6.0377	0	0.868327	strong
rs518785	chr1	111359786	111359804	19	+	G	A	111359802	17	NR1H2	HOCOMOCO	NR1H2_f1	NR1H2_HUMAN	tgtttctcaaccttcaGca	0.547107	0.577935	13.5704	14.335	0.0833333	0.833333	strong
rs518785	chr1	111359795	111359804	10	-	G	A	111359802	3	TFAP2B	HOCOMOCO	AP2B_f1	AP2B_HUMAN	accttcaGca	0.744945	0.551538	5.53538	4.09825	0.964427	0.0355731	strong
rs518785	chr1	111359799	111359807	9	+	G	A	111359802	4	ESRRG	HOCOMOCO	ERR3_f1	ERR3_HUMAN	tcaGcataa	0.493989	0.682539	3.99644	5.52184	0	1	strong
rs518785	chr1	111359797	111359806	10	+	G	A	111359802	6	CEBPB	HOCOMOCO	CEBPB_f1	CEBPB_HUMAN	cttcaGcata	0.743628	0.550668	6.97579	5.16569	0.98338	0.00420506	strong
rs518785	chr1	111359800	111359818	19	-	G	A	111359802	17	MLXIPL	HOCOMOCO	MLXPL_f1	MLXPL_HUMAN	caGcataattgtcctgaga	0.525306	0.660446	5.41666	6.81014	0	1	strong
rs518785	chr1	111359797	111359805	9	-	G	A	111359802	4	FOXP2	HOCOMOCO	FOXP2_si	FOXP2_HUMAN	cttcaGcat	0.643535	0.844171	5.3377	7.00184	0.0274411	0.968055	strong
rs518785	chr1	111359798	111359811	14	+	G	A	111359802	5	BACH1	HOCOMOCO	BACH1_si	BACH1_HUMAN	ttcaGcataattgt	0.61263	0.50977	7.69829	6.40576	1	0	strong
rs518785	chr1	111359791	111359805	15	-	G	A	111359802	4	PBX1	HOCOMOCO	PBX1_do	PBX1_HUMAN	ctcaaccttcaGcat	0.685538	0.720969	5.69798	5.99247	0.0705088	0.607557	weak
rs518785	chr1	111359796	111359803	8	-	G	A	111359802	2	CDX1	HOCOMOCO	CDX1_f1	CDX1_HUMAN	ccttcaGc	0.649182	0.849006	3.35964	4.39376	0	0.870968	strong
rs518785	chr1	111359795	111359819	25	-	G	A	111359802	18	T	HOCOMOCO	BRAC_si	BRAC_HUMAN	accttcaGcataattgtcctgagat	0.496414	0.548156	13.4681	14.8719	0.0384615	0.961538	strong
rs518785	chr1	111359800	111359808	9	-	G	A	111359802	7	BRCA1	HOCOMOCO	BRCA1_f1	BRCA1_HUMAN	caGcataat	0.729794	0.970478	4.8968	6.51175	0.0280316	0.971968	strong
rs518785	chr1	111359796	111359808	13	-	G	A	111359802	7	FOXO3	HOCOMOCO	FOXO3_si	FOXO3_HUMAN	ccttcaGcataat	0.572953	0.741924	5.19606	6.72845	0.0372258	0.962774	strong
rs518785	chr1	111359799	111359807	9	-	G	A	111359802	6	SRY	HOCOMOCO	SRY_f1	SRY_HUMAN	tcaGcataa	0.593637	0.799989	3.72507	5.01993	0	0.909781	strong
rs518785	chr1	111359795	111359811	17	-	G	A	111359802	10	ZBTB4	HOCOMOCO	ZBTB4_si	ZBTB4_HUMAN	accttcaGcataattgt	0.60781	0.563615	9.64577	8.9444	0.742311	0	strong
rs518785	chr1	111359795	111359805	11	-	G	A	111359802	4	FOXF1	HOCOMOCO	FOXF1_f1	FOXF1_HUMAN	accttcaGcat	0.539904	0.69407	4.52658	5.81911	0	1	strong
rs518785	chr1	111359795	111359803	9	+	G	A	111359802	8	TFAP2C	HOCOMOCO	AP2C_f1	AP2C_HUMAN	accttcaGc	0.736028	0.550067	6.95901	5.20078	0.978383	0.0198263	strong
rs518785	chr1	111359792	111359805	14	+	G	A	111359802	11	HSF2	HOCOMOCO	HSF2_si	HSF2_HUMAN	tcaaccttcaGcat	0.685131	0.71154	4.26879	4.43334	0.174564	0.582009	weak
rs518785	chr1	111359785	111359805	21	-	G	A	111359802	4	MAFA	HOCOMOCO	MAFA_f1	MAFA_HUMAN	ctgtttctcaaccttcaGcat	0.81182	0.622745	6.88374	5.2805	0.984199	0	strong
rs518785	chr1	111359792	111359804	13	-	G	A	111359802	3	RXRG	HOCOMOCO	RXRG_f1	RXRG_HUMAN	tcaaccttcaGca	0.583279	0.660929	9.58952	10.8661	0.0143628	0.902123	strong
rs518785	chr1	111359793	111359807	15	-	G	A	111359802	6	FOXC1	HOCOMOCO	FOXC1_f1	FOXC1_HUMAN	caaccttcaGcataa	0.574549	0.690384	7.25307	8.71535	0	0.961538	strong
rs518785	chr1	111359789	111359805	17	-	G	A	111359802	4	KLF15	HOCOMOCO	KLF15_f1	KLF15_HUMAN	ttctcaaccttcaGcat	0.704564	0.730969	5.39953	5.60189	0	0.432692	weak
rs518785	chr1	111359800	111359812	13	+	G	A	111359802	3	LHX3	HOCOMOCO	LHX3_f1	LHX3_HUMAN	caGcataattgtc	0.688146	0.738233	9.2762	9.95137	0.101992	0.794844	weak
rs518785	chr1	111359798	111359816	19	-	G	A	111359802	15	NR1I2	HOCOMOCO	NR1I2_f2	NR1I2_HUMAN	ttcaGcataattgtcctga	0.650426	0.68825	6.4596	6.83524	0.0714286	0.625	weak
rs518785	chr1	111359794	111359803	10	-	G	A	111359802	2	GABPB1+GABPB2	HOCOMOCO	GABP1+GABP2_f1	GABP1+GABP2_HUMAN	aaccttcaGc	0.769702	0.680484	6.73787	5.95686	0.747508	0	strong
rs518785	chr1	111359794	111359808	15	+	G	A	111359802	9	CDC5L	HOCOMOCO	CDC5L_si	CDC5L_HUMAN	aaccttcaGcataat	0.576742	0.683139	3.83292	4.54002	0	0.8	strong
rs1270853	chr1	111991843	111991853	11	-	C	A	111991845	9	EGR4	HOCOMOCO	EGR4_f1	EGR4_HUMAN	tcCgctccggc	0.729904	0.626873	5.99126	5.14554	0.916156	0	strong
rs1270853	chr1	111991842	111991863	22	-	C	A	111991845	19	REST	HOCOMOCO	REST_f1	REST_HUMAN	ctcCgctccggcagcaaacccc	0.527108	0.592845	10.1928	11.4639	0.0203553	0.909241	strong
rs1270853	chr1	111991829	111991852	24	-	C	A	111991845	8	ZNF350	HOCOMOCO	ZN350_f1	ZN350_HUMAN	cgccggccggagactcCgctccgg	0.652258	0.628973	6.7005	6.4613	0.631206	0.177305	weak
rs1270853	chr1	111991837	111991848	12	-	C	A	111991845	4	NFE2L2	HOCOMOCO	NF2L2_si	NF2L2_HUMAN	ggagactcCgct	0.73664	0.804582	5.75895	6.29011	0.0401625	0.72148	weak
rs1270853	chr1	111991844	111991854	11	-	C	A	111991845	10	EGR1	HOCOMOCO	EGR1_f2	EGR1_HUMAN	cCgctccggca	0.722689	0.584684	8.22296	6.6527	0.955651	0.015488	strong
rs1270853	chr1	111991837	111991847	11	-	C	A	111991845	3	JUND	HOCOMOCO	JUND_f1	JUND_HUMAN	ggagactcCgc	0.686582	0.833112	7.93047	9.62298	0.0158162	0.970463	strong
rs1270853	chr1	111991835	111991848	14	+	C	A	111991845	11	NFE2	HOCOMOCO	NFE2_f2	NFE2_HUMAN	ccggagactcCgct	0.754052	0.819918	8.07773	8.78332	0.0566902	0.797583	strong
rs1270853	chr1	111991842	111991849	8	-	C	A	111991845	5	MAF	HOCOMOCO	MAF_f1	MAF_HUMAN	ctcCgctc	0.712229	0.887091	5.23489	6.52012	0	0.914099	strong
rs1270853	chr1	111991833	111991856	24	+	C	A	111991845	13	TBX3	HOCOMOCO	TBX3_f1	TBX3_HUMAN	ggccggagactcCgctccggcagc	0.552435	0.669362	6.10674	7.39928	0	1	strong
rs1270853	chr1	111991834	111991850	17	-	C	A	111991845	6	KLF15	HOCOMOCO	KLF15_f1	KLF15_HUMAN	gccggagactcCgctcc	0.698231	0.609038	5.35099	4.66745	0.778846	0	strong
rs1270853	chr1	111991840	111991856	17	-	C	A	111991845	12	ETV7	HOCOMOCO	ETV7_si	ETV7_HUMAN	gactcCgctccggcagc	0.584145	0.705679	6.21245	7.50498	0	1	strong
rs1270853	chr1	111991844	111991850	7	-	C	A	111991845	6	MYF6	HOCOMOCO	MYF6_f1	MYF6_HUMAN	cCgctcc	0.658807	0.829403	4.73928	5.96651	0	1	strong
rs1270853	chr1	111991841	111991851	11	-	C	A	111991845	7	SP1	HOCOMOCO	SP1_f1	SP1_HUMAN	actcCgctccg	0.740718	0.609548	7.80334	6.42148	0.929342	0.0239348	strong
rs1270853	chr1	111991839	111991862	24	-	C	A	111991845	18	SP4	HOCOMOCO	SP4_f1	SP4_HUMAN	agactcCgctccggcagcaaaccc	0.750232	0.676814	8.78057	7.92129	0.863388	0.0928962	strong
rs1270853	chr1	111991843	111991851	9	-	C	A	111991845	7	TCF12	HOCOMOCO	HTF4_f1	HTF4_HUMAN	tcCgctccg	0.61504	0.781805	7.3481	9.3405	0	1	strong
rs1270853	chr1	111991838	111991846	9	-	C	A	111991845	2	ATF3	HOCOMOCO	ATF3_f1	ATF3_HUMAN	gagactcCg	0.620898	0.882401	4.27001	6.0684	0.00601226	0.982466	strong
rs1270853	chr1	111991836	111991846	11	+	C	A	111991845	10	NFKB1	HOCOMOCO	NFKB1_f1	NFKB1_HUMAN	cggagactcCg	0.793608	0.642839	8.32828	6.74608	0.958857	0.0105041	strong
rs1270853	chr1	111991838	111991846	9	-	C	A	111991845	2	JUN	HOCOMOCO	JUN_f1	JUN_HUMAN	gagactcCg	0.697203	0.817355	6.95709	8.15603	0.0435118	0.903902	strong
rs1270853	chr1	111991845	111991853	9	-	C	A	111991845	9	ELK1	HOCOMOCO	ELK1_f1	ELK1_HUMAN	Cgctccggc	0.78502	0.809997	5.80538	5.99008	0.133515	0.580126	weak
rs1270853	chr1	111991833	111991845	13	+	C	A	111991845	13	ETV5	HOCOMOCO	ETV5_f1	ETV5_HUMAN	ggccggagactcC	0.769344	0.730958	4.64412	4.4124	0.490157	0.00984252	weak
rs1270853	chr1	111991836	111991855	20	-	C	A	111991845	11	SP3	HOCOMOCO	SP3_f1	SP3_HUMAN	cggagactcCgctccggcag	0.72018	0.604271	7.03764	5.90497	0.890211	0.0310241	strong
rs1270853	chr1	111991844	111991854	11	-	C	A	111991845	10	ELF5	HOCOMOCO	ELF5_f1	ELF5_HUMAN	cCgctccggca	0.751195	0.814544	5.99162	6.4969	0.025641	0.717949	weak
rs1270853	chr1	111991836	111991847	12	-	C	A	111991845	3	RELB	HOCOMOCO	RELB_si	RELB_HUMAN	cggagactcCgc	0.739196	0.58606	5.3784	4.26418	0.894273	0	strong
rs1270853	chr1	111991843	111991851	9	-	C	A	111991845	7	MYOD1	HOCOMOCO	MYOD1_f1	MYOD1_HUMAN	tcCgctccg	0.562038	0.7619	4.69349	6.36249	0	0.972006	strong
rs1270853	chr1	111991842	111991850	9	+	C	A	111991845	4	NR2F1	HOCOMOCO	COT1_si	COT1_HUMAN	ctcCgctcc	0.581985	0.701651	4.74117	5.71603	0	0.803693	strong
rs1270853	chr1	111991829	111991845	17	-	C	A	111991845	1	PURA	HOCOMOCO	PURA_f1	PURA_HUMAN	cgccggccggagactcC	0.711057	0.665983	4.13199	3.87006	0.664141	0.0883838	weak
rs1270853	chr1	111991837	111991848	12	-	C	A	111991845	4	FOS	HOCOMOCO	FOS_si	FOS_HUMAN	ggagactcCgct	0.639615	0.812125	4.51698	5.73526	0.00627129	0.873788	strong
rs1270853	chr1	111991843	111991853	11	-	C	A	111991845	9	ERG	HOCOMOCO	ERG_f1	ERG_HUMAN	tcCgctccggc	0.747409	0.834933	8.6454	9.6578	0	0.800246	strong
rs1270853	chr1	111991837	111991846	10	+	C	A	111991845	9	FOSB	HOCOMOCO	FOSB_f1	FOSB_HUMAN	ggagactcCg	0.580326	0.755614	4.57505	5.95694	0	0.95679	strong
rs1270853	chr1	111991836	111991847	12	-	C	A	111991845	3	REL	HOCOMOCO	REL_do	REL_HUMAN	cggagactcCgc	0.768676	0.584431	6.57695	5.00051	0.963997	0.0111196	strong
rs1270853	chr1	111991839	111991848	10	-	C	A	111991845	4	MAFK	HOCOMOCO	MAFK_si	MAFK_HUMAN	agactcCgct	0.774563	0.84411	9.43287	10.2798	0	0.819549	strong
rs1270853	chr1	111991844	111991850	7	+	C	A	111991845	2	RARG	HOCOMOCO	RARG_f1	RARG_HUMAN	cCgctcc	0.647755	0.751142	5.43449	6.30188	0	0.794007	strong
rs1270853	chr1	111991838	111991847	10	-	C	A	111991845	3	JUNB	HOCOMOCO	JUNB_f1	JUNB_HUMAN	gagactcCgc	0.63366	0.800364	6.01203	7.59367	0	0.965665	strong
rs1270853	chr1	111991842	111991861	20	-	C	A	111991845	17	RARG	HOCOMOCO	RARG_do	RARG_HUMAN	ctcCgctccggcagcaaacc	0.621052	0.723419	5.46871	6.37011	0	0.816143	strong
rs1270853	chr1	111991835	111991848	14	-	C	A	111991845	4	BACH1	HOCOMOCO	BACH1_si	BACH1_HUMAN	ccggagactcCgct	0.667806	0.737207	8.39163	9.26372	0	0.890411	strong
rs1270853	chr1	111991841	111991857	17	-	C	A	111991845	13	MAZ	HOCOMOCO	MAZ_f1	MAZ_HUMAN	actcCgctccggcagca	0.683579	0.642773	7.10163	6.6777	0.641851	0	weak
rs1270853	chr1	111991841	111991850	10	+	C	A	111991845	5	THRB	HOCOMOCO	THB_f1	THB_HUMAN	actcCgctcc	0.564962	0.759538	4.91376	6.60609	0	0.981609	strong
rs1270853	chr1	111991839	111991850	12	+	C	A	111991845	7	NR2F1	HOCOMOCO	COT1_f1	COT1_HUMAN	agactcCgctcc	0.599156	0.693382	4.75241	5.49981	0	0.725045	strong
rs1270853	chr1	111991842	111991849	8	-	C	A	111991845	5	NR1I3	HOCOMOCO	NR1I3_si	NR1I3_HUMAN	ctcCgctc	0.568876	0.787097	4.58522	6.34411	0	1	strong
rs1270853	chr1	111991843	111991852	10	-	C	A	111991845	8	KLF4	HOCOMOCO	KLF4_f2	KLF4_HUMAN	tcCgctccgg	0.767049	0.639758	7.62682	6.36116	0.905317	0.0199485	strong
rs1270853	chr1	111991840	111991856	17	-	C	A	111991845	12	FLI1	HOCOMOCO	FLI1_f1	FLI1_HUMAN	gactcCgctccggcagc	0.756095	0.774796	5.26713	5.3974	0.161137	0.56872	weak
rs1270853	chr1	111991841	111991848	8	-	C	A	111991845	4	PAX5	HOCOMOCO	PAX5_si	PAX5_HUMAN	actcCgct	0.788746	0.966064	7.13262	8.73611	0.0414405	0.958559	strong
rs1270853	chr1	111991840	111991850	11	-	C	A	111991845	6	GFI1B	HOCOMOCO	GFI1B_f1	GFI1B_HUMAN	gactcCgctcc	0.631136	0.753683	6.40204	7.64512	0.0287879	0.916667	strong
rs1270853	chr1	111991833	111991857	25	-	C	A	111991845	13	TBX2	HOCOMOCO	TBX2_f1	TBX2_HUMAN	ggccggagactcCgctccggcagca	0.577142	0.661054	5.58168	6.39322	0	0.868421	strong
rs1270853	chr1	111991836	111991846	11	-	C	A	111991845	2	RELA	HOCOMOCO	TF65_f2	TF65_HUMAN	cggagactcCg	0.836112	0.693995	9.54096	7.91925	0.962605	0.0260355	strong
rs1270853	chr1	111991836	111991847	12	+	C	A	111991845	10	HIVEP1	HOCOMOCO	ZEP1_f1	ZEP1_HUMAN	cggagactcCgc	0.758459	0.609326	7.08697	5.69349	1	0	strong
rs1270853	chr1	111991843	111991855	13	-	C	A	111991845	11	WT1	HOCOMOCO	WT1_f1	WT1_HUMAN	tcCgctccggcag	0.731129	0.679959	6.85255	6.37295	0.705556	0.0277778	weak
rs1270853	chr1	111991842	111991852	11	+	C	A	111991845	4	TCF3	HOCOMOCO	TFE2_f2	TFE2_HUMAN	ctcCgctccgg	0.546076	0.752743	5.10178	7.03259	0	1	strong
rs1270853	chr1	111991841	111991853	13	+	C	A	111991845	5	MYOG	HOCOMOCO	MYOG_f1	MYOG_HUMAN	actcCgctccggc	0.622252	0.782175	6.6768	8.39278	0	1	strong
rs1270853	chr1	111991842	111991854	13	-	C	A	111991845	10	NR2C1	HOCOMOCO	NR2C1_si	NR2C1_HUMAN	ctcCgctccggca	0.538814	0.702906	5.28077	6.88899	0	1	strong
rs1270853	chr1	111991836	111991849	14	-	C	A	111991845	5	NR1H4	HOCOMOCO	NR1H4_f1	NR1H4_HUMAN	cggagactcCgctc	0.606948	0.711009	6.49671	7.61057	0.0232558	0.895349	strong
rs1270853	chr1	111991835	111991845	11	+	C	A	111991845	11	NFKB2	HOCOMOCO	NFKB2_f1	NFKB2_HUMAN	ccggagactcC	0.771235	0.740432	4.75295	4.56312	0.609756	0.195122	weak
rs1270853	chr1	111991843	111991853	11	-	C	A	111991845	9	KLF1	HOCOMOCO	KLF1_f1	KLF1_HUMAN	tcCgctccggc	0.723934	0.613312	6.76583	5.73197	0.910891	0	strong
rs1270853	chr1	111991841	111991850	10	-	C	A	111991845	6	RXRB	HOCOMOCO	RXRB_f1	RXRB_HUMAN	actcCgctcc	0.56221	0.718915	4.07094	5.20563	0.0428571	0.914286	strong
rs1270853	chr1	111991845	111991853	9	-	C	A	111991845	9	ETS1	HOCOMOCO	ETS1_si	ETS1_HUMAN	Cgctccggc	0.825382	0.856797	6.54945	6.79873	0.0446888	0.590537	weak
rs1270853	chr1	111991841	111991854	14	-	C	A	111991845	10	E2F1	HOCOMOCO	E2F1_f2	E2F1_HUMAN	actcCgctccggca	0.715921	0.623571	5.63699	4.90985	0.774131	0.0143973	strong
rs1270853	chr1	111991831	111991848	18	-	C	A	111991845	4	AIRE	HOCOMOCO	AIRE_f2	AIRE_HUMAN	ccggccggagactcCgct	0.790483	0.644901	5.59957	4.56831	0.886364	0.0681818	strong
rs1270853	chr1	111991836	111991851	16	+	C	A	111991845	10	VDR	HOCOMOCO	VDR_f2	VDR_HUMAN	cggagactcCgctccg	0.625583	0.662799	5.27395	5.5877	0.0374355	0.518011	weak
rs1270853	chr1	111991842	111991854	13	-	C	A	111991845	10	SREBF2	HOCOMOCO	SRBP2_f1	SRBP2_HUMAN	ctcCgctccggca	0.775258	0.605243	4.92458	3.84461	0.87214	0.0244818	strong
rs1270853	chr1	111991836	111991857	22	-	C	A	111991845	13	ZBTB7B	HOCOMOCO	ZBT7B_si	ZBT7B_HUMAN	cggagactcCgctccggcagca	0.658207	0.611894	7.65401	7.11545	0.744318	0	strong
rs1270853	chr1	111991843	111991854	12	-	C	A	111991845	10	ELK3	HOCOMOCO	ELK3_f1	ELK3_HUMAN	tcCgctccggca	0.718085	0.810421	5.30473	5.98684	0	0.830189	strong
rs1270853	chr1	111991838	111991856	19	-	C	A	111991845	12	SP1	HOCOMOCO	SP1_f2	SP1_HUMAN	gagactcCgctccggcagc	0.73208	0.60384	8.20811	6.77028	0.939936	0.033012	strong
rs1270853	chr1	111991836	111991848	13	+	C	A	111991845	10	NFATC1	HOCOMOCO	NFAC1_do	NFAC1_HUMAN	cggagactcCgct	0.719351	0.642939	9.83523	8.79051	0.845299	0.0239192	strong
rs1270853	chr1	111991840	111991848	9	-	C	A	111991845	4	MAFB	HOCOMOCO	MAFB_f1	MAFB_HUMAN	gactcCgct	0.662584	0.923187	4.29042	5.9779	0	0.982387	strong
rs1270853	chr1	111991843	111991858	16	-	C	A	111991845	14	HINFP	HOCOMOCO	HINFP_f1	HINFP_HUMAN	tcCgctccggcagcaa	0.602514	0.74347	6.9807	8.61381	0	0.976938	strong
rs1270853	chr1	111991842	111991856	15	-	C	A	111991845	12	ZNF148	HOCOMOCO	ZN148_si	ZN148_HUMAN	ctcCgctccggcagc	0.747149	0.679101	8.37472	7.61197	0.772563	0.0180505	strong
rs1270853	chr1	111991838	111991846	9	-	C	A	111991845	2	SMARCC1	HOCOMOCO	SMRC1_f1	SMRC1_HUMAN	gagactcCg	0.724222	0.850321	6.66597	7.82662	0.0486778	0.893872	strong
rs1270853	chr1	111991844	111991855	12	+	C	A	111991845	2	HLTF	HOCOMOCO	HLTF_f1	HLTF_HUMAN	cCgctccggcag	0.639379	0.730866	3.50425	4.00567	0	0.677778	weak
rs1270853	chr1	111991832	111991848	17	-	C	A	111991845	4	RARA	HOCOMOCO	RARA_f2	RARA_HUMAN	cggccggagactcCgct	0.654601	0.771452	5.37807	6.33809	0.0822274	0.863717	strong
rs1270853	chr1	111991836	111991849	14	-	C	A	111991845	5	FOSL1	HOCOMOCO	FOSL1_f2	FOSL1_HUMAN	cggagactcCgctc	0.660014	0.826225	5.19298	6.50072	0.043038	0.934177	strong
rs1270853	chr1	111991844	111991854	11	-	C	A	111991845	10	ELK4	HOCOMOCO	ELK4_f1	ELK4_HUMAN	cCgctccggca	0.756357	0.805854	8.07663	8.60517	0	0.66812	weak
rs1270853	chr1	111991837	111991846	10	-	C	A	111991845	2	BATF	HOCOMOCO	BATF_si	BATF_HUMAN	ggagactcCg	0.679707	0.816765	7.52211	9.03889	0.0103556	0.94048	strong
rs1270853	chr1	111991844	111991853	10	-	C	A	111991845	9	ELF1	HOCOMOCO	ELF1_f1	ELF1_HUMAN	cCgctccggc	0.739438	0.761831	6.73872	6.94279	0.0627675	0.566334	weak
rs1270853	chr1	111991842	111991850	9	-	C	A	111991845	6	MZF1	HOCOMOCO	MZF1_f1	MZF1_HUMAN	ctcCgctcc	0.799246	0.608633	7.85589	5.98233	1	0	strong
rs1270853	chr1	111991836	111991847	12	-	C	A	111991845	3	NRF1	HOCOMOCO	NRF1_f1	NRF1_HUMAN	cggagactcCgc	0.659882	0.561068	6.2792	5.33893	0.848096	0.0356998	strong
rs1270853	chr1	111991843	111991852	10	-	C	A	111991845	8	FEV	HOCOMOCO	FEV_f1	FEV_HUMAN	tcCgctccgg	0.614205	0.787397	5.31405	6.81249	0	1	strong
rs1270853	chr1	111991843	111991855	13	-	C	A	111991845	11	GABPA	HOCOMOCO	GABPA_f1	GABPA_HUMAN	tcCgctccggcag	0.684736	0.725769	8.50129	9.01074	0.038685	0.708928	weak
rs1270853	chr1	111991838	111991848	11	-	C	A	111991845	4	FOSL2	HOCOMOCO	FOSL2_f1	FOSL2_HUMAN	gagactcCgct	0.687396	0.831359	8.80867	10.6535	0.0107758	0.987391	strong
rs1270853	chr1	111991842	111991849	8	-	C	A	111991845	5	NR1I2	HOCOMOCO	NR1I2_si	NR1I2_HUMAN	ctcCgctc	0.563338	0.767707	4.56366	6.21927	0	0.978923	strong
rs1270853	chr1	111991837	111991856	20	+	C	A	111991845	9	NHLH1	HOCOMOCO	HEN1_si	HEN1_HUMAN	ggagactcCgctccggcagc	0.702641	0.802618	11.0274	12.5965	0.0157877	0.968425	strong
rs1270853	chr1	111991842	111991852	11	+	C	A	111991845	4	TFAP4	HOCOMOCO	TFAP4_si	TFAP4_HUMAN	ctcCgctccgg	0.693398	0.840133	7.20826	8.73366	0	1	strong
rs1270853	chr1	111991841	111991850	10	-	C	A	111991845	6	E2F2	HOCOMOCO	E2F2_f1	E2F2_HUMAN	actcCgctcc	0.793102	0.642812	5.89851	4.78076	0.962121	0	strong
rs1270853	chr1	111991829	111991849	21	-	C	A	111991845	5	MAFA	HOCOMOCO	MAFA_f1	MAFA_HUMAN	cgccggccggagactcCgctc	0.685419	0.829111	5.81194	7.03036	0	0.907449	strong
rs12083507	chr1	112050940	112050955	16	-	G	A	112050944	12	HINFP	HOCOMOCO	HINFP_f1	HINFP_HUMAN	tagcGtcagcttcaag	0.674397	0.545833	7.81353	6.32399	0.952306	0	strong
rs12083507	chr1	112050940	112050951	12	-	G	A	112050944	8	TAL1	HOCOMOCO	TAL1_f1	TAL1_HUMAN	tagcGtcagctt	0.650267	0.77626	9.39527	11.2157	0	1	strong
rs12083507	chr1	112050936	112050951	16	-	G	A	112050944	8	SPZ1	HOCOMOCO	SPZ1_f1	SPZ1_HUMAN	acggtagcGtcagctt	0.654744	0.717363	3.94897	4.32665	0	0.545455	weak
rs12083507	chr1	112050939	112050950	12	-	G	A	112050944	7	HLTF	HOCOMOCO	HLTF_f1	HLTF_HUMAN	gtagcGtcagct	0.696095	0.766387	3.8151	4.20035	0.0888889	0.711111	weak
rs12083507	chr1	112050926	112050950	25	-	G	A	112050944	7	TAL1	HOCOMOCO	TAL1_f2	TAL1_HUMAN	gagacttagcacggtagcGtcagct	0.606707	0.730529	8.70012	10.4757	0	1	strong
rs12083507	chr1	112050939	112050947	9	+	G	A	112050944	6	AHR	HOCOMOCO	AHR_si	AHR_HUMAN	gtagcGtca	0.778509	0.597897	7.07657	5.43482	0.970235	0.0223504	strong
rs12083507	chr1	112050940	112050949	10	+	G	A	112050944	5	BATF	HOCOMOCO	BATF_si	BATF_HUMAN	tagcGtcagc	0.708447	0.568089	7.84017	6.28686	0.937361	0	strong
rs12083507	chr1	112050943	112050955	13	+	G	A	112050944	2	MEIS1	HOCOMOCO	MEIS1_f2	MEIS1_HUMAN	cGtcagcttcaag	0.704118	0.565317	7.97398	6.40208	0.97541	0.0245902	strong
rs12083507	chr1	112050939	112050948	10	+	G	A	112050944	6	FOSB	HOCOMOCO	FOSB_f1	FOSB_HUMAN	gtagcGtcag	0.692547	0.625203	5.45974	4.92883	0.759259	0.0493827	strong
rs12083507	chr1	112050942	112050954	13	+	G	A	112050944	3	MEIS2	HOCOMOCO	MEIS2_do	MEIS2_HUMAN	gcGtcagcttcaa	0.667763	0.525748	9.2777	7.30457	1	0	strong
rs12083507	chr1	112050942	112050956	15	+	G	A	112050944	3	ESR2	HOCOMOCO	ESR2_do	ESR2_HUMAN	gcGtcagcttcaagt	0.73756	0.594058	7.57213	6.09888	0.939161	0.0175847	strong
rs12083507	chr1	112050938	112050948	11	-	G	A	112050944	5	DBP	HOCOMOCO	DBP_si	DBP_HUMAN	ggtagcGtcag	0.673501	0.743379	4.50908	4.97692	0.130769	0.751282	weak
rs12083507	chr1	112050943	112050949	7	-	G	A	112050944	6	MYF6	HOCOMOCO	MYF6_f1	MYF6_HUMAN	cGtcagc	0.612627	0.783224	4.40708	5.63431	0	1	strong
rs12083507	chr1	112050943	112050949	7	-	G	A	112050944	6	NFE2L1	HOCOMOCO	NF2L1_f1	NF2L1_HUMAN	cGtcagc	0.883505	0.816704	5.22291	4.828	0.709993	0.215972	weak
rs12083507	chr1	112050944	112050951	8	-	G	A	112050944	8	MAF	HOCOMOCO	MAF_f1	MAF_HUMAN	Gtcagctt	0.912968	0.884345	6.71032	6.49994	0.618114	0.12605	weak
rs12083507	chr1	112050941	112050952	12	-	G	A	112050944	9	TEAD4	HOCOMOCO	TEAD4_f1	TEAD4_HUMAN	agcGtcagcttc	0.523164	0.678741	4.81993	6.25328	0	1	strong
rs12083507	chr1	112050939	112050948	10	+	G	A	112050944	6	THRA	HOCOMOCO	THA_f1	THA_HUMAN	gtagcGtcag	0.754167	0.585132	6.44579	5.00107	0.932229	0	strong
rs12083507	chr1	112050943	112050960	18	-	G	A	112050944	17	SOX17	HOCOMOCO	SOX17_f2	SOX17_HUMAN	cGtcagcttcaagtgtct	0.691255	0.741273	10.5081	11.2684	0.0508171	0.793103	strong
rs12083507	chr1	112050942	112050950	9	-	G	A	112050944	7	TCF12	HOCOMOCO	HTF4_f1	HTF4_HUMAN	gcGtcagct	0.623019	0.789784	7.44342	9.43582	0	1	strong
rs12083507	chr1	112050938	112050946	9	-	G	A	112050944	3	POU2F1	HOCOMOCO	PO2F1_f1	PO2F1_HUMAN	ggtagcGtc	0.556313	0.695322	3.92514	4.90594	0.0304622	0.859769	strong
rs12083507	chr1	112050939	112050948	10	+	G	A	112050944	6	JUNB	HOCOMOCO	JUNB_f1	JUNB_HUMAN	gtagcGtcag	0.738515	0.626971	7.00687	5.94856	0.839056	0	strong
rs12083507	chr1	112050940	112050950	11	+	G	A	112050944	5	CREM	HOCOMOCO	CREM_f1	CREM_HUMAN	tagcGtcagct	0.82289	0.704169	8.0143	6.85805	0.901639	0	strong
rs12083507	chr1	112050938	112050951	14	-	G	A	112050944	8	NFE2	HOCOMOCO	NFE2_f2	NFE2_HUMAN	ggtagcGtcagctt	0.66836	0.601791	7.15976	6.44665	0.773794	0.0214074	strong
rs12083507	chr1	112050942	112050959	18	+	G	A	112050944	3	ESR1	HOCOMOCO	ESR1_do	ESR1_HUMAN	gcGtcagcttcaagtgtc	0.689139	0.532208	6.95304	5.36969	0.959296	0.0176767	strong
rs12083507	chr1	112050943	112050956	14	+	G	A	112050944	2	HOXA9	HOCOMOCO	HXA9_f1	HXA9_HUMAN	cGtcagcttcaagt	0.692508	0.568334	8.12742	6.67009	0.966418	0.0335821	strong
rs12083507	chr1	112050936	112050955	20	+	G	A	112050944	9	NHLH1	HOCOMOCO	HEN1_si	HEN1_HUMAN	acggtagcGtcagcttcaag	0.645593	0.74557	10.1321	11.7012	0.0157877	0.968425	strong
rs12083507	chr1	112050941	112050949	9	-	G	A	112050944	6	E4F1	HOCOMOCO	E4F1_f1	E4F1_HUMAN	agcGtcagc	0.788091	0.611138	5.99969	4.65256	1	0	strong
rs12083507	chr1	112050940	112050948	9	-	G	A	112050944	5	CREB1	HOCOMOCO	CREB1_f1	CREB1_HUMAN	tagcGtcag	0.942813	0.824976	8.86409	7.75622	0.881082	0.0519011	strong
rs12083507	chr1	112050942	112050950	9	-	G	A	112050944	7	MAFB	HOCOMOCO	MAFB_f1	MAFB_HUMAN	gcGtcagct	0.968914	0.921888	6.27399	5.96949	0.670367	0.123475	weak
rs12083507	chr1	112050941	112050948	8	+	G	A	112050944	4	KLF6	HOCOMOCO	KLF6_si	KLF6_HUMAN	agcGtcag	0.754048	0.514283	4.50778	3.07444	1	0	strong
rs12083507	chr1	112050933	112050945	13	+	G	A	112050944	12	GABPA	HOCOMOCO	GABPA_f1	GABPA_HUMAN	agcacggtagcGt	0.735612	0.717977	9.13295	8.914	0.620521	0.144791	weak
rs12083507	chr1	112050944	112050950	7	-	G	A	112050944	7	PAX2	HOCOMOCO	PAX2_si	PAX2_HUMAN	Gtcagct	0.832525	0.743672	5.20839	4.65251	0.760925	0.103032	weak
rs12083507	chr1	112050940	112050950	11	-	G	A	112050944	7	TCF3	HOCOMOCO	TFE2_f2	TFE2_HUMAN	tagcGtcagct	0.658193	0.769003	6.14925	7.1845	0.115642	0.874528	strong
rs12083507	chr1	112050924	112050947	24	+	G	A	112050944	21	ZNF350	HOCOMOCO	ZN350_f1	ZN350_HUMAN	cggagacttagcacggtagcGtca	0.639076	0.621032	6.56509	6.37973	0.567376	0.0496454	weak
rs12083507	chr1	112050931	112050945	15	+	G	A	112050944	14	NFIA+NFIB+NFIC+NFIX	HOCOMOCO	NFIA+NFIB+NFIC+NFIX_f2	NFIA+NFIB+NFIC+NFIX_HUMAN	ttagcacggtagcGt	0.60991	0.69016	4.73499	5.358	0.0703121	0.77905	strong
rs12083507	chr1	112050939	112050952	14	-	G	A	112050944	9	POU3F1	HOCOMOCO	PO3F1_f1	PO3F1_HUMAN	gtagcGtcagcttc	0.654925	0.781128	4.42326	5.27562	0.0151515	0.863636	strong
rs12083507	chr1	112050931	112050945	15	+	G	A	112050944	14	ZBTB4	HOCOMOCO	ZBTB4!METH_f1	ZBTB4!METH_HUMAN	ttagcacggtagcGt	0.724034	0.619868	6.97937	5.97526	0.887573	0.08667	strong
rs12083507	chr1	112050942	112050948	7	+	G	A	112050944	3	ESR2	HOCOMOCO	ESR2_si	ESR2_HUMAN	gcGtcag	0.813819	0.624925	6.47373	4.97112	0.9434	0.00367181	strong
rs12083507	chr1	112050934	112050955	22	-	G	A	112050944	12	RREB1	HOCOMOCO	RREB1_si	RREB1_HUMAN	gcacggtagcGtcagcttcaag	0.511392	0.62071	6.23655	7.56971	0	0.93559	strong
rs12083507	chr1	112050943	112050958	16	+	G	A	112050944	2	TGIF1	HOCOMOCO	TGIF1_f1	TGIF1_HUMAN	cGtcagcttcaagtgt	0.690931	0.558643	3.83073	3.09728	0.847458	0.0762712	strong
rs12083507	chr1	112050925	112050946	22	+	G	A	112050944	20	REST	HOCOMOCO	REST_f1	REST_HUMAN	ggagacttagcacggtagcGtc	0.59441	0.543516	11.4942	10.5101	0.865451	0.062219	strong
rs12083507	chr1	112050940	112050958	19	-	G	A	112050944	15	CTCF	HOCOMOCO	CTCF_f2	CTCF_HUMAN	tagcGtcagcttcaagtgt	0.651285	0.582317	7.9742	7.12978	0.823833	0.0582087	strong
rs12083507	chr1	112050931	112050951	21	-	G	A	112050944	8	MAFA	HOCOMOCO	MAFA_f1	MAFA_HUMAN	ttagcacggtagcGtcagctt	0.799291	0.779999	6.7775	6.61392	0.593679	0.119639	weak
rs12083507	chr1	112050935	112050946	12	-	G	A	112050944	3	RFX1	HOCOMOCO	RFX1_f1	RFX1_HUMAN	cacggtagcGtc	0.548868	0.698673	4.61392	5.87323	0	0.922156	strong
rs12083507	chr1	112050943	112050954	12	-	G	A	112050944	11	NKX2-2	HOCOMOCO	NKX22_si	NKX22_HUMAN	cGtcagcttcaa	0.626323	0.715141	6.16221	7.03606	0	0.838645	strong
rs12083507	chr1	112050938	112050948	11	+	G	A	112050944	7	FOSL2	HOCOMOCO	FOSL2_f1	FOSL2_HUMAN	ggtagcGtcag	0.726628	0.611407	9.3114	7.8349	0.941289	0.0587113	strong
rs12083507	chr1	112050938	112050947	10	+	G	A	112050944	7	MAFK	HOCOMOCO	MAFK_si	MAFK_HUMAN	ggtagcGtca	0.673332	0.606842	8.20004	7.3903	0.804511	0	strong
rs12083507	chr1	112050929	112050953	25	-	G	A	112050944	10	T	HOCOMOCO	BRAC_si	BRAC_HUMAN	acttagcacggtagcGtcagcttca	0.587996	0.525072	15.9528	14.2456	1	0	strong
rs12083507	chr1	112050940	112050951	12	-	G	A	112050944	8	NEUROD1	HOCOMOCO	NDF1_f1	NDF1_HUMAN	tagcGtcagctt	0.622531	0.786277	5.3912	6.80926	0.0363636	0.963636	strong
rs12083507	chr1	112050940	112050949	10	+	G	A	112050944	5	RXRB	HOCOMOCO	RXRB_f1	RXRB_HUMAN	tagcGtcagc	0.705703	0.580692	5.10997	4.20477	0.845238	0	strong
rs12083507	chr1	112050942	112050952	11	+	G	A	112050944	3	SMAD2	HOCOMOCO	SMAD2_si	SMAD2_HUMAN	gcGtcagcttc	0.808352	0.698961	5.64313	4.87946	0.776224	0	strong
rs12083507	chr1	112050939	112050948	10	-	G	A	112050944	5	ATF1	HOCOMOCO	ATF1_si	ATF1_HUMAN	gtagcGtcag	0.877096	0.730892	9.35601	7.79644	0.969466	0	strong
rs12083507	chr1	112050940	112050948	9	-	G	A	112050944	5	ATF2+ATF4	HOCOMOCO	ATF2+ATF4_f1	ATF2+ATF4_HUMAN	tagcGtcag	0.896954	0.833999	8.27841	7.69737	0.771034	0.13931	weak
rs12083507	chr1	112050932	112050948	17	+	G	A	112050944	13	MTF1	HOCOMOCO	MTF1_f1	MTF1_HUMAN	tagcacggtagcGtcag	0.544396	0.680915	7.01392	8.77281	0	1	strong
rs12083507	chr1	112050942	112050951	10	+	G	A	112050944	3	SMAD3	HOCOMOCO	SMAD3_f1	SMAD3_HUMAN	gcGtcagctt	0.775388	0.624136	5.37711	4.32821	0.868465	0.0134907	strong
rs12083507	chr1	112050940	112050948	9	+	G	A	112050944	5	SMARCC1	HOCOMOCO	SMRC1_f1	SMRC1_HUMAN	tagcGtcag	0.710884	0.594437	6.5432	5.47139	0.871511	0.128489	strong
rs12083507	chr1	112050942	112050952	11	+	G	A	112050944	3	VSX2	HOCOMOCO	VSX2_si	VSX2_HUMAN	gcGtcagcttc	0.50915	0.655191	5.84638	7.52331	0	1	strong
rs12083507	chr1	112050939	112050949	11	+	G	A	112050944	6	JUND	HOCOMOCO	JUND_f1	JUND_HUMAN	gtagcGtcagc	0.701667	0.596768	8.10471	6.89305	0.897978	0.102022	strong
rs12083507	chr1	112050941	112050951	11	+	G	A	112050944	4	RARB	HOCOMOCO	RARB_f1	RARB_HUMAN	agcGtcagctt	0.719704	0.574189	6.79534	5.4214	0.950954	0	strong
rs12083507	chr1	112050940	112050948	9	+	G	A	112050944	5	JUN	HOCOMOCO	JUN_f1	JUN_HUMAN	tagcGtcag	0.757738	0.653693	7.56114	6.52292	0.86511	0.134332	strong
rs12083507	chr1	112050934	112050952	19	-	G	A	112050944	9	MLXIPL	HOCOMOCO	MLXPL_f1	MLXPL_HUMAN	gcacggtagcGtcagcttc	0.805604	0.766311	8.30693	7.90177	0.710843	0.0722892	weak
rs12083507	chr1	112050943	112050949	7	-	G	A	112050944	6	MAFG	HOCOMOCO	MAFG_si	MAFG_HUMAN	cGtcagc	0.904356	0.733579	7.21568	5.85309	0.937387	0.0626127	strong
rs12083507	chr1	112050934	112050948	15	-	G	A	112050944	5	ZNF423	HOCOMOCO	ZN423_f1	ZN423_HUMAN	gcacggtagcGtcag	0.592032	0.515639	12.9058	11.2405	1	0	strong
rs12083507	chr1	112050937	112050950	14	-	G	A	112050944	7	ZBTB18	HOCOMOCO	ZN238_f1	ZN238_HUMAN	cggtagcGtcagct	0.582999	0.707471	7.53249	9.14071	0	1	strong
rs12083507	chr1	112050944	112050958	15	-	G	A	112050944	15	ELF2	HOCOMOCO	ELF2_f1	ELF2_HUMAN	Gtcagcttcaagtgt	0.680313	0.692772	6.06691	6.17801	0.111111	0.555556	weak
rs12083507	chr1	112050929	112050950	22	+	G	A	112050944	16	ZNF143	HOCOMOCO	ZN143_si	ZN143_HUMAN	acttagcacggtagcGtcagct	0.623923	0.663901	7.64421	8.13401	0.0729931	0.743116	weak
rs12083507	chr1	112050938	112050951	14	+	G	A	112050944	7	BACH1	HOCOMOCO	BACH1_si	BACH1_HUMAN	ggtagcGtcagctt	0.666352	0.620945	8.37335	7.80277	0.753425	0	strong
rs12083507	chr1	112050942	112050954	13	-	G	A	112050944	11	MYOG	HOCOMOCO	MYOG_f1	MYOG_HUMAN	gcGtcagcttcaa	0.807768	0.831081	8.6674	8.91755	0.0357143	0.553571	weak
rs12083507	chr1	112050943	112050951	9	+	G	A	112050944	2	FOXP3	HOCOMOCO	FOXP3_f1	FOXP3_HUMAN	cGtcagctt	0.617348	0.75504	3.87299	4.73681	0	0.875	strong
rs12083507	chr1	112050942	112050951	10	-	G	A	112050944	8	HOXD9	HOCOMOCO	HXD9_f1	HXD9_HUMAN	gcGtcagctt	0.655344	0.852904	3.80704	4.9547	0	1	strong
rs544941	chr1	112312332	112312341	10	-	A	T	112312334	8	IRF7	HOCOMOCO	IRF7_f1	IRF7_HUMAN	agAttatttg	0.619994	0.771488	5.00538	6.22842	0.0512821	0.923077	strong
rs544941	chr1	112312330	112312338	9	+	A	T	112312334	5	GATA4	HOCOMOCO	GATA4_f1	GATA4_HUMAN	gaagAttat	0.813471	0.575306	6.00813	4.24909	0.981641	0	strong
rs544941	chr1	112312331	112312338	8	+	A	T	112312334	4	NR1I3	HOCOMOCO	NR1I3_si	NR1I3_HUMAN	aagAttat	0.790161	0.858026	6.36881	6.91581	0	0.61039	weak
rs544941	chr1	112312322	112312334	13	+	A	T	112312334	13	STAT5B	HOCOMOCO	STA5B_f1	STA5B_HUMAN	ttctacccgaagA	0.613816	0.674924	8.55581	9.40757	0.0153899	0.810192	strong
rs544941	chr1	112312331	112312339	9	+	A	T	112312334	4	FOXP2	HOCOMOCO	FOXP2_si	FOXP2_HUMAN	aagAttatt	0.557829	0.763738	4.62682	6.3347	0.00271832	0.968055	strong
rs544941	chr1	112312331	112312337	7	+	A	T	112312334	4	PRRX1	HOCOMOCO	PRRX1_f1	PRRX1_HUMAN	aagAtta	0.912403	0.864156	4.12819	3.9099	0.513514	0	weak
rs544941	chr1	112312325	112312339	15	+	A	T	112312334	10	HOXA7	HOCOMOCO	HXA7_f1	HXA7_HUMAN	tacccgaagAttatt	0.724445	0.603828	4.19517	3.49669	0.794118	0	strong
rs544941	chr1	112312323	112312339	17	+	A	T	112312334	12	ETV7	HOCOMOCO	ETV7_si	ETV7_HUMAN	tctacccgaagAttatt	0.618012	0.739547	6.57263	7.86517	0	1	strong
rs544941	chr1	112312327	112312337	11	+	A	T	112312334	8	GFI1B	HOCOMOCO	GFI1B_f1	GFI1B_HUMAN	cccgaagAtta	0.738018	0.564101	7.48622	5.72206	0.986364	0	strong
rs544941	chr1	112312329	112312343	15	+	A	T	112312334	6	FOXC1	HOCOMOCO	FOXC1_f1	FOXC1_HUMAN	cgaagAttatttggt	0.647432	0.758634	8.17314	9.57693	0.0384615	0.961538	strong
rs544941	chr1	112312331	112312341	11	-	A	T	112312334	8	TBP	HOCOMOCO	TBP_f1	TBP_HUMAN	aagAttatttg	0.696187	0.878577	3.82723	4.8299	0.0444965	0.862998	strong
rs544941	chr1	112312320	112312344	25	-	A	T	112312334	11	T	HOCOMOCO	BRAC_si	BRAC_HUMAN	atttctacccgaagAttatttggtc	0.473243	0.536167	12.8394	14.5466	0	1	strong
rs544941	chr1	112312328	112312337	10	+	A	T	112312334	7	GFI1	HOCOMOCO	GFI1_f1	GFI1_HUMAN	ccgaagAtta	0.884526	0.682302	8.46299	6.52815	1	0	strong
rs544941	chr1	112312329	112312343	15	+	A	T	112312334	6	FOXD1	HOCOMOCO	FOXD1_si	FOXD1_HUMAN	cgaagAttatttggt	0.650583	0.762551	5.69926	6.68012	0.0367418	0.889775	strong
rs544941	chr1	112312333	112312340	8	-	A	T	112312334	7	SOX13	HOCOMOCO	SOX13_f1	SOX13_HUMAN	gAttattt	0.917908	0.839312	4.30262	3.9342	0.785714	0.214286	weak
rs544941	chr1	112312334	112312341	8	+	A	T	112312334	1	HOXD4	HOCOMOCO	HXD4_f1	HXD4_HUMAN	Attatttg	0.844915	0.901168	5.01193	5.34562	0.0308219	0.660959	weak
rs544941	chr1	112312334	112312344	11	+	A	T	112312334	1	ZFHX3	HOCOMOCO	ZFHX3_f1	ZFHX3_HUMAN	Attatttggtc	0.702659	0.67962	5.82307	5.63214	0.594444	0.0611111	weak
rs544941	chr1	112312330	112312344	15	+	A	T	112312334	5	PBX2	HOCOMOCO	PBX2_f1	PBX2_HUMAN	gaagAttatttggtc	0.673261	0.706314	4.92516	5.16696	0.056962	0.56962	weak
rs544941	chr1	112312333	112312344	12	+	A	T	112312334	2	FOXI1	HOCOMOCO	FOXI1_f1	FOXI1_HUMAN	gAttatttggtc	0.725689	0.764478	10.5048	11.0663	0.133333	0.766667	weak
rs544941	chr1	112312331	112312343	13	+	A	T	112312334	4	FOXA3	HOCOMOCO	FOXA3_f1	FOXA3_HUMAN	aagAttatttggt	0.597842	0.807218	4.78823	6.46517	0	1	strong
rs544941	chr1	112312334	112312340	7	-	A	T	112312334	7	ARID3A	HOCOMOCO	ARI3A_f1	ARI3A_HUMAN	Attattt	0.749117	0.826017	7.83805	8.64266	0.170392	0.829608	weak
rs544941	chr1	112312326	112312335	10	+	A	T	112312334	9	ELF1	HOCOMOCO	ELF1_f1	ELF1_HUMAN	acccgaagAt	0.770865	0.79091	7.02512	7.2078	0.115549	0.566334	weak
rs544941	chr1	112312327	112312334	8	+	A	T	112312334	8	ETV4	HOCOMOCO	ETV4_f1	ETV4_HUMAN	cccgaagA	0.740322	0.771491	4.58364	4.77662	0.0371148	0.539916	weak
rs544941	chr1	112312331	112312338	8	+	A	T	112312334	4	GATA3	HOCOMOCO	GATA3_si	GATA3_HUMAN	aagAttat	0.858982	0.61317	6.62536	4.7294	1	0	strong
rs544941	chr1	112312329	112312335	7	+	A	T	112312334	6	NKX2-5	HOCOMOCO	NKX25_f1	NKX25_HUMAN	cgaagAt	0.583123	0.780599	4.35301	5.82717	0.0302153	0.956094	strong
rs544941	chr1	112312323	112312335	13	+	A	T	112312334	12	EHF	HOCOMOCO	EHF_si	EHF_HUMAN	tctacccgaagAt	0.633181	0.712566	7.7202	8.68813	0.00771263	0.822421	strong
rs544941	chr1	112312329	112312340	12	+	A	T	112312334	6	HOXA10	HOCOMOCO	HXA10_f1	HXA10_HUMAN	cgaagAttattt	0.749244	0.867294	5.79075	6.70313	0.0879121	0.912088	strong
rs544941	chr1	112312334	112312358	25	+	A	T	112312334	1	TAL1	HOCOMOCO	TAL1_f2	TAL1_HUMAN	Attatttggtctgtgggtctgcagt	0.688711	0.626104	9.87605	8.97828	0.852828	0.0245287	strong
rs544941	chr1	112312330	112312341	12	+	A	T	112312334	5	XBP1	HOCOMOCO	XBP1_f1	XBP1_HUMAN	gaagAttatttg	0.518538	0.663823	7.11443	9.10775	0	1	strong
rs544941	chr1	112312331	112312342	12	+	A	T	112312334	4	FOXA2	HOCOMOCO	FOXA2_f1	FOXA2_HUMAN	aagAttatttgg	0.522895	0.716876	5.11391	7.01103	0.00132561	0.992145	strong
rs544941	chr1	112312332	112312338	7	-	A	T	112312334	5	PRRX2	HOCOMOCO	PRRX2_f1	PRRX2_HUMAN	agAttat	0.826899	0.647357	7.17758	5.61913	0.966102	0.0169492	strong
rs544941	chr1	112312328	112312351	24	+	A	T	112312334	7	TBX3	HOCOMOCO	TBX3_f1	TBX3_HUMAN	ccgaagAttatttggtctgtgggt	0.659025	0.642267	7.28502	7.09976	0.538324	0	weak
rs544941	chr1	112312331	112312338	8	+	A	T	112312334	4	GATA2	HOCOMOCO	GATA2_si	GATA2_HUMAN	aagAttat	0.868939	0.603488	6.46287	4.48854	0.998639	0.00024079	strong
rs544941	chr1	112312330	112312338	9	+	A	T	112312334	5	PDX1	HOCOMOCO	PDX1_do	PDX1_HUMAN	gaagAttat	0.737212	0.558773	7.75876	5.88079	1	0	strong
rs544941	chr1	112312331	112312345	15	+	A	T	112312334	4	HOXC6	HOCOMOCO	HXC6_f1	HXC6_HUMAN	aagAttatttggtct	0.637555	0.551071	9.04704	7.81981	1	0	strong
rs544941	chr1	112312333	112312340	8	+	A	T	112312334	2	CDX1	HOCOMOCO	CDX1_f1	CDX1_HUMAN	gAttattt	0.618799	0.811222	3.2024	4.19823	0.0322581	0.870968	strong
rs544941	chr1	112312332	112312338	7	+	A	T	112312334	3	HMGA1	HOCOMOCO	HMGA1_f1	HMGA1_HUMAN	agAttat	0.891152	0.730026	4.9065	4.01937	0.847826	0.112128	strong
rs544941	chr1	112312323	112312339	17	+	A	T	112312334	12	FLI1	HOCOMOCO	FLI1_f1	FLI1_HUMAN	tctacccgaagAttatt	0.72424	0.74642	5.04522	5.19973	0.0853081	0.56872	weak
rs544941	chr1	112312329	112312341	13	+	A	T	112312334	6	PGR	HOCOMOCO	PRGR_do	PRGR_HUMAN	cgaagAttatttg	0.699105	0.602109	5.54081	4.77207	0.834061	0.0436681	strong
rs544941	chr1	112312332	112312341	10	+	A	T	112312334	3	FOXJ2	HOCOMOCO	FOXJ2_f1	FOXJ2_HUMAN	agAttatttg	0.670599	0.831028	6.79371	8.41898	0	0.976253	strong
rs544941	chr1	112312325	112312335	11	+	A	T	112312334	10	ELK4	HOCOMOCO	ELK4_f1	ELK4_HUMAN	tacccgaagAt	0.802885	0.847915	8.57347	9.05432	0.0602843	0.66812	weak
rs544941	chr1	112312334	112312347	14	-	A	T	112312334	14	NR2E3	HOCOMOCO	NR2E3_f1	NR2E3_HUMAN	Attatttggtctgt	0.580056	0.627761	5.78673	6.26263	0.0429833	0.733504	weak
rs544941	chr1	112312332	112312345	14	+	A	T	112312334	3	RFX3	HOCOMOCO	RFX3_f1	RFX3_HUMAN	agAttatttggtct	0.544583	0.67411	8.34438	10.3291	0	1	strong
rs544941	chr1	112312328	112312337	10	+	A	T	112312334	7	MYBL2	HOCOMOCO	MYBB_f1	MYBB_HUMAN	ccgaagAtta	0.783888	0.898618	3.39836	3.89575	0.105263	0.789474	weak
rs544941	chr1	112312327	112312337	11	+	A	T	112312334	8	NKX3-2	HOCOMOCO	NKX32_f1	NKX32_HUMAN	cccgaagAtta	0.536286	0.733779	4.4109	6.03526	0	1	strong
rs544941	chr1	112312332	112312343	12	-	A	T	112312334	10	IRF9	HOCOMOCO	IRF9_f1	IRF9_HUMAN	agAttatttggt	0.531235	0.646976	4.81288	5.86148	0	1	strong
rs544941	chr1	112312331	112312338	8	+	A	T	112312334	4	NR1I2	HOCOMOCO	NR1I2_si	NR1I2_HUMAN	aagAttat	0.771208	0.82738	6.24764	6.70269	0.105386	0.700234	weak
rs544941	chr1	112312331	112312343	13	+	A	T	112312334	4	FOXJ3	HOCOMOCO	FOXJ3_si	FOXJ3_HUMAN	aagAttatttggt	0.531382	0.663141	7.92217	9.8865	0.00107382	0.998926	strong
rs544941	chr1	112312331	112312340	10	+	A	T	112312334	4	HOXD9	HOCOMOCO	HXD9_f1	HXD9_HUMAN	aagAttattt	0.881234	0.969912	5.11928	5.63443	0.166667	0.833333	weak
rs544941	chr1	112312332	112312340	9	+	A	T	112312334	3	ZNF333	HOCOMOCO	ZN333_f1	ZN333_HUMAN	agAttattt	0.915028	0.713131	7.1201	5.54908	1	0	strong
rs544941	chr1	112312324	112312336	13	-	A	T	112312334	3	RORC	HOCOMOCO	RORG_f1	RORG_HUMAN	ctacccgaagAtt	0.565942	0.697254	5.2892	6.51643	0	1	strong
rs544941	chr1	112312332	112312340	9	+	A	T	112312334	3	FOXD3	HOCOMOCO	FOXD3_f1	FOXD3_HUMAN	agAttattt	0.732296	0.905736	7.93512	9.8145	0	1	strong
rs544941	chr1	112312331	112312338	8	+	A	T	112312334	4	OTX1	HOCOMOCO	OTX1_f1	OTX1_HUMAN	aagAttat	0.939301	0.867673	5.98451	5.52815	0.672414	0	weak
rs544941	chr1	112312328	112312340	13	-	A	T	112312334	7	POU4F2	HOCOMOCO	PO4F2_si	PO4F2_HUMAN	ccgaagAttattt	0.708434	0.54931	7.77421	6.02802	1	0	strong
rs544941	chr1	112312331	112312337	7	+	A	T	112312334	4	MYB	HOCOMOCO	MYB_f1	MYB_HUMAN	aagAtta	0.569497	0.813591	4.28759	6.12531	0	1	strong
rs544941	chr1	112312333	112312340	8	+	A	T	112312334	2	CDX2	HOCOMOCO	CDX2_f1	CDX2_HUMAN	gAttattt	0.758961	0.951493	5.18471	6.49996	0.0601266	0.939873	strong
rs544941	chr1	112312331	112312342	12	-	A	T	112312334	9	TEAD4	HOCOMOCO	TEAD4_f1	TEAD4_HUMAN	aagAttatttgg	0.703098	0.54752	6.47767	5.04433	1	0	strong
rs544941	chr1	112312331	112312339	9	+	A	T	112312334	4	FOXO4	HOCOMOCO	FOXO4_f1	FOXO4_HUMAN	aagAttatt	0.585619	0.765599	5.6103	7.33453	0	1	strong
rs544941	chr1	112312330	112312342	13	+	A	T	112312334	5	LHX3	HOCOMOCO	LHX3_f1	LHX3_HUMAN	gaagAttatttgg	0.612212	0.726868	8.25261	9.79816	0.0105463	0.96133	strong
rs544941	chr1	112312331	112312337	7	+	A	T	112312334	4	GATA6	HOCOMOCO	GATA6_f2	GATA6_HUMAN	aagAtta	0.934988	0.672029	6.18945	4.44871	0.98209	0.0079602	strong
rs544941	chr1	112312327	112312336	10	+	A	T	112312334	8	FEV	HOCOMOCO	FEV_f1	FEV_HUMAN	cccgaagAtt	0.60758	0.780772	5.25673	6.75518	0	1	strong
rs544941	chr1	112312328	112312339	12	+	A	T	112312334	7	NKX2-2	HOCOMOCO	NKX22_si	NKX22_HUMAN	ccgaagAttatt	0.651656	0.795375	6.41145	7.82546	0.0358566	0.964143	strong
rs544941	chr1	112312329	112312335	7	+	A	T	112312334	6	NR3C1	HOCOMOCO	GCR_si	GCR_HUMAN	cgaagAt	0.765831	0.560633	5.31442	3.89046	0.930544	0.011528	strong
rs544941	chr1	112312331	112312337	7	-	A	T	112312334	4	MSX2	HOCOMOCO	MSX2_f1	MSX2_HUMAN	aagAtta	0.866059	0.608298	4.81593	3.38259	1	0	strong
rs544941	chr1	112312326	112312346	21	-	A	T	112312334	13	ONECUT2	HOCOMOCO	ONEC2_si	ONEC2_HUMAN	acccgaagAttatttggtctg	0.544056	0.668299	5.37397	6.6012	0	1	strong
rs544941	chr1	112312331	112312341	11	+	A	T	112312334	4	FOXF1	HOCOMOCO	FOXF1_f1	FOXF1_HUMAN	aagAttatttg	0.661159	0.815325	5.54318	6.83572	0	1	strong
rs544941	chr1	112312324	112312338	15	+	A	T	112312334	11	ELF2	HOCOMOCO	ELF2_f1	ELF2_HUMAN	ctacccgaagAttat	0.704244	0.72726	6.28032	6.48557	0	0.555556	weak
rs544941	chr1	112312320	112312338	19	+	A	T	112312334	15	NR1I2	HOCOMOCO	NR1I2_f2	NR1I2_HUMAN	atttctacccgaagAttat	0.727507	0.770212	7.22511	7.64923	0	0.625	weak
rs544941	chr1	112312326	112312334	9	+	A	T	112312334	9	ELK1	HOCOMOCO	ELK1_f1	ELK1_HUMAN	acccgaagA	0.785809	0.814713	5.81121	6.02496	0.0632832	0.580126	weak
rs544941	chr1	112312333	112312342	10	+	A	T	112312334	2	DLX3	HOCOMOCO	DLX3_do	DLX3_HUMAN	gAttatttgg	0.785903	0.767063	7.41589	7.23812	0.4125	0	weak
rs544941	chr1	112312330	112312342	13	+	A	T	112312334	5	HOXB6	HOCOMOCO	HXB6_f1	HXB6_HUMAN	gaagAttatttgg	0.695927	0.563588	6.45358	5.22636	1	0	strong
rs544941	chr1	112312328	112312344	17	+	A	T	112312334	7	GATA5	HOCOMOCO	GATA5_f1	GATA5_HUMAN	ccgaagAttatttggtc	0.869738	0.659401	6.19604	4.69759	1	0	strong
rs544941	chr1	112312332	112312342	11	+	A	T	112312334	3	FOXF2	HOCOMOCO	FOXF2_f1	FOXF2_HUMAN	agAttatttgg	0.586467	0.750937	5.37137	6.87773	0	0.969496	strong
rs544941	chr1	112312331	112312340	10	+	A	T	112312334	4	HOXA5	HOCOMOCO	HXA5_si	HXA5_HUMAN	aagAttattt	0.834845	0.623165	7.25788	5.41761	1	0	strong
rs544941	chr1	112312330	112312338	9	-	A	T	112312334	5	NOBOX	HOCOMOCO	NOBOX_si	NOBOX_HUMAN	gaagAttat	0.780464	0.631813	6.69353	5.41865	0.92396	0.0253468	strong
rs544941	chr1	112312327	112312336	10	+	A	T	112312334	8	GABPB1+GABPB2	HOCOMOCO	GABP1+GABP2_f1	GABP1+GABP2_HUMAN	cccgaagAtt	0.782758	0.800288	6.85216	7.00561	0.0996678	0.55814	weak
rs544941	chr1	112312324	112312334	11	-	A	T	112312334	1	CBFB	HOCOMOCO	PEBB_f1	PEBB_HUMAN	ctacccgaagA	0.744895	0.71436	5.27556	5.05931	0.542424	0.0151515	weak
rs544941	chr1	112312331	112312338	8	-	A	T	112312334	5	DLX2	HOCOMOCO	DLX2_f1	DLX2_HUMAN	aagAttat	0.766144	0.590249	4.56737	3.51878	1	0	strong
rs544941	chr1	112312318	112312339	22	-	A	T	112312334	6	ARID3A	HOCOMOCO	ARI3A_do	ARI3A_HUMAN	ttatttctacccgaagAttatt	0.59346	0.701212	7.69645	9.09386	0	0.932941	strong
rs544941	chr1	112312333	112312348	16	-	A	T	112312334	15	IRF4	HOCOMOCO	IRF4_si	IRF4_HUMAN	gAttatttggtctgtg	0.624079	0.688737	6.87916	7.59188	0.000939917	0.705978	strong
rs544941	chr1	112312331	112312340	10	+	A	T	112312334	4	HOXB7	HOCOMOCO	HXB7_si	HXB7_HUMAN	aagAttattt	0.701491	0.558548	8.46163	6.7374	1	0	strong
rs544941	chr1	112312333	112312339	7	-	A	T	112312334	6	ISL1	HOCOMOCO	ISL1_f1	ISL1_HUMAN	gAttatt	0.868966	0.641974	5.73634	4.23789	1	0	strong
rs544941	chr1	112312330	112312339	10	+	A	T	112312334	5	PITX2	HOCOMOCO	PITX2_si	PITX2_HUMAN	gaagAttatt	0.865832	0.743928	6.21243	5.33776	0.826087	0	strong
rs544941	chr1	112312331	112312340	10	+	A	T	112312334	4	HOXD10	HOCOMOCO	HXD10_f1	HXD10_HUMAN	aagAttattt	0.698516	0.816937	4.02165	4.70345	0.122892	0.877108	strong
rs544941	chr1	112312324	112312336	13	+	A	T	112312334	11	GABPA	HOCOMOCO	GABPA_f1	GABPA_HUMAN	ctacccgaagAtt	0.769222	0.808773	9.55022	10.0413	0.0628843	0.708928	weak
rs544941	chr1	112312331	112312345	15	-	A	T	112312334	12	TEAD3	HOCOMOCO	TEAD3_si	TEAD3_HUMAN	aagAttatttggtct	0.729026	0.568463	4.88703	3.8107	0.915888	0	strong
rs544941	chr1	112312332	112312344	13	+	A	T	112312334	3	FOXO3	HOCOMOCO	FOXO3_si	FOXO3_HUMAN	agAttatttggtc	0.817095	0.839273	7.41017	7.61129	0.026196	0.471582	weak
rs544941	chr1	112312332	112312341	10	-	A	T	112312334	8	BARX2	HOCOMOCO	BARX2_si	BARX2_HUMAN	agAttatttg	0.873486	0.659786	6.23498	4.70958	1	0	strong
rs544941	chr1	112312331	112312341	11	+	A	T	112312334	4	HOXB8	HOCOMOCO	HXB8_do	HXB8_HUMAN	aagAttatttg	0.691042	0.55377	8.59421	6.88702	1	0	strong
rs544941	chr1	112312326	112312339	14	+	A	T	112312334	9	ZBTB18	HOCOMOCO	ZN238_f1	ZN238_HUMAN	acccgaagAttatt	0.623169	0.706477	8.05151	9.12786	0	0.888889	strong
rs544941	chr1	112312322	112312334	13	-	A	T	112312334	1	PLAG1	HOCOMOCO	PLAG1_si	PLAG1_HUMAN	ttctacccgaagA	0.72555	0.778046	4.98514	5.34583	0.08	0.68	weak
rs544941	chr1	112312321	112312336	16	+	A	T	112312334	14	HINFP	HOCOMOCO	HINFP_f1	HINFP_HUMAN	tttctacccgaagAtt	0.53968	0.677308	6.2527	7.84726	0.0230618	0.976938	strong
rs544941	chr1	112312332	112312342	11	+	A	T	112312334	3	FOXA1	HOCOMOCO	FOXA1_f1	FOXA1_HUMAN	agAttatttgg	0.531931	0.713647	5.38476	7.22428	0.000743161	0.985522	strong
rs544941	chr1	112312329	112312340	12	+	A	T	112312334	6	FOXQ1	HOCOMOCO	FOXQ1_f1	FOXQ1_HUMAN	cgaagAttattt	0.688817	0.810497	8.48252	9.98097	0	1	strong
rs544941	chr1	112312326	112312337	12	+	A	T	112312334	9	HNF4G	HOCOMOCO	HNF4G_f1	HNF4G_HUMAN	acccgaagAtta	0.640791	0.680942	5.4577	5.79967	0	0.686275	weak
rs544941	chr1	112312333	112312340	8	-	A	T	112312334	7	SOX5	HOCOMOCO	SOX5_f1	SOX5_HUMAN	gAttattt	0.852041	0.7227	6.68183	5.66752	0.874346	0.0678532	strong
rs544941	chr1	112312331	112312338	8	+	A	T	112312334	4	CRX	HOCOMOCO	CRX_si	CRX_HUMAN	aagAttat	0.969132	0.86867	6.33161	5.67526	0.741803	0.0409836	strong
rs544941	chr1	112312331	112312337	7	+	A	T	112312334	4	VDR	HOCOMOCO	VDR_f1	VDR_HUMAN	aagAtta	0.739244	0.801889	4.9903	5.41318	0	0.480004	weak
rs544941	chr1	112312326	112312336	11	+	A	T	112312334	9	ERG	HOCOMOCO	ERG_f1	ERG_HUMAN	acccgaagAtt	0.699628	0.787153	8.09272	9.10512	0	0.800246	strong
rs544941	chr1	112312325	112312336	12	+	A	T	112312334	10	ELK3	HOCOMOCO	ELK3_f1	ELK3_HUMAN	tacccgaagAtt	0.618582	0.710918	4.56967	5.25179	0	0.830189	strong
rs544941	chr1	112312326	112312340	15	+	A	T	112312334	9	OTX2	HOCOMOCO	OTX2_si	OTX2_HUMAN	acccgaagAttattt	0.89297	0.730594	7.86972	6.4387	0.957082	0	strong
rs544941	chr1	112312331	112312341	11	-	A	T	112312334	8	SOX9	HOCOMOCO	SOX9_f1	SOX9_HUMAN	aagAttatttg	0.701955	0.591213	7.54868	6.35778	0.900489	0.099511	strong
rs7527662	chr1	113278573	113278582	10	-	C	G	113278578	5	E2F5	HOCOMOCO	E2F5_do	E2F5_HUMAN	attttCcatc	0.637256	0.710048	6.30124	7.02102	0.14876	0.85124	strong
rs7527662	chr1	113278572	113278584	13	+	C	G	113278578	7	HLF	HOCOMOCO	HLF_si	HLF_HUMAN	tattttCcatctc	0.568657	0.714363	5.51115	6.92326	0	0.942108	strong
rs7527662	chr1	113278562	113278586	25	-	C	G	113278578	9	TAL1	HOCOMOCO	TAL1_f2	TAL1_HUMAN	gagtcactcctattttCcatctcat	0.642529	0.611166	9.2138	8.76406	0.515103	0	weak
rs7527662	chr1	113278567	113278580	14	-	C	G	113278578	3	PPARD	HOCOMOCO	PPARD_f1	PPARD_HUMAN	actcctattttCca	0.708656	0.568422	5.98572	4.80123	0.937888	0.0621118	strong
rs7527662	chr1	113278571	113278583	13	+	C	G	113278578	8	FOXA3	HOCOMOCO	FOXA3_f1	FOXA3_HUMAN	ctattttCcatct	0.867178	0.800016	6.9454	6.40749	0.625683	0	weak
rs7527662	chr1	113278562	113278579	18	-	C	G	113278578	2	SOX17	HOCOMOCO	SOX17_f2	SOX17_HUMAN	gagtcactcctattttCc	0.666983	0.640231	10.1391	9.73245	0.707804	0.206896	weak
rs7527662	chr1	113278575	113278584	10	-	C	G	113278578	7	CEBPA	HOCOMOCO	CEBPA_do	CEBPA_HUMAN	tttCcatctc	0.804059	0.854746	5.28327	5.61633	0.00576577	0.588468	weak
rs7527662	chr1	113278573	113278583	11	-	C	G	113278578	6	ELF5	HOCOMOCO	ELF5_f1	ELF5_HUMAN	attttCcatct	0.880087	0.655664	7.01968	5.22966	1	0	strong
rs7527662	chr1	113278576	113278587	12	-	C	G	113278578	10	TAL1	HOCOMOCO	TAL1_f1	TAL1_HUMAN	ttCcatctcata	0.724666	0.667116	10.4702	9.63871	0.760826	0	strong
rs7527662	chr1	113278574	113278585	12	-	C	G	113278578	8	YY1	HOCOMOCO	TYY1_f2	TYY1_HUMAN	ttttCcatctca	0.776815	0.642388	9.17182	7.58464	0.952081	0.000638109	strong
rs7527662	chr1	113278571	113278582	12	-	C	G	113278578	5	RFX1	HOCOMOCO	RFX1_f1	RFX1_HUMAN	ctattttCcatc	0.514808	0.692414	4.3276	5.82061	0	0.97006	strong
rs7527662	chr1	113278571	113278583	13	+	C	G	113278578	8	DDIT3	HOCOMOCO	DDIT3_f1	DDIT3_HUMAN	ctattttCcatct	0.661052	0.793208	6.18829	7.42544	0	0.907812	strong
rs7527662	chr1	113278566	113278579	14	-	C	G	113278578	2	ELF3	HOCOMOCO	ELF3_f1	ELF3_HUMAN	cactcctattttCc	0.728632	0.68827	7.09897	6.70573	0.722222	0.0634921	weak
rs7527662	chr1	113278571	113278579	9	-	C	G	113278578	2	ZNF333	HOCOMOCO	ZN333_f1	ZN333_HUMAN	ctattttCc	0.749686	0.717773	5.83353	5.58521	0.5	0.0625	weak
rs7527662	chr1	113278572	113278581	10	-	C	G	113278578	4	GABPB1+GABPB2	HOCOMOCO	GABP1+GABP2_f1	GABP1+GABP2_HUMAN	tattttCcat	0.788548	0.585712	6.90284	5.12724	1	0	strong
rs7527662	chr1	113278572	113278584	13	-	C	G	113278578	7	GABPA	HOCOMOCO	GABPA_f1	GABPA_HUMAN	tattttCcatctc	0.68082	0.520096	8.45268	6.45722	1	0	strong
rs7527662	chr1	113278575	113278584	10	-	C	G	113278578	7	IRF7	HOCOMOCO	IRF7_f1	IRF7_HUMAN	tttCcatctc	0.757939	0.701786	6.11904	5.6657	0.680912	0.048433	weak
rs7527662	chr1	113278572	113278580	9	-	C	G	113278578	3	NFATC3	HOCOMOCO	NFAC3_f1	NFAC3_HUMAN	tattttCca	0.979957	0.793529	8.45357	6.84536	1	0	strong
rs7527662	chr1	113278572	113278582	11	+	C	G	113278578	7	VSX2	HOCOMOCO	VSX2_si	VSX2_HUMAN	tattttCcatc	0.599674	0.745715	6.88583	8.56277	0	1	strong
rs7527662	chr1	113278574	113278582	9	-	C	G	113278578	5	ELK1	HOCOMOCO	ELK1_f1	ELK1_HUMAN	ttttCcatc	0.815664	0.598495	6.03199	4.42598	0.959269	0	strong
rs7527662	chr1	113278569	113278579	11	+	C	G	113278578	10	YBX1	HOCOMOCO	YBOX1_f2	YBOX1_HUMAN	tcctattttCc	0.7831	0.678136	3.85585	3.33903	0.714027	0.0162896	weak
rs7527662	chr1	113278570	113278584	15	-	C	G	113278578	7	ELF2	HOCOMOCO	ELF2_f1	ELF2_HUMAN	cctattttCcatctc	0.687649	0.536588	6.13233	4.7852	1	0	strong
rs7527662	chr1	113278574	113278583	10	-	C	G	113278578	6	HOXB1	HOCOMOCO	HXB1_f1	HXB1_HUMAN	ttttCcatct	0.718208	0.590428	8.70891	7.15947	1	0	strong
rs7527662	chr1	113278572	113278582	11	-	C	G	113278578	5	ETS2	HOCOMOCO	ETS2_f1	ETS2_HUMAN	tattttCcatc	0.892823	0.677967	5.79152	4.3978	0.933333	0	strong
rs7527662	chr1	113278568	113278580	13	-	C	G	113278578	3	NFATC1	HOCOMOCO	NFAC1_do	NFAC1_HUMAN	ctcctattttCca	0.782727	0.637947	10.7017	8.72225	1	0	strong
rs7527662	chr1	113278569	113278583	15	+	C	G	113278578	10	FOXD1	HOCOMOCO	FOXD1_si	FOXD1_HUMAN	tcctattttCcatct	0.718194	0.625988	6.29154	5.4838	0.853033	0.110225	strong
rs7527662	chr1	113278567	113278581	15	-	C	G	113278578	4	NFAT5	HOCOMOCO	NFAT5_f1	NFAT5_HUMAN	actcctattttCcat	0.786842	0.658225	7.90736	6.61483	1	0	strong
rs7527662	chr1	113278573	113278582	10	+	C	G	113278578	6	CEBPB	HOCOMOCO	CEBPB_f1	CEBPB_HUMAN	attttCcatc	0.583657	0.775658	5.47515	7.27627	0.00906892	0.98338	strong
rs7527662	chr1	113278572	113278580	9	-	C	G	113278578	3	NFATC2	HOCOMOCO	NFAC2_f1	NFAC2_HUMAN	tattttCca	0.996625	0.807549	9.98271	8.08882	1	0	strong
rs7527662	chr1	113278576	113278589	14	-	C	G	113278578	12	NFE2	HOCOMOCO	NFE2_f2	NFE2_HUMAN	ttCcatctcatatt	0.641342	0.522872	6.87034	5.60123	0.903449	0.00671694	strong
rs7527662	chr1	113278573	113278581	9	+	C	G	113278578	6	FOXP3	HOCOMOCO	FOXP3_f1	FOXP3_HUMAN	attttCcat	0.623041	0.773927	3.9087	4.8553	0	0.902778	strong
rs7527662	chr1	113278578	113278599	22	+	C	G	113278578	1	ZNF143	HOCOMOCO	ZN143_si	ZN143_HUMAN	Ccatctcatattggaaattcca	0.728656	0.748057	8.92739	9.16508	0.148802	0.589576	weak
rs7527662	chr1	113278570	113278581	12	+	C	G	113278578	9	BPTF	HOCOMOCO	BPTF_si	BPTF_HUMAN	cctattttCcat	0.73541	0.786955	4.31105	4.61321	0	0.47619	weak
rs7527662	chr1	113278571	113278580	10	-	C	G	113278578	3	NFATC4	HOCOMOCO	NFAC4_f1	NFAC4_HUMAN	ctattttCca	0.981135	0.791472	8.40287	6.77851	1	0	strong
rs7527662	chr1	113278570	113278586	17	-	C	G	113278578	9	SPI1	HOCOMOCO	SPI1_si	SPI1_HUMAN	cctattttCcatctcat	0.658419	0.511021	8.5749	6.65527	0.993528	0.00138969	strong
rs7527662	chr1	113278571	113278583	13	-	C	G	113278578	6	ETV5	HOCOMOCO	ETV5_f1	ETV5_HUMAN	ctattttCcatct	0.725604	0.550553	4.38008	3.3234	0.92126	0.0787402	strong
rs7527662	chr1	113278573	113278586	14	+	C	G	113278578	6	RFX3	HOCOMOCO	RFX3_f1	RFX3_HUMAN	attttCcatctcat	0.64065	0.553648	9.81636	8.48327	0.891839	0	strong
rs7527662	chr1	113278570	113278580	11	+	C	G	113278578	9	RELA	HOCOMOCO	TF65_f2	TF65_HUMAN	cctattttCca	0.663895	0.529287	7.57577	6.03975	0.946335	0.0033556	strong
rs7527662	chr1	113278571	113278582	12	+	C	G	113278578	8	FOXA2	HOCOMOCO	FOXA2_f1	FOXA2_HUMAN	ctattttCcatc	0.831165	0.735869	8.12878	7.19679	0.80189	0.00558265	strong
rs7527662	chr1	113278574	113278585	12	-	C	G	113278578	8	E2F6	HOCOMOCO	E2F6_f1	E2F6_HUMAN	ttttCcatctca	0.707575	0.526946	6.59169	4.90897	0.969688	0.00968297	strong
rs7527662	chr1	113278571	113278584	14	-	C	G	113278578	7	PRDM1	HOCOMOCO	PRDM1_f1	PRDM1_HUMAN	ctattttCcatctc	0.719016	0.602325	11.1513	9.3415	0.983275	0.00256571	strong
rs7527662	chr1	113278574	113278582	9	-	C	G	113278578	5	ETS1	HOCOMOCO	ETS1_si	ETS1_HUMAN	ttttCcatc	0.847386	0.609374	6.72405	4.83541	0.996215	0.00378514	strong
rs7527662	chr1	113278571	113278582	12	-	C	G	113278578	5	TCF7	HOCOMOCO	TCF7_f1	TCF7_HUMAN	ctattttCcatc	0.655164	0.757849	4.623	5.34758	0.0534351	0.839695	strong
rs7527662	chr1	113278576	113278587	12	+	C	G	113278578	3	NFE2L2	HOCOMOCO	NF2L2_si	NF2L2_HUMAN	ttCcatctcata	0.740666	0.592667	5.79042	4.63339	0.902011	0.0422221	strong
rs7527662	chr1	113278573	113278584	12	-	C	G	113278578	7	IRF9	HOCOMOCO	IRF9_f1	IRF9_HUMAN	attttCcatctc	0.814093	0.753902	7.37552	6.8302	0.809524	0	strong
rs7527662	chr1	113278574	113278582	9	-	C	G	113278578	5	POU2F1	HOCOMOCO	PO2F1_f1	PO2F1_HUMAN	ttttCcatc	0.903372	0.951848	6.37387	6.7159	0.0765056	0.672094	weak
rs7527662	chr1	113278572	113278582	11	+	C	G	113278578	7	FOXA1	HOCOMOCO	FOXA1_f1	FOXA1_HUMAN	tattttCcatc	0.846782	0.747035	8.57201	7.56227	0.82182	0.00315843	strong
rs7527662	chr1	113278566	113278579	14	-	C	G	113278578	2	HSF1	HOCOMOCO	HSF1_f2	HSF1_HUMAN	cactcctattttCc	0.721972	0.577272	5.16037	4.12612	0.867387	0.032548	strong
rs7527662	chr1	113278571	113278584	14	-	C	G	113278578	7	HIVEP2	HOCOMOCO	ZEP2_si	ZEP2_HUMAN	ctattttCcatctc	0.789452	0.645043	4.28916	3.50458	0.793814	0	strong
rs7527662	chr1	113278572	113278585	14	-	C	G	113278578	8	IRF2	HOCOMOCO	IRF2_f1	IRF2_HUMAN	tattttCcatctca	0.816544	0.695199	10.5968	9.02206	0.955392	0	strong
rs7527662	chr1	113278577	113278589	13	+	C	G	113278578	2	POU6F1	HOCOMOCO	PO6F1_f1	PO6F1_HUMAN	tCcatctcatatt	0.603853	0.670741	8.33418	9.25733	0	0.857143	strong
rs7527662	chr1	113278573	113278582	10	-	C	G	113278578	5	ELF1	HOCOMOCO	ELF1_f1	ELF1_HUMAN	attttCcatc	0.832374	0.626	7.58567	5.70492	1	0	strong
rs7527662	chr1	113278572	113278583	12	-	C	G	113278578	6	NFATC1	HOCOMOCO	NFAC1_si	NFAC1_HUMAN	tattttCcatct	0.967253	0.780722	10.2905	8.30606	1	0	strong
rs7527662	chr1	113278572	113278586	15	-	C	G	113278578	9	IRF8	HOCOMOCO	IRF8_si	IRF8_HUMAN	tattttCcatctcat	0.779302	0.666083	7.87347	6.7296	0.911275	0.0665434	strong
rs7527662	chr1	113278569	113278584	16	-	C	G	113278578	7	IRF4	HOCOMOCO	IRF4_si	IRF4_HUMAN	tcctattttCcatctc	0.750311	0.671643	8.2706	7.40345	0.760124	0.00110969	strong
rs7527662	chr1	113278571	113278584	14	-	C	G	113278578	7	ONECUT1	HOCOMOCO	HNF6_f1	HNF6_HUMAN	ctattttCcatctc	0.719293	0.553468	7.32081	5.63307	1	0	strong
rs7527662	chr1	113278574	113278581	8	-	C	G	113278578	4	ETV4	HOCOMOCO	ETV4_f1	ETV4_HUMAN	ttttCcat	0.822916	0.598284	5.09501	3.70422	0.929972	0	strong
rs7527662	chr1	113278571	113278585	15	-	C	G	113278578	8	STAT2	HOCOMOCO	STAT2_f1	STAT2_HUMAN	ctattttCcatctca	0.762673	0.662068	7.22312	6.27031	0.82559	0.0177575	strong
rs7527662	chr1	113278570	113278583	14	-	C	G	113278578	6	NR2E3	HOCOMOCO	NR2E3_f1	NR2E3_HUMAN	cctattttCcatct	0.565674	0.671459	5.64324	6.69857	0.0343866	0.89684	strong
rs7527662	chr1	113278569	113278585	17	-	C	G	113278578	8	IRF3	HOCOMOCO	IRF3_f1	IRF3_HUMAN	tcctattttCcatctca	0.798493	0.71074	9.48367	8.44142	0.876607	0.0205656	strong
rs7527662	chr1	113278567	113278579	13	-	C	G	113278578	2	PPARA	HOCOMOCO	PPARA_f2	PPARA_HUMAN	actcctattttCc	0.669771	0.542537	6.43999	5.21661	0.89426	0	strong
rs7527662	chr1	113278566	113278578	13	-	C	G	113278578	1	EPAS1	HOCOMOCO	EPAS1_si	EPAS1_HUMAN	cactcctattttC	0.716231	0.648789	5.53512	5.01392	0.776407	0.0931636	weak
rs7527662	chr1	113278573	113278584	12	-	C	G	113278578	7	IRF1	HOCOMOCO	IRF1_si	IRF1_HUMAN	attttCcatctc	0.829274	0.708493	10.6455	9.09501	0.955812	0.0144092	strong
rs7527662	chr1	113278572	113278582	11	+	C	G	113278578	7	FOXF2	HOCOMOCO	FOXF2_f1	FOXF2_HUMAN	tattttCcatc	0.699381	0.619479	6.40553	5.67372	0.784646	0.0305036	strong
rs7527662	chr1	113278575	113278584	10	-	C	G	113278578	7	HOXA1	HOCOMOCO	HXA1_f1	HXA1_HUMAN	tttCcatctc	0.737921	0.589378	6.42095	5.12841	1	0	strong
rs7527662	chr1	113278571	113278581	11	-	C	G	113278578	4	NFKB2	HOCOMOCO	NFKB2_f1	NFKB2_HUMAN	ctattttCcat	0.73629	0.590841	4.5376	3.64122	0.902439	0.097561	strong
rs7527662	chr1	113278573	113278585	13	-	C	G	113278578	8	EHF	HOCOMOCO	EHF_si	EHF_HUMAN	attttCcatctca	0.749757	0.622861	9.14158	7.59438	0.93993	0	strong
rs7527662	chr1	113278573	113278586	14	-	C	G	113278578	9	EOMES	HOCOMOCO	EOMES_f1	EOMES_HUMAN	attttCcatctcat	0.623632	0.704936	11.6142	13.1283	0	0.95905	strong
rs7527662	chr1	113278575	113278588	14	-	C	G	113278578	11	POU3F1	HOCOMOCO	PO3F1_f1	PO3F1_HUMAN	tttCcatctcatat	0.700743	0.78067	4.73271	5.27252	0.151515	0.787879	weak
rs7527662	chr1	113278574	113278580	7	+	C	G	113278578	5	LEF1	HOCOMOCO	LEF1_f1	LEF1_HUMAN	ttttCca	0.594574	0.790628	5.66238	7.52949	0	1	strong
rs7527662	chr1	113278571	113278580	10	-	C	G	113278578	3	FEV	HOCOMOCO	FEV_f1	FEV_HUMAN	ctattttCca	0.741405	0.568213	6.41457	4.91613	1	0	strong
rs7527662	chr1	113278573	113278579	7	-	C	G	113278578	2	NR3C1	HOCOMOCO	GCR_si	GCR_HUMAN	attttCc	0.790062	0.554481	5.48257	3.84777	0.959397	0.00283186	strong
rs7527662	chr1	113278571	113278579	9	+	C	G	113278578	8	FOXP2	HOCOMOCO	FOXP2_si	FOXP2_HUMAN	ctattttCc	0.803686	0.749309	6.66604	6.21503	0.669162	0.0127792	weak
rs7527662	chr1	113278574	113278584	11	-	C	G	113278578	7	DBP	HOCOMOCO	DBP_si	DBP_HUMAN	ttttCcatctc	0.709574	0.766476	4.75059	5.13155	0	0.45641	weak
rs7527662	chr1	113278574	113278582	9	-	C	G	113278578	5	RBPJ	HOCOMOCO	SUH_f1	SUH_HUMAN	ttttCcatc	0.790376	0.682685	6.62551	5.72277	0.840787	0.0161002	strong
rs7527662	chr1	113278573	113278587	15	-	C	G	113278578	10	PBX1	HOCOMOCO	PBX1_do	PBX1_HUMAN	attttCcatctcata	0.715797	0.58507	5.94949	4.86292	0.873823	0.0112027	strong
rs7527662	chr1	113278574	113278582	9	-	C	G	113278578	5	POU2F2	HOCOMOCO	PO2F2_si	PO2F2_HUMAN	ttttCcatc	0.769702	0.895413	10.5527	12.2762	0	0.966944	strong
rs7527662	chr1	113278574	113278589	16	+	C	G	113278578	5	POU5F1	HOCOMOCO	PO5F1_do	PO5F1_HUMAN	ttttCcatctcatatt	0.753138	0.813125	8.25709	8.91476	0.0775816	0.766082	weak
rs7527662	chr1	113278578	113278589	12	-	C	G	113278578	12	ATF6	HOCOMOCO	ATF6A_si	ATF6A_HUMAN	Ccatctcatatt	0.675892	0.581162	8.32116	7.1549	0.907692	0	strong
rs7527662	chr1	113278571	113278582	12	-	C	G	113278578	5	ATF5	HOCOMOCO	ATF5_si	ATF5_HUMAN	ctattttCcatc	0.703691	0.555738	7.40055	5.84456	0.970492	0	strong
rs7527662	chr1	113278574	113278586	13	-	C	G	113278578	9	E2F7	HOCOMOCO	E2F7_f1	E2F7_HUMAN	ttttCcatctcat	0.682924	0.571823	6.44555	5.39695	1	0	strong
rs7527662	chr1	113278569	113278588	20	-	C	G	113278578	11	IRF5	HOCOMOCO	IRF5_f1	IRF5_HUMAN	tcctattttCcatctcatat	0.607086	0.689407	7.733	8.78159	0	1	strong
rs7527662	chr1	113278576	113278589	14	+	C	G	113278578	3	BACH1	HOCOMOCO	BACH1_si	BACH1_HUMAN	ttCcatctcatatt	0.623843	0.520983	7.83919	6.54666	1	0	strong
rs7527662	chr1	113278570	113278586	17	-	C	G	113278578	9	ZBTB4	HOCOMOCO	ZBTB4_si	ZBTB4_HUMAN	cctattttCcatctcat	0.629738	0.547493	9.99375	8.68855	0.943267	0	strong
rs6656041	chr1	113554731	113554737	7	+	T	C	113554734	4	PAX2	HOCOMOCO	PAX2_si	PAX2_HUMAN	gggTgac	0.897639	0.688908	5.61575	4.3099	0.92998	0.07002	strong
rs6656041	chr1	113554730	113554750	21	+	T	C	113554734	5	MAFA	HOCOMOCO	MAFA_f1	MAFA_HUMAN	tgggTgacagagcaaaactct	0.693076	0.549384	5.87686	4.65844	0.907449	0	strong
rs6656041	chr1	113554727	113554744	18	+	T	C	113554734	8	PPARG	HOCOMOCO	PPARG_f1	PPARG_HUMAN	gcctgggTgacagagcaa	0.825786	0.805753	7.47374	7.29242	0.561922	0.091004	weak
rs6656041	chr1	113554731	113554739	9	+	T	C	113554734	4	MAFB	HOCOMOCO	MAFB_f1	MAFB_HUMAN	gggTgacag	0.880194	0.619591	5.69951	4.01203	0.982387	0	strong
rs6656041	chr1	113554732	113554740	9	+	T	C	113554734	3	OVOL1	HOCOMOCO	OVOL1_f1	OVOL1_HUMAN	ggTgacaga	0.707691	0.585905	4.31817	3.57506	0.857143	0	strong
rs6656041	chr1	113554726	113554740	15	+	T	C	113554734	9	KLF3	HOCOMOCO	KLF3_f1	KLF3_HUMAN	agcctgggTgacaga	0.835699	0.671611	6.58285	5.29032	1	0	strong
rs6656041	chr1	113554734	113554745	12	-	T	C	113554734	12	RFX1	HOCOMOCO	RFX1_f1	RFX1_HUMAN	Tgacagagcaaa	0.772732	0.741054	6.49578	6.22949	0.663174	0.208084	weak
rs6656041	chr1	113554729	113554735	7	+	T	C	113554734	6	NFIA+NFIB+NFIC+NFIX	HOCOMOCO	NFIA+NFIB+NFIC+NFIX_si	NFIA+NFIB+NFIC+NFIX_HUMAN	ctgggTg	0.613982	0.782709	4.13961	5.27721	0.0148795	0.885408	strong
rs6656041	chr1	113554734	113554746	13	+	T	C	113554734	1	MEIS1	HOCOMOCO	MEIS1_f2	MEIS1_HUMAN	Tgacagagcaaaa	0.78559	0.627528	8.89663	7.10661	1	0	strong
rs6656041	chr1	113554733	113554741	9	+	T	C	113554734	2	ATF3	HOCOMOCO	ATF3_f1	ATF3_HUMAN	gTgacagag	0.884368	0.622433	6.08192	4.28056	0.982466	0.00439953	strong
rs6656041	chr1	113554730	113554743	14	+	T	C	113554734	5	NFE2	HOCOMOCO	NFE2_f2	NFE2_HUMAN	tgggTgacagagca	0.841061	0.717653	9.00981	7.68781	0.911497	0.00558989	strong
rs6656041	chr1	113554726	113554736	11	+	T	C	113554734	9	EGR2	HOCOMOCO	EGR2_si	EGR2_HUMAN	agcctgggTga	0.778985	0.815632	8.14616	8.5294	0.233333	0.716667	weak
rs6656041	chr1	113554732	113554742	11	-	T	C	113554734	9	JUND	HOCOMOCO	JUND_f1	JUND_HUMAN	ggTgacagagc	0.728857	0.576018	8.41878	6.65338	0.978891	0.0078517	strong
rs6656041	chr1	113554730	113554742	13	+	T	C	113554734	5	PKNOX1	HOCOMOCO	PKNX1_si	PKNX1_HUMAN	tgggTgacagagc	0.910298	0.721113	6.48197	5.13483	1	0	strong
rs6656041	chr1	113554717	113554741	25	+	T	C	113554734	18	T	HOCOMOCO	BRAC_si	BRAC_HUMAN	ctgcactccagcctgggTgacagag	0.579794	0.528052	15.7302	14.3265	0.961538	0.0384615	strong
rs6656041	chr1	113554733	113554743	11	-	T	C	113554734	10	FOSL2	HOCOMOCO	FOSL2_f1	FOSL2_HUMAN	gTgacagagca	0.737298	0.582852	9.44813	7.46898	0.998916	0	strong
rs6656041	chr1	113554730	113554739	10	+	T	C	113554734	5	E2F2	HOCOMOCO	E2F2_f1	E2F2_HUMAN	tgggTgacag	0.674958	0.742282	5.01984	5.52055	0.0757576	0.787879	strong
rs6656041	chr1	113554725	113554736	12	+	T	C	113554734	10	RORA	HOCOMOCO	RORA_f1	RORA_HUMAN	cagcctgggTga	0.67213	0.532208	9.20735	7.29059	1	0	strong
rs6656041	chr1	113554731	113554743	13	+	T	C	113554734	4	ZBTB6	HOCOMOCO	ZBTB6_si	ZBTB6_HUMAN	gggTgacagagca	0.813307	0.775109	9.32436	8.88643	0.727273	0.181818	weak
rs6656041	chr1	113554730	113554737	8	+	T	C	113554734	5	MAF	HOCOMOCO	MAF_f1	MAF_HUMAN	tgggTgac	0.772167	0.603736	5.67543	4.43746	0.914099	0.0336134	strong
rs6656041	chr1	113554730	113554741	12	+	T	C	113554734	5	ARNT2	HOCOMOCO	ARNT2_si	ARNT2_HUMAN	tgggTgacagag	0.767784	0.573059	5.12415	3.82456	0.944785	0	strong
rs6656041	chr1	113554732	113554741	10	-	T	C	113554734	8	BATF	HOCOMOCO	BATF_si	BATF_HUMAN	ggTgacagag	0.744251	0.570601	8.23639	6.31467	0.993133	0	strong
rs6656041	chr1	113554730	113554738	9	+	T	C	113554734	5	ZIC1	HOCOMOCO	ZIC1_f1	ZIC1_HUMAN	tgggTgaca	0.839298	0.811315	4.86795	4.70565	0.495114	0.029316	weak
rs6656041	chr1	113554729	113554739	11	+	T	C	113554734	6	GLI3	HOCOMOCO	GLI3_si	GLI3_HUMAN	ctgggTgacag	0.792042	0.642141	8.18688	6.63744	1	0	strong
rs6656041	chr1	113554730	113554739	10	-	T	C	113554734	6	ATF1	HOCOMOCO	ATF1_si	ATF1_HUMAN	tgggTgacag	0.542334	0.683934	5.78509	7.29554	0.0305344	0.969466	strong
rs6656041	chr1	113554730	113554736	7	+	T	C	113554734	5	VDR	HOCOMOCO	VDR_f1	VDR_HUMAN	tgggTga	0.805676	0.632521	5.43875	4.26986	0.889901	0.00675455	strong
rs6656041	chr1	113554724	113554737	14	-	T	C	113554734	4	PAX8	HOCOMOCO	PAX8_f1	PAX8_HUMAN	ccagcctgggTgac	0.804732	0.60207	3.09691	2.31699	0.832827	0.0547112	strong
rs6656041	chr1	113554728	113554737	10	+	T	C	113554734	7	NR2F2	HOCOMOCO	COT2_f1	COT2_HUMAN	cctgggTgac	0.729425	0.540482	6.58234	4.87732	0.979167	0	strong
rs6656041	chr1	113554723	113554735	13	-	T	C	113554734	2	PGR	HOCOMOCO	PRGR_do	PRGR_HUMAN	tccagcctgggTg	0.536214	0.71628	4.24981	5.67693	0	0.956332	strong
rs6656041	chr1	113554728	113554736	9	+	T	C	113554734	7	PPARG	HOCOMOCO	PPARG_si	PPARG_HUMAN	cctgggTga	0.748848	0.667558	5.99319	5.34261	0.761137	0.0526074	strong
rs6656041	chr1	113554719	113554735	17	-	T	C	113554734	2	PURA	HOCOMOCO	PURA_f1	PURA_HUMAN	gcactccagcctgggTg	0.593545	0.68353	3.44912	3.97203	0.151515	0.787879	weak
rs6656041	chr1	113554732	113554743	12	-	T	C	113554734	10	NFE2L2	HOCOMOCO	NF2L2_si	NF2L2_HUMAN	ggTgacagagca	0.944097	0.822906	7.38082	6.43337	0.840637	0.0064363	strong
rs6656041	chr1	113554725	113554739	15	-	T	C	113554734	6	ESR2	HOCOMOCO	ESR2_do	ESR2_HUMAN	cagcctgggTgacag	0.726799	0.573423	7.46165	5.88703	0.948219	0	strong
rs6656041	chr1	113554723	113554737	15	-	T	C	113554734	4	ZNF423	HOCOMOCO	ZN423_f1	ZN423_HUMAN	tccagcctgggTgac	0.652459	0.576066	14.223	12.5577	1	0	strong
rs6656041	chr1	113554729	113554747	19	+	T	C	113554734	6	PAX5	HOCOMOCO	PAX5_f1	PAX5_HUMAN	ctgggTgacagagcaaaac	0.686866	0.770258	4.72486	5.29851	0.12673	0.767745	weak
rs6656041	chr1	113554731	113554746	16	+	T	C	113554734	4	VDR	HOCOMOCO	VDR_f2	VDR_HUMAN	gggTgacagagcaaaa	0.780432	0.678081	6.5794	5.71654	0.836838	0.0381418	strong
rs6656041	chr1	113554730	113554743	14	-	T	C	113554734	10	BACH1	HOCOMOCO	BACH1_si	BACH1_HUMAN	tgggTgacagagca	0.679197	0.576337	8.53477	7.24224	1	0	strong
rs6656041	chr1	113554732	113554738	7	+	T	C	113554734	3	NFE2L1	HOCOMOCO	NF2L1_f1	NF2L1_HUMAN	ggTgaca	0.898848	0.652054	5.31361	3.85466	0.943529	0.0070589	strong
rs6656041	chr1	113554730	113554740	11	+	T	C	113554734	5	RARB	HOCOMOCO	RARB_f1	RARB_HUMAN	tgggTgacaga	0.733118	0.556742	6.92198	5.25667	1	0	strong
rs6656041	chr1	113554732	113554746	15	-	T	C	113554734	13	FOXC2	HOCOMOCO	FOXC2_f1	FOXC2_HUMAN	ggTgacagagcaaaa	0.75667	0.626327	6.08737	5.03877	1	0	strong
rs6656041	chr1	113554730	113554737	8	+	T	C	113554734	5	NR1I3	HOCOMOCO	NR1I3_si	NR1I3_HUMAN	tgggTgac	0.763336	0.545115	6.15259	4.3937	1	0	strong
rs6656041	chr1	113554730	113554738	9	+	T	C	113554734	5	ZIC3	HOCOMOCO	ZIC3_f1	ZIC3_HUMAN	tgggTgaca	0.902306	0.831667	4.34313	4.00312	0.606061	0	weak
rs6656041	chr1	113554725	113554744	20	+	T	C	113554734	10	SP3	HOCOMOCO	SP3_f1	SP3_HUMAN	cagcctgggTgacagagcaa	0.664398	0.695259	6.49254	6.79411	0.0873494	0.62756	weak
rs6656041	chr1	113554726	113554736	11	+	T	C	113554734	9	EGR1	HOCOMOCO	EGR1_f2	EGR1_HUMAN	agcctgggTga	0.759773	0.807052	8.64491	9.18287	0.155509	0.748436	weak
rs6656041	chr1	113554727	113554735	9	+	T	C	113554734	8	KLF8	HOCOMOCO	KLF8_f1	KLF8_HUMAN	gcctgggTg	0.738561	0.636591	4.55496	3.92607	0.892857	0.107143	strong
rs6656041	chr1	113554734	113554743	10	-	T	C	113554734	10	MAFK	HOCOMOCO	MAFK_si	MAFK_HUMAN	Tgacagagca	0.83927	0.710268	10.2209	8.64986	1	0	strong
rs6656041	chr1	113554733	113554745	13	+	T	C	113554734	2	MEIS2	HOCOMOCO	MEIS2_do	MEIS2_HUMAN	gTgacagagcaaa	0.731576	0.58956	10.1643	8.19116	1	0	strong
rs6656041	chr1	113554728	113554741	14	+	T	C	113554734	7	E2F4	HOCOMOCO	E2F4_do	E2F4_HUMAN	cctgggTgacagag	0.585685	0.727169	5.67205	7.04225	0.0282342	0.926549	strong
rs6656041	chr1	113554731	113554738	8	+	T	C	113554734	4	TBX5	HOCOMOCO	TBX5_si	TBX5_HUMAN	gggTgaca	0.817611	0.624134	6.74264	5.14708	0.979405	0.020595	strong
rs6656041	chr1	113554730	113554744	15	-	T	C	113554734	11	NFIA+NFIB+NFIC+NFIX	HOCOMOCO	NFIA+NFIB+NFIC+NFIX_f2	NFIA+NFIB+NFIC+NFIX_HUMAN	tgggTgacagagcaa	0.655722	0.719756	5.09065	5.58777	0.0754277	0.736493	weak
rs6656041	chr1	113554728	113554737	10	+	T	C	113554734	7	FOSB	HOCOMOCO	FOSB_f1	FOSB_HUMAN	cctgggTgac	0.71784	0.553722	5.65914	4.36531	0.938272	0	strong
rs6656041	chr1	113554723	113554740	18	-	T	C	113554734	7	NR1I3	HOCOMOCO	NR1I3_f2	NR1I3_HUMAN	tccagcctgggTgacaga	0.674855	0.552299	7.21495	5.90469	0.927757	0	strong
rs6656041	chr1	113554725	113554738	14	+	T	C	113554734	10	NR1D1	HOCOMOCO	NR1D1_f1	NR1D1_HUMAN	cagcctgggTgaca	0.651741	0.515972	7.19312	5.69467	1	0	strong
rs6656041	chr1	113554734	113554747	14	+	T	C	113554734	1	HOXA9	HOCOMOCO	HXA9_f1	HXA9_HUMAN	Tgacagagcaaaac	0.701284	0.570885	8.23041	6.70003	0.974813	0.00839552	strong
rs6656041	chr1	113554730	113554738	9	+	T	C	113554734	5	HIC1	HOCOMOCO	HIC1_si	HIC1_HUMAN	tgggTgaca	0.786528	0.602685	7.67693	5.88253	1	0	strong
rs6656041	chr1	113554730	113554738	9	+	T	C	113554734	5	ZIC2	HOCOMOCO	ZIC2_f1	ZIC2_HUMAN	tgggTgaca	0.732144	0.700549	3.28879	3.14686	0.549383	0.0833333	weak
rs6656041	chr1	113554723	113554738	16	-	T	C	113554734	5	TFCP2	HOCOMOCO	TFCP2_f1	TFCP2_HUMAN	tccagcctgggTgaca	0.613522	0.745329	3.97534	4.82939	0	0.861272	strong
rs6656041	chr1	113554729	113554739	11	+	T	C	113554734	6	GLI2	HOCOMOCO	GLI2_f1	GLI2_HUMAN	ctgggTgacag	0.64069	0.527092	11.2102	9.22255	1	0	strong
rs6656041	chr1	113554722	113554746	25	+	T	C	113554734	13	TBX2	HOCOMOCO	TBX2_f1	TBX2_HUMAN	ctccagcctgggTgacagagcaaaa	0.70944	0.625528	6.86117	6.04963	0.868421	0	strong
rs6656041	chr1	113554730	113554743	14	+	T	C	113554734	5	NR1H4	HOCOMOCO	NR1H4_f1	NR1H4_HUMAN	tgggTgacagagca	0.760224	0.66088	8.13736	7.074	0.895349	0.0627907	strong
rs6656041	chr1	113554728	113554737	10	-	T	C	113554734	4	E2F3	HOCOMOCO	E2F3_si	E2F3_HUMAN	cctgggTgac	0.61605	0.782639	4.46442	5.67167	0	0.94898	strong
rs6656041	chr1	113554729	113554739	11	+	T	C	113554734	6	GLI1	HOCOMOCO	GLI1_f1	GLI1_HUMAN	ctgggTgacag	0.743033	0.688997	8.26352	7.66257	0.777027	0.0405405	strong
rs6656041	chr1	113554733	113554739	7	+	T	C	113554734	2	TGIF1	HOCOMOCO	TGIF1_si	TGIF1_HUMAN	gTgacag	1	0.799066	7.81861	6.24759	1	0	strong
rs6656041	chr1	113554728	113554746	19	+	T	C	113554734	7	NR1H2	HOCOMOCO	NR1H2_f1	NR1H2_HUMAN	cctgggTgacagagcaaaa	0.598674	0.530631	14.8494	13.1617	1	0	strong
rs6656041	chr1	113554732	113554738	7	+	T	C	113554734	3	MAFG	HOCOMOCO	MAFG_si	MAFG_HUMAN	ggTgaca	0.917847	0.684054	7.32332	5.45794	1	0	strong
rs6656041	chr1	113554732	113554744	13	+	T	C	113554734	3	RXRG	HOCOMOCO	RXRG_f1	RXRG_HUMAN	ggTgacagagcaa	0.668848	0.591198	10.9963	9.71972	0.902123	0.0143628	strong
rs6656041	chr1	113554725	113554734	10	-	T	C	113554734	1	TWIST1	HOCOMOCO	TWST1_f1	TWST1_HUMAN	cagcctgggT	0.706674	0.688672	5.0525	4.92379	0.439024	0	weak
rs6656041	chr1	113554733	113554741	9	+	T	C	113554734	2	CREB1	HOCOMOCO	CREB1_f1	CREB1_HUMAN	gTgacagag	0.751835	0.549345	7.06857	5.16481	0.995086	0.00276396	strong
rs6656041	chr1	113554732	113554743	12	+	T	C	113554734	3	HNF4G	HOCOMOCO	HNF4G_f1	HNF4G_HUMAN	ggTgacagagca	0.7483	0.760858	6.37337	6.48032	0.0490196	0.509804	weak
rs6656041	chr1	113554723	113554734	12	-	T	C	113554734	1	NRF1	HOCOMOCO	NRF1_f1	NRF1_HUMAN	tccagcctgggT	0.610494	0.642214	5.80925	6.11108	0.249809	0.665704	weak
rs6656041	chr1	113554728	113554741	14	+	T	C	113554734	7	TFDP1	HOCOMOCO	TFDP1_f1	TFDP1_HUMAN	cctgggTgacagag	0.576297	0.729001	4.63149	5.85871	0	1	strong
rs6656041	chr1	113554733	113554742	10	-	T	C	113554734	9	JUNB	HOCOMOCO	JUNB_f1	JUNB_HUMAN	gTgacagagc	0.804717	0.609763	7.63498	5.78529	1	0	strong
rs6656041	chr1	113554726	113554739	14	+	T	C	113554734	9	FOSL1	HOCOMOCO	FOSL1_f2	FOSL1_HUMAN	agcctgggTgacag	0.752382	0.584882	5.91973	4.60185	0.913924	0	strong
rs6656041	chr1	113554731	113554743	13	+	T	C	113554734	4	RXRA	HOCOMOCO	RXRA_f1	RXRA_HUMAN	gggTgacagagca	0.82536	0.776712	7.35348	6.92006	0.68336	0.0564725	weak
rs6656041	chr1	113554729	113554739	11	+	T	C	113554734	6	KLF1	HOCOMOCO	KLF1_f1	KLF1_HUMAN	ctgggTgacag	0.739199	0.585833	6.90849	5.47515	1	0	strong
rs6656041	chr1	113554726	113554738	13	+	T	C	113554734	9	PLAG1	HOCOMOCO	PLAG1_si	PLAG1_HUMAN	agcctgggTgaca	0.754543	0.810983	5.18435	5.57213	0	0.56	weak
rs6656041	chr1	113554716	113554737	22	-	T	C	113554734	4	RREB1	HOCOMOCO	RREB1_si	RREB1_HUMAN	actgcactccagcctgggTgac	0.629076	0.653808	7.67173	7.97335	0.0791981	0.571804	weak
rs6656041	chr1	113554731	113554743	13	+	T	C	113554734	4	NR2C2	HOCOMOCO	NR2C2_f1	NR2C2_HUMAN	gggTgacagagca	0.784009	0.761056	6.06489	5.88733	0.570894	0.103833	weak
rs6656041	chr1	113554729	113554741	13	+	T	C	113554734	6	E2F7	HOCOMOCO	E2F7_f1	E2F7_HUMAN	ctgggTgacagag	0.586064	0.697165	5.53136	6.57996	0	1	strong
rs6656041	chr1	113554727	113554742	16	-	T	C	113554734	9	SPZ1	HOCOMOCO	SPZ1_f1	SPZ1_HUMAN	gcctgggTgacagagc	0.768787	0.719533	4.6368	4.33974	0.636364	0.0909091	weak
rs6656041	chr1	113554722	113554739	18	-	T	C	113554734	6	ESR1	HOCOMOCO	ESR1_do	ESR1_HUMAN	ctccagcctgggTgacag	0.735187	0.611352	7.41764	6.16821	0.90537	0.0160223	strong
rs6656041	chr1	113554718	113554736	19	-	T	C	113554734	3	SP1	HOCOMOCO	SP1_f2	SP1_HUMAN	tgcactccagcctgggTga	0.650819	0.665858	7.29701	7.46562	0.164294	0.593856	weak
rs6656041	chr1	113554728	113554737	10	+	T	C	113554734	7	THRA	HOCOMOCO	THA_f1	THA_HUMAN	cctgggTgac	0.71562	0.554858	6.11634	4.74232	0.923193	0	strong
rs6656041	chr1	113554725	113554737	13	+	T	C	113554734	10	RORC	HOCOMOCO	RORG_f1	RORG_HUMAN	cagcctgggTgac	0.675642	0.54433	6.31445	5.08722	1	0	strong
rs6656041	chr1	113554726	113554737	12	+	T	C	113554734	9	SMAD1	HOCOMOCO	SMAD1_si	SMAD1_HUMAN	agcctgggTgac	0.718043	0.575162	5.27858	4.22822	0.908629	0	strong
rs6656041	chr1	113554723	113554739	17	-	T	C	113554734	6	TLX1	HOCOMOCO	TLX1_f2	TLX1_HUMAN	tccagcctgggTgacag	0.804902	0.619215	4.06914	3.1304	0.846676	0.0163149	strong
rs6656041	chr1	113554728	113554741	14	+	T	C	113554734	7	E2F1	HOCOMOCO	E2F1_f2	E2F1_HUMAN	cctgggTgacagag	0.653422	0.814403	5.14489	6.41242	0.0130277	0.902851	strong
rs6656041	chr1	113554724	113554735	12	-	T	C	113554734	2	TP73	HOCOMOCO	P73_si	P73_HUMAN	ccagcctgggTg	0.753515	0.787916	4.74068	4.95712	0.153846	0.649573	weak
rs6656041	chr1	113554732	113554741	10	+	T	C	113554734	3	E2F5	HOCOMOCO	E2F5_do	E2F5_HUMAN	ggTgacagag	0.611719	0.760182	6.04874	7.51675	0	1	strong
rs6656041	chr1	113554726	113554741	16	-	T	C	113554734	8	HESX1	HOCOMOCO	HESX1_f1	HESX1_HUMAN	agcctgggTgacagag	0.769152	0.737997	4.37253	4.19543	0.485714	0	weak
rs6656041	chr1	113554733	113554739	7	-	T	C	113554734	6	ESR2	HOCOMOCO	ESR2_si	ESR2_HUMAN	gTgacag	0.793618	0.581849	6.31303	4.62846	0.967142	0	strong
rs6656041	chr1	113554725	113554735	11	+	T	C	113554734	10	SMAD2	HOCOMOCO	SMAD2_si	SMAD2_HUMAN	cagcctgggTg	0.78503	0.683214	5.48031	4.76953	0.832168	0.0559441	strong
rs6656041	chr1	113554733	113554741	9	-	T	C	113554734	8	JUN	HOCOMOCO	JUN_f1	JUN_HUMAN	gTgacagag	0.778708	0.597756	7.77039	5.96475	0.982617	0.00352889	strong
rs6656041	chr1	113554720	113554736	17	-	T	C	113554734	3	NR3C2	HOCOMOCO	MCR_f1	MCR_HUMAN	cactccagcctgggTga	0.631417	0.751784	3.50703	4.17557	0.126984	0.873016	strong
rs11102732	chr1	114650257	114650268	12	-	T	A	114650259	10	FOXQ1	HOCOMOCO	FOXQ1_f1	FOXQ1_HUMAN	aaTtaaacaggt	0.837494	0.928872	10.3134	11.4387	0	0.923077	strong
rs11102732	chr1	114650256	114650265	10	-	T	A	114650259	7	FOXJ2	HOCOMOCO	FOXJ2_f1	FOXJ2_HUMAN	aaaTtaaaca	0.903802	0.9963	9.15625	10.0933	0	0.807388	strong
rs11102732	chr1	114650255	114650267	13	-	T	A	114650259	9	LHX2	HOCOMOCO	LHX2_f1	LHX2_HUMAN	gaaaTtaaacagg	0.884488	0.695522	5.74425	4.51702	1	0	strong
rs11102732	chr1	114650254	114650271	18	+	T	A	114650259	6	SOX17	HOCOMOCO	SOX17_f2	SOX17_HUMAN	ggaaaTtaaacaggttaa	0.536971	0.658501	8.16274	10.0102	0	1	strong
rs11102732	chr1	114650251	114650259	9	+	T	A	114650259	9	ELK1	HOCOMOCO	ELK1_f1	ELK1_HUMAN	aaaggaaaT	0.865748	0.836844	6.40237	6.18862	0.580126	0.0632832	weak
rs11102732	chr1	114650256	114650266	11	-	T	A	114650259	8	HOXB8	HOCOMOCO	HXB8_do	HXB8_HUMAN	aaaTtaaacag	0.792489	0.655218	9.85588	8.14869	1	0	strong
rs11102732	chr1	114650248	114650263	16	+	T	A	114650259	12	MECOM	HOCOMOCO	EVI1_f1	EVI1_HUMAN	aataaaggaaaTtaaa	0.655964	0.704869	9.12504	9.80535	0.0620905	0.772064	strong
rs11102732	chr1	114650257	114650265	9	-	T	A	114650259	7	FOXD3	HOCOMOCO	FOXD3_f1	FOXD3_HUMAN	aaTtaaaca	0.852578	0.980363	9.23849	10.6232	0	0.919617	strong
rs11102732	chr1	114650250	114650262	13	+	T	A	114650259	10	POU1F1	HOCOMOCO	PIT1_f1	PIT1_HUMAN	taaaggaaaTtaa	0.656758	0.776354	5.42725	6.41555	0.0873786	0.880259	strong
rs11102732	chr1	114650255	114650264	10	+	T	A	114650259	5	HOXA5	HOCOMOCO	HXA5_si	HXA5_HUMAN	gaaaTtaaac	0.798112	0.595549	6.93853	5.17751	0.990492	0	strong
rs11102732	chr1	114650247	114650262	16	+	T	A	114650259	13	SOX2	HOCOMOCO	SOX2_f1	SOX2_HUMAN	taataaaggaaaTtaa	0.555813	0.732202	5.70532	7.51592	0.00219309	0.983552	strong
rs11102732	chr1	114650255	114650261	7	-	T	A	114650259	3	MSX2	HOCOMOCO	MSX2_f1	MSX2_HUMAN	gaaaTta	0.987958	0.803733	5.49378	4.46935	0.908163	0	strong
rs11102732	chr1	114650246	114650259	14	+	T	A	114650259	14	ELF3	HOCOMOCO	ELF3_f1	ELF3_HUMAN	ttaataaaggaaaT	0.841377	0.79895	8.19743	7.78407	0.555556	0	weak
rs11102732	chr1	114650252	114650263	12	-	T	A	114650259	5	BPTF	HOCOMOCO	BPTF_si	BPTF_HUMAN	aaggaaaTtaaa	0.598871	0.821043	3.51064	4.81304	0.047619	0.952381	strong
rs11102732	chr1	114650253	114650261	9	+	T	A	114650259	7	NFATC3	HOCOMOCO	NFAC3_f1	NFAC3_HUMAN	aggaaaTta	0.863134	0.94064	7.4458	8.1144	0	0.775758	strong
rs11102732	chr1	114650252	114650263	12	+	T	A	114650259	8	RELB	HOCOMOCO	RELB_si	RELB_HUMAN	aaggaaaTtaaa	0.680848	0.566777	4.95386	4.12388	0.823789	0.0352423	strong
rs11102732	chr1	114650255	114650272	18	+	T	A	114650259	5	NR1I3	HOCOMOCO	NR1I3_f2	NR1I3_HUMAN	gaaaTtaaacaggttaat	0.678645	0.538369	7.25547	5.75576	0.965779	0	strong
rs11102732	chr1	114650256	114650267	12	-	T	A	114650259	9	TEAD4	HOCOMOCO	TEAD4_f1	TEAD4_HUMAN	aaaTtaaacagg	0.560002	0.71558	5.15933	6.59268	0	1	strong
rs11102732	chr1	114650255	114650262	8	-	T	A	114650259	4	HOXD4	HOCOMOCO	HXD4_f1	HXD4_HUMAN	gaaaTtaa	0.975798	0.835252	5.78832	4.95461	0.876712	0	strong
rs11102732	chr1	114650251	114650263	13	-	T	A	114650259	5	NKX3-1	HOCOMOCO	NKX31_si	NKX31_HUMAN	aaaggaaaTtaaa	0.747767	0.618204	6.63559	5.48586	0.904854	0.0423997	strong
rs11102732	chr1	114650250	114650263	14	+	T	A	114650259	10	NR2E3	HOCOMOCO	NR2E3_f1	NR2E3_HUMAN	taaaggaaaTtaaa	0.593554	0.673681	5.92138	6.72074	0.0343866	0.819703	strong
rs11102732	chr1	114650252	114650261	10	+	T	A	114650259	8	GABPB1+GABPB2	HOCOMOCO	GABP1+GABP2_f1	GABP1+GABP2_HUMAN	aaggaaaTta	0.836213	0.818684	7.32009	7.16664	0.55814	0.0996678	weak
rs11102732	chr1	114650249	114650265	17	+	T	A	114650259	11	IRF3	HOCOMOCO	IRF3_f1	IRF3_HUMAN	ataaaggaaaTtaaaca	0.694765	0.826172	8.25169	9.81241	0	0.96401	strong
rs11102732	chr1	114650255	114650265	11	-	T	A	114650259	7	HOXA13	HOCOMOCO	HXA13_f1	HXA13_HUMAN	gaaaTtaaaca	0.818711	0.593722	5.78772	4.1972	1	0	strong
rs11102732	chr1	114650254	114650266	13	-	T	A	114650259	8	FOXJ3	HOCOMOCO	FOXJ3_si	FOXJ3_HUMAN	ggaaaTtaaacag	0.77666	0.877253	11.5789	13.0786	0	0.928887	strong
rs11102732	chr1	114650253	114650276	24	+	T	A	114650259	7	TBX3	HOCOMOCO	TBX3_f1	TBX3_HUMAN	aggaaaTtaaacaggttaattttg	0.656597	0.673356	7.25818	7.44343	0	0.538324	weak
rs11102732	chr1	114650251	114650262	12	+	T	A	114650259	9	ATF5	HOCOMOCO	ATF5_si	ATF5_HUMAN	aaaggaaaTtaa	0.649557	0.816803	6.83123	8.59012	0	1	strong
rs11102732	chr1	114650255	114650267	13	-	T	A	114650259	9	HOXB6	HOCOMOCO	HXB6_f1	HXB6_HUMAN	gaaaTtaaacagg	0.721892	0.635761	6.69437	5.89565	0.879343	0	strong
rs11102732	chr1	114650253	114650262	10	+	T	A	114650259	7	NFATC4	HOCOMOCO	NFAC4_f1	NFAC4_HUMAN	aggaaaTtaa	0.95786	0.987544	8.20353	8.45776	0.0520231	0.630058	weak
rs11102732	chr1	114650257	114650266	10	-	T	A	114650259	8	HOXB7	HOCOMOCO	HXB7_si	HXB7_HUMAN	aaTtaaacag	0.809651	0.684342	9.7663	8.25478	0.967871	0	strong
rs11102732	chr1	114650251	114650260	10	+	T	A	114650259	9	ELF1	HOCOMOCO	ELF1_f1	ELF1_HUMAN	aaaggaaaTt	0.901312	0.881267	8.21393	8.03125	0.566334	0.115549	weak
rs11102732	chr1	114650252	114650266	15	-	T	A	114650259	8	HOXC6	HOCOMOCO	HXC6_f1	HXC6_HUMAN	aaggaaaTtaaacag	0.771453	0.684969	10.9471	9.71985	1	0	strong
rs11102732	chr1	114650248	114650264	17	+	T	A	114650259	12	ETV7	HOCOMOCO	ETV7_si	ETV7_HUMAN	aataaaggaaaTtaaac	0.743836	0.622301	7.91078	6.61824	1	0	strong
rs11102732	chr1	114650257	114650270	14	-	T	A	114650259	12	HOXA9	HOCOMOCO	HXA9_f1	HXA9_HUMAN	aaTtaaacaggtta	0.694894	0.712614	8.15542	8.36339	0.0671642	0.496269	weak
rs11102732	chr1	114650256	114650266	11	-	T	A	114650259	8	ZFHX3	HOCOMOCO	ZFHX3_f1	ZFHX3_HUMAN	aaaTtaaacag	0.806112	0.658025	6.6804	5.45317	1	0	strong
rs11102732	chr1	114650252	114650271	20	+	T	A	114650259	8	RARG	HOCOMOCO	RARG_do	RARG_HUMAN	aaggaaaTtaaacaggttaa	0.801442	0.821485	7.05714	7.23363	0.044843	0.529148	weak
rs11102732	chr1	114650257	114650263	7	-	T	A	114650259	5	ISL1	HOCOMOCO	ISL1_f1	ISL1_HUMAN	aaTtaaa	0.895219	0.668228	5.90964	4.4112	1	0	strong
rs11102732	chr1	114650250	114650260	11	+	T	A	114650259	10	ELK4	HOCOMOCO	ELK4_f1	ELK4_HUMAN	taaaggaaaTt	0.678872	0.633842	7.24922	6.76838	0.66812	0.0602843	weak
rs11102732	chr1	114650249	114650261	13	+	T	A	114650259	11	GABPA	HOCOMOCO	GABPA_f1	GABPA_HUMAN	ataaaggaaaTta	0.72825	0.688698	9.04154	8.55049	0.708928	0.0628843	weak
rs11102732	chr1	114650256	114650269	14	-	T	A	114650259	11	FOSL1	HOCOMOCO	FOSL1_f2	FOSL1_HUMAN	aaaTtaaacaggtt	0.766678	0.630575	6.03221	4.96136	0.896203	0.0632911	strong
rs11102732	chr1	114650255	114650266	12	+	T	A	114650259	5	TCF7L2	HOCOMOCO	TF7L2_f1	TF7L2_HUMAN	gaaaTtaaacag	0.733952	0.673921	6.71321	6.16414	0.758902	0.16081	weak
rs11102732	chr1	114650248	114650264	17	+	T	A	114650259	12	FLI1	HOCOMOCO	FLI1_f1	FLI1_HUMAN	aataaaggaaaTtaaac	0.772159	0.749979	5.37903	5.22452	0.56872	0.0853081	weak
rs11102732	chr1	114650253	114650261	9	+	T	A	114650259	7	NFATC2	HOCOMOCO	NFAC2_f1	NFAC2_HUMAN	aggaaaTta	0.921108	0.986187	9.22629	9.87815	0.085209	0.795658	strong
rs11102732	chr1	114650254	114650267	14	-	T	A	114650259	9	HOXC8	HOCOMOCO	HXC8_f1	HXC8_HUMAN	ggaaaTtaaacagg	0.745094	0.536933	4.82196	3.47483	1	0	strong
rs11102732	chr1	114650252	114650272	21	-	T	A	114650259	14	ONECUT2	HOCOMOCO	ONEC2_si	ONEC2_HUMAN	aaggaaaTtaaacaggttaat	0.667802	0.71739	6.59629	7.0861	0	0.71875	strong
rs11102732	chr1	114650257	114650263	7	+	T	A	114650259	3	ARID3A	HOCOMOCO	ARI3A_f1	ARI3A_HUMAN	aaTtaaa	1	0.826017	10.463	8.64266	1	0	strong
rs11102732	chr1	114650252	114650266	15	+	T	A	114650259	8	NFAT5	HOCOMOCO	NFAT5_f1	NFAT5_HUMAN	aaggaaaTtaaacag	0.651323	0.74647	6.54546	7.50164	0	0.917808	strong
rs11102732	chr1	114650256	114650265	10	-	T	A	114650259	7	HOXD9	HOCOMOCO	HXD9_f1	HXD9_HUMAN	aaaTtaaaca	0.883322	0.685762	5.13141	3.98374	1	0	strong
rs11102732	chr1	114650248	114650260	13	+	T	A	114650259	12	EHF	HOCOMOCO	EHF_si	EHF_HUMAN	aataaaggaaaTt	0.81378	0.734394	9.9222	8.95427	0.822421	0.00771263	strong
rs11102732	chr1	114650255	114650269	15	-	T	A	114650259	11	PBX1	HOCOMOCO	PBX1_do	PBX1_HUMAN	gaaaTtaaacaggtt	0.712554	0.595817	5.92253	4.95225	0.854021	0.0395041	strong
rs11102732	chr1	114650256	114650264	9	-	T	A	114650259	6	SRY	HOCOMOCO	SRY_f1	SRY_HUMAN	aaaTtaaac	0.584419	0.778242	3.66723	4.88347	0.0552359	0.909781	strong
rs11102732	chr1	114650250	114650260	11	+	T	A	114650259	10	ELF5	HOCOMOCO	ELF5_f1	ELF5_HUMAN	taaaggaaaTt	0.956726	0.89807	7.63096	7.16312	0.717949	0.0769231	weak
rs11102732	chr1	114650255	114650267	13	+	T	A	114650259	5	MEF2C	HOCOMOCO	MEF2C_f1	MEF2C_HUMAN	gaaaTtaaacagg	0.543064	0.659916	9.20046	11.1802	0	1	strong
rs11102732	chr1	114650251	114650265	15	-	T	A	114650259	7	HNF1A	HOCOMOCO	HNF1A_f1	HNF1A_HUMAN	aaaggaaaTtaaaca	0.595634	0.705284	6.06077	7.17649	0.0902667	0.892225	strong
rs11102732	chr1	114650252	114650266	15	+	T	A	114650259	8	PROP1	HOCOMOCO	PROP1_f1	PROP1_HUMAN	aaggaaaTtaaacag	0.813095	0.670249	5.12428	4.22403	0.88764	0	strong
rs11102732	chr1	114650256	114650265	10	-	T	A	114650259	7	BARX2	HOCOMOCO	BARX2_si	BARX2_HUMAN	aaaTtaaaca	0.956501	0.742801	6.82754	5.30214	1	0	strong
rs11102732	chr1	114650255	114650262	8	-	T	A	114650259	4	DLX2	HOCOMOCO	DLX2_f1	DLX2_HUMAN	gaaaTtaa	0.852884	0.766601	5.08447	4.5701	0.790698	0	strong
rs11102732	chr1	114650255	114650266	12	-	T	A	114650259	8	CEBPE	HOCOMOCO	CEBPE_f1	CEBPE_HUMAN	gaaaTtaaacag	0.761925	0.522612	6.32078	4.33549	1	0	strong
rs11102732	chr1	114650256	114650266	11	+	T	A	114650259	4	TBP	HOCOMOCO	TBP_f1	TBP_HUMAN	aaaTtaaacag	0.791357	0.889545	4.35042	4.8902	0.190867	0.75644	weak
rs11102732	chr1	114650255	114650268	14	-	T	A	114650259	10	TEAD1	HOCOMOCO	TEAD1_f1	TEAD1_HUMAN	gaaaTtaaacaggt	0.758972	0.512227	5.34998	3.61068	1	0	strong
rs11102732	chr1	114650248	114650262	15	+	T	A	114650259	12	HMGA2	HOCOMOCO	HMGA2_f1	HMGA2_HUMAN	aataaaggaaaTtaa	0.761322	0.815446	9.34105	10.0051	0.197368	0.789474	weak
rs11102732	chr1	114650250	114650259	10	+	T	A	114650259	10	CEBPA	HOCOMOCO	CEBPA_do	CEBPA_HUMAN	taaaggaaaT	0.815202	0.794584	5.35649	5.22101	0.541892	0.0955856	weak
rs11102732	chr1	114650256	114650262	7	-	T	A	114650259	4	HMGA1	HOCOMOCO	HMGA1_f1	HMGA1_HUMAN	aaaTtaa	0.65345	0.998683	3.59776	5.49854	0	1	strong
rs11102732	chr1	114650252	114650259	8	+	T	A	114650259	8	ETV4	HOCOMOCO	ETV4_f1	ETV4_HUMAN	aaggaaaT	0.917891	0.886722	5.68304	5.49006	0.539916	0.0371148	weak
rs11102732	chr1	114650254	114650260	7	+	T	A	114650259	6	NR3C1	HOCOMOCO	GCR_si	GCR_HUMAN	ggaaaTt	0.584863	0.790062	4.05861	5.48257	0.011528	0.930544	strong
rs11102732	chr1	114650255	114650267	13	-	T	A	114650259	9	ARID5B	HOCOMOCO	ARI5B_f1	ARI5B_HUMAN	gaaaTtaaacagg	0.723712	0.889905	4.2076	5.17383	0	0.866667	strong
rs11102732	chr1	114650255	114650264	10	+	T	A	114650259	5	POU3F2	HOCOMOCO	PO3F2_si	PO3F2_HUMAN	gaaaTtaaac	0.888634	0.635146	5.58107	3.98904	0.968992	0.00872093	strong
rs11102732	chr1	114650251	114650259	9	+	T	A	114650259	9	ETS1	HOCOMOCO	ETS1_si	ETS1_HUMAN	aaaggaaaT	0.926142	0.9005	7.34898	7.14552	0.590537	0.145004	weak
rs11102732	chr1	114650254	114650262	9	+	T	A	114650259	6	PDX1	HOCOMOCO	PDX1_do	PDX1_HUMAN	ggaaaTtaa	0.833134	0.654695	8.76829	6.89031	1	0	strong
rs11102732	chr1	114650254	114650261	8	+	T	A	114650259	6	SOX13	HOCOMOCO	SOX13_f1	SOX13_HUMAN	ggaaaTta	0.627634	0.851338	2.94198	3.99058	0	1	strong
rs11102732	chr1	114650252	114650265	14	-	T	A	114650259	7	TEF	HOCOMOCO	TEF_f1	TEF_HUMAN	aaggaaaTtaaaca	0.796142	0.845887	5.59097	5.9403	0.0756303	0.647059	weak
rs11102732	chr1	114650254	114650263	10	-	T	A	114650259	5	DLX3	HOCOMOCO	DLX3_do	DLX3_HUMAN	ggaaaTtaaa	0.910579	0.72297	8.59235	6.82205	1	0	strong
rs11102732	chr1	114650252	114650260	9	+	T	A	114650259	8	POU2F1	HOCOMOCO	PO2F1_f1	PO2F1_HUMAN	aaggaaaTt	0.667963	0.819014	4.71291	5.77867	0.0443803	0.876838	strong
rs11102732	chr1	114650252	114650261	10	+	T	A	114650259	8	FEV	HOCOMOCO	FEV_f1	FEV_HUMAN	aaggaaaTta	0.965059	0.791867	8.34961	6.85116	1	0	strong
rs11102732	chr1	114650256	114650268	13	-	T	A	114650259	10	FOXJ3	HOCOMOCO	FOXJ3_f2	FOXJ3_HUMAN	aaaTtaaacaggt	0.635328	0.775217	8.98078	10.9582	0	1	strong
rs11102732	chr1	114650254	114650262	9	-	T	A	114650259	4	NOBOX	HOCOMOCO	NOBOX_si	NOBOX_HUMAN	ggaaaTtaa	0.918594	0.723629	7.87818	6.2061	0.974653	0	strong
rs11102732	chr1	114650257	114650264	8	-	T	A	114650259	6	CDX2	HOCOMOCO	CDX2_f1	CDX2_HUMAN	aaTtaaac	0.884847	0.951493	6.04469	6.49996	0	0.632911	weak
rs11102732	chr1	114650252	114650264	13	-	T	A	114650259	6	POU4F2	HOCOMOCO	PO4F2_si	PO4F2_HUMAN	aaggaaaTtaaac	0.804429	0.645306	8.82765	7.08146	1	0	strong
rs11102732	chr1	114650254	114650265	12	-	T	A	114650259	7	FOS	HOCOMOCO	FOS_si	FOS_HUMAN	ggaaaTtaaaca	0.6749	0.76736	4.76617	5.41912	0	0.642626	weak
rs11102732	chr1	114650247	114650259	13	+	T	A	114650259	13	STAT5B	HOCOMOCO	STA5B_f1	STA5B_HUMAN	taataaaggaaaT	0.664461	0.603354	9.26174	8.40998	0.810192	0.0153899	strong
rs11102732	chr1	114650249	114650260	12	+	T	A	114650259	11	NKX2-2	HOCOMOCO	NKX22_si	NKX22_HUMAN	ataaaggaaaTt	0.713919	0.634594	7.02404	6.24358	0.838645	0.0896414	strong
rs11102732	chr1	114650257	114650264	8	+	T	A	114650259	3	SOX5	HOCOMOCO	SOX5_f1	SOX5_HUMAN	aaTtaaac	0.542824	0.7227	4.25691	5.66752	0.0113089	0.936035	strong
rs11102732	chr1	114650256	114650270	15	-	T	A	114650259	12	PBX2	HOCOMOCO	PBX2_f1	PBX2_HUMAN	aaaTtaaacaggtta	0.748657	0.701238	5.47671	5.12982	0.708861	0.151899	weak
rs11102732	chr1	114650258	114650267	10	-	T	A	114650259	9	FOSB	HOCOMOCO	FOSB_f1	FOSB_HUMAN	aTtaaacagg	0.710454	0.543082	5.60092	4.28143	0.95679	0.0432099	strong
rs11102732	chr1	114650250	114650264	15	-	T	A	114650259	6	FOXC2	HOCOMOCO	FOXC2_f1	FOXC2_HUMAN	taaaggaaaTtaaac	0.577229	0.707571	4.64378	5.69237	0	1	strong
rs11102732	chr1	114650251	114650262	12	-	T	A	114650259	4	ALX1	HOCOMOCO	ALX1_si	ALX1_HUMAN	aaaggaaaTtaa	0.761267	0.648746	6.29862	5.36764	0.868327	0.0676157	strong
rs11102732	chr1	114650252	114650260	9	+	T	A	114650259	8	POU2F2	HOCOMOCO	PO2F2_si	PO2F2_HUMAN	aaggaaaTt	0.560833	0.705963	7.68905	9.67879	0	1	strong
rs11102732	chr1	114650259	114650274	16	+	T	A	114650259	1	POU5F1	HOCOMOCO	PO5F1_do	PO5F1_HUMAN	Ttaaacaggttaattt	0.656964	0.681496	7.20267	7.47163	0.13707	0.652427	weak
rs11102732	chr1	114650246	114650259	14	+	T	A	114650259	14	EOMES	HOCOMOCO	EOMES_f1	EOMES_HUMAN	ttaataaaggaaaT	0.569006	0.485661	10.5969	9.04468	0.965209	0	strong
rs11102732	chr1	114650249	114650263	15	+	T	A	114650259	11	ELF2	HOCOMOCO	ELF2_f1	ELF2_HUMAN	ataaaggaaaTtaaa	0.75572	0.732704	6.73938	6.53412	0.555556	0	weak
rs11102732	chr1	114650256	114650267	12	-	T	A	114650259	9	MEF2D	HOCOMOCO	MEF2D_f1	MEF2D_HUMAN	aaaTtaaacagg	0.628624	0.726293	5.84648	6.75484	0.0947368	0.905263	strong
rs11102732	chr1	114650256	114650266	11	-	T	A	114650259	8	FOXF1	HOCOMOCO	FOXF1_f1	FOXF1_HUMAN	aaaTtaaacag	0.900453	0.997007	7.54944	8.35895	0	0.867647	strong
rs11102732	chr1	114650247	114650263	17	+	T	A	114650259	13	SPI1	HOCOMOCO	SPI1_si	SPI1_HUMAN	taataaaggaaaTtaaa	0.797858	0.733175	10.3909	9.5485	0.834244	0.0610505	strong
rs11102732	chr1	114650254	114650266	13	+	T	A	114650259	6	DDIT3	HOCOMOCO	DDIT3_f1	DDIT3_HUMAN	ggaaaTtaaacag	0.699981	0.536691	6.55271	5.02411	0.963125	0	strong
rs11102732	chr1	114650251	114650261	11	+	T	A	114650259	9	ERG	HOCOMOCO	ERG_f1	ERG_HUMAN	aaaggaaaTta	0.78898	0.701456	9.12626	8.11386	0.800246	0	strong
rs11102732	chr1	114650256	114650262	7	-	T	A	114650259	4	PRRX2	HOCOMOCO	PRRX2_f1	PRRX2_HUMAN	aaaTtaa	0.964563	0.766745	8.37252	6.65543	0.983051	0	strong
rs11102732	chr1	114650255	114650266	12	+	T	A	114650259	5	SOX4	HOCOMOCO	SOX4_f1	SOX4_HUMAN	gaaaTtaaacag	0.585519	0.690881	4.63304	5.46674	0	0.876712	strong
rs11102732	chr1	114650253	114650263	11	-	T	A	114650259	5	YBX1	HOCOMOCO	YBOX1_f2	YBOX1_HUMAN	aggaaaTtaaa	0.800508	0.691896	3.94157	3.40678	0.739367	0.0651584	weak
rs11102732	chr1	114650253	114650270	18	+	T	A	114650259	7	NR3C1	HOCOMOCO	GCR_do	GCR_HUMAN	aggaaaTtaaacaggtta	0.604349	0.720646	3.91436	4.66761	0.0733167	0.809936	strong
rs11102732	chr1	114650250	114650259	10	+	T	A	114650259	10	IRF7	HOCOMOCO	IRF7_f1	IRF7_HUMAN	taaaggaaaT	0.867647	0.905999	7.00474	7.31436	0.253561	0.669516	weak
rs11102732	chr1	114650257	114650268	12	-	T	A	114650259	10	HOXA10	HOCOMOCO	HXA10_f1	HXA10_HUMAN	aaTtaaacaggt	0.701028	0.881326	5.4181	6.81159	0	1	strong
rs11102732	chr1	114650251	114650261	11	-	T	A	114650259	3	VSX2	HOCOMOCO	VSX2_si	VSX2_HUMAN	aaaggaaaTta	0.750737	0.604696	8.62043	6.9435	1	0	strong
rs11102732	chr1	114650256	114650263	8	-	T	A	114650259	5	NANOG	HOCOMOCO	NANOG_f1	NANOG_HUMAN	aaaTtaaa	0.820222	0.661174	5.40769	4.35909	1	0	strong
rs11102732	chr1	114650254	114650266	13	-	T	A	114650259	8	LHX3	HOCOMOCO	LHX3_f1	LHX3_HUMAN	ggaaaTtaaacag	0.804456	0.672045	10.8441	9.05915	0.989454	0	strong
rs11102732	chr1	114650254	114650265	12	+	T	A	114650259	6	ZNF384	HOCOMOCO	ZN384_f1	ZN384_HUMAN	ggaaaTtaaaca	0.636893	0.812267	6.50071	8.29073	0	1	strong
rs11102732	chr1	114650255	114650264	10	+	T	A	114650259	5	GATA1	HOCOMOCO	GATA1_si	GATA1_HUMAN	gaaaTtaaac	0.591046	0.772379	6.47868	8.46634	0	1	strong
rs11102732	chr1	114650254	114650262	9	-	T	A	114650259	4	HBP1	HOCOMOCO	HBP1_f1	HBP1_HUMAN	ggaaaTtaa	0.784882	0.606883	4.62377	3.57518	1	0	strong
rs11102732	chr1	114650254	114650262	9	+	T	A	114650259	6	ZNF333	HOCOMOCO	ZN333_f1	ZN333_HUMAN	ggaaaTtaa	0.567909	0.769806	4.41907	5.99009	0	1	strong
rs11102732	chr1	114650255	114650266	12	-	T	A	114650259	8	FUBP1	HOCOMOCO	FUBP1_f1	FUBP1_HUMAN	gaaaTtaaacag	0.725934	0.829165	5.5849	6.3791	0.0190476	0.809524	strong
rs11102732	chr1	114650250	114650264	15	+	T	A	114650259	10	OTX2	HOCOMOCO	OTX2_si	OTX2_HUMAN	taaaggaaaTtaaac	0.830383	0.637736	7.31814	5.62034	1	0	strong
rs11102732	chr1	114650252	114650262	11	+	T	A	114650259	8	NFKB2	HOCOMOCO	NFKB2_f1	NFKB2_HUMAN	aaggaaaTtaa	0.762922	0.71104	4.70172	4.38199	0.707317	0.195122	weak
rs11102732	chr1	114650252	114650260	9	-	T	A	114650259	2	FOXP3	HOCOMOCO	FOXP3_f1	FOXP3_HUMAN	aaggaaaTt	0.824494	0.706473	5.17254	4.43212	0.875	0.125	strong
rs11102732	chr1	114650250	114650261	12	+	T	A	114650259	10	ELK3	HOCOMOCO	ELK3_f1	ELK3_HUMAN	taaaggaaaTta	0.756982	0.664645	5.59207	4.90995	0.830189	0	strong
rs11102732	chr1	114650255	114650261	7	+	T	A	114650259	5	PRRX1	HOCOMOCO	PRRX1_f1	PRRX1_HUMAN	gaaaTta	0.822565	0.618802	3.72172	2.79979	1	0	strong
rs11102732	chr1	114650247	114650268	22	+	T	A	114650259	13	ARID3A	HOCOMOCO	ARI3A_do	ARI3A_HUMAN	taataaaggaaaTtaaacaggt	0.775134	0.742952	10.0525	9.63517	0.727273	0.136364	weak
rs56066629	chr1	114812986	114812995	10	-	G	A	114812989	7	CEBPB	HOCOMOCO	CEBPB_f1	CEBPB_HUMAN	cttGagtcaa	0.742716	0.665297	6.96724	6.24099	0.792728	0.0765852	strong
rs56066629	chr1	114812979	114812991	13	+	G	A	114812989	11	MEIS1	HOCOMOCO	MEIS1_f2	MEIS1_HUMAN	tcacagacttGag	0.689924	0.71283	7.81323	8.07264	0.0956284	0.63388	weak
rs56066629	chr1	114812987	114812994	8	+	G	A	114812989	3	HOXD4	HOCOMOCO	HXD4_f1	HXD4_HUMAN	ttGagtca	0.703499	0.770263	4.17307	4.56911	0.123288	0.753425	weak
rs56066629	chr1	114812986	114812994	9	+	G	A	114812989	4	ESRRG	HOCOMOCO	ERR3_f1	ERR3_HUMAN	cttGagtca	0.491974	0.680524	3.98014	5.50554	0	1	strong
rs56066629	chr1	114812984	114812995	12	+	G	A	114812989	6	XBP1	HOCOMOCO	XBP1_f1	XBP1_HUMAN	gacttGagtcaa	0.740312	0.596623	10.1572	8.18576	0.998326	0.000310545	strong
rs56066629	chr1	114812981	114812995	15	-	G	A	114812989	7	HOXC6	HOCOMOCO	HXC6_f1	HXC6_HUMAN	acagacttGagtcaa	0.611988	0.66317	8.68424	9.41052	0	0.85	strong
rs56066629	chr1	114812983	114813000	18	+	G	A	114812989	7	NR2F6	HOCOMOCO	NR2F6_f1	NR2F6_HUMAN	agacttGagtcaagctga	0.582653	0.692318	4.97596	5.91252	0.0882353	0.911765	strong
rs56066629	chr1	114812983	114812990	8	+	G	A	114812989	7	OTX1	HOCOMOCO	OTX1_f1	OTX1_HUMAN	agacttGa	0.556414	0.759284	3.54504	4.83758	0	1	strong
rs56066629	chr1	114812985	114812998	14	-	G	A	114812989	10	NFE2	HOCOMOCO	NFE2_f2	NFE2_HUMAN	acttGagtcaagct	0.721371	0.649147	7.72764	6.95395	0.813666	0.0490952	strong
rs56066629	chr1	114812985	114812991	7	+	G	A	114812989	5	ARID3A	HOCOMOCO	ARI3A_f1	ARI3A_HUMAN	acttGag	0.555258	0.729241	5.80969	7.63008	0	1	strong
rs56066629	chr1	114812988	114812994	7	+	G	A	114812989	2	RARG	HOCOMOCO	RARG_f1	RARG_HUMAN	tGagtca	0.692547	0.769112	5.81028	6.45264	0.205993	0.794007	weak
rs56066629	chr1	114812983	114812992	10	-	G	A	114812989	4	TFE3	HOCOMOCO	TFE3_f1	TFE3_HUMAN	agacttGagt	0.737605	0.548071	6.18977	4.59925	1	0	strong
rs56066629	chr1	114812985	114812994	10	+	G	A	114812989	5	THRB	HOCOMOCO	THB_f1	THB_HUMAN	acttGagtca	0.639027	0.829958	5.55794	7.21857	0.0183908	0.981609	strong
rs56066629	chr1	114812980	114812993	14	+	G	A	114812989	10	ARNTL	HOCOMOCO	BMAL1_f1	BMAL1_HUMAN	cacagacttGagtc	0.642222	0.518803	8.06264	6.5132	1	0	strong
rs56066629	chr1	114812987	114813006	20	+	G	A	114812989	3	NHLH1	HOCOMOCO	HEN1_si	HEN1_HUMAN	ttGagtcaagctgactgcat	0.625581	0.581385	9.81805	9.12442	0.778972	0.0315754	strong
rs56066629	chr1	114812981	114812994	14	+	G	A	114812989	9	NR2E3	HOCOMOCO	NR2E3_f1	NR2E3_HUMAN	acagacttGagtca	0.511474	0.657744	5.10253	6.56175	0	0.965613	strong
rs56066629	chr1	114812983	114812991	9	-	G	A	114812989	3	NKX2-8	HOCOMOCO	NKX28_f1	NKX28_HUMAN	agacttGag	0.89424	0.807856	5.56	5.0229	0.77451	0	strong
rs56066629	chr1	114812986	114812995	10	-	G	A	114812989	7	ATF1	HOCOMOCO	ATF1_si	ATF1_HUMAN	cttGagtcaa	0.720191	0.826301	7.6823	8.81418	0.0706107	0.910305	strong
rs56066629	chr1	114812986	114812996	11	+	G	A	114812989	4	DBP	HOCOMOCO	DBP_si	DBP_HUMAN	cttGagtcaag	0.711706	0.744181	4.76487	4.98228	0.164103	0.641026	weak
rs56066629	chr1	114812989	114813000	12	+	G	A	114812989	1	NR2F1	HOCOMOCO	COT1_f1	COT1_HUMAN	Gagtcaagctga	0.685256	0.632996	5.43535	5.02083	0.712779	0.0851785	weak
rs56066629	chr1	114812988	114812998	11	+	G	A	114812989	2	RARB	HOCOMOCO	RARB_f1	RARB_HUMAN	tGagtcaagct	0.725954	0.800373	6.85434	7.557	0.179837	0.820163	weak
rs56066629	chr1	114812986	114813000	15	-	G	A	114812989	12	FOXD1	HOCOMOCO	FOXD1_si	FOXD1_HUMAN	cttGagtcaagctga	0.637121	0.69366	5.58133	6.07662	0.0734835	0.719312	weak
rs56066629	chr1	114812987	114812995	9	-	G	A	114812989	7	CREB1	HOCOMOCO	CREB1_f1	CREB1_HUMAN	ttGagtcaa	0.777916	0.811985	7.31377	7.63408	0.258018	0.672575	weak
rs56066629	chr1	114812988	114812994	7	+	G	A	114812989	2	PPARA	HOCOMOCO	PPARA_f1	PPARA_HUMAN	tGagtca	0.680085	0.764131	5.75732	6.46882	0.179487	0.802761	weak
rs56066629	chr1	114812985	114812994	10	+	G	A	114812989	5	MAFK	HOCOMOCO	MAFK_si	MAFK_HUMAN	acttGagtca	0.715108	0.645235	8.70881	7.85787	0.864662	0.0526316	strong
rs56066629	chr1	114812984	114813002	19	+	G	A	114812989	6	SOX18	HOCOMOCO	SOX18_f1	SOX18_HUMAN	gacttGagtcaagctgact	0.728279	0.758525	5.57783	5.80948	0.123288	0.630137	weak
rs56066629	chr1	114812983	114812991	9	+	G	A	114812989	7	BHLHE40	HOCOMOCO	BHE40_f2	BHE40_HUMAN	agacttGag	0.682392	0.495775	7.2903	5.29659	1	0	strong
rs56066629	chr1	114812986	114812998	13	-	G	A	114812989	10	POU6F1	HOCOMOCO	PO6F1_f1	PO6F1_HUMAN	cttGagtcaagct	0.575536	0.642424	7.94336	8.86651	0	0.857143	strong
rs56066629	chr1	114812979	114812991	13	-	G	A	114812989	3	NKX3-1	HOCOMOCO	NKX31_si	NKX31_HUMAN	tcacagacttGag	0.705362	0.82323	6.25929	7.30524	0.0687727	0.888828	strong
rs56066629	chr1	114812986	114813000	15	+	G	A	114812989	4	STAT2	HOCOMOCO	STAT2_f1	STAT2_HUMAN	cttGagtcaagctga	0.520832	0.69288	4.9327	6.56213	0.0192144	0.964409	strong
rs56066629	chr1	114812986	114812995	10	+	G	A	114812989	4	NR4A3	HOCOMOCO	NR4A3_f1	NR4A3_HUMAN	cttGagtcaa	0.543993	0.666303	4.6638	5.7124	0	1	strong
rs56066629	chr1	114812988	114812994	7	+	G	A	114812989	2	RARA	HOCOMOCO	RARA_f1	RARA_HUMAN	tGagtca	0.665087	0.830065	7.51291	9.37653	0	1	strong
rs56066629	chr1	114812982	114812995	14	-	G	A	114812989	7	PAX8	HOCOMOCO	PAX8_f1	PAX8_HUMAN	cagacttGagtcaa	0.907513	0.857424	3.49245	3.29969	0.43769	0.0273556	weak
rs56066629	chr1	114812982	114812991	10	-	G	A	114812989	3	NR5A2	HOCOMOCO	NR5A2_f1	NR5A2_HUMAN	cagacttGag	0.815887	0.625243	7.77656	5.95945	1	0	strong
rs56066629	chr1	114812983	114812995	13	+	G	A	114812989	7	LHX3	HOCOMOCO	LHX3_f1	LHX3_HUMAN	agacttGagtcaa	0.582484	0.721585	7.85188	9.72695	0	1	strong
rs56066629	chr1	114812987	114812995	9	-	G	A	114812989	7	ATF2+ATF4	HOCOMOCO	ATF2+ATF4_f1	ATF2+ATF4_HUMAN	ttGagtcaa	0.763629	0.847679	7.04789	7.82363	0.0937931	0.827586	strong
rs56066629	chr1	114812983	114812996	14	+	G	A	114812989	7	NR1D1	HOCOMOCO	NR1D1_f1	NR1D1_HUMAN	agacttGagtcaag	0.725079	0.789047	8.00254	8.70853	0.157025	0.842975	weak
rs56066629	chr1	114812986	114812994	9	+	G	A	114812989	4	PPARG	HOCOMOCO	PPARG_si	PPARG_HUMAN	cttGagtca	0.631033	0.752013	5.05029	6.01852	0.144834	0.852429	strong
rs56066629	chr1	114812987	114812996	10	+	G	A	114812989	3	BATF	HOCOMOCO	BATF_si	BATF_HUMAN	ttGagtcaag	0.985171	0.879532	10.9026	9.73351	0.872813	0	strong
rs56066629	chr1	114812987	114813006	20	+	G	A	114812989	3	IRF5	HOCOMOCO	IRF5_f1	IRF5_HUMAN	ttGagtcaagctgactgcat	0.595005	0.677326	7.57912	8.62772	0	1	strong
rs56066629	chr1	114812986	114812995	10	+	G	A	114812989	4	FOSB	HOCOMOCO	FOSB_f1	FOSB_HUMAN	cttGagtcaa	0.89952	0.787977	7.09143	6.21208	0.845679	0	strong
rs56066629	chr1	114812985	114812992	8	+	G	A	114812989	5	PAX5	HOCOMOCO	PAX5_si	PAX5_HUMAN	acttGagt	0.775248	0.554478	7.01055	5.01414	1	0	strong
rs56066629	chr1	114812984	114813004	21	-	G	A	114812989	16	ONECUT2	HOCOMOCO	ONEC2_si	ONEC2_HUMAN	gacttGagtcaagctgactgc	0.665283	0.68433	6.5714	6.75954	0.125	0.59375	weak
rs56066629	chr1	114812987	114813000	14	+	G	A	114812989	3	PRDM1	HOCOMOCO	PRDM1_f1	PRDM1_HUMAN	ttGagtcaagctga	0.568716	0.630755	8.82025	9.78243	0.0597211	0.858563	strong
rs56066629	chr1	114812987	114812996	10	+	G	A	114812989	3	RXRB	HOCOMOCO	RXRB_f1	RXRB_HUMAN	ttGagtcaag	0.700014	0.813098	5.06877	5.88761	0.0857143	0.847619	strong
rs56066629	chr1	114812983	114812994	12	+	G	A	114812989	7	RORA	HOCOMOCO	RORA_f1	RORA_HUMAN	agacttGagtca	0.74894	0.80305	10.2596	11.0008	0.19805	0.80195	weak
rs56066629	chr1	114812988	114812996	9	-	G	A	114812989	8	E4F1	HOCOMOCO	E4F1_f1	E4F1_HUMAN	tGagtcaag	0.628859	0.738674	4.78747	5.62348	0	0.864865	strong
rs56066629	chr1	114812982	114812992	11	-	G	A	114812989	4	NKX3-2	HOCOMOCO	NKX32_f1	NKX32_HUMAN	cagacttGagt	0.738462	0.760693	6.07378	6.25663	0.0431628	0.561116	weak
rs56066629	chr1	114812986	114812999	14	+	G	A	114812989	4	HOXC8	HOCOMOCO	HXC8_f1	HXC8_HUMAN	cttGagtcaagctg	0.823084	0.791452	5.32669	5.12198	0.561798	0.101124	weak
rs56066629	chr1	114812987	114812993	7	+	G	A	114812989	3	PRRX2	HOCOMOCO	PRRX2_f1	PRRX2_HUMAN	ttGagtc	0.567158	0.780503	4.923	6.77485	0	1	strong
rs56066629	chr1	114812987	114812995	9	+	G	A	114812989	3	JUN	HOCOMOCO	JUN_f1	JUN_HUMAN	ttGagtcaa	0.987523	0.881672	9.85406	8.79782	0.871779	0.0312348	strong
rs56066629	chr1	114812981	114812993	13	+	G	A	114812989	9	ZBTB6	HOCOMOCO	ZBTB6_si	ZBTB6_HUMAN	acagacttGagtc	0.725834	0.572417	8.32151	6.56262	1	0	strong
rs56066629	chr1	114812984	114812997	14	+	G	A	114812989	6	FOSL1	HOCOMOCO	FOSL1_f2	FOSL1_HUMAN	gacttGagtcaagc	0.950193	0.775955	7.4761	6.1052	0.934177	0	strong
rs56066629	chr1	114812988	114813000	13	+	G	A	114812989	2	NR6A1	HOCOMOCO	NR6A1_do	NR6A1_HUMAN	tGagtcaagctga	0.657683	0.751062	9.55749	10.9145	0.02	0.94	strong
rs56066629	chr1	114812983	114812993	11	+	G	A	114812989	7	GFI1B	HOCOMOCO	GFI1B_f1	GFI1B_HUMAN	agacttGagtc	0.753447	0.568309	7.64273	5.76475	1	0	strong
rs56066629	chr1	114812987	114812995	9	+	G	A	114812989	3	NOBOX	HOCOMOCO	NOBOX_si	NOBOX_HUMAN	ttGagtcaa	0.566575	0.76154	4.85914	6.53123	0	0.974653	strong
rs56066629	chr1	114812984	114812998	15	+	G	A	114812989	6	KLF3	HOCOMOCO	KLF3_f1	KLF3_HUMAN	gacttGagtcaagct	0.709066	0.625374	5.58535	4.92611	0.859375	0.140625	strong
rs56066629	chr1	114812979	114812997	19	-	G	A	114812989	9	MLXIPL	HOCOMOCO	MLXPL_f1	MLXPL_HUMAN	tcacagacttGagtcaagc	0.665733	0.62644	6.86466	6.4595	0.710843	0.0722892	weak
rs56066629	chr1	114812984	114812992	9	-	G	A	114812989	4	TFEB	HOCOMOCO	TFEB_f1	TFEB_HUMAN	gacttGagt	0.689456	0.553809	9.98105	8.01734	1	0	strong
rs56066629	chr1	114812982	114812991	10	-	G	A	114812989	3	NKX2-1	HOCOMOCO	NKX21_f1	NKX21_HUMAN	cagacttGag	0.890641	0.839031	5.26242	4.95748	0.626958	0.149151	weak
rs56066629	chr1	114812978	114812989	12	+	G	A	114812989	12	ALX1	HOCOMOCO	ALX1_si	ALX1_HUMAN	atcacagacttG	0.586244	0.676786	4.8505	5.59964	0.0569395	0.829181	strong
rs56066629	chr1	114812986	114812999	14	-	G	A	114812989	11	ONECUT1	HOCOMOCO	HNF6_f1	HNF6_HUMAN	cttGagtcaagctg	0.692742	0.730395	7.05058	7.4338	0.114286	0.680952	weak
rs56066629	chr1	114812985	114812991	7	+	G	A	114812989	5	PAX2	HOCOMOCO	PAX2_si	PAX2_HUMAN	acttGag	0.820202	0.524543	5.13129	3.28161	1	0	strong
rs56066629	chr1	114812982	114812995	14	-	G	A	114812989	7	NFIL3	HOCOMOCO	NFIL3_si	NFIL3_HUMAN	cagacttGagtcaa	0.645719	0.778545	7.29533	8.796	0.0386351	0.961365	strong
rs56066629	chr1	114812987	114812997	11	+	G	A	114812989	3	CREM	HOCOMOCO	CREM_f1	CREM_HUMAN	ttGagtcaagc	0.733931	0.832343	7.14791	8.10637	0.0327869	0.860656	strong
rs56066629	chr1	114812986	114812995	10	+	G	A	114812989	4	JUNB	HOCOMOCO	JUNB_f1	JUNB_HUMAN	cttGagtcaa	0.988914	0.881361	9.38259	8.36215	0.843348	0	strong
rs56066629	chr1	114812987	114812995	9	+	G	A	114812989	3	SMARCC1	HOCOMOCO	SMRC1_f1	SMRC1_HUMAN	ttGagtcaa	0.989055	0.835727	9.10358	7.6923	0.93123	0.0157986	strong
rs56066629	chr1	114812986	114812998	13	+	G	A	114812989	4	HOXB6	HOCOMOCO	HXB6_f1	HXB6_HUMAN	cttGagtcaagct	0.698256	0.623943	6.47518	5.78605	0.879343	0.120657	strong
rs56066629	chr1	114812978	114812994	17	+	G	A	114812989	12	THRB	HOCOMOCO	THB_do	THB_HUMAN	atcacagacttGagtca	0.560491	0.71929	5.34252	6.85618	0.0301003	0.9699	strong
rs56066629	chr1	114812976	114813000	25	-	G	A	114812989	12	T	HOCOMOCO	BRAC_si	BRAC_HUMAN	gtatcacagacttGagtcaagctga	0.578899	0.527157	15.706	14.3022	0.961538	0.0384615	strong
rs56066629	chr1	114812986	114812996	11	-	G	A	114812989	8	CEBPD	HOCOMOCO	CEBPD_f1	CEBPD_HUMAN	cttGagtcaag	0.793329	0.759673	5.73957	5.49607	0.596095	0.145865	weak
rs56066629	chr1	114812985	114812995	11	+	G	A	114812989	5	FOSL2	HOCOMOCO	FOSL2_f1	FOSL2_HUMAN	acttGagtcaa	0.969576	0.829027	12.4247	10.6236	0.981229	0.00121494	strong
rs56066629	chr1	114812982	114812996	15	+	G	A	114812989	8	CDC5L	HOCOMOCO	CDC5L_si	CDC5L_HUMAN	cagacttGagtcaag	0.640132	0.769821	4.2542	5.11609	0.1	0.9	strong
rs56066629	chr1	114812974	114812998	25	+	G	A	114812989	16	TBX2	HOCOMOCO	TBX2_f1	TBX2_HUMAN	ttgtatcacagacttGagtcaagct	0.697638	0.613725	6.74703	5.93549	0.868421	0	strong
rs56066629	chr1	114812984	114812996	13	-	G	A	114812989	8	HLF	HOCOMOCO	HLF_si	HLF_HUMAN	gacttGagtcaag	0.652458	0.731917	6.32331	7.09339	0.173675	0.826325	weak
rs56066629	chr1	114812984	114812997	14	+	G	A	114812989	6	TEF	HOCOMOCO	TEF_f1	TEF_HUMAN	gacttGagtcaagc	0.567952	0.730687	3.98848	5.1313	0.0588235	0.941176	strong
rs56066629	chr1	114812986	114812995	10	+	G	A	114812989	4	THRA	HOCOMOCO	THA_f1	THA_HUMAN	cttGagtcaa	0.749868	0.825182	6.40906	7.05275	0.165663	0.787651	weak
rs56066629	chr1	114812980	114812991	12	-	G	A	114812989	3	SMAD1	HOCOMOCO	SMAD1_si	SMAD1_HUMAN	cacagacttGag	0.72842	0.67599	5.35486	4.96943	0.736041	0.182741	weak
rs56066629	chr1	114812979	114812996	18	-	G	A	114812989	8	PAX2	HOCOMOCO	PAX2_f1	PAX2_HUMAN	tcacagacttGagtcaag	0.769611	0.72504	4.83958	4.5593	0.584062	0.0400207	weak
rs56066629	chr1	114812986	114812996	11	+	G	A	114812989	4	JUND	HOCOMOCO	JUND_f1	JUND_HUMAN	cttGagtcaag	0.968774	0.837488	11.19	9.67353	0.94291	0.00372612	strong
rs56066629	chr1	114812986	114812994	9	+	G	A	114812989	4	ESRRA	HOCOMOCO	ERR1_f1	ERR1_HUMAN	cttGagtca	0.569487	0.72703	5.17455	6.60604	0.0306557	0.939147	strong
rs56066629	chr1	114812987	114812995	9	+	G	A	114812989	3	NR4A2	HOCOMOCO	NR4A2_si	NR4A2_HUMAN	ttGagtcaa	0.562748	0.710775	5.48928	6.9332	0.038548	0.961452	strong
rs56066629	chr1	114812986	114812995	10	+	G	A	114812989	4	NR2F2	HOCOMOCO	COT2_f1	COT2_HUMAN	cttGagtcaa	0.673882	0.738579	6.08111	6.66495	0.202381	0.767857	weak
rs56066629	chr1	114812988	114813011	24	-	G	A	114812989	23	ZNF350	HOCOMOCO	ZN350_f1	ZN350_HUMAN	tGagtcaagctgactgcatcagct	0.636531	0.548497	6.53894	5.63459	0.886525	0.0638298	strong
rs56066629	chr1	114812983	114812990	8	+	G	A	114812989	7	CRX	HOCOMOCO	CRX_si	CRX_HUMAN	agacttGa	0.565732	0.794422	3.69608	5.19018	0.0204918	0.959016	strong
rs56066629	chr1	114812983	114812995	13	+	G	A	114812989	7	NR2C1	HOCOMOCO	NR2C1_si	NR2C1_HUMAN	agacttGagtcaa	0.597052	0.723066	5.85154	7.08657	0.0532544	0.946746	strong
rs56066629	chr1	114812985	114812998	14	+	G	A	114812989	5	BACH1	HOCOMOCO	BACH1_si	BACH1_HUMAN	acttGagtcaagct	0.787728	0.684868	9.89856	8.60602	1	0	strong
rs56066629	chr1	114812979	114812997	19	+	G	A	114812989	11	NR1H2	HOCOMOCO	NR1H2_f1	NR1H2_HUMAN	tcacagacttGagtcaagc	0.516868	0.584912	12.8203	14.5081	0	1	strong
rs56066629	chr1	114812983	114812992	10	-	G	A	114812989	4	TWIST1	HOCOMOCO	TWST1_f1	TWST1_HUMAN	agacttGagt	0.706829	0.560166	5.05361	4.00501	1	0	strong
rs56066629	chr1	114812980	114812994	15	+	G	A	114812989	10	PROP1	HOCOMOCO	PROP1_f1	PROP1_HUMAN	cacagacttGagtca	0.548452	0.691298	3.45645	4.35669	0	0.88764	strong
rs9429530	chr1	114896070	114896078	9	+	A	G	114896075	6	RBPJ	HOCOMOCO	SUH_f1	SUH_HUMAN	actggAact	0.603684	0.765058	5.06053	6.41328	0.0465116	0.937388	strong
rs9429530	chr1	114896066	114896076	11	+	A	G	114896075	10	MYC	HOCOMOCO	MYC_f1	MYC_HUMAN	ggccactggAa	0.66064	0.724351	6.72553	7.37413	0.0290606	0.76379	strong
rs9429530	chr1	114896065	114896077	13	-	A	G	114896075	3	NFYB	HOCOMOCO	NFYB_f1	NFYB_HUMAN	gggccactggAac	0.754346	0.780986	8.7889	9.09928	0.121643	0.658069	weak
rs9429530	chr1	114896072	114896079	8	+	A	G	114896075	4	KLF6	HOCOMOCO	KLF6_si	KLF6_HUMAN	tggAactg	0.663789	0.903555	3.9682	5.40155	0	1	strong
rs9429530	chr1	114896073	114896079	7	-	A	G	114896075	5	MYB	HOCOMOCO	MYB_f1	MYB_HUMAN	ggAactg	0.986081	0.741987	7.42394	5.58622	1	0	strong
rs9429530	chr1	114896073	114896082	10	-	A	G	114896075	8	MYBL2	HOCOMOCO	MYBB_f1	MYBB_HUMAN	ggAactggga	0.875338	0.564599	3.79482	2.44769	1	0	strong
rs9429530	chr1	114896067	114896079	13	-	A	G	114896075	5	NR6A1	HOCOMOCO	NR6A1_do	NR6A1_HUMAN	gccactggAactg	0.647013	0.533998	9.40244	7.76009	0.98	0.02	strong
rs9429530	chr1	114896056	114896076	21	+	A	G	114896075	20	PTF1A	HOCOMOCO	PTF1A_f1	PTF1A_HUMAN	gaggagggagggccactggAa	0.645254	0.681244	5.73968	6.05982	0	0.479592	weak
rs9429530	chr1	114896072	114896081	10	+	A	G	114896075	4	KLF4	HOCOMOCO	KLF4_f2	KLF4_HUMAN	tggAactggg	0.622285	0.792982	6.18743	7.88467	0.0159769	0.972055	strong
rs9429530	chr1	114896065	114896079	15	+	A	G	114896075	11	ESR2	HOCOMOCO	ESR2_do	ESR2_HUMAN	gggccactggAactg	0.738948	0.787038	7.58638	8.08009	0.146366	0.740296	weak
rs9429530	chr1	114896063	114896079	17	+	A	G	114896075	13	NR3C2	HOCOMOCO	MCR_f1	MCR_HUMAN	gagggccactggAactg	0.768065	0.721154	4.266	4.00544	0.444444	0	weak
rs9429530	chr1	114896066	114896078	13	-	A	G	114896075	4	RFX2	HOCOMOCO	RFX2_f1	RFX2_HUMAN	ggccactggAact	0.753415	0.62137	7.00071	5.77375	0.947917	0	strong
rs9429530	chr1	114896070	114896080	11	+	A	G	114896075	6	ERG	HOCOMOCO	ERG_f1	ERG_HUMAN	actggAactgg	0.844439	0.674434	9.76777	7.80129	0.998912	0	strong
rs9429530	chr1	114896072	114896089	18	+	A	G	114896075	4	NR3C1	HOCOMOCO	GCR_do	GCR_HUMAN	tggAactgggaggggacg	0.770557	0.719558	4.99088	4.66056	0.683244	0.199448	weak
rs9429530	chr1	114896065	114896080	16	+	A	G	114896075	11	VDR	HOCOMOCO	VDR_f2	VDR_HUMAN	gggccactggAactgg	0.580907	0.705532	4.89731	5.94796	0.0762837	0.884162	strong
rs9429530	chr1	114896073	114896084	12	-	A	G	114896075	10	NR2F1	HOCOMOCO	COT1_f1	COT1_HUMAN	ggAactgggagg	0.7003	0.588507	5.55467	4.66795	0.854007	0.0785348	strong
rs9429530	chr1	114896069	114896085	17	+	A	G	114896075	7	KLF15	HOCOMOCO	KLF15_f1	KLF15_HUMAN	cactggAactgggaggg	0.654493	0.734369	5.0158	5.62795	0	0.740385	strong
rs9429530	chr1	114896072	114896086	15	+	A	G	114896075	4	STAT2	HOCOMOCO	STAT2_f1	STAT2_HUMAN	tggAactgggagggg	0.680026	0.507978	6.44039	4.81096	0.964409	0.0192144	strong
rs9429530	chr1	114896061	114896080	20	+	A	G	114896075	15	NHLH1	HOCOMOCO	HEN1_si	HEN1_HUMAN	gggagggccactggAactgg	0.584103	0.636436	9.16708	9.98841	0.0473632	0.826335	strong
rs9429530	chr1	114896068	114896076	9	-	A	G	114896075	2	NKX2-8	HOCOMOCO	NKX28_f1	NKX28_HUMAN	ccactggAa	0.793927	0.609343	4.9363	3.78863	1	0	strong
rs9429530	chr1	114896073	114896084	12	-	A	G	114896075	10	HNF4G	HOCOMOCO	HNF4G_f1	HNF4G_HUMAN	ggAactgggagg	0.671142	0.694577	5.7162	5.9158	0.166667	0.637255	weak
rs9429530	chr1	114896065	114896077	13	-	A	G	114896075	3	NFYA	HOCOMOCO	NFYA_f1	NFYA_HUMAN	gggccactggAac	0.757139	0.781961	8.29652	8.56851	0.115334	0.639407	weak
rs9429530	chr1	114896069	114896081	13	+	A	G	114896075	7	ETV5	HOCOMOCO	ETV5_f1	ETV5_HUMAN	cactggAactggg	0.735638	0.567588	4.44065	3.42623	0.88189	0	strong
rs9429530	chr1	114896067	114896082	16	-	A	G	114896075	8	ZNF589	HOCOMOCO	ZN589_f1	ZN589_HUMAN	gccactggAactggga	0.765964	0.691582	3.38138	3.05302	0.431507	0	weak
rs9429530	chr1	114896061	114896082	22	+	A	G	114896075	15	ZNF143	HOCOMOCO	ZN143_si	ZN143_HUMAN	gggagggccactggAactggga	0.737454	0.780103	9.03517	9.55771	0.145986	0.762069	weak
rs9429530	chr1	114896072	114896084	13	-	A	G	114896075	10	NR2C1	HOCOMOCO	NR2C1_si	NR2C1_HUMAN	tggAactgggagg	0.703791	0.539699	6.89766	5.28944	1	0	strong
rs9429530	chr1	114896071	114896084	14	+	A	G	114896075	5	PBX3	HOCOMOCO	PBX3_f2	PBX3_HUMAN	ctggAactgggagg	0.706773	0.776011	6.70637	7.36335	0.00587218	0.725442	strong
rs9429530	chr1	114896068	114896077	10	-	A	G	114896075	3	TFE3	HOCOMOCO	TFE3_f1	TFE3_HUMAN	ccactggAac	0.746552	0.694661	6.26484	5.82939	0.688889	0.0666667	weak
rs9429530	chr1	114896067	114896083	17	+	A	G	114896075	9	ETV7	HOCOMOCO	ETV7_si	ETV7_HUMAN	gccactggAactgggag	0.752509	0.630974	8.00302	6.71048	1	0	strong
rs9429530	chr1	114896065	114896078	14	-	A	G	114896075	4	RFX3	HOCOMOCO	RFX3_f1	RFX3_HUMAN	gggccactggAact	0.735782	0.643381	11.274	9.8582	0.921074	0.00893639	strong
rs9429530	chr1	114896069	114896080	12	+	A	G	114896075	7	ELK3	HOCOMOCO	ELK3_f1	ELK3_HUMAN	cactggAactgg	0.888083	0.721957	6.56055	5.33333	1	0	strong
rs9429530	chr1	114896066	114896090	25	+	A	G	114896075	10	TBX2	HOCOMOCO	TBX2_f1	TBX2_HUMAN	ggccactggAactgggaggggacgt	0.631693	0.54778	6.10926	5.29772	0.868421	0	strong
rs9429530	chr1	114896071	114896080	10	+	A	G	114896075	5	GABPB1+GABPB2	HOCOMOCO	GABP1+GABP2_f1	GABP1+GABP2_HUMAN	ctggAactgg	0.81098	0.634544	7.09921	5.55471	0.973422	0.0265781	strong
rs9429530	chr1	114896065	114896078	14	-	A	G	114896075	4	NFYC	HOCOMOCO	NFYC_f1	NFYC_HUMAN	gggccactggAact	0.71106	0.736408	6.1536	6.37297	0.0904523	0.58794	weak
rs9429530	chr1	114896066	114896076	11	-	A	G	114896075	2	CEBPZ	HOCOMOCO	CEBPZ_si	CEBPZ_HUMAN	ggccactggAa	0.707277	0.74327	8.53326	8.96752	0.0885417	0.6875	weak
rs9429530	chr1	114896069	114896079	11	+	A	G	114896075	7	ELK4	HOCOMOCO	ELK4_f1	ELK4_HUMAN	cactggAactg	0.806734	0.634397	8.61458	6.7743	1	0	strong
rs9429530	chr1	114896070	114896079	10	+	A	G	114896075	6	GFI1	HOCOMOCO	GFI1_f1	GFI1_HUMAN	actggAactg	0.520083	0.722306	4.97606	6.9109	0	1	strong
rs9429530	chr1	114896067	114896080	14	+	A	G	114896075	9	HIVEP2	HOCOMOCO	ZEP2_si	ZEP2_HUMAN	gccactggAactgg	0.731656	0.553249	3.97515	3.00585	0.896907	0.0515464	strong
rs9429530	chr1	114896074	114896090	17	+	A	G	114896075	2	PURA	HOCOMOCO	PURA_f1	PURA_HUMAN	gAactgggaggggacgt	0.725863	0.815848	4.21803	4.74093	0.151515	0.787879	weak
rs9429530	chr1	114896071	114896078	8	+	A	G	114896075	5	ETV4	HOCOMOCO	ETV4_f1	ETV4_HUMAN	ctggAact	0.829371	0.664938	5.13497	4.1169	0.879552	0.120448	strong
rs9429530	chr1	114896068	114896083	16	-	A	G	114896075	9	BCL6	HOCOMOCO	BCL6_f1	BCL6_HUMAN	ccactggAactgggag	0.712253	0.569898	4.76058	3.8091	0.863854	0.035828	strong
rs9429530	chr1	114896072	114896082	11	+	A	G	114896075	4	SP1	HOCOMOCO	SP1_f1	SP1_HUMAN	tggAactggga	0.507065	0.68096	5.34184	7.1738	0.00202688	0.984014	strong
rs9429530	chr1	114896066	114896077	12	+	A	G	114896075	10	HLTF	HOCOMOCO	HLTF_f1	HLTF_HUMAN	ggccactggAac	0.789489	0.712014	4.32696	3.90234	0.611111	0	weak
rs9429530	chr1	114896071	114896081	11	-	A	G	114896075	7	TCF3	HOCOMOCO	TFE2_f2	TFE2_HUMAN	ctggAactggg	0.773423	0.662613	7.2258	6.19054	0.874528	0.115642	strong
rs9429530	chr1	114896069	114896090	22	-	A	G	114896075	16	REST	HOCOMOCO	REST_f1	REST_HUMAN	cactggAactgggaggggacgt	0.627777	0.542242	12.1394	10.4854	0.966186	0.0115653	strong
rs9429530	chr1	114896067	114896077	11	+	A	G	114896075	9	STAT3	HOCOMOCO	STAT3_si	STAT3_HUMAN	gccactggAac	0.662336	0.558608	7.19156	6.0653	0.873155	0.0173802	strong
rs9429530	chr1	114896072	114896081	10	-	A	G	114896075	7	NR2F2	HOCOMOCO	COT2_f1	COT2_HUMAN	tggAactggg	0.720644	0.531701	6.5031	4.79808	0.979167	0	strong
rs9429530	chr1	114896066	114896089	24	+	A	G	114896075	10	SP4	HOCOMOCO	SP4_f1	SP4_HUMAN	ggccactggAactgggaggggacg	0.658802	0.717482	7.71049	8.39726	0	0.781421	strong
rs9429530	chr1	114896075	114896084	10	+	A	G	114896075	1	NR0B1	HOCOMOCO	NR0B1_si	NR0B1_HUMAN	Aactgggagg	0.730748	0.775628	3.999	4.2446	0.0230263	0.615132	weak
rs9429530	chr1	114896073	114896079	7	-	A	G	114896075	5	RARG	HOCOMOCO	RARG_f1	RARG_HUMAN	ggAactg	0.78367	0.577228	6.57478	4.84278	1	0	strong
rs9429530	chr1	114896070	114896082	13	-	A	G	114896075	8	MEIS1	HOCOMOCO	MEIS1_f2	MEIS1_HUMAN	actggAactggga	0.65942	0.520618	7.46778	5.89588	0.97541	0.0245902	strong
rs9429530	chr1	114896067	114896088	22	+	A	G	114896075	9	RREB1	HOCOMOCO	RREB1_si	RREB1_HUMAN	gccactggAactgggaggggac	0.633283	0.676712	7.72304	8.25267	0	0.66579	weak
rs9429530	chr1	114896073	114896089	17	+	A	G	114896075	3	MAZ	HOCOMOCO	MAZ_f1	MAZ_HUMAN	ggAactgggaggggacg	0.761287	0.788572	7.90893	8.19239	0.237425	0.657948	weak
rs9429530	chr1	114896073	114896079	7	+	A	G	114896075	3	NKX2-5	HOCOMOCO	NKX25_f1	NKX25_HUMAN	ggAactg	0.804911	0.571929	6.00866	4.26945	0.989047	0.0109529	strong
rs9429530	chr1	114896059	114896075	17	+	A	G	114896075	17	ZBTB4	HOCOMOCO	ZBTB4_si	ZBTB4_HUMAN	gagggagggccactggA	0.576823	0.615492	9.154	9.76767	0.0656172	0.803148	strong
rs9429530	chr1	114896072	114896080	9	+	A	G	114896075	4	OVOL1	HOCOMOCO	OVOL1_f1	OVOL1_HUMAN	tggAactgg	0.819232	0.618106	4.99877	3.77155	1	0	strong
rs9429530	chr1	114896066	114896076	11	+	A	G	114896075	10	TLX1	HOCOMOCO	TLX1_f1	TLX1_HUMAN	ggccactggAa	0.658096	0.792131	3.38463	4.07399	0.0318113	0.746465	strong
rs9429530	chr1	114896068	114896077	10	-	A	G	114896075	3	TWIST1	HOCOMOCO	TWST1_f1	TWST1_HUMAN	ccactggAac	0.680598	0.750328	4.86607	5.36461	0	0.780488	strong
rs9429530	chr1	114896073	114896085	13	+	A	G	114896075	3	EPAS1	HOCOMOCO	EPAS1_si	EPAS1_HUMAN	ggAactgggaggg	0.680178	0.761347	5.2565	5.88379	0.177011	0.822989	weak
rs9429530	chr1	114896074	114896084	11	+	A	G	114896075	2	EGR2	HOCOMOCO	EGR2_si	EGR2_HUMAN	gAactgggagg	0.666552	0.789696	6.97041	8.25817	0.05	0.95	strong
rs9429530	chr1	114896066	114896082	17	+	A	G	114896075	10	SPI1	HOCOMOCO	SPI1_si	SPI1_HUMAN	ggccactggAactggga	0.766209	0.617036	9.97871	8.03596	0.995994	0.00308003	strong
rs9429530	chr1	114896075	114896087	13	+	A	G	114896075	1	WT1	HOCOMOCO	WT1_f1	WT1_HUMAN	Aactgggagggga	0.754289	0.807604	7.06962	7.56931	0.0319444	0.720833	weak
rs9429530	chr1	114896068	114896082	15	+	A	G	114896075	8	ZBTB4	HOCOMOCO	ZBTB4!METH_f1	ZBTB4!METH_HUMAN	ccactggAactggga	0.548141	0.729966	5.28384	7.03656	0	1	strong
rs9429530	chr1	114896071	114896082	12	-	A	G	114896075	8	NRF1	HOCOMOCO	NRF1_f1	NRF1_HUMAN	ctggAactggga	0.547498	0.676845	5.20979	6.44061	0.0392123	0.908752	strong
rs9429530	chr1	114896066	114896077	12	-	A	G	114896075	3	EBF1	HOCOMOCO	COE1_f2	COE1_HUMAN	ggccactggAac	0.636586	0.813616	7.03437	8.99059	0.000298445	0.997085	strong
rs9429530	chr1	114896072	114896086	15	+	A	G	114896075	4	ZNF148	HOCOMOCO	ZN148_si	ZN148_HUMAN	tggAactgggagggg	0.783241	0.800163	8.77926	8.96894	0.0974729	0.592058	weak
rs9429530	chr1	114896069	114896087	19	-	A	G	114896075	13	ZFX	HOCOMOCO	ZFX_f1	ZFX_HUMAN	cactggAactgggagggga	0.598804	0.767708	6.81103	8.73222	0	0.994676	strong
rs9429530	chr1	114896068	114896080	13	+	A	G	114896075	8	GABPA	HOCOMOCO	GABPA_f1	GABPA_HUMAN	ccactggAactgg	0.787558	0.627504	9.77788	7.79073	0.999383	0	strong
rs9429530	chr1	114896068	114896080	13	+	A	G	114896075	8	POU1F1	HOCOMOCO	PIT1_f1	PIT1_HUMAN	ccactggAactgg	0.71328	0.553639	5.89433	4.5751	0.919094	0	strong
rs9429530	chr1	114896067	114896082	16	+	A	G	114896075	9	IRF4	HOCOMOCO	IRF4_si	IRF4_HUMAN	gccactggAactggga	0.765773	0.587686	8.44103	6.478	0.997419	0	strong
rs9429530	chr1	114896071	114896081	11	-	A	G	114896075	7	TFAP4	HOCOMOCO	TFAP4_si	TFAP4_HUMAN	ctggAactggg	0.694819	0.590489	7.22303	6.13847	0.906977	0	strong
rs9429530	chr1	114896070	114896080	11	+	A	G	114896075	6	ETS2	HOCOMOCO	ETS2_f1	ETS2_HUMAN	actggAactgg	0.903151	0.62526	5.85851	4.0559	1	0	strong
rs9429530	chr1	114896070	114896079	10	+	A	G	114896075	6	ELF1	HOCOMOCO	ELF1_f1	ELF1_HUMAN	actggAactg	0.895044	0.701612	8.15681	6.39399	0.988588	0.0114123	strong
rs9429530	chr1	114896065	114896086	22	+	A	G	114896075	11	ZBTB7B	HOCOMOCO	ZBT7B_si	ZBT7B_HUMAN	gggccactggAactgggagggg	0.684608	0.815785	7.96102	9.48642	0	1	strong
rs9429530	chr1	114896066	114896077	12	+	A	G	114896075	10	SPIB	HOCOMOCO	SPIB_f1	SPIB_HUMAN	ggccactggAac	0.73622	0.56945	8.33614	6.44783	1	0	strong
rs9429530	chr1	114896067	114896079	13	+	A	G	114896075	9	EHF	HOCOMOCO	EHF_si	EHF_HUMAN	gccactggAactg	0.783186	0.621968	9.54918	7.58349	1	0	strong
rs9429530	chr1	114896071	114896082	12	+	A	G	114896075	5	FOXI1	HOCOMOCO	FOXI1_f1	FOXI1_HUMAN	ctggAactggga	0.593702	0.685284	8.5942	9.91991	0	0.895238	strong
rs9429530	chr1	114896065	114896078	14	+	A	G	114896075	11	ELF3	HOCOMOCO	ELF3_f1	ELF3_HUMAN	gggccactggAact	0.825303	0.668737	8.04082	6.51543	1	0	strong
rs9429530	chr1	114896071	114896079	9	+	A	G	114896075	5	KLF8	HOCOMOCO	KLF8_f1	KLF8_HUMAN	ctggAactg	0.54486	0.714884	3.36034	4.40894	0	1	strong
rs9429530	chr1	114896072	114896080	9	+	A	G	114896075	4	NFATC2	HOCOMOCO	NFAC2_f1	NFAC2_HUMAN	tggAactgg	0.772956	0.583879	7.74232	5.84843	1	0	strong
rs9429530	chr1	114896070	114896078	9	+	A	G	114896075	6	ETS1	HOCOMOCO	ETS1_si	ETS1_HUMAN	actggAact	0.903272	0.659583	7.1675	5.23382	1	0	strong
rs9429530	chr1	114896069	114896077	9	-	A	G	114896075	3	TFEB	HOCOMOCO	TFEB_f1	TFEB_HUMAN	cactggAac	0.673338	0.537692	9.74773	7.78402	1	0	strong
rs9429530	chr1	114896072	114896091	20	-	A	G	114896075	17	RARG	HOCOMOCO	RARG_do	RARG_HUMAN	tggAactgggaggggacgta	0.701154	0.598787	6.17405	5.27265	0.816143	0	strong
rs9429530	chr1	114896071	114896085	15	+	A	G	114896075	5	IRF8	HOCOMOCO	IRF8_si	IRF8_HUMAN	ctggAactgggaggg	0.70711	0.556068	7.1441	5.61808	0.970425	0.0295749	strong
rs9429530	chr1	114896069	114896080	12	+	A	G	114896075	7	NFATC1	HOCOMOCO	NFAC1_si	NFAC1_HUMAN	cactggAactgg	0.83437	0.648847	8.87681	6.90304	0.999259	0.000740648	strong
rs9429530	chr1	114896071	114896078	8	+	A	G	114896075	5	IKZF1	HOCOMOCO	IKZF1_f1	IKZF1_HUMAN	ctggAact	0.71892	0.953957	5.26273	6.98328	0	0.983022	strong
rs9429530	chr1	114896073	114896079	7	+	A	G	114896075	3	PGR	HOCOMOCO	PRGR_f1	PRGR_HUMAN	ggAactg	0.810454	0.752079	5.66001	5.25234	0.713959	0.244851	weak
rs9429530	chr1	114896071	114896088	18	+	A	G	114896075	5	AIRE	HOCOMOCO	AIRE_f2	AIRE_HUMAN	ctggAactgggaggggac	0.695498	0.832027	4.92672	5.89386	0	0.818182	strong
rs9429530	chr1	114896073	114896081	9	-	A	G	114896075	7	NR2F1	HOCOMOCO	COT1_si	COT1_HUMAN	ggAactggg	0.734882	0.611466	5.98675	4.98133	0.877037	0.0858377	strong
rs9429530	chr1	114896062	114896079	18	-	A	G	114896075	5	ESR1	HOCOMOCO	ESR1_do	ESR1_HUMAN	ggagggccactggAactg	0.643766	0.77402	6.49526	7.80945	0.0270058	0.915296	strong
rs9429530	chr1	114896071	114896080	10	+	A	G	114896075	5	FEV	HOCOMOCO	FEV_f1	FEV_HUMAN	ctggAactgg	0.897891	0.724698	7.76848	6.27003	1	0	strong
rs9429530	chr1	114896068	114896082	15	+	A	G	114896075	8	ELF2	HOCOMOCO	ELF2_f1	ELF2_HUMAN	ccactggAactggga	0.794178	0.643117	7.08233	5.7352	1	0	strong
rs9429530	chr1	114896070	114896078	9	+	A	G	114896075	6	ELK1	HOCOMOCO	ELK1_f1	ELK1_HUMAN	actggAact	0.885449	0.671101	6.54806	4.96292	0.95505	0	strong
rs9429530	chr1	114896072	114896079	8	-	A	G	114896075	5	NR1I2	HOCOMOCO	NR1I2_si	NR1I2_HUMAN	tggAactg	0.777568	0.577599	6.29916	4.67919	0.978923	0.0210773	strong
rs9429530	chr1	114896066	114896077	12	-	A	G	114896075	3	RFX1	HOCOMOCO	RFX1_f1	RFX1_HUMAN	ggccactggAac	0.803845	0.654039	6.75732	5.49802	0.922156	0	strong
rs9429530	chr1	114896069	114896079	11	+	A	G	114896075	7	ELF5	HOCOMOCO	ELF5_f1	ELF5_HUMAN	cactggAactg	0.859251	0.634828	6.85349	5.06347	1	0	strong
rs9429530	chr1	114896065	114896081	17	+	A	G	114896075	11	TLX1	HOCOMOCO	TLX1_f2	TLX1_HUMAN	gggccactggAactggg	0.691092	0.761771	3.49378	3.85109	0.163149	0.673703	weak
rs9429530	chr1	114896070	114896083	14	-	A	G	114896075	9	BACH1	HOCOMOCO	BACH1_si	BACH1_HUMAN	actggAactgggag	0.513375	0.616235	6.45105	7.74359	0	1	strong
rs9429530	chr1	114896067	114896082	16	-	A	G	114896075	8	SPZ1	HOCOMOCO	SPZ1_f1	SPZ1_HUMAN	gccactggAactggga	0.764726	0.702107	4.61231	4.23463	0.545455	0	weak
rs9429530	chr1	114896074	114896084	11	+	A	G	114896075	2	EGR1	HOCOMOCO	EGR1_f2	EGR1_HUMAN	gAactgggagg	0.607104	0.704052	6.9078	8.01091	0.0440029	0.88277	strong
rs9429530	chr1	114896072	114896082	11	+	A	G	114896075	4	EGR4	HOCOMOCO	EGR4_f1	EGR4_HUMAN	tggAactggga	0.561794	0.701613	4.61137	5.75903	0	1	strong
rs4839518	chr1	116745950	116745966	17	+	G	A	116745951	2	PLAG1	HOCOMOCO	PLAG1_f1	PLAG1_HUMAN	gGagggaactcccaggt	0.819755	0.753331	8.0045	7.3559	0.8	0.2	weak
rs4839518	chr1	116745950	116745958	9	+	G	A	116745951	2	NR4A2	HOCOMOCO	NR4A2_si	NR4A2_HUMAN	gGagggaac	0.655416	0.75084	6.39321	7.32401	0.0770959	0.869078	strong
rs4839518	chr1	116745947	116745957	11	+	G	A	116745951	5	SP1	HOCOMOCO	SP1_f1	SP1_HUMAN	tctgGagggaa	0.724804	0.567623	7.63569	5.97981	0.967036	0.0261731	strong
rs4839518	chr1	116745949	116745957	9	+	G	A	116745951	3	ESRRG	HOCOMOCO	ERR3_f1	ERR3_HUMAN	tgGagggaa	0.666299	0.734861	5.39045	5.94513	0.209302	0.790698	weak
rs4839518	chr1	116745948	116745957	10	+	G	A	116745951	4	GLIS3	HOCOMOCO	GLIS3_f1	GLIS3_HUMAN	ctgGagggaa	0.704296	0.596961	6.00395	5.08896	0.801749	0	strong
rs4839518	chr1	116745947	116745961	15	+	G	A	116745951	5	IRF8	HOCOMOCO	IRF8_si	IRF8_HUMAN	tctgGagggaactcc	0.606721	0.757764	6.12985	7.65587	0.0295749	0.970425	strong
rs4839518	chr1	116745950	116745959	10	+	G	A	116745951	2	E2F2	HOCOMOCO	E2F2_f1	E2F2_HUMAN	gGagggaact	0.761099	0.587307	5.66049	4.36796	1	0	strong
rs4839518	chr1	116745944	116745960	17	+	G	A	116745951	8	FLI1	HOCOMOCO	FLI1_f1	FLI1_HUMAN	gtttctgGagggaactc	0.865263	0.688285	6.02762	4.79475	0.924171	0	strong
rs4839518	chr1	116745948	116745961	14	+	G	A	116745951	4	IRF2	HOCOMOCO	IRF2_f1	IRF2_HUMAN	ctgGagggaactcc	0.590869	0.705059	7.66809	9.15001	0.010565	0.946454	strong
rs4839518	chr1	116745946	116745959	14	-	G	A	116745951	9	HSF1	HOCOMOCO	HSF1_f2	HSF1_HUMAN	ttctgGagggaact	0.726873	0.632504	5.19541	4.52089	0.7781	0.0365792	strong
rs4839518	chr1	116745943	116745953	11	-	G	A	116745951	3	DBP	HOCOMOCO	DBP_si	DBP_HUMAN	ggtttctgGag	0.720689	0.801954	4.82501	5.36907	0.0461538	0.764103	strong
rs4839518	chr1	116745950	116745958	9	+	G	A	116745951	2	NR4A1	HOCOMOCO	NR4A1_f1	NR4A1_HUMAN	gGagggaac	0.62459	0.786911	6.35959	8.01234	0	1	strong
rs4839518	chr1	116745948	116745956	9	+	G	A	116745951	4	CREB1	HOCOMOCO	CREB1_f1	CREB1_HUMAN	ctgGaggga	0.602221	0.801054	5.66194	7.53132	0.00552792	0.992015	strong
rs4839518	chr1	116745945	116745957	13	+	G	A	116745951	7	PKNOX1	HOCOMOCO	PKNX1_si	PKNX1_HUMAN	tttctgGagggaa	0.574105	0.76329	4.08803	5.43517	0	1	strong
rs4839518	chr1	116745944	116745955	12	+	G	A	116745951	8	RFX1	HOCOMOCO	RFX1_f1	RFX1_HUMAN	gtttctgGaggg	0.764187	0.749864	6.42395	6.30355	0.516467	0.0673653	weak
rs4839518	chr1	116745948	116745957	10	+	G	A	116745951	4	NKX2-1	HOCOMOCO	NKX21_f1	NKX21_HUMAN	ctgGagggaa	0.86879	0.924249	5.13331	5.46099	0.228786	0.683094	weak
rs4839518	chr1	116745944	116745954	11	+	G	A	116745951	8	HOXD13	HOCOMOCO	HXD13_f1	HXD13_HUMAN	gtttctgGagg	0.742278	0.681654	4.07468	3.74189	0.636957	0.0195652	weak
rs4839518	chr1	116745949	116745958	10	+	G	A	116745951	3	IRF7	HOCOMOCO	IRF7_f1	IRF7_HUMAN	tgGagggaac	0.508163	0.730428	4.10253	5.89693	0	1	strong
rs4839518	chr1	116745934	116745955	22	+	G	A	116745951	18	RREB1	HOCOMOCO	RREB1_si	RREB1_HUMAN	tgctggtcaggtttctgGaggg	0.647833	0.538516	7.90048	6.56733	0.93559	0	strong
rs4839518	chr1	116745947	116745958	12	+	G	A	116745951	5	SPIB	HOCOMOCO	SPIB_f1	SPIB_HUMAN	tctgGagggaac	0.665587	0.73375	7.53637	8.30818	0	0.718679	strong
rs4839518	chr1	116745948	116745964	17	+	G	A	116745951	4	IRF3	HOCOMOCO	IRF3_f1	IRF3_HUMAN	ctgGagggaactcccag	0.555712	0.693723	6.60017	8.23932	0	0.976864	strong
rs4839518	chr1	116745948	116745955	8	+	G	A	116745951	4	NANOG	HOCOMOCO	NANOG_f1	NANOG_HUMAN	ctgGaggg	0.579837	0.738885	3.82284	4.87144	0	1	strong
rs4839518	chr1	116745940	116745953	14	+	G	A	116745951	12	HSF2	HOCOMOCO	HSF2_si	HSF2_HUMAN	tcaggtttctgGag	0.785013	0.650246	4.89111	4.05143	0.810129	0.0168635	strong
rs4839518	chr1	116745943	116745955	13	+	G	A	116745951	9	ZBTB6	HOCOMOCO	ZBTB6_si	ZBTB6_HUMAN	ggtttctgGaggg	0.763733	0.610316	8.75601	6.99713	1	0	strong
rs4839518	chr1	116745942	116745960	19	+	G	A	116745951	10	SP1	HOCOMOCO	SP1_f2	SP1_HUMAN	aggtttctgGagggaactc	0.718179	0.558377	8.05225	6.26054	0.98094	0.00655049	strong
rs4839518	chr1	116745944	116745960	17	+	G	A	116745951	8	ETV7	HOCOMOCO	ETV7_si	ETV7_HUMAN	gtttctgGagggaactc	0.695418	0.573883	7.39585	6.10331	1	0	strong
rs4839518	chr1	116745943	116745955	13	+	G	A	116745951	9	RFX2	HOCOMOCO	RFX2_f1	RFX2_HUMAN	ggtttctgGaggg	0.710703	0.679861	6.60383	6.31725	0.677083	0.1875	weak
rs4839518	chr1	116745947	116745955	9	+	G	A	116745951	5	TFAP2A	HOCOMOCO	AP2A_f2	AP2A_HUMAN	tctgGaggg	0.748676	0.583437	6.28107	4.89479	0.902865	0	strong
rs4839518	chr1	116745949	116745957	9	+	G	A	116745951	3	ESRRB	HOCOMOCO	ERR2_f1	ERR2_HUMAN	tgGagggaa	0.665873	0.789821	7.53193	8.93395	0.0541103	0.934283	strong
rs4839518	chr1	116745948	116745959	12	+	G	A	116745951	4	E2F6	HOCOMOCO	E2F6_f1	E2F6_HUMAN	ctgGagggaact	0.869285	0.713383	8.09815	6.64579	0.94011	0.0254144	strong
rs4839518	chr1	116745944	116745954	11	+	G	A	116745951	8	STAT3	HOCOMOCO	STAT3_si	STAT3_HUMAN	gtttctgGagg	0.764886	0.654844	8.30504	7.11022	0.89884	0.0314798	strong
rs4839518	chr1	116745945	116745951	7	-	G	A	116745951	1	UBP1	HOCOMOCO	UBIP1_f1	UBIP1_HUMAN	tttctgG	1	0.966353	4.33415	4.18831	0.464286	0.0357143	weak
rs4839518	chr1	116745948	116745955	8	+	G	A	116745951	4	ETV4	HOCOMOCO	ETV4_f1	ETV4_HUMAN	ctgGaggg	0.750103	0.542386	4.64419	3.35813	0.929972	0.070028	strong
rs4839518	chr1	116745947	116745958	12	+	G	A	116745951	5	HLTF	HOCOMOCO	HLTF_f1	HLTF_HUMAN	tctgGagggaac	0.732655	0.686349	4.01547	3.76168	0.611111	0.1	weak
rs4839518	chr1	116745951	116745959	9	-	G	A	116745951	9	FOXD3	HOCOMOCO	FOXD3_f1	FOXD3_HUMAN	Gagggaact	0.63835	0.706297	6.91713	7.6534	0.160766	0.81244	weak
rs4839518	chr1	116745942	116745954	13	-	G	A	116745951	4	HLF	HOCOMOCO	HLF_si	HLF_HUMAN	aggtttctgGagg	0.753589	0.81256	7.30343	7.87494	0.0578916	0.75	weak
rs4839518	chr1	116745946	116745958	13	+	G	A	116745951	6	SREBF2	HOCOMOCO	SRBP2_f1	SRBP2_HUMAN	ttctgGagggaac	0.89948	0.671759	5.71366	4.26713	0.940018	0.0519452	strong
rs4839518	chr1	116745945	116745956	12	+	G	A	116745951	7	INSM1	HOCOMOCO	INSM1_f1	INSM1_HUMAN	tttctgGaggga	0.638557	0.515913	8.78734	7.0996	1	0	strong
rs4839518	chr1	116745940	116745953	14	+	G	A	116745951	12	RUNX3	HOCOMOCO	RUNX3_si	RUNX3_HUMAN	tcaggtttctgGag	0.673486	0.520608	8.5188	6.58508	0.997326	0	strong
rs4839518	chr1	116745945	116745952	8	+	G	A	116745951	7	MAF	HOCOMOCO	MAF_f1	MAF_HUMAN	tttctgGa	0.646035	0.78001	4.74836	5.73308	0.0620915	0.869748	strong
rs4839518	chr1	116745942	116745955	14	-	G	A	116745951	5	NR2E3	HOCOMOCO	NR2E3_f1	NR2E3_HUMAN	aggtttctgGaggg	0.564132	0.647339	5.62786	6.45795	0	0.828067	strong
rs4839518	chr1	116745949	116745957	9	+	G	A	116745951	3	NR5A1	HOCOMOCO	STF1_f1	STF1_HUMAN	tgGagggaa	0.697893	0.850721	5.55589	6.77255	0.0818658	0.909567	strong
rs4839518	chr1	116745948	116745959	12	+	G	A	116745951	4	ZBTB33	HOCOMOCO	KAISO_f1	KAISO_HUMAN	ctgGagggaact	0.766729	0.595553	7.55308	5.86681	0.968638	0.0125214	strong
rs4839518	chr1	116745948	116745956	9	+	G	A	116745951	4	ATF2+ATF4	HOCOMOCO	ATF2+ATF4_f1	ATF2+ATF4_HUMAN	ctgGaggga	0.607371	0.813011	5.60572	7.50366	0	1	strong
rs4839518	chr1	116745947	116745959	13	+	G	A	116745951	5	E2F7	HOCOMOCO	E2F7_f1	E2F7_HUMAN	tctgGagggaact	0.697191	0.58609	6.5802	5.53161	1	0	strong
rs4839518	chr1	116745950	116745958	9	+	G	A	116745951	2	RBPJ	HOCOMOCO	SUH_f1	SUH_HUMAN	gGagggaac	0.825896	0.798137	6.92328	6.69058	0.63864	0.223614	weak
rs4839518	chr1	116745949	116745958	10	+	G	A	116745951	3	NR0B1	HOCOMOCO	NR0B1_si	NR0B1_HUMAN	tgGagggaac	0.767083	0.618491	4.19784	3.38468	0.894737	0.105263	strong
rs4839518	chr1	116745949	116745968	20	+	G	A	116745951	3	IRF5	HOCOMOCO	IRF5_f1	IRF5_HUMAN	tgGagggaactcccaggtag	0.556081	0.638402	7.08331	8.1319	0	1	strong
rs4839518	chr1	116745940	116745953	14	-	G	A	116745951	3	HOXC8	HOCOMOCO	HXC8_f1	HXC8_HUMAN	tcaggtttctgGag	0.603369	0.724867	3.90477	4.69106	0.11236	0.88764	strong
rs4839518	chr1	116745951	116745963	13	-	G	A	116745951	13	NFATC1	HOCOMOCO	NFAC1_do	NFAC1_HUMAN	Gagggaactccca	0.727678	0.745209	9.94908	10.1888	0.13206	0.63206	weak
rs4839518	chr1	116745941	116745952	12	-	G	A	116745951	2	CEBPE	HOCOMOCO	CEBPE_f1	CEBPE_HUMAN	caggtttctgGa	0.664176	0.82954	5.50988	6.8817	0	0.90078	strong
rs4839518	chr1	116745943	116745953	11	-	G	A	116745951	3	ELK4	HOCOMOCO	ELK4_f1	ELK4_HUMAN	ggtttctgGag	0.724899	0.57413	7.74071	6.13075	0.970616	0	strong
rs4839518	chr1	116745947	116745956	10	+	G	A	116745951	5	GABPB1+GABPB2	HOCOMOCO	GABP1+GABP2_f1	GABP1+GABP2_HUMAN	tctgGaggga	0.602293	0.778728	5.27238	6.81688	0.0265781	0.973422	strong
rs4839518	chr1	116745945	116745955	11	+	G	A	116745951	7	CBFB	HOCOMOCO	PEBB_f1	PEBB_HUMAN	tttctgGaggg	0.762662	0.565851	5.40139	4.00752	0.963636	0.0363636	strong
rs4839518	chr1	116745943	116745959	17	+	G	A	116745951	9	MAZ	HOCOMOCO	MAZ_f1	MAZ_HUMAN	ggtttctgGagggaact	0.682556	0.546712	7.091	5.67973	0.945674	0	strong
rs4839518	chr1	116745931	116745952	22	+	G	A	116745951	21	REST	HOCOMOCO	REST_f1	REST_HUMAN	agctgctggtcaggtttctgGa	0.725278	0.745785	14.0248	14.4214	0.163991	0.706071	weak
rs4839518	chr1	116745938	116745959	22	+	G	A	116745951	14	ZNF143	HOCOMOCO	ZN143_si	ZN143_HUMAN	ggtcaggtttctgGagggaact	0.702056	0.562714	8.60148	6.89429	1	0	strong
rs4839518	chr1	116745951	116745965	15	+	G	A	116745951	1	NFAT5	HOCOMOCO	NFAT5_f1	NFAT5_HUMAN	Gagggaactcccagg	0.692977	0.677596	6.96407	6.8095	0.568493	0.130137	weak
rs4839518	chr1	116745946	116745959	14	+	G	A	116745951	6	E2F4	HOCOMOCO	E2F4_do	E2F4_HUMAN	ttctgGagggaact	0.824837	0.681036	7.98811	6.59547	0.934086	0.0382687	strong
rs4839518	chr1	116745948	116745962	15	+	G	A	116745951	4	NFIA+NFIB+NFIC+NFIX	HOCOMOCO	NFIA+NFIB+NFIC+NFIX_f2	NFIA+NFIB+NFIC+NFIX_HUMAN	ctgGagggaactccc	0.668063	0.549389	5.18646	4.26514	0.855022	0.0657408	strong
rs4839518	chr1	116745948	116745956	9	+	G	A	116745951	4	ATF3	HOCOMOCO	ATF3_f1	ATF3_HUMAN	ctgGaggga	0.619633	0.865423	4.26131	5.95164	0.00451565	0.9685	strong
rs4839518	chr1	116745946	116745959	14	+	G	A	116745951	6	TFDP1	HOCOMOCO	TFDP1_f1	TFDP1_HUMAN	ttctgGagggaact	0.731791	0.579087	5.88113	4.65391	1	0	strong
rs4839518	chr1	116745951	116745961	11	+	G	A	116745951	1	ERG	HOCOMOCO	ERG_f1	ERG_HUMAN	Gagggaactcc	0.729884	0.762281	8.44269	8.81743	0.167801	0.702145	weak
rs4839518	chr1	116745943	116745958	16	-	G	A	116745951	8	POU5F1	HOCOMOCO	PO5F1_do	PO5F1_HUMAN	ggtttctgGagggaac	0.531098	0.638394	5.82273	6.99909	0.012533	0.882569	strong
rs4839518	chr1	116745946	116745959	14	-	G	A	116745951	9	RFX3	HOCOMOCO	RFX3_f1	RFX3_HUMAN	ttctgGagggaact	0.550364	0.64982	8.43296	9.95687	0	0.938083	strong
rs4839518	chr1	116745949	116745955	7	+	G	A	116745951	3	NKX2-5	HOCOMOCO	NKX25_f1	NKX25_HUMAN	tgGaggg	0.553104	0.786086	4.12892	5.86813	0.0109529	0.989047	strong
rs4839518	chr1	116745947	116745963	17	+	G	A	116745951	5	SPI1	HOCOMOCO	SPI1_si	SPI1_HUMAN	tctgGagggaactccca	0.687489	0.714415	8.9535	9.30417	0.146481	0.651906	weak
rs4839518	chr1	116745944	116745960	17	+	G	A	116745951	8	SP2	HOCOMOCO	SP2_si	SP2_HUMAN	gtttctgGagggaactc	0.760084	0.6105	5.55149	4.45896	0.868132	0	strong
rs4839518	chr1	116745939	116745955	17	+	G	A	116745951	13	ZBTB4	HOCOMOCO	ZBTB4_si	ZBTB4_HUMAN	gtcaggtttctgGaggg	0.629219	0.569985	9.98552	9.0455	0.842789	0	strong
rs4839518	chr1	116745949	116745958	10	+	G	A	116745951	3	NR4A3	HOCOMOCO	NR4A3_f1	NR4A3_HUMAN	tgGagggaac	0.5587	0.68101	4.78989	5.83849	0	1	strong
rs4839518	chr1	116745949	116745973	25	+	G	A	116745951	3	T	HOCOMOCO	BRAC_si	BRAC_HUMAN	tgGagggaactcccaggtagctggg	0.504511	0.530448	13.6878	14.3914	0.0384615	0.807692	strong
rs4839518	chr1	116745946	116745959	14	+	G	A	116745951	6	E2F1	HOCOMOCO	E2F1_f2	E2F1_HUMAN	ttctgGagggaact	0.808534	0.625873	6.36621	4.92798	0.930301	0.00923742	strong
rs4839518	chr1	116745944	116745953	10	-	G	A	116745951	3	CEBPA	HOCOMOCO	CEBPA_do	CEBPA_HUMAN	gtttctgGag	0.878923	0.933987	5.77519	6.137	0.0259459	0.607207	weak
rs4839518	chr1	116745942	116745952	11	-	G	A	116745951	2	TCF3	HOCOMOCO	TFE2_f2	TFE2_HUMAN	aggtttctgGa	0.729864	0.706348	6.81884	6.59914	0.468597	0	weak
rs4839518	chr1	116745948	116745957	10	+	G	A	116745951	4	ATF1	HOCOMOCO	ATF1_si	ATF1_HUMAN	ctgGagggaa	0.55993	0.725891	5.97279	7.7431	0	1	strong
rs4839518	chr1	116745948	116745959	12	+	G	A	116745951	4	ZNF219	HOCOMOCO	ZN219_f1	ZN219_HUMAN	ctgGagggaact	0.703771	0.594388	6.80304	5.74568	0.881188	0	strong
rs4839518	chr1	116745946	116745956	11	-	G	A	116745951	6	CREM	HOCOMOCO	CREM_f1	CREM_HUMAN	ttctgGaggga	0.554597	0.708343	5.40134	6.8987	0	0.963115	strong
rs4839518	chr1	116745944	116745956	13	+	G	A	116745951	8	GABPA	HOCOMOCO	GABPA_f1	GABPA_HUMAN	gtttctgGaggga	0.562967	0.723022	6.98949	8.97663	0	0.999383	strong
rs4839518	chr1	116745944	116745954	11	-	G	A	116745951	4	CEBPD	HOCOMOCO	CEBPD_f1	CEBPD_HUMAN	gtttctgGagg	0.848295	0.910818	6.13724	6.58957	0.0122511	0.623277	weak
rs4839518	chr1	116745948	116745956	9	+	G	A	116745951	4	NKX2-8	HOCOMOCO	NKX28_f1	NKX28_HUMAN	ctgGaggga	0.732777	0.87849	4.55609	5.46208	0.0490196	0.95098	strong
rs4839518	chr1	116745940	116745952	13	+	G	A	116745951	12	HOXB6	HOCOMOCO	HXB6_f1	HXB6_HUMAN	tcaggtttctgGa	0.640402	0.671422	5.93868	6.22634	0	0.496036	weak
rs4839518	chr1	116745949	116745960	12	+	G	A	116745951	3	IRF1	HOCOMOCO	IRF1_si	IRF1_HUMAN	tgGagggaactc	0.59058	0.730301	7.58134	9.37495	0.00768492	0.987512	strong
rs4839518	chr1	116745944	116745953	10	-	G	A	116745951	3	CEBPB	HOCOMOCO	CEBPB_f1	CEBPB_HUMAN	gtttctgGag	0.818765	0.882041	7.68064	8.27422	0.00188445	0.620246	weak
rs4839518	chr1	116745944	116745955	12	+	G	A	116745951	8	HAND1	HOCOMOCO	HAND1_si	HAND1_HUMAN	gtttctgGaggg	0.907368	0.782313	7.71188	6.64902	0.884615	0	strong
rs4839518	chr1	116745946	116745953	8	+	G	A	116745951	6	PAX5	HOCOMOCO	PAX5_si	PAX5_HUMAN	ttctgGag	0.60482	0.820643	5.46938	7.42106	0	0.996022	strong
rs4839518	chr1	116745945	116745959	15	+	G	A	116745951	7	ELF2	HOCOMOCO	ELF2_f1	ELF2_HUMAN	tttctgGagggaact	0.758115	0.607054	6.76073	5.4136	1	0	strong
rs4839518	chr1	116745951	116745961	11	+	G	A	116745951	1	NFKB2	HOCOMOCO	NFKB2_f1	NFKB2_HUMAN	Gagggaactcc	0.748268	0.787844	4.61142	4.85531	0.0304878	0.615854	weak
rs4839518	chr1	116745938	116745961	24	+	G	A	116745951	14	SP4	HOCOMOCO	SP4_f1	SP4_HUMAN	ggtcaggtttctgGagggaactcc	0.632937	0.572123	7.40777	6.69601	0.819672	0.0437158	strong
rs4839518	chr1	116745950	116745966	17	-	G	A	116745951	16	KLF15	HOCOMOCO	KLF15_f1	KLF15_HUMAN	gGagggaactcccaggt	0.729931	0.698875	5.59393	5.35593	0.432692	0	weak
rs4839518	chr1	116745943	116745962	20	+	G	A	116745951	9	SP3	HOCOMOCO	SP3_f1	SP3_HUMAN	ggtttctgGagggaactccc	0.717942	0.549004	7.01577	5.36489	0.966265	0.00963855	strong
rs4839518	chr1	116745948	116745962	15	+	G	A	116745951	4	STAT2	HOCOMOCO	STAT2_f1	STAT2_HUMAN	ctgGagggaactccc	0.556863	0.72891	5.27393	6.90336	0.0192144	0.964409	strong
rs4839518	chr1	116745949	116745957	9	+	G	A	116745951	3	ESRRA	HOCOMOCO	ERR1_f1	ERR1_HUMAN	tgGagggaa	0.734658	0.796374	6.67534	7.23611	0.144517	0.765955	weak
rs4839518	chr1	116745948	116745963	16	-	G	A	116745951	13	ZNF589	HOCOMOCO	ZN589_f1	ZN589_HUMAN	ctgGagggaactccca	0.746618	0.788884	3.29597	3.48256	0.184932	0.630137	weak
rs4839518	chr1	116745941	116745953	13	-	G	A	116745951	3	CEBPG	HOCOMOCO	CEBPG_si	CEBPG_HUMAN	caggtttctgGag	0.786226	0.843647	6.8371	7.33644	0.0457143	0.691429	weak
rs4839518	chr1	116745946	116745957	12	+	G	A	116745951	6	FOXI1	HOCOMOCO	FOXI1_f1	FOXI1_HUMAN	ttctgGagggaa	0.540491	0.675272	7.82394	9.77498	0	1	strong
rs4839518	chr1	116745949	116745962	14	+	G	A	116745951	3	PRDM1	HOCOMOCO	PRDM1_f1	PRDM1_HUMAN	tgGagggaactccc	0.635391	0.697431	9.85433	10.8165	0.0597211	0.858563	strong
rs4839518	chr1	116745946	116745958	13	+	G	A	116745951	6	ETV5	HOCOMOCO	ETV5_f1	ETV5_HUMAN	ttctgGagggaac	0.873879	0.682469	5.27514	4.1197	0.92126	0	strong
rs4839518	chr1	116745939	116745954	16	+	G	A	116745951	13	BCL6	HOCOMOCO	BCL6_f1	BCL6_HUMAN	gtcaggtttctgGagg	0.730771	0.687441	4.88434	4.59474	0.659236	0.226115	weak
rs17575616	chr1	117010225	117010233	9	-	C	T	117010232	2	FOXP3	HOCOMOCO	FOXP3_f1	FOXP3_HUMAN	aatgagaCa	0.658264	0.795956	4.12968	4.9935	0	0.875	strong
rs17575616	chr1	117010228	117010235	8	+	C	T	117010232	5	GATA2	HOCOMOCO	GATA2_si	GATA2_HUMAN	gagaCaga	0.695141	0.946421	5.17022	7.03915	0.00119042	0.988366	strong
rs17575616	chr1	117010221	117010233	13	-	C	T	117010232	2	MEIS1	HOCOMOCO	MEIS1_f2	MEIS1_HUMAN	attaaatgagaCa	0.703784	0.564983	7.9702	6.3983	0.97541	0.0245902	strong
rs17575616	chr1	117010229	117010242	14	+	C	T	117010232	4	TFAP2D	HOCOMOCO	AP2D_f1	AP2D_HUMAN	agaCagagcatggc	0.665637	0.539861	5.54943	4.50083	1	0	strong
rs17575616	chr1	117010225	117010239	15	-	C	T	117010232	8	CDC5L	HOCOMOCO	CDC5L_si	CDC5L_HUMAN	aatgagaCagagcat	0.593481	0.723171	3.94417	4.80606	0.1	0.9	strong
rs17575616	chr1	117010227	117010236	10	-	C	T	117010232	5	MAFK	HOCOMOCO	MAFK_si	MAFK_HUMAN	tgagaCagag	0.711183	0.64131	8.66101	7.81007	0.864662	0.0526316	strong
rs17575616	chr1	117010227	117010235	9	+	C	T	117010232	6	GATA4	HOCOMOCO	GATA4_f1	GATA4_HUMAN	tgagaCaga	0.749457	0.967298	5.53534	7.14426	0	0.962743	strong
rs17575616	chr1	117010221	117010235	15	+	C	T	117010232	12	STAT2	HOCOMOCO	STAT2_f1	STAT2_HUMAN	attaaatgagaCaga	0.753846	0.717173	7.13952	6.7922	0.574412	0.0562279	weak
rs17575616	chr1	117010225	117010233	9	-	C	T	117010232	2	SMAD4	HOCOMOCO	SMAD4_si	SMAD4_HUMAN	aatgagaCa	0.845467	0.690118	7.19075	5.86949	0.913178	0	strong
[truncated: 493,088+ more rows]

## Sheet: All SNPs - SNP2TFBS
SNP	chr	position	Ref	Alt	GenomicAnnotation	ClosestGene	TF_Motif_Disrupted
rs10008348	chr4	122666987	A	C	intergenic	ANXA5,TMEM155	ZNF263
rs10009234	chr4	187491117	C	G	intergenic	MTNR1A,FAT1	TFAP2A
rs10009234	chr4	187491117	C	G	intergenic	MTNR1A,FAT1	TFAP2C
rs10013316	chr4	29736047	A	T	intergenic	MIR4275,PCDH7	Hoxa9
rs10013316	chr4	29736047	A	T	intergenic	MIR4275,PCDH7	Hoxc9
rs10013573	chr4	54322107	A	G	intronic	FIP1L1	Arnt
rs10013573	chr4	54322107	A	G	intronic	FIP1L1	Arnt_Ahr
rs10013573	chr4	54322107	A	G	intronic	FIP1L1	EGR2
rs10013573	chr4	54322107	A	G	intronic	FIP1L1	TP63
rs10014554	chr4	153517796	T	C	intergenic	DKFZP434I0714,TMEM154	ZNF263
rs10016433	chr4	122664771	A	G	intergenic	ANXA5,TMEM155	Pdx1
rs10016433	chr4	122664771	A	G	intergenic	ANXA5,TMEM155	Prrx2
rs10020932	chr4	140763270	C	G	intronic	MAML3	EBF1
rs10021918	chr4	46943726	C	T	intronic	GABRA4	NFE2L1_MafG
rs10033229	chr4	111030075	T	C	intronic	ELOVL6	Prrx2
rs10033229	chr4	111030075	T	C	intronic	ELOVL6	Sox5
rs10040442	chr5	130753077	C	G	intergenic	CDC42SE2,RAPGEF6	HSF1
rs10050972	chr5	133135408	C	G	intergenic	FSTL4,WSPAR	CTCF
rs10050972	chr5	133135408	C	G	intergenic	FSTL4,WSPAR	E2F1
rs10050972	chr5	133135408	C	G	intergenic	FSTL4,WSPAR	E2F3
rs10050972	chr5	133135408	C	G	intergenic	FSTL4,WSPAR	EGR1
rs10050972	chr5	133135408	C	G	intergenic	FSTL4,WSPAR	MZF1_5-13
rs1005256	chr7	15039605	C	A	intergenic	DGKB,AGMO	FOXP1
rs1005256	chr7	15039605	C	A	intergenic	DGKB,AGMO	SOX10
rs10054485	chr5	4877992	C	T	intergenic	LOC101929153,LINC01020	ARID3A
rs10054485	chr5	4877992	C	T	intergenic	LOC101929153,LINC01020	Pax4
rs10054485	chr5	4877992	C	T	intergenic	LOC101929153,LINC01020	Prrx2
rs1005752	chr15	77818128	C	A	ncRNA_exonic	LOC101929457	MZF1_1-4
rs10060138	chr5	10111844	T	C	intergenic	LOC285692,FAM173B	TP63
rs10060203	chr5	139599319	T	G	intronic	CYSTM1	ARID3A
rs1006969	chr5	151739333	A	G	intergenic	CTB-12O2.1,NMUR2	Pdx1
rs10072890	chr5	100700339	A	G	intergenic	ST8SIA4,SLCO4C1	NFATC2
rs1009188	chr1	197257090	T	C	intronic	CRB1	MZF1_1-4
rs10104895	chr8	61876044	G	A	intergenic	CHD7,LOC100130298	MZF1_1-4
rs10104895	chr8	61876044	G	A	intergenic	CHD7,LOC100130298	Zfx
rs10108011	chr8	22320806	G	A	intronic	PPP3CC	JUN_FOS
rs10131301	chr14	52349774	A	T	intronic	GNG2	HSF1
rs10135725	chr14	52301298	C	T	intergenic	FRMD6,GNG2	Arnt_Ahr
rs10135725	chr14	52301298	C	T	intergenic	FRMD6,GNG2	BRCA1
rs10135725	chr14	52301298	C	T	intergenic	FRMD6,GNG2	ZNF354C
rs10142940	chr14	78722067	C	T	intergenic	NONE,NRXN3	NFE2L1_MafG
rs1014607	chr10	29024130	G	A	intergenic	BAMBI,LINC01517	BATF_JUN
rs1014607	chr10	29024130	G	A	intergenic	BAMBI,LINC01517	FOS
rs1014607	chr10	29024130	G	A	intergenic	BAMBI,LINC01517	FOSL1
rs1014607	chr10	29024130	G	A	intergenic	BAMBI,LINC01517	FOSL2
rs1014607	chr10	29024130	G	A	intergenic	BAMBI,LINC01517	JUN
rs1014607	chr10	29024130	G	A	intergenic	BAMBI,LINC01517	JUNB
rs1014607	chr10	29024130	G	A	intergenic	BAMBI,LINC01517	JUN_FOS
rs1015445	chr11	17868673	T	C	intronic	SERGEF	MEF2A
rs1015445	chr11	17868673	T	C	intronic	SERGEF	MEF2C
rs10164461	chr2	231476464	G	C	intergenic	SP100,LOC151475	NFE2L1_MafG
rs10173167	chr2	646767	G	A	intergenic	LOC105373352,TMEM18	Mecom
rs10173260	chr2	210377845	T	C	intronic	MAP2	ELF1
rs10173260	chr2	210377845	T	C	intronic	MAP2	ELK4
rs10173260	chr2	210377845	T	C	intronic	MAP2	Erg
rs10173260	chr2	210377845	T	C	intronic	MAP2	Ets1
rs10173260	chr2	210377845	T	C	intronic	MAP2	FLI1
rs10173260	chr2	210377845	T	C	intronic	MAP2	Spi1
rs10173260	chr2	210377845	T	C	intronic	MAP2	ZNF263
rs10183852	chr2	41969596	A	T	intergenic	SLC8A1,LOC388942	NFE2L1_MafG
rs10185473	chr2	76943863	A	G	intergenic	GCFC2,LRRTM4	Prrx2
rs10187501	chr2	165532454	A	G	intergenic	GRB14,COBLL1	MEF2A
rs10193485	chr2	103089573	T	C	upstream	SLC9A4	CTCF
rs10195322	chr2	217912087	C	A	intergenic	LOC101928327,DIRC3-AS1	Foxd3
rs10197480	chr2	230521253	C	T	intronic	DNER	Spi1
rs10197480	chr2	230521253	C	T	intronic	DNER	ZNF263
rs10209355	chr2	165786889	G	T	intronic	SLC38A11	EGR1
rs10209355	chr2	165786889	G	T	intronic	SLC38A11	SP1
rs10209355	chr2	165786889	G	T	intronic	SLC38A11	SP2
rs10219741	chr12	131278013	C	T	intronic	STX2	GATA3
rs10219741	chr12	131278013	C	T	intronic	STX2	Gata1
rs10219741	chr12	131278013	C	T	intronic	STX2	Gata4
rs10220619	chr14	96544831	T	C	intronic	C14orf132	Myod1
rs10220619	chr14	96544831	T	C	intronic	C14orf132	Tcf3
rs10222681	chr3	56792755	C	G	intronic	ARHGEF3	FOXO3
rs10224039	chr7	24367761	C	T	intergenic	NPY,MPP6	CEBPA
rs10225134	chr7	120035706	G	T	intronic	KCND2	Pdx1
rs10225134	chr7	120035706	G	T	intronic	KCND2	Prrx2
rs10226254	chr7	157225604	A	G	intergenic	DNAJB6,LOC101927914	NRF1
rs102274	chr11	61557826	T	C	intronic	TMEM258	ZNF263
rs10239132	chr7	50751199	C	T	intronic	GRB10	Zfx
rs10264353	chr7	43321077	A	G	intronic	HECW1	CEBPA
rs10264353	chr7	43321077	A	G	intronic	HECW1	CEBPB
rs10272268	chr7	43326603	T	C	intronic	HECW1	ARID3A
rs10274006	chr7	18930016	C	T	intronic	HDAC9	FOS
rs10274006	chr7	18930016	C	T	intronic	HDAC9	JUN_FOS
rs1029092	chr13	73574414	C	G	intronic	PIBF1	Sox3
rs1029092	chr13	73574414	C	G	intronic	PIBF1	Sox6
rs1038908	chr11	12009415	T	C	intronic	DKK3	Foxd3
rs1040317	chr10	89762464	A	C	intergenic	PTEN,RNLS	Prrx2
rs10428126	chr3	185520342	T	C	intronic	IGF2BP2	Prrx2
rs10428163	chr3	23449178	G	A	ncRNA_intronic	MIR548AC	EGR2
rs10439273	chr2	215148115	A	G	intronic	SPAG16	NFIC
rs10440642	chr5	29262077	T	A	intergenic	LOC101929660,LOC101929681	FOXL1
rs10457654	chr6	137299815	G	A	intergenic	SLC35D3,NHEG1	Zfx
rs10459233	chr12	50973897	G	C	intronic	DIP2B	Arnt
rs10461652	chr5	58104701	C	G	intronic	RAB3C	Foxa2
rs10463791	chr5	124568592	C	A	ncRNA_intronic	LOC101927421	SOX10
rs10466964	chr12	86033810	G	T	intergenic	ALX1,RASSF9	JUN_FOS
rs10466964	chr12	86033810	G	T	intergenic	ALX1,RASSF9	NFE2L1_MafG
rs10475046	chr5	1546049	G	A	intergenic	LPCAT1,SDHAP3	ELF1
rs10488004	chr7	90758236	A	G	intronic	CDK14	NFIC
rs10495477	chr1	241030236	C	T	intronic	RGS7	BATF_JUN
rs10495477	chr1	241030236	C	T	intronic	RGS7	Bach1_Mafk
rs10495477	chr1	241030236	C	T	intronic	RGS7	FOS
rs10495477	chr1	241030236	C	T	intronic	RGS7	FOSL1
rs10495477	chr1	241030236	C	T	intronic	RGS7	FOSL2
rs10495477	chr1	241030236	C	T	intronic	RGS7	JUN
rs10495477	chr1	241030236	C	T	intronic	RGS7	JUNB
rs10495477	chr1	241030236	C	T	intronic	RGS7	JUN_FOS
rs10501694	chr11	88560151	A	G	intronic	GRM5	NFIC
rs10503196	chr8	2970539	A	G	intronic	CSMD1	MZF1_1-4
rs10504389	chr8	66556187	C	T	upstream	MTFR1	ELF1
rs10504389	chr8	66556187	C	T	upstream	MTFR1	ELK4
rs10504389	chr8	66556187	C	T	upstream	MTFR1	GABPA
rs10510110	chr10	124192430	T	C	downstream	PLEKHA1	TEAD1
rs10510634	chr3	30346968	A	G	intergenic	RBMS3,TGFBR2	MEF2A
rs10510634	chr3	30346968	A	G	intergenic	RBMS3,TGFBR2	MEF2C
rs10513685	chr3	170724390	G	A	intronic	SLC2A2	NFIC
rs10513685	chr3	170724390	G	A	intronic	SLC2A2	RFX2
rs10513685	chr3	170724390	G	A	intronic	SLC2A2	Rfx1
rs10516254	chr4	12634661	G	A	intergenic	LOC101929019,RAB28	ARID3A
rs10520514	chr4	182782545	T	A	intergenic	LINC00290,LOC90768	NFYA
rs1054475	chr1	151746235	C	T	UTR3	TDRKH	Erg
rs1054475	chr1	151746235	C	T	UTR3	TDRKH	Ets1
rs1054475	chr1	151746235	C	T	UTR3	TDRKH	FLI1
rs10598043	chr3	142412963	TT	-	intronic	PLS1	NR3C1
rs10598043	chr3	142412963	TT	-	intronic	PLS1	Sox5
rs10601676	chr2	165544575	AA	-	intronic	COBLL1	FOXL1
rs10635983	chr15	91491206	-	CT	intronic	UNC45A	ZNF263
rs10739415	chr9	117214592	T	G	intronic	WHRN	Mafb
rs10740467	chr10	79176594	C	A	intronic	KCNMA1	Prrx2
rs10741243	chr10	132947962	C	G	intronic	TCERG1L	NFIC
rs10743378	chr12	20710598	C	T	intronic	PDE3A	ARID3A
rs10749872	chr1	48347764	G	C	intronic	TRABD2B	Arnt_Ahr
rs10751704	chr12	132335963	T	G	UTR3	MMP17	CTCF
rs10753475	chr1	224811853	C	T	intronic	CNIH3	EGR1
rs10753475	chr1	224811853	C	T	intronic	CNIH3	KLF5
rs10753475	chr1	224811853	C	T	intronic	CNIH3	SP1
rs10753475	chr1	224811853	C	T	intronic	CNIH3	SP2
rs10758260	chr9	34417916	A	G	intronic	FAM219A	RFX5
rs10761747	chr10	65108156	G	C	intronic	JMJD1C	NFE2L1_MafG
rs10764515	chr10	25277917	A	G	intronic	ENKUR	TCF7L2
rs10765217	chr11	89347541	C	T	intergenic	NOX4,FOLH1B	NFIC
rs10765572	chr11	92681234	T	C	intergenic	LOC105369431,MTNR1B	NFATC2
rs10765573	chr11	92683332	T	A	intergenic	LOC105369431,MTNR1B	Prrx2
rs1076685	chr1	172993932	A	T	intergenic	FASLG,TNFSF18	HNF1A
rs10772498	chr12	11848493	G	A	intronic	ETV6	Pdx1
rs10772498	chr12	11848493	G	A	intronic	ETV6	Prrx2
rs10774033	chr12	2314426	C	T	intronic	CACNA1C	ESR1
rs10774033	chr12	2314426	C	T	intronic	CACNA1C	ESR2
rs10787313	chr10	113026878	C	T	intergenic	ADRA2A,GPAM	Sox5
rs10787790	chr10	119536512	T	C	intergenic	EMX2,RAB11FIP2	Stat6
rs10800053	chr1	164776049	G	C	intronic	PBX1	Myod1
rs10800053	chr1	164776049	G	C	intronic	PBX1	Myog
rs10804674	chr3	140160073	C	T	intronic	CLSTN2	JUN
rs10804674	chr3	140160073	C	T	intronic	CLSTN2	JUN_FOS
rs10810446	chr9	15782358	C	G	intronic	CCDC171	TAL1_TCF3
rs10811660	chr9	22134068	G	A	intergenic	CDKN2B-AS1,DMRTA1	RFX5
rs10811661	chr9	22134094	T	C	intergenic	CDKN2B-AS1,DMRTA1	NFE2L1_MafG
rs10816261	chr9	9950092	G	T	intronic	PTPRD	ESR1
rs10817286	chr9	100001077	G	C	ncRNA_intronic	LOC100499484,LOC100499484-C9ORF174	Arnt_Ahr
rs10822913	chr10	68529477	C	G	intronic	CTNNA3	MZF1_1-4
rs10822920	chr10	68572526	A	C	intronic	CTNNA3	Sox5
rs10826861	chr10	31040980	A	G	intergenic	LOC105376480,ZNF438	CTCF
rs10830804	chr11	91715476	G	C	intergenic	DISC1FP1,FAT3	SOX10
rs10830959	chr11	92685116	A	G	intergenic	LOC105369431,MTNR1B	Sox5
rs10830960	chr11	92688012	A	T	intergenic	LOC105369431,MTNR1B	Prrx2
rs10830960	chr11	92688012	A	T	intergenic	LOC105369431,MTNR1B	Sox5
rs10832701	chr11	16947464	G	C	intronic	PLEKHA7	E2F3
rs10832701	chr11	16947464	G	C	intronic	PLEKHA7	E2F6
rs10832701	chr11	16947464	G	C	intronic	PLEKHA7	EGR1
rs10832701	chr11	16947464	G	C	intronic	PLEKHA7	MZF1_5-13
rs10832701	chr11	16947464	G	C	intronic	PLEKHA7	SP1
rs10832701	chr11	16947464	G	C	intronic	PLEKHA7	SP2
rs10832701	chr11	16947464	G	C	intronic	PLEKHA7	ZNF263
rs10838524	chr11	45870177	A	G	intronic	CRY2	FOXO3
rs10840079	chr11	8605775	A	G	intronic	STK33	Pax4
rs10842987	chr12	27957933	A	C	intergenic	KLHL42,PTHLH	EGR1
rs10842987	chr12	27957933	A	C	intergenic	KLHL42,PTHLH	ZNF263
rs10849893	chr12	121938185	C	G	intronic	KDM2B	SOX10
rs108499	chr11	61547237	C	T	intronic	MYRF	ZNF263
rs10863819	chr1	210502580	A	G	intronic	HHAT	EGR1
rs10863819	chr1	210502580	A	G	intronic	HHAT	SP1
rs10863819	chr1	210502580	A	G	intronic	HHAT	SP2
rs10872465	chr6	137294656	C	T	intergenic	SLC35D3,NHEG1	Prrx2
rs10882102	chr10	94466495	G	C	intergenic	HHEX,EXOC6	Atoh1
rs10883313	chr10	101051918	A	G	intergenic	HPSE2,CNNM1	ZNF263
rs10885117	chr10	113022555	C	T	intergenic	ADRA2A,GPAM	ARID3A
rs10885117	chr10	113022555	C	T	intergenic	ADRA2A,GPAM	Spi1
rs10886854	chr10	122880459	T	C	intergenic	WDR11,FGFR2	NFE2L1_MafG
rs10887772	chr10	89761243	A	G	intergenic	PTEN,RNLS	Foxq1
rs10887773	chr10	89765945	T	G	intergenic	PTEN,RNLS	SOX10
rs10891404	chr11	112484552	C	G	intergenic	LOC387810,LOC101928847	MZF1_1-4
rs10891404	chr11	112484552	C	G	intergenic	LOC387810,LOC101928847	Myod1
rs10895531	chr11	103733418	C	T	intergenic	MIR4693,PDGFD	NFIC
rs10896611	chr11	57136291	C	G	intronic	P2RX3	znf143
rs10899095	chr11	75294438	C	A	intergenic	SERPINH1,MAP6	SP1
rs10899095	chr11	75294438	C	A	intergenic	SERPINH1,MAP6	SP2
rs10899314	chr11	76631298	T	A	intronic	ACER3	CTCF
rs10908278	chr17	36099952	T	A	intronic	HNF1B	Lhx3
rs10908278	chr17	36099952	T	A	intronic	HNF1B	Prrx2
rs10910114	chr1	233333776	A	T	intronic	PCNX2	MEF2A
rs10910114	chr1	233333776	A	T	intronic	PCNX2	MEF2C
rs10911205	chr1	183009277	C	A	intronic	LAMC1	NFE2L1_MafG
rs10914019	chr1	180494646	T	C	intergenic	ACBD6,OVAAL	JUN_FOS
rs10914019	chr1	180494646	T	C	intergenic	ACBD6,OVAAL	ZEB1
rs10915493	chr1	4327864	G	A	intergenic	LINC01346,LOC284661	SPIB
rs10928499	chr2	135332355	A	G	intronic	TMEM163	Atoh1
rs10933640	chr2	241813782	G	A	intronic	AGXT	NR2C2
rs10933640	chr2	241813782	G	A	intronic	AGXT	RXR_RAR_DR5
rs10937524	chr3	191778235	C	T	intergenic	LINCR-0002,FGF12	MZF1_1-4
rs10937717	chr4	6295087	T	A	intronic	WFS1	SOX9
rs10937717	chr4	6295087	T	A	intronic	WFS1	Sox5
rs10937717	chr4	6295087	T	A	intronic	WFS1	Sox6
rs10938463	chr4	46895549	G	A	intronic	COX7B2	Pax6
rs10940417	chr5	49891251	G	A	intergenic	EMB,PARP8	FEV
rs10941891	chr5	21391789	G	C	intergenic	CDH18,GUSBP1	CTCF
rs10944857	chr6	66637078	C	T	intergenic	SLC25A51P1,NONE	JUN_FOS
rs10944858	chr6	66646039	G	A	intergenic	SLC25A51P1,NONE	SOX10
rs10945478	chr6	168607709	G	C	intergenic	FRMD1,LOC105378137	RFX2
rs10945478	chr6	168607709	G	C	intergenic	FRMD1,LOC105378137	RFX5
rs10954934	chr8	33669637	T	C	intergenic	DUSP26,LINC01288	IRF1
rs10954934	chr8	33669637	T	C	intergenic	DUSP26,LINC01288	STAT2_STAT1
rs10956997	chr8	143757600	A	T	intergenic	JRK,PSCA	NFATC2
rs10973330	chr9	37422522	A	C	upstream	GRHPR	EGR2
rs10973624	chr9	37964730	T	C	intronic	SHB	RUNX2
rs10978594	chr9	99449290	C	T	intergenic	AAED1,LOC441455	KLF5
rs10978594	chr9	99449290	C	T	intergenic	AAED1,LOC441455	Klf4
rs10978594	chr9	99449290	C	T	intergenic	AAED1,LOC441455	SP1
rs10978594	chr9	99449290	C	T	intergenic	AAED1,LOC441455	SP2
rs10993730	chr9	93623372	A	G	intronic	SYK	ZNF263
rs10998639	chr10	70967081	T	C	intronic	SUPV3L1	FOXP1
rs10998639	chr10	70967081	T	C	intronic	SUPV3L1	IRF1
rs10998639	chr10	70967081	T	C	intronic	SUPV3L1	Sox3
rs11000202	chr10	73933699	A	G	intronic	ASCC1	NR2C2
rs11007347	chr10	29286539	A	T	intergenic	C10orf126,LYZL1	SOX10
rs11007347	chr10	29286539	A	T	intergenic	C10orf126,LYZL1	Sox2
rs11007347	chr10	29286539	A	T	intergenic	C10orf126,LYZL1	Sox3
rs1101329	chr9	22015997	C	T	ncRNA_intronic	CDKN2B-AS1	SOX10
rs1101330	chr9	22015465	C	A	ncRNA_intronic	CDKN2B-AS1	ARID3A
rs1101330	chr9	22015465	C	A	ncRNA_intronic	CDKN2B-AS1	Prrx2
rs11019754	chr11	91780669	C	T	intergenic	DISC1FP1,FAT3	GATA2
rs11020117	chr11	92683664	T	C	intergenic	LOC105369431,MTNR1B	ZNF263
rs11024268	chr11	17387982	A	G	intronic	NCR3LG1	NFE2L1_MafG
rs11024268	chr11	17387982	A	G	intronic	NCR3LG1	TP53
rs11039149	chr11	47276675	A	G	intronic	NR1H3	PLAG1
rs11039182	chr11	47346723	T	C	intronic	MADD	MZF1_1-4
rs11040816	chr11	6273464	G	A	intergenic	CNGA4,CCKBR	MZF1_1-4
rs11040816	chr11	6273464	G	A	intergenic	CNGA4,CCKBR	PPARG_RXRA
rs11041816	chr11	8243798	A	G	intergenic	RIC3,LMO1	CEBPA
rs11046106	chr12	21680478	C	T	intronic	SPX	TFAP2C
rs11049161	chr12	27964781	C	T	intergenic	KLHL42,PTHLH	Sox5
rs1105108	chr7	5315414	C	G	intergenic	WIPI2,SLC29A4	KLF5
rs1105108	chr7	5315414	C	G	intergenic	WIPI2,SLC29A4	Klf4
rs11059524	chr12	128597921	G	T	ncRNA_intronic	LOC100996679	FOS
rs11059524	chr12	128597921	G	T	ncRNA_intronic	LOC100996679	JUN_FOS
rs11060998	chr12	131041005	C	T	intergenic	RIMBP2,STX2	Tcf3
rs1106369	chr12	131300095	C	A	intronic	STX2	ARID3A
rs11073052	chr15	34942453	C	A	intergenic	GOLGA8B,GJD2	Pax4
rs11073334	chr15	38821150	G	T	intronic	RASGRP1	ZNF263
rs1107376	chr7	24406519	A	C	intergenic	NPY,MPP6	NFE2L1_MafG
rs11073967	chr15	91565804	A	G	UTR5	VPS33B	SP2
rs11075991	chr16	53819937	A	T	intronic	FTO	RORA_2
rs11075992	chr16	53820066	T	C	intronic	FTO	Arnt_Ahr
rs1108103	chr16	53789613	G	T	intronic	FTO	KLF5
rs1108103	chr16	53789613	G	T	intronic	FTO	Klf1
rs1108103	chr16	53789613	G	T	intronic	FTO	Klf4
rs11085015	chr19	3369572	T	G	intronic	NFIC	MZF1_1-4
rs1109086	chr17	64948285	A	G	intergenic	CACNG5,CACNG4	JUN_FOS
rs11097575	chr4	98642418	G	T	intronic	STPG2	CTCF
rs11098177	chr4	113769173	G	C	intronic	ANK2	BATF_JUN
rs11098177	chr4	113769173	G	C	intronic	ANK2	FOS
rs11098177	chr4	113769173	G	C	intronic	ANK2	FOSL2
rs11098177	chr4	113769173	G	C	intronic	ANK2	JUN
rs11100782	chr4	144152897	A	T	intergenic	USP38,GAB1	Prrx2
rs11102732	chr1	114650259	T	A	intronic	SYT6	ARID3A
rs11102732	chr1	114650259	T	A	intronic	SYT6	Prrx2
rs111216754	chr9	93647080	C	T	intronic	SYK	FOXL1
rs11126749	chr2	80295279	G	A	intronic	CTNNA2	ZNF263
rs1112718	chr10	94479107	A	G	intergenic	HHEX,EXOC6	EBF1
rs1112718	chr10	94479107	A	G	intergenic	HHEX,EXOC6	TFAP2C
rs11128344	chr3	73578778	A	G	ncRNA_intronic	LOC101927296	SOX10
rs11128344	chr3	73578778	A	G	ncRNA_intronic	LOC101927296	SP2
rs11136547	chr8	277316	T	C	intergenic	ZNF596,FAM87A	PLAG1
rs11143170	chr9	74825707	T	C	intronic	GDA	Hoxa9
rs11143170	chr9	74825707	T	C	intronic	GDA	Hoxc9
rs11147973	chr13	45941451	A	T	ncRNA_intronic	TPT1-AS1	ARID3A
rs11147973	chr13	45941451	A	T	ncRNA_intronic	TPT1-AS1	Prrx2
rs11149501	chr13	28459236	T	C	ncRNA_intronic	PDX1-AS1	SOX10
rs1115253	chr14	90117111	C	T	intergenic	FOXN3,EFCAB11	BATF_JUN
rs1115253	chr14	90117111	C	T	intergenic	FOXN3,EFCAB11	FOSL1
rs1115253	chr14	90117111	C	T	intergenic	FOXN3,EFCAB11	JUN_FOS
rs111535498	chr13	19285122	T	C	intergenic	NONE,LINC00417	PAX5
rs111535498	chr13	19285122	T	C	intergenic	NONE,LINC00417	Pax6
rs11156755	chr14	33151805	T	C	intronic	AKAP6	NFATC2
rs11160098	chr14	93478477	A	C	intronic	ITPK1	NFE2L1_MafG
rs11160098	chr14	93478477	A	C	intronic	ITPK1	NRF1
rs111759946	chr8	95839311	C	T	intronic	INTS8	PAX5
rs11177613	chr12	69751432	T	C	intergenic	LYZ,YEATS4	CTCF
rs11180247	chr12	75210529	G	A	intergenic	ATXN7L3B,KCNC2	E2F6
rs11180247	chr12	75210529	G	A	intergenic	ATXN7L3B,KCNC2	ZNF263
rs11183699	chr12	47426533	G	A	intergenic	SLC38A4,AMIGO2	CTCF
rs111839943	chr1	146995382	-	TGAC	intergenic	LINC00624,BCL9	ZNF263
rs11187139	chr10	94466427	T	C	intergenic	HHEX,EXOC6	Zfx
rs11187144	chr10	94469980	T	C	intergenic	HHEX,EXOC6	NFE2L1_MafG
rs11187144	chr10	94469980	T	C	intergenic	HHEX,EXOC6	USF2
rs1119468	chr5	29354805	C	T	intergenic	LOC101929660,LOC101929681	SOX10
rs11198904	chr10	121152795	G	A	intronic	GRK5	MZF1_1-4
rs11198904	chr10	121152795	G	A	intronic	GRK5	TP63
rs11199755	chr10	122836858	C	T	intergenic	WDR11,FGFR2	ZNF263
rs11199771	chr10	122868214	A	G	intergenic	WDR11,FGFR2	Gfi1
rs11199771	chr10	122868214	A	G	intergenic	WDR11,FGFR2	NFYB
rs11199781	chr10	122882194	A	T	intergenic	WDR11,FGFR2	EHF
rs11205653	chr1	39582767	T	G	intronic	MACF1	FOS
rs11205653	chr1	39582767	T	G	intronic	MACF1	JUN_FOS
rs11205653	chr1	39582767	T	G	intronic	MACF1	NFE2L1_MafG
rs11207905	chr1	62596969	C	G	intronic	PATJ	CTCF
rs11207905	chr1	62596969	C	G	intronic	PATJ	Mafb
rs112088479	chr1	120634081	C	T	intergenic	NOTCH2,FAM72B	SREBF1
rs112088479	chr1	120634081	C	T	intergenic	NOTCH2,FAM72B	SREBF2
rs11209731	chr1	71460936	G	C	intronic	PTGER3	MZF1_1-4
rs112153006	chr8	95866386	-	TGAGCTGAAA	intronic	INTS8	ZNF263
rs112282947	chr2	43726627	T	C	intronic	THADA	E2F1
rs112282947	chr2	43726627	T	C	intronic	THADA	E2F3
rs112282947	chr2	43726627	T	C	intronic	THADA	E2F4
rs112282947	chr2	43726627	T	C	intronic	THADA	E2F6
rs11242105	chr5	131439635	C	A	intergenic	CSF2,P4HA2-AS1	EGR1
rs11242105	chr5	131439635	C	A	intergenic	CSF2,P4HA2-AS1	KLF5
rs11242105	chr5	131439635	C	A	intergenic	CSF2,P4HA2-AS1	PLAG1
rs11242105	chr5	131439635	C	A	intergenic	CSF2,P4HA2-AS1	SP2
rs11242105	chr5	131439635	C	A	intergenic	CSF2,P4HA2-AS1	ZNF263
rs11242236	chr5	134586980	G	A	intronic	C5orf66	RFX5
rs11242344	chr5	136065743	A	G	intergenic	TRPC7,SPOCK1	Hand1_Tcfe2a
rs11242436	chr5	137937318	A	G	intergenic	HSPA9,LOC105379194	Bach1_Mafk
rs11242436	chr5	137937318	A	G	intergenic	HSPA9,LOC105379194	JUN_FOS
rs11242436	chr5	137937318	A	G	intergenic	HSPA9,LOC105379194	NFE2_MAF
rs11242436	chr5	137937318	A	G	intergenic	HSPA9,LOC105379194	Nfe2l2
rs11245496	chr10	126773746	A	G	intronic	CTBP2	Myod1
rs11245496	chr10	126773746	A	G	intronic	CTBP2	Myog
rs11245496	chr10	126773746	A	G	intronic	CTBP2	Tcf12
rs11245496	chr10	126773746	A	G	intronic	CTBP2	Tcf3
rs11252505	chr10	4439842	C	G	ncRNA_intronic	LINC00703	SOX10
rs11252505	chr10	4439842	C	G	ncRNA_intronic	LINC00703	ZNF263
rs11264438	chr1	156074020	C	G	intronic	LMNA	KLF5
rs113006764	chr16	79419648	T	A	intergenic	WWOX,MAF	Pdx1
rs113006764	chr16	79419648	T	A	intergenic	WWOX,MAF	Prrx2
rs113269280	chr8	95880908	-	T	intronic	INTS8	IRF1
rs113353502	chr6	141094597	G	A	intergenic	MIR4465,NMBR	BATF_JUN
rs113353502	chr6	141094597	G	A	intergenic	MIR4465,NMBR	FOS
rs113353502	chr6	141094597	G	A	intergenic	MIR4465,NMBR	JUN
rs113353502	chr6	141094597	G	A	intergenic	MIR4465,NMBR	JUN_FOS
rs11336847	chr2	27748993	T	-	intergenic	GCKR,C2orf16	ARID3A
rs11336847	chr2	27748993	T	-	intergenic	GCKR,C2orf16	Prrx2
rs113387323	chr12	66184400	-	TTGT	ncRNA_intronic	RPSAP52	FOXI1
rs113590475	chr1	228862284	C	T	intergenic	DUSP5P1,RHOU	Arnt
rs113836893	chr2	167471260	C	T	intergenic	SCN7A,XIRP2	CTCF
rs113918021	chr12	40225945	T	C	intronic	SLC2A13	NFATC2
rs114072304	chr3	114903732	C	G	intergenic	ZBTB20,GAP43	EGR2
rs114554819	chr12	113568417	G	A	intronic	RASAL1	EBF1
rs114554819	chr12	113568417	G	A	intronic	RASAL1	SP1
rs114554819	chr12	113568417	G	A	intronic	RASAL1	SP2
rs114554819	chr12	113568417	G	A	intronic	RASAL1	TFAP2C
rs1147138	chr15	51177636	G	A	intergenic	SPPL2A,AP4E1	SPIB
rs1150186	chr2	175893333	T	C	intergenic	CHN1,ATF2	ZNF354C
rs11505161	chr6	47156277	A	G	intergenic	ADGRF1,TNFRSF21	IRF1
rs1153189	chr12	55100491	G	A	intergenic	DCD,MUCL1	FOXA1
rs1153189	chr12	55100491	G	A	intergenic	DCD,MUCL1	FOXP1
rs1153189	chr12	55100491	G	A	intergenic	DCD,MUCL1	FOXP2
rs1153189	chr12	55100491	G	A	intergenic	DCD,MUCL1	SOX10
rs1153418	chr22	20161424	T	C	intergenic	CCDC188,LOC284865	FOXI1
rs1154243	chr18	21543788	A	G	intergenic	LAMA3,TTC39C	NFATC2
rs11558471	chr8	118185733	A	G	UTR3	SLC30A8	EHF
rs11564688	chr11	2256281	G	T	intergenic	MIR4686,ASCL2	TFAP2C
rs1157168	chr1	211909230	C	T	intergenic	NEK2,LPGAT1	BATF_JUN
rs1157168	chr1	211909230	C	T	intergenic	NEK2,LPGAT1	FOSL1
rs1157168	chr1	211909230	C	T	intergenic	NEK2,LPGAT1	JUN
rs1157168	chr1	211909230	C	T	intergenic	NEK2,LPGAT1	JUNB
rs1157168	chr1	211909230	C	T	intergenic	NEK2,LPGAT1	NFE2L1_MafG
rs11574157	chr8	30891288	G	C	UTR5	WRN	SP2
rs11578280	chr1	16553570	A	T	intergenic	ARHGEF19,RSG1	SP2
rs115918703	chr6	51928492	A	C	intronic	PKHD1	CTCF
rs11593598	chr10	59357189	G	T	intergenic	MIR3924,IPMK	ARID3A
rs11598416	chr10	34495994	A	G	intronic	PARD3	Arnt_Ahr
rs11601201	chr11	83251494	G	A	intronic	DLG2	E2F3
rs11601201	chr11	83251494	G	A	intronic	DLG2	E2F6
rs11601201	chr11	83251494	G	A	intronic	DLG2	MZF1_1-4
rs11601201	chr11	83251494	G	A	intronic	DLG2	SP1
rs11601486	chr11	114953152	C	A	intergenic	NXPE2,CADM1	FOS
rs11601486	chr11	114953152	C	A	intergenic	NXPE2,CADM1	FOSL1
rs11601486	chr11	114953152	C	A	intergenic	NXPE2,CADM1	FOSL2
rs11601486	chr11	114953152	C	A	intergenic	NXPE2,CADM1	JUN
rs11601486	chr11	114953152	C	A	intergenic	NXPE2,CADM1	JUNB
rs11601486	chr11	114953152	C	A	intergenic	NXPE2,CADM1	JUN_FOS
rs11603334	chr11	72432985	G	A	UTR5	ARAP1	TP63
rs11603349	chr11	72460694	T	C	intronic	ARAP1	Zfx
rs11604768	chr11	128363717	T	C	intronic	ETS1	ARID3A
rs11606545	chr11	67572210	G	T	ncRNA_intronic	FAM86C2P	Nkx2-5
rs11607182	chr11	45838114	G	A	intergenic	SLC35C1,CRY2	IRF1
rs11608027	chr11	34514412	C	T	intronic	ELF5	ARID3A
rs11609491	chr12	104899352	C	T	intronic	CHST11	FOSL1
rs11609491	chr12	104899352	C	T	intronic	CHST11	FOSL2
rs11609491	chr12	104899352	C	T	intronic	CHST11	JUNB
rs11609491	chr12	104899352	C	T	intronic	CHST11	JUN_FOS
rs11609491	chr12	104899352	C	T	intronic	CHST11	Nfe2l2
rs11615101	chr12	65770783	G	A	intronic	MSRB3	Foxd3
rs11620194	chr13	99918466	C	T	intronic	UBAC2	NFIL3
rs11620323	chr13	27043925	A	G	intergenic	CDK8,WASF3	Myod1
rs11620323	chr13	27043925	A	G	intergenic	CDK8,WASF3	NHLH1
rs11623823	chr14	90030782	A	G	intronic	FOXN3	Arnt
rs11623823	chr14	90030782	A	G	intronic	FOXN3	Bhlhe40
rs11627366	chr14	21507357	G	A	intronic	NDRG2	Erg
rs11627366	chr14	21507357	G	A	intronic	NDRG2	SPIB
rs11632337	chr15	63759309	C	G	intergenic	LOC102723344,USP3	Nr2e3
rs11632941	chr15	77533888	A	G	intronic	PEAK1	POU2F2
rs11634397	chr15	80432222	A	G	intergenic	ZFAND6,FAH	Prrx2
rs11636554	chr15	77608747	G	A	intronic	PEAK1	ELF1
rs11636554	chr15	77608747	G	A	intronic	PEAK1	Ets1
rs11636554	chr15	77608747	G	A	intronic	PEAK1	FEV
rs11636554	chr15	77608747	G	A	intronic	PEAK1	Pdx1
rs11636554	chr15	77608747	G	A	intronic	PEAK1	Prrx2
rs11649479	chr16	19606891	G	A	intronic	C16orf62	JUN
rs11649479	chr16	19606891	G	A	intronic	C16orf62	JUN_FOS
rs11674684	chr2	134992421	G	A	intergenic	MIR3679,MGAT5	ZEB1
rs11677370	chr2	3841420	T	A	intronic	DCDC2C	EGR1
rs11677370	chr2	3841420	T	A	intronic	DCDC2C	HNF4A
rs11677370	chr2	3841420	T	A	intronic	DCDC2C	HNF4G
rs11677370	chr2	3841420	T	A	intronic	DCDC2C	NR2C2
rs11677370	chr2	3841420	T	A	intronic	DCDC2C	PPARG_RXRA
rs11678241	chr2	13663477	G	A	intergenic	LOC100506474,LINC00276	ZEB1
rs11687567	chr2	11838546	G	C	intronic	LPIN1	Stat4
rs11705729	chr3	185507299	A	T	intronic	IGF2BP2	Tcf3
rs11706205	chr3	114971041	G	T	intergenic	ZBTB20,GAP43	NFKB1
rs11713367	chr3	192846031	G	A	intergenic	MB21D2,HRASLS	Prrx2
rs11718183	chr3	187754214	G	T	intergenic	LOC105374266,LPP-AS2	AR
rs11718183	chr3	187754214	G	T	intergenic	LOC105374266,LPP-AS2	TFAP2A
rs11719345	chr3	21789193	G	A	intronic	ZNF385D	FOXI1
rs11720108	chr3	123069058	C	T	intronic	ADCY5	EGR1
rs11720108	chr3	123069058	C	T	intronic	ADCY5	EGR2
rs11720108	chr3	123069058	C	T	intronic	ADCY5	SP1
rs11720108	chr3	123069058	C	T	intronic	ADCY5	SP2
rs11720948	chr3	63029516	A	G	intergenic	CADPS,LINC00698	NFE2_MAF
rs11741608	chr5	103748792	G	A	intergenic	NUDT12,RAB9BP1	CTCF
rs11743648	chr5	96054395	A	C	intronic	CAST	Myb
rs11747057	chr5	120609933	T	A	intergenic	PRR16,LOC102467226	NFIC
rs11757143	chr6	38066070	A	G	intronic	ZFAND3	Arnt_Ahr
rs11766089	chr7	33824673	G	A	intergenic	BBS9,BMPER	NFE2L1_MafG
rs11778250	chr8	95843111	T	C	intronic	INTS8	SP1
rs11778250	chr8	95843111	T	C	intronic	INTS8	SP2
rs11778460	chr8	131034168	C	G	intergenic	MIR5194,ASAP1	Arnt_Ahr
rs11784941	chr8	11486220	G	A	intergenic	LINC00208,GATA4	ESR1
rs11784941	chr8	11486220	G	A	intergenic	LINC00208,GATA4	ESR2
rs11814838	chr10	67035076	C	A	intergenic	LOC101928887,LINC01515	ARID3A
rs11814838	chr10	67035076	C	A	intergenic	LOC101928887,LINC01515	Prrx2
rs11822486	chr11	92117196	G	A	intronic	FAT3	SOX10
rs11826594	chr11	123692923	T	A	intergenic	OR6M1,TMEM225	IRF1
rs11826594	chr11	123692923	T	A	intergenic	OR6M1,TMEM225	STAT2_STAT1
rs11832844	chr12	102186399	T	A	intronic	GNPTAB	ZNF263
rs11832983	chr12	39622691	C	G	intergenic	CPNE8,KIF21A	IRF1
rs11832983	chr12	39622691	C	G	intergenic	CPNE8,KIF21A	PRDM1
rs11853938	chr15	71110968	T	C	intergenic	UACA,LARP6	NFATC2
rs11857294	chr15	77596725	C	T	intronic	PEAK1	FOXL1
rs11883895	chr2	129773603	A	G	intergenic	LOC101927881,LOC151121	HSF1
rs11896050	chr2	12146786	T	G	upstream	MIR3681HG	Sox5
rs11896343	chr2	221529878	A	G	intergenic	MIR4268,EPHA4	E2F1
rs1190023	chr6	105675144	T	C	intergenic	POPDC3,PREP	NFE2L1_MafG
rs11900272	chr2	81357642	T	A	intergenic	CTNNA2,LOC100507201	FOXO3
rs11900272	chr2	81357642	T	A	intergenic	CTNNA2,LOC100507201	FOXP1
rs11900272	chr2	81357642	T	A	intergenic	CTNNA2,LOC100507201	FOXP2
rs1190233	chr14	103397055	G	C	UTR3	AMN	EGR1
rs1190233	chr14	103397055	G	C	UTR3	AMN	SP1
rs11909639	chr21	34240116	T	C	intergenic	C21orf62,LOC102724502	JUN_FOS
rs11917241	chr3	124681568	T	C	intergenic	MUC13,HEG1	MAFF
rs11917241	chr3	124681568	T	C	intergenic	MUC13,HEG1	MAFK
rs11917720	chr3	171004318	G	A	intronic	TNIK	MZF1_1-4
rs11920090	chr3	170717521	T	A	intronic	SLC2A2	Prrx2
rs11924648	chr3	170717996	A	G	intronic	SLC2A2	GATA3
rs11925442	chr3	170687273	T	C	intergenic	EIF5A2,SLC2A2	IRF1
rs11930879	chr4	14890632	A	G	upstream	LINC00504	SPIB
rs11930879	chr4	14890632	A	G	upstream	LINC00504	ZNF263
rs11933653	chr4	1262208	C	T	intergenic	CTBP1-AS2,MAEA	NFIC
rs11936387	chr4	1294846	C	T	intronic	MAEA	SOX10
rs11956032	chr5	35188326	A	T	intronic	PRLR	SPIB
rs11962999	chr6	74276935	G	A	intergenic	EEF1A1,SLC17A5	HNF4G
rs11991716	chr8	10948575	A	T	intronic	XKR6	TP63
rs12010175	chrX	152862638	A	G	intronic	FAM58A	EHF
rs12025518	chr1	154340789	A	C	intergenic	ATP8B2,IL6R	TP63
rs12031188	chr1	51103268	T	C	intronic	FAF1	FOXH1
rs12031188	chr1	51103268	T	C	intronic	FAF1	ZNF354C
rs12033469	chr1	236465171	C	T	intergenic	ERO1B,EDARADD	MAFF
rs12033469	chr1	236465171	C	T	intergenic	ERO1B,EDARADD	MAFK
rs12036421	chr1	233333373	C	T	intronic	PCNX2	KLF5
rs12036421	chr1	233333373	C	T	intronic	PCNX2	SP1
rs12036421	chr1	233333373	C	T	intronic	PCNX2	SP2
rs12048510	chr1	51221165	G	A	intronic	FAF1	RUNX1
rs12048510	chr1	51221165	G	A	intronic	FAF1	RUNX2
rs12052272	chr2	179728556	A	G	intronic	CCDC141	NFE2L1_MafG
rs12052770	chr2	154896510	C	G	intronic	GALNT13	SOX10
rs12056517	chr8	95877285	C	T	intronic	INTS8	Arnt
rs12056808	chr8	95876868	G	A	intronic	INTS8	SP1
rs12083507	chr1	112050944	G	A	intronic	TMIGD3	Mafb
rs12095801	chr1	77788129	G	C	intronic	AK5	Bach1_Mafk
rs12095801	chr1	77788129	G	C	intronic	AK5	FOS
rs12095801	chr1	77788129	G	C	intronic	AK5	JUN_FOS
rs12095801	chr1	77788129	G	C	intronic	AK5	NFE2_MAF
rs12095801	chr1	77788129	G	C	intronic	AK5	Nfe2l2
rs12125591	chr1	235794173	T	A	ncRNA_intronic	MIR5096	NFYA
rs12125591	chr1	235794173	T	A	ncRNA_intronic	MIR5096	NFYB
rs12148192	chr15	71114298	A	C	intergenic	UACA,LARP6	Prrx2
rs12155385	chr7	50237392	C	T	intergenic	C7orf72,IKZF1	Bach1_Mafk
rs12198349	chr6	170210473	A	G	intergenic	LINC00574,LOC102724511	Myod1
rs12198349	chr6	170210473	A	G	intergenic	LINC00574,LOC102724511	Myog
rs12198349	chr6	170210473	A	G	intergenic	LINC00574,LOC102724511	Tcf12
rs12209773	chr6	3064451	G	C	intronic	RIPK1	EBF1
rs12217742	chr10	13414068	G	A	intergenic	SEPHS1,BEND7	CTCF
rs12223233	chr11	16919016	C	T	intronic	PLEKHA7	Myog
rs12223233	chr11	16919016	C	T	intronic	PLEKHA7	Tcf12
rs12223233	chr11	16919016	C	T	intronic	PLEKHA7	Tcf3
rs12240078	chr1	6306912	T	C	downstream	GPR153	KLF5
rs12240078	chr1	6306912	T	C	downstream	GPR153	Klf4
rs12256118	chr10	93847722	G	A	intronic	CPEB3	THAP1
rs12256472	chr10	84668708	C	A	intronic	NRG3	SPIB
rs12269414	chr10	65632274	G	A	intergenic	REEP3,ANXA2P3	Atoh1
rs12269414	chr10	65632274	G	A	intergenic	REEP3,ANXA2P3	CTCF
rs12289711	chr11	41909977	A	G	intergenic	LINC01499,LOC101928591	IRF1
rs12289711	chr11	41909977	A	G	intergenic	LINC01499,LOC101928591	PRDM1
rs12289711	chr11	41909977	A	G	intergenic	LINC01499,LOC101928591	STAT2_STAT1
rs12292049	chr11	70601663	C	A	intronic	SHANK2	Zfx
rs12315928	chr12	51355931	T	G	intronic	HIGD1C	Zfx
rs12361016	chr11	80798445	C	T	intergenic	LOC101928944,MIR4300HG	SOX10
rs1236420	chr21	29706868	C	T	intergenic	LOC101927973,LINC00161	PAX5
rs1236420	chr21	29706868	C	T	intergenic	LOC101927973,LINC00161	Pdx1
rs1236420	chr21	29706868	C	T	intergenic	LOC101927973,LINC00161	Prrx2
rs12370943	chr12	22171813	G	A	intergenic	ABCC9,CMAS	Arnt_Ahr
rs12370943	chr12	22171813	G	A	intergenic	ABCC9,CMAS	EGR2
rs1237999	chr11	85815030	G	A	intergenic	PICALM,EED	FOSL1
rs1237999	chr11	85815030	G	A	intergenic	PICALM,EED	FOSL2
rs1237999	chr11	85815030	G	A	intergenic	PICALM,EED	JUNB
rs1237999	chr11	85815030	G	A	intergenic	PICALM,EED	JUN_FOS
rs12386646	chr7	131852299	T	A	intronic	PLXNA4	ARID3A
rs12386646	chr7	131852299	T	A	intronic	PLXNA4	Prrx2
rs12402498	chr1	6673780	C	G	UTR5	PHF13	ZNF263
rs12404043	chr1	183840016	T	A	intronic	RGL1	Myc
rs12404321	chr1	24175763	A	G	intronic	FUCA1	FOS
rs12404321	chr1	24175763	A	G	intronic	FUCA1	FOSL1
rs12404321	chr1	24175763	A	G	intronic	FUCA1	FOSL2
rs12404321	chr1	24175763	A	G	intronic	FUCA1	JUNB
rs12404321	chr1	24175763	A	G	intronic	FUCA1	JUN_FOS
rs12407945	chr1	234398692	C	T	intronic	SLC35F3	FOXO3
rs12407945	chr1	234398692	C	T	intronic	SLC35F3	Foxo1
rs12424638	chr12	49318800	G	A	intronic	FKBP11	KLF5
rs12424638	chr12	49318800	G	A	intronic	FKBP11	Klf4
rs12424638	chr12	49318800	G	A	intronic	FKBP11	SP1
rs12424638	chr12	49318800	G	A	intronic	FKBP11	SP2
rs12424638	chr12	49318800	G	A	intronic	FKBP11	Zfx
rs1242485	chr17	17349495	G	A	intergenic	NT5M,MED9	MZF1_1-4
rs1242485	chr17	17349495	G	A	intergenic	NT5M,MED9	NFKB1
rs1242485	chr17	17349495	G	A	intergenic	NT5M,MED9	REL
rs1242485	chr17	17349495	G	A	intergenic	NT5M,MED9	RELA
rs12429454	chr13	28481210	G	A	ncRNA_intronic	PDX1-AS1	SOX10
rs12439947	chr15	40559204	T	A	intronic	BUB1B-PAK6,PAK6	FOSL1
rs12439947	chr15	40559204	T	A	intronic	BUB1B-PAK6,PAK6	FOSL2
rs12439947	chr15	40559204	T	A	intronic	BUB1B-PAK6,PAK6	INSM1
rs12439947	chr15	40559204	T	A	intronic	BUB1B-PAK6,PAK6	JUN
rs12439947	chr15	40559204	T	A	intronic	BUB1B-PAK6,PAK6	JUNB
rs12439947	chr15	40559204	T	A	intronic	BUB1B-PAK6,PAK6	JUN_FOS
rs12440045	chr15	41782684	A	C	intergenic	RTF1,ITPKA	BATF_JUN
rs12440045	chr15	41782684	A	C	intergenic	RTF1,ITPKA	FOS
rs12440045	chr15	41782684	A	C	intergenic	RTF1,ITPKA	JUN
rs12440045	chr15	41782684	A	C	intergenic	RTF1,ITPKA	JUN_FOS
rs12458631	chr18	39772981	C	G	ncRNA_intronic	LINC00907	JUN
rs12463684	chr2	40973387	C	T	intergenic	SLC8A1,LOC388942	ZNF263
rs1247464	chr10	78063174	T	A	intronic	C10orf11	FOS
rs1247464	chr10	78063174	T	A	intronic	C10orf11	JUN_FOS
rs12480812	chr20	42940886	T	A	upstream	FITM2	Nr1h3_Rxra
rs12486586	chr3	194296091	C	T	intergenic	LINC00884,TMEM44-AS1	Bach1_Mafk
rs12486586	chr3	194296091	C	T	intergenic	LINC00884,TMEM44-AS1	JUN
rs12486586	chr3	194296091	C	T	intergenic	LINC00884,TMEM44-AS1	JUN_FOS
rs12496506	chr3	170693011	C	T	intergenic	EIF5A2,SLC2A2	EGR1
rs12496506	chr3	170693011	C	T	intergenic	EIF5A2,SLC2A2	EGR2
rs12496506	chr3	170693011	C	T	intergenic	EIF5A2,SLC2A2	Klf1
rs12496734	chr3	170693767	C	G	intergenic	EIF5A2,SLC2A2	NFE2L1_MafG
rs12506243	chr4	67708427	G	A	intergenic	MIR1269A,LOC101927237	ARID3A
rs12516803	chr5	148923050	G	T	intronic	CSNK1A1	FOXP1
rs12519134	chr5	151657097	T	A	intergenic	CTB-12O2.1,NMUR2	Prrx2
rs12539177	chr7	110977701	A	C	intronic	IMMP2L	FOXA1
rs12539177	chr7	110977701	A	C	intronic	IMMP2L	FOXP1
rs12539177	chr7	110977701	A	C	intronic	IMMP2L	FOXP2
rs12539177	chr7	110977701	A	C	intronic	IMMP2L	Foxa2
rs12548156	chr8	127513350	T	C	intergenic	LOC101927657,FAM84B	FOSL1
rs12548156	chr8	127513350	T	C	intergenic	LOC101927657,FAM84B	JUN
rs12548156	chr8	127513350	T	C	intergenic	LOC101927657,FAM84B	JUN_FOS
rs12548156	chr8	127513350	T	C	intergenic	LOC101927657,FAM84B	Sox5
rs12549294	chr8	41506380	A	G	intergenic	NKX6-3,ANK1	Arnt
rs12555691	chr9	8877009	C	T	intronic	PTPRD	NR2C2
rs12563165	chr1	227282217	A	G	intronic	CDC42BPA	Sox2
rs12564190	chr1	232771914	G	C	intergenic	SIPA1L2,LOC101927683	NFIL3
rs1257172	chr2	134946735	A	G	intergenic	MIR3679,MGAT5	Arnt
rs1257172	chr2	134946735	A	G	intergenic	MIR3679,MGAT5	MAX
rs1257172	chr2	134946735	A	G	intergenic	MIR3679,MGAT5	MYC_MAX
rs1257172	chr2	134946735	A	G	intergenic	MIR3679,MGAT5	Myc
rs1257172	chr2	134946735	A	G	intergenic	MIR3679,MGAT5	Mycn
rs12576583	chr11	110934956	G	C	intergenic	ARHGAP20,C11orf53	NFKB1
rs12576583	chr11	110934956	G	C	intergenic	ARHGAP20,C11orf53	RELA
rs12604329	chr18	35056831	T	C	intronic	CELF4	EGR2
rs12621103	chr2	38978764	T	C	upstream	SRSF7	ZNF263
rs12623099	chr2	45838863	G	T	upstream	SRBD1	ELK4
rs12623099	chr2	45838863	G	T	upstream	SRBD1	FLI1
rs12623099	chr2	45838863	G	T	upstream	SRBD1	GABPA
rs1262916	chr6	16729525	G	T	intronic	ATXN1	SREBF1
rs12634826	chr3	182984048	G	T	intronic	B3GNT5,MCF2L2	HIF1A_ARNT
rs12639160	chr3	106705623	T	C	intergenic	CBLB,LINC00882	MEF2C
rs12639377	chr3	114836696	T	C	intronic	ZBTB20	IRF1
rs12640398	chr4	88765176	A	G	intronic	MEPE	Bach1_Mafk
rs12640398	chr4	88765176	A	G	intronic	MEPE	ESR1
rs12640398	chr4	88765176	A	G	intronic	MEPE	FOSL1
rs12640398	chr4	88765176	A	G	intronic	MEPE	FOSL2
rs12640398	chr4	88765176	A	G	intronic	MEPE	JUN_FOS
rs12640398	chr4	88765176	A	G	intronic	MEPE	Nfe2l2
rs12641727	chr4	11531354	C	G	intergenic	HS3ST1,LOC101929019	FOSL2
rs12649623	chr4	46938519	G	A	intronic	GABRA4	Zfx
rs12693153	chr2	179052839	G	C	intergenic	RBM45,OSBPL6	SPIB
rs12712929	chr2	45192105	G	T	intergenic	SIX3,SIX2	HOXA5
rs12712929	chr2	45192105	G	T	intergenic	SIX3,SIX2	Myod1
rs12712929	chr2	45192105	G	T	intergenic	SIX3,SIX2	Myog
rs12733819	chr1	158087749	G	T	intergenic	KIRREL,LOC646268	CTCF
rs12733819	chr1	158087749	G	T	intergenic	KIRREL,LOC646268	EBF1
rs12741252	chr1	211822542	G	C	ncRNA_intronic	LOC105748977	ZNF263
rs12760466	chr1	99201371	C	T	intronic	SNX7	NFIL3
rs12771493	chr10	122881387	A	T	intergenic	WDR11,FGFR2	NFATC2
rs12780474	chr10	16716432	A	C	intronic	RSU1	FOXA1
rs12780474	chr10	16716432	A	C	intronic	RSU1	FOXD1
rs12787647	chr11	41919024	G	A	intergenic	LINC01499,LOC101928591	MZF1_1-4
rs12795997	chr11	124171574	G	C	intergenic	OR8G5,OR8D1	BATF_JUN
rs12795997	chr11	124171574	G	C	intergenic	OR8G5,OR8D1	FOSL1
rs12795997	chr11	124171574	G	C	intergenic	OR8G5,OR8D1	FOSL2
rs12795997	chr11	124171574	G	C	intergenic	OR8G5,OR8D1	JUN
rs12795997	chr11	124171574	G	C	intergenic	OR8G5,OR8D1	JUNB
rs12795997	chr11	124171574	G	C	intergenic	OR8G5,OR8D1	JUN_FOS
rs1280	chr3	170713290	T	C	downstream	SLC2A2	ZNF263
rs12804210	chr11	41924423	T	C	intergenic	LINC01499,LOC101928591	ZNF354C
rs12815506	chr12	117398143	G	A	intronic	FBXW8	Bach1_Mafk
rs12815506	chr12	117398143	G	A	intronic	FBXW8	NFE2_MAF
rs12815506	chr12	117398143	G	A	intronic	FBXW8	Nfe2l2
rs12823890	chr12	66548261	T	A	intronic	TMBIM4	Prrx2
rs12825932	chr12	71903280	G	A	intronic	LGR5	E2F3
rs12855915	chr13	85739065	T	C	intergenic	LINC00375,LINC00351	ELF5
rs12873948	chr13	26779776	A	G	intronic	RNF6	NFIC
rs12873948	chr13	26779776	A	G	intronic	RNF6	RFX5
rs12874375	chr13	26818902	C	T	intergenic	RNF6,CDK8	JUN_FOS
rs12884077	chr14	105553392	G	A	intergenic	GPR132,LOC102723354	ELF1
rs12884077	chr14	105553392	G	A	intergenic	GPR132,LOC102723354	ELK4
rs12884077	chr14	105553392	G	A	intergenic	GPR132,LOC102723354	GABPA
rs12898311	chr15	91517780	G	C	ncRNA_intronic	PRC1-AS1	SPIB
rs12898311	chr15	91517780	G	C	ncRNA_intronic	PRC1-AS1	Spi1
rs12901739	chr15	77395491	C	T	intergenic	TSPAN3,PEAK1	IRF1
rs12901739	chr15	77395491	C	T	intergenic	TSPAN3,PEAK1	Sox3
rs12910361	chr15	77782335	A	G	intergenic	HMG20A,LOC101929457	ESR2
rs12910361	chr15	77782335	A	G	intergenic	HMG20A,LOC101929457	Nr1h3_Rxra
rs12910480	chr15	77664212	G	C	intronic	PEAK1	SPIB
rs12911371	chr15	77689050	C	T	intronic	PEAK1	MAFF
rs12911371	chr15	77689050	C	T	intronic	PEAK1	MAFK
rs12912253	chr15	93167022	T	G	intronic	FAM174B	MZF1_1-4
rs12913233	chr15	77543297	C	T	intronic	PEAK1	TAL1_GATA1
rs12914656	chr15	86660720	T	C	intronic	AGBL1	RORA_1
rs12914656	chr15	86660720	T	C	intronic	AGBL1	RORA_2
rs12931110	chr16	85507817	G	A	intergenic	MIR5093,GSE1	NR2C2
rs12956330	chr18	21561500	C	T	intergenic	LAMA3,TTC39C	MEF2A
rs12956330	chr18	21561500	C	T	intergenic	LAMA3,TTC39C	MEF2C
rs12958167	chr18	57863469	T	G	intergenic	PMAIP1,MC4R	ZEB1
rs12958167	chr18	57863469	T	G	intergenic	PMAIP1,MC4R	ZNF354C
rs12965300	chr18	3117660	T	C	intronic	MYOM1	IRF1
rs12969363	chr18	47471271	C	T	intronic	MYO5B	MZF1_1-4
rs12969363	chr18	47471271	C	T	intronic	MYO5B	REST
rs12977498	chr19	41682274	A	G	intergenic	CYP2F1,CYP2S1	Foxo1
rs12985091	chr19	16045749	G	A	upstream	CYP4F11	Klf1
rs12988791	chr2	181521287	A	G	intergenic	CWC22,SCHLAP1	Pdx1
rs12988791	chr2	181521287	A	G	intergenic	CWC22,SCHLAP1	Prrx2
rs12990616	chr2	61871368	A	T	intergenic	XPO1,FAM161A	Lhx3
rs12990616	chr2	61871368	A	T	intergenic	XPO1,FAM161A	Prrx2
rs12993018	chr2	155496658	A	G	intergenic	LOC100144595,KCNJ3	ZNF263
rs12993270	chr2	62723474	T	C	intergenic	B3GNT2,TMEM17	NFATC2
rs12994349	chr2	45823458	C	G	intronic	SRBD1	SOX10
rs12995005	chr2	114616493	G	A	ncRNA_intronic	LOC101060091	Bach1_Mafk
rs12995005	chr2	114616493	G	A	ncRNA_intronic	LOC101060091	FOSL1
rs12995005	chr2	114616493	G	A	ncRNA_intronic	LOC101060091	JUN_FOS
rs12995005	chr2	114616493	G	A	ncRNA_intronic	LOC101060091	NFE2_MAF
rs12995005	chr2	114616493	G	A	ncRNA_intronic	LOC101060091	Nfe2l2
rs12997735	chr2	77340242	C	G	intronic	LRRTM4	Pdx1
rs12997735	chr2	77340242	C	G	intronic	LRRTM4	Prrx2
rs13014071	chr2	153326000	C	T	intronic	FMNL2	Tcf3
rs13017109	chr2	106372358	A	C	intronic	NCK2	ARID3A
rs13017109	chr2	106372358	A	C	intronic	NCK2	FOXD1
rs13017109	chr2	106372358	A	C	intronic	NCK2	Prrx2
rs13017235	chr2	17224459	G	A	intergenic	FAM49A,RAD51AP2	Pax4
rs13020055	chr2	14426486	T	C	ncRNA_intronic	LINC00276	REL
rs13020055	chr2	14426486	T	C	ncRNA_intronic	LINC00276	RELA
rs13036344	chr20	31313737	G	A	intronic	COMMD7	TP63
rs13037664	chr20	33296988	T	C	intronic	TP53INP2	EGR2
rs13046390	chr21	35274280	A	C	intergenic	ITSN1,ATP5O	TEAD1
rs13052260	chr21	39136294	T	C	intronic	KCNJ6	BATF_JUN
rs13052260	chr21	39136294	T	C	intronic	KCNJ6	FOSL2
rs13052260	chr21	39136294	T	C	intronic	KCNJ6	JUN
rs13052260	chr21	39136294	T	C	intronic	KCNJ6	JUNB
rs13064365	chr3	94004926	G	A	intergenic	NSUN3,MIR6730	CTCF
rs13064760	chr3	12369401	C	T	intronic	PPARG	Foxa2
rs13073932	chr3	66474487	A	G	intronic	LRIG1	JUN_FOS
rs13080106	chr3	21687253	A	G	intronic	ZNF385D	SOX10
rs13083375	chr3	12365308	G	T	intronic	PPARG	Sox5
rs13087654	chr3	18177029	A	G	intronic	LOC339862	USF1
rs13087654	chr3	18177029	A	G	intronic	LOC339862	USF2
rs13089991	chr3	18431029	A	G	intronic	SATB1	Prrx2
rs13096599	chr3	66848809	T	C	intergenic	LOC105377143,KBTBD8	MZF1_1-4
rs13110757	chr4	183458613	G	A	intronic	TENM3	IRF1
rs13110757	chr4	183458613	G	A	intronic	TENM3	PAX5
rs13113561	chr4	155798430	G	A	intergenic	RBM46,NPY2R	Bach1_Mafk
rs13113561	chr4	155798430	G	A	intergenic	RBM46,NPY2R	NFE2_MAF
rs13113561	chr4	155798430	G	A	intergenic	RBM46,NPY2R	Nfe2l2
rs13117737	chr4	4722422	G	C	intergenic	STX18-AS1,LOC101928279	FOXP2
rs13117737	chr4	4722422	G	C	intergenic	STX18-AS1,LOC101928279	Foxa2
rs13117737	chr4	4722422	G	C	intergenic	STX18-AS1,LOC101928279	Foxq1
rs13117737	chr4	4722422	G	C	intergenic	STX18-AS1,LOC101928279	SRY
rs13120238	chr4	149176439	T	C	intronic	NR3C2	SPIB
rs13140833	chr4	18442318	G	A	intergenic	LCORL,SLIT2	E2F3
rs13143524	chr4	46909154	C	T	intronic	COX7B2	GATA2
rs13154281	chr5	126409188	C	G	upstream	C5orf63	ELK4
rs13154281	chr5	126409188	C	G	upstream	C5orf63	GABPA
rs13158932	chr5	141293859	C	G	intergenic	LOC729080,KIAA0141	Zfx
rs1320337	chr2	649867	A	T	intergenic	LOC105373352,TMEM18	CEBPB
rs1320338	chr2	649347	T	G	intergenic	LOC105373352,TMEM18	EBF1
rs1320338	chr2	649347	T	G	intergenic	LOC105373352,TMEM18	ESR1
rs1322323	chr10	123950227	G	A	intronic	TACC2	BATF_JUN
rs1322323	chr10	123950227	G	A	intronic	TACC2	FOSL1
rs1322323	chr10	123950227	G	A	intronic	TACC2	FOSL2
rs1322323	chr10	123950227	G	A	intronic	TACC2	JUNB
rs13230631	chr7	24406847	T	G	intergenic	NPY,MPP6	FOXP1
rs13230631	chr7	24406847	T	G	intergenic	NPY,MPP6	IRF1
rs13259970	chr8	18549142	A	C	intronic	PSD3	Prrx2
rs13274945	chr8	95986626	C	T	intergenic	TP53INP1,NDUFAF6	INSM1
rs13290396	chr9	81914978	C	T	intergenic	LOC101927450,TLE4	Pdx1
rs13290396	chr9	81914978	C	T	intergenic	LOC101927450,TLE4	Prrx2
rs1330920	chr9	27378301	A	G	intronic	MOB3B	JUND
rs13323268	chr3	114847981	A	G	intronic	ZBTB20	JUND
rs13354827	chr5	10650324	T	G	UTR3	ANKRD33B	ELK4
rs13354827	chr5	10650324	T	G	UTR3	ANKRD33B	GABPA
rs13356762	chr5	56110992	G	T	UTR5	MAP3K1	Erg
rs13356762	chr5	56110992	G	T	UTR5	MAP3K1	Ets1
rs13356762	chr5	56110992	G	T	UTR5	MAP3K1	FLI1
rs13356762	chr5	56110992	G	T	UTR5	MAP3K1	SPIB
rs13396935	chr2	653195	G	A	intergenic	LOC105373352,TMEM18	MZF1_1-4
rs13398594	chr2	61024048	G	A	intronic	PAPOLG	ELF5
rs13405116	chr2	179739483	A	G	UTR3	CCDC141	Ets1
rs13422551	chr2	43724682	G	A	intronic	THADA	E2F3
rs13422551	chr2	43724682	G	A	intronic	THADA	EHF
rs13422551	chr2	43724682	G	A	intronic	THADA	ZNF263
rs13430669	chr2	227727912	A	G	intronic	RHBDD1	MEF2A
rs13430669	chr2	227727912	A	G	intronic	RHBDD1	TP63
rs1348976	chr3	160597791	C	G	intronic	PPM1L	Myod1
rs1348976	chr3	160597791	C	G	intronic	PPM1L	TAL1_TCF3
rs1348976	chr3	160597791	C	G	intronic	PPM1L	Tcf12
rs1355419	chr2	160863244	G	C	intronic	PLA2R1	JUN_FOS
rs1356072	chr3	108855801	T	A	ncRNA_intronic	FLJ22763	Prrx2
rs1358851	chr6	90057791	C	G	intronic	UBE2J1	RFX5
rs1361714	chr1	85960156	G	A	intronic	DDAH1	E2F3
rs1365822	chr2	214742415	A	G	intronic	SPAG16	ZNF354C
rs1367785	chr3	122663965	T	C	intronic	SEMA5B	ARID3A
rs1371135	chr15	90391270	T	C	intronic	AP3S2,C15orf38-AP3S2	TP53
rs1371135	chr15	90391270	T	C	intronic	AP3S2,C15orf38-AP3S2	TP63
rs1371614	chr2	27152874	C	T	intronic	DPYSL5	PLAG1
rs1374910	chr3	185531661	C	T	intronic	IGF2BP2	MZF1_1-4
rs137686	chr22	39739638	C	G	intergenic	RPL3,SYNGR1	Arnt_Ahr
rs1385060	chr12	92946515	T	C	intergenic	CLLU1,C12orf74	znf143
rs138694577	chr6	66623621	-	A	intergenic	SLC25A51P1,NONE	ARID3A
rs138694577	chr6	66623621	-	A	intergenic	SLC25A51P1,NONE	Prrx2
rs1390201	chr12	71608527	C	T	intergenic	TSPAN8,LGR5	HNF1B
rs1391649	chr5	58376006	A	C	intronic	PDE4D	Ets1
rs1391649	chr5	58376006	A	C	intronic	PDE4D	NFE2L1_MafG
rs1392593	chr4	22301910	A	C	intergenic	KCNIP4,LOC100505912	FOXP1
rs139453863	chr1	51480711	GAAG	-	intergenic	CDKN2C,MIR4421	ZNF263
rs139554326	chr6	38071178	-	AC	intronic	ZFAND3	EGR2
rs1401419	chr11	45879739	T	C	intronic	CRY2	EHF
rs1401419	chr11	45879739	T	C	intronic	CRY2	Spi1
rs140672512	chr16	79411107	C	A	intergenic	WWOX,MAF	MZF1_1-4
rs140900192	chr12	51347561	-	CTCT	upstream	HIGD1C	SPIB
rs140900192	chr12	51347561	-	CTCT	upstream	HIGD1C	Spi1
rs140903629	chr12	121443008	GAAA	-	intronic	C12orf43	IRF1
rs140903629	chr12	121443008	GAAA	-	intronic	C12orf43	STAT2_STAT1
rs1409333	chr10	95390919	C	T	intronic	PDE6C	EBF1
rs1409333	chr10	95390919	C	T	intronic	PDE6C	TFAP2C
rs1412830	chr9	22043612	C	T	ncRNA_intronic	CDKN2B-AS1	Pax6
rs142489578	chr11	72460930	-	T	intronic	ARAP1	Pax4
rs142591951	chr6	66658135	-	TGAT	intergenic	SLC25A51P1,NONE	Hoxa9
rs1425973	chr4	138233578	G	A	intergenic	LOC729307,PCDH18	Bach1_Mafk
rs1425973	chr4	138233578	G	A	intergenic	LOC729307,PCDH18	JUN_FOS
rs1425973	chr4	138233578	G	A	intergenic	LOC729307,PCDH18	NFE2_MAF
rs1425973	chr4	138233578	G	A	intergenic	LOC729307,PCDH18	Nfe2l2
rs143013445	chr1	50931714	A	-	intronic	FAF1	ARID3A
rs143231698	chr2	112493732	A	G	intergenic	MIR4435-2HG,ANAPC1	FOXH1
rs143231698	chr2	112493732	A	G	intergenic	MIR4435-2HG,ANAPC1	ZNF354C
rs143311721	chr6	66648724	A	C	intergenic	SLC25A51P1,NONE	Zfx
rs143419094	chr4	1292659	ATT	-	intronic	MAEA	ARID3A
rs143419094	chr4	1292659	ATT	-	intronic	MAEA	Prrx2
rs143567607	chr3	23449058	-	C	ncRNA_intronic	MIR548AC	KLF5
rs143567607	chr3	23449058	-	C	ncRNA_intronic	MIR548AC	Klf4
rs143567607	chr3	23449058	-	C	ncRNA_intronic	MIR548AC	SP1
rs143567607	chr3	23449058	-	C	ncRNA_intronic	MIR548AC	SP2
rs143567607	chr3	23449058	-	C	ncRNA_intronic	MIR548AC	ZNF263
rs1435782	chr4	30397570	G	A	intergenic	MIR4275,PCDH7	FOXO3
rs1439346	chr4	178013515	C	G	intergenic	VEGFC,NEIL3	Bcl6
rs1439346	chr4	178013515	C	G	intergenic	VEGFC,NEIL3	STAT1
rs1439346	chr4	178013515	C	G	intergenic	VEGFC,NEIL3	Stat4
rs1443256	chr15	91516015	T	C	ncRNA_intronic	PRC1-AS1	Prrx2
rs1449680	chr6	156335275	T	G	intergenic	MIR1202,ARID1B	Pax6
rs145167833	chr7	82058883	A	G	intronic	CACNA2D1	NFE2L1_MafG
rs1453863	chr2	44395302	G	A	upstream	PPM1B	NFYA
rs1453863	chr2	44395302	G	A	upstream	PPM1B	NFYB
rs1456003	chr2	138631035	C	G	intergenic	THSD7B,LOC101928273	BRCA1
rs1461729	chr8	9187242	A	G	ncRNA_intronic	LOC157273	JUN_FOS
rs1461729	chr8	9187242	A	G	ncRNA_intronic	LOC157273	Prrx2
rs1463411	chr14	50433111	T	G	upstream	MIR6076	ZNF263
rs1470580	chr3	185529174	T	A	intronic	IGF2BP2	SOX10
rs1470660	chr12	39436968	A	T	intergenic	CPNE8,KIF21A	NHLH1
rs147100215	chr19	1478921	G	C	intronic	C19orf25	INSM1
rs147100215	chr19	1478921	G	C	intronic	C19orf25	znf143
rs1472932	chr17	19220666	G	A	intronic	EPN2	Pdx1
rs1472932	chr17	19220666	G	A	intronic	EPN2	Prrx2
rs1473922	chr15	77656798	G	T	intronic	PEAK1	Meis1
rs1474734	chr20	24345144	G	A	intergenic	FLJ33581,SYNDIG1	ELF1
rs1474734	chr20	24345144	G	A	intergenic	FLJ33581,SYNDIG1	Ets1
rs1474734	chr20	24345144	G	A	intergenic	FLJ33581,SYNDIG1	Spi1
rs1483605	chr4	125880151	C	G	intergenic	ANKRD50,FAT4	FOXC1
rs1484558	chr12	63380827	G	A	intergenic	PPM1H,AVPR1A	NR2C2
rs148865237	chr4	1296336	C	T	intronic	MAEA	YY1
rs1489435	chr4	131599780	G	A	intergenic	LOC101927282,LOC101927305	POU2F2
rs1489435	chr4	131599780	G	A	intergenic	LOC101927282,LOC101927305	Pdx1
rs1489435	chr4	131599780	G	A	intergenic	LOC101927282,LOC101927305	Prrx2
rs1492682	chr9	94396059	G	A	intergenic	NFIL3,MIR3910-1	FOXL1
rs149637555	chr4	946565	TA	-	intronic	TMEM175	EGR2
rs1499788	chr3	157336012	G	A	intergenic	PQLC2L,SHOX2	HNF1B
rs1507284	chr1	86603322	C	T	intronic	COL24A1	RFX2
rs1507284	chr1	86603322	C	T	intronic	COL24A1	Rfx1
rs150828478	chr2	165554896	-	TA	intronic	COBLL1	Prrx2
rs150937899	chr1	233333843	CACCTA	-	intronic	PCNX2	MZF1_1-4
rs1512126	chr4	46894385	G	A	intronic	COX7B2	NFE2L1_MafG
rs1515555	chr12	92924696	G	A	intergenic	CLLU1,C12orf74	NFE2L1_MafG
rs1518431	chr2	180990552	G	A	intergenic	CWC22,SCHLAP1	FOS
rs1518431	chr2	180990552	G	A	intergenic	CWC22,SCHLAP1	JUN_FOS
rs1520191	chr12	103662895	T	C	intergenic	LOC101929058,C12orf42	SOX10
rs152765	chr5	14582955	G	A	intronic	FAM105A	Pax4
rs152765	chr5	14582955	G	A	intronic	FAM105A	SREBF1
rs1537802	chr1	241811131	G	T	intergenic	OPN3,WDR64	JUND
rs1537802	chr1	241811131	G	T	intergenic	OPN3,WDR64	Prrx2
rs1549318	chr15	71109147	C	T	intergenic	UACA,LARP6	Arnt
rs155102	chr2	182350447	A	G	intronic	ITGA4	Foxq1
rs1558572	chr4	15538744	T	G	intronic	CC2D2A	EHF
rs1558572	chr4	15538744	T	G	intronic	CC2D2A	ELF1
rs1565756	chr15	77741640	G	A	intronic	HMG20A	ZNF263
rs1566378	chr11	22774799	A	C	intronic	GAS2	FOXA1
rs1566378	chr11	22774799	A	C	intronic	GAS2	FOXP2
rs1566378	chr11	22774799	A	C	intronic	GAS2	Foxa2
rs1573287	chr3	37649328	G	A	intronic	ITGA9	EGR1
rs1573287	chr3	37649328	G	A	intronic	ITGA9	KLF5
rs1573287	chr3	37649328	G	A	intronic	ITGA9	SP1
rs1573287	chr3	37649328	G	A	intronic	ITGA9	SP2
rs1575972	chr9	22301092	T	A	intergenic	CDKN2B-AS1,DMRTA1	RFX5
rs1589960	chr3	74090633	G	A	intergenic	PDZRN3-AS1,CNTN3	Myog
rs1589960	chr3	74090633	G	A	intergenic	PDZRN3-AS1,CNTN3	NFIC
rs1629783	chr14	69568156	C	G	intronic	DCAF5	NFIC
rs1635852	chr7	28189411	T	C	intronic	JAZF1	HNF1B
rs1635852	chr7	28189411	T	C	intronic	JAZF1	Prrx2
rs165912	chr22	21132154	C	T	intronic	PI4KA,SERPIND1	FOS
rs165912	chr22	21132154	C	T	intronic	PI4KA,SERPIND1	FOSL2
rs165912	chr22	21132154	C	T	intronic	PI4KA,SERPIND1	JUN_FOS
rs166230	chr3	64053207	T	C	upstream	PRICKLE2-AS1	FOXD1
rs1668868	chr1	205240141	G	T	intronic	TMCC2	Arnt
rs1672650	chr19	39522330	G	A	intronic	FBXO27	SP2
rs16823443	chr3	114711353	G	A	intronic	ZBTB20	SMAD2_SMAD3_SMAD4
rs16823578	chr3	114941109	G	T	intergenic	ZBTB20,GAP43	Prrx2
rs16842913	chr2	140566347	C	T	intergenic	YY1P2,LRP1B	Rxra
rs16854772	chr3	143703890	A	G	intronic	C3orf58	Arnt_Ahr
rs1686195	chr1	164659590	A	G	intronic	PBX1	Prrx2
rs16869156	chr6	71109059	C	T	ncRNA_exonic	EVADR	FOXI1
rs16869156	chr6	71109059	C	T	ncRNA_exonic	EVADR	FOXP1
rs16869156	chr6	71109059	C	T	ncRNA_exonic	EVADR	Foxd3
rs1688165	chr21	19474777	A	G	intronic	CHODL	Esrrb
rs16904990	chr8	134784033	A	G	intergenic	LOC105375773,LOC101927798	HNF1A
rs16904990	chr8	134784033	A	G	intergenic	LOC105375773,LOC101927798	HNF1B
rs16917102	chr8	95879035	C	T	intronic	INTS8	FOXI1
rs1694805	chr5	178012591	G	A	intronic	COL23A1	Tcfcp2l1
rs17008912	chr4	125878081	C	A	intergenic	ANKRD50,FAT4	HNF1A
rs17008912	chr4	125878081	C	A	intergenic	ANKRD50,FAT4	Prrx2
rs17030480	chr12	101127795	C	T	intergenic	GAS2L3,ANO4	CTCF
rs17030889	chr2	43702829	A	T	intronic	THADA	SOX10
rs17047986	chr2	56701657	T	C	intergenic	CCDC85A,VRK2	GATA2
rs17094291	chr12	44611506	G	A	intronic	TMEM117	BATF_JUN
rs17094291	chr12	44611506	G	A	intronic	TMEM117	FOSL1
rs17094291	chr12	44611506	G	A	intronic	TMEM117	FOSL2
rs17094291	chr12	44611506	G	A	intronic	TMEM117	JUN
rs17094291	chr12	44611506	G	A	intronic	TMEM117	JUNB
rs17094291	chr12	44611506	G	A	intronic	TMEM117	JUN_FOS
rs17107933	chr12	70677487	C	T	intronic	CNOT2	IRF1
rs17107933	chr12	70677487	C	T	intronic	CNOT2	SPIB
rs17107933	chr12	70677487	C	T	intronic	CNOT2	STAT2_STAT1
rs171130	chr20	47846586	T	C	intronic	DDX27	STAT1
rs171130	chr20	47846586	T	C	intronic	DDX27	STAT3
rs171130	chr20	47846586	T	C	intronic	DDX27	Stat4
rs171130	chr20	47846586	T	C	intronic	DDX27	Stat5a_Stat5b
rs17121643	chr12	59268924	G	A	intronic	LRIG3	NFE2L1_MafG
rs17137332	chr15	23061244	A	G	intronic	NIPA1	CTCF
rs17149356	chr7	24406760	T	C	intergenic	NPY,MPP6	Atoh1
rs17162816	chr7	10279486	T	C	intergenic	PER4,NDUFA4	NFE2L1_MafG
rs17164589	chr4	1283608	G	T	upstream	MAEA	EGR1
rs17164589	chr4	1283608	G	T	upstream	MAEA	SP1
rs17164589	chr4	1283608	G	T	upstream	MAEA	SP2
rs17164589	chr4	1283608	G	T	upstream	MAEA	ZNF263
rs17168486	chr7	14898282	C	T	intergenic	DGKB,AGMO	NFE2L1_MafG
rs17187632	chr18	22076977	A	G	intergenic	HRH4,LOC729950	ARID3A
rs17195832	chr2	227426895	G	A	intergenic	LOC646736,MIR5702	Bach1_Mafk
rs17195832	chr2	227426895	G	A	intergenic	LOC646736,MIR5702	JUN_FOS
rs17195832	chr2	227426895	G	A	intergenic	LOC646736,MIR5702	Nfe2l2
rs17203120	chr17	6943989	T	G	downstream	SLC16A11,SLC16A13	TAL1_GATA1
rs17228616	chr7	100487721	G	T	UTR3	ACHE	KLF5
rs17228616	chr7	100487721	G	T	UTR3	ACHE	Klf4
rs17228616	chr7	100487721	G	T	UTR3	ACHE	SP2
rs17236779	chr5	20560208	C	T	intronic	CDH18	NFE2L1_MafG
rs17236779	chr5	20560208	C	T	intronic	CDH18	Rfx1
rs17237521	chr15	61268282	T	C	intronic	RORA	Prrx2
rs17246154	chr12	66889944	A	T	intronic	GRIP1	NKX3-1
rs17256099	chr14	23643698	T	C	intronic	SLC7A8	Arnt
rs17256099	chr14	23643698	T	C	intronic	SLC7A8	USF1
rs17256099	chr14	23643698	T	C	intronic	SLC7A8	USF2
rs17293632	chr15	67442596	C	T	intronic	SMAD3	FOSL1
rs17293632	chr15	67442596	C	T	intronic	SMAD3	FOSL2
rs17293632	chr15	67442596	C	T	intronic	SMAD3	JUNB
rs17293632	chr15	67442596	C	T	intronic	SMAD3	JUN_FOS
rs1730501	chr3	109473065	C	A	intergenic	MIR4445,PVRL3-AS1	NFATC2
rs17343520	chr1	204958642	C	T	intronic	NFASC	Arnt_Ahr
rs17343520	chr1	204958642	C	T	intronic	NFASC	EGR2
rs17347122	chr13	21817328	C	T	intergenic	LINC01046,MIPEPP3	TAL1_GATA1
rs17386422	chr5	118733464	G	A	intergenic	TNFAIP8,HSD17B4	SOX10
rs173964	chr5	55809465	A	G	intronic	C5orf67	ARID3A
rs17396537	chr2	133408868	G	C	intronic	LYPD1	CTCF
rs17403531	chr5	142962608	G	A	intergenic	NR3C1,MIR5197	JUN_FOS
rs17403650	chr3	23362889	A	C	intronic	UBE2E2	ZNF354C
rs17406386	chr22	40405898	A	G	intronic	FAM83F	ARID3A
rs17406386	chr22	40405898	A	G	intronic	FAM83F	Prrx2
rs174541	chr11	61565908	T	C	intergenic	FEN1,FADS1	Arnt
rs174550	chr11	61571478	T	C	intronic	FADS1	ESR1
rs174554	chr11	61579463	A	G	intronic	FADS1	Bach1_Mafk
rs174554	chr11	61579463	A	G	intronic	FADS1	FOS
rs174554	chr11	61579463	A	G	intronic	FADS1	FOSL1
rs174555	chr11	61579760	T	C	intronic	FADS1	Myc
rs174557	chr11	61581368	A	G	intronic	FADS1	EGR1
rs174557	chr11	61581368	A	G	intronic	FADS1	SP1
rs174557	chr11	61581368	A	G	intronic	FADS1	SP2
rs174559	chr11	61581656	G	A	intronic	FADS1	RUNX2
rs1755603	chr9	6640512	G	A	intronic	GLDC	E2F3
rs1755603	chr9	6640512	G	A	intronic	GLDC	ZNF263
rs17560838	chr18	36100773	T	C	intergenic	MIR4318,MIR924HG	POU2F2
rs17598832	chr4	46900316	C	T	intronic	COX7B2	HNF4G
rs17599074	chr4	46927124	T	C	UTR3	GABRA4	SOX10
rs17601961	chr2	67486826	T	C	ncRNA_intronic	LOC102800447	NFE2L1_MafG
rs17641065	chr4	46897939	A	T	intronic	COX7B2	NR2C2
rs17641065	chr4	46897939	A	T	intronic	COX7B2	PRDM1
rs17659428	chr8	41513809	T	C	intronic	ANK1	HIF1A_ARNT
rs1770895	chr1	76500938	T	C	intergenic	LOC101927342,ST6GALNAC3	CTCF
rs1770895	chr1	76500938	T	C	intergenic	LOC101927342,ST6GALNAC3	SOX10
rs17750038	chr3	73150623	G	A	intergenic	PPP4R2,PDZRN3	Klf1
rs17750038	chr3	73150623	G	A	intergenic	PPP4R2,PDZRN3	Klf4
rs17751362	chr18	54686205	G	A	intronic	WDR7	HOXA5
rs17751362	chr18	54686205	G	A	intronic	WDR7	Pdx1
rs17773982	chr18	58119892	T	A	intergenic	MC4R,CDH20	JUN_FOS
rs17778861	chr5	136554677	C	T	intronic	SPOCK1	SOX10
rs17778861	chr5	136554677	C	T	intronic	SPOCK1	Sox2
rs17797901	chr16	79413028	T	G	intergenic	WWOX,MAF	MZF1_1-4
rs1788443	chr21	43981957	C	T	intronic	SLC37A1	KLF5
rs1788443	chr21	43981957	C	T	intronic	SLC37A1	Klf4
rs1788443	chr21	43981957	C	T	intronic	SLC37A1	SP1
rs1788443	chr21	43981957	C	T	intronic	SLC37A1	SP2
rs1788443	chr21	43981957	C	T	intronic	SLC37A1	Zfx
rs1798569	chr12	123303945	C	A	intronic	CCDC62	ELF1
rs1798569	chr12	123303945	C	A	intronic	CCDC62	Ets1
rs1798569	chr12	123303945	C	A	intronic	CCDC62	FEV
rs1798569	chr12	123303945	C	A	intronic	CCDC62	FLI1
rs1802295	chr10	70931474	C	T	UTR3	VPS26A	Nkx2-5
rs1812665	chr2	134877946	G	C	intergenic	NCKAP5,MIR3679	PLAG1
rs1836742	chr2	212216931	T	C	intergenic	CPS1,ERBB4	Myog
rs1845901	chr3	23454550	G	T	ncRNA_intronic	MIR548AC	KLF5
rs1845901	chr3	23454550	G	T	ncRNA_intronic	MIR548AC	MZF1_5-13
rs1845901	chr3	23454550	G	T	ncRNA_intronic	MIR548AC	PLAG1
rs1845901	chr3	23454550	G	T	ncRNA_intronic	MIR548AC	SP1
rs1845901	chr3	23454550	G	T	ncRNA_intronic	MIR548AC	SP2
rs1845901	chr3	23454550	G	T	ncRNA_intronic	MIR548AC	ZNF263
rs185220	chr5	56205357	A	G	UTR5	SETD9	SP1
rs1862087	chr2	207625567	T	C	intronic	MDH1B	ARID3A
rs1862087	chr2	207625567	T	C	intronic	MDH1B	HNF1A
rs1862087	chr2	207625567	T	C	intronic	MDH1B	HNF1B
rs1867219	chr15	91503871	T	G	intronic	RCCD1	BRCA1
rs1877714	chr2	219134928	A	G	UTR5	AAMP	MZF1_1-4
rs1881415	chr15	62388530	T	C	intergenic	C2CD4A,C2CD4B	Zfx
rs1881499	chr11	1536758	A	G	intergenic	MOB2,DUSP8	RFX5
rs1884610	chr20	42924356	C	T	intergenic	GDAP1L1,FITM2	Zfx
rs1884639	chr20	719854	T	C	intergenic	SCRT2,SLC52A3	CTCF
rs1886422	chr1	109632020	G	A	intergenic	TAF13,TMEM167B	Atoh1
rs1886422	chr1	109632020	G	A	intergenic	TAF13,TMEM167B	CTCF
rs1887602	chr13	97112922	C	T	intronic	HS6ST3	NKX3-1
rs1891801	chr10	132941219	G	A	intronic	TCERG1L	E2F1
rs1891801	chr10	132941219	G	A	intronic	TCERG1L	E2F3
rs1895062	chr9	119313486	A	G	ncRNA_intronic	ASTN2-AS1	Bach1_Mafk
rs190414	chr5	56116772	C	A	intronic	MAP3K1	BRCA1
rs1911682	chr4	55266602	G	A	intergenic	PDGFRA,LOC339978	Prrx2
rs191322	chr13	111290364	C	A	intronic	NAXD	MZF1_1-4
rs191322	chr13	111290364	C	A	intronic	NAXD	ZNF354C
rs1915644	chr10	66525599	T	C	intergenic	REEP3,ANXA2P3	NFATC2
rs1951319	chr14	46440044	G	T	intergenic	MIS18BP1,LINC00871	Prrx2
rs1952013	chr14	50087357	C	G	UTR5	RPL36AL	ELF1
rs1952013	chr14	50087357	C	G	UTR5	RPL36AL	Spi1
rs1952013	chr14	50087357	C	G	UTR5	RPL36AL	ZNF263
rs1957536	chr14	82099764	T	C	intergenic	LINC01467,NONE	ZNF354C
rs1959368	chr14	45056371	T	C	intergenic	LOC105370473,C14orf28	Myb
rs1969163	chr16	79287496	C	A	intergenic	WWOX,MAF	KLF5
rs1969163	chr16	79287496	C	A	intergenic	WWOX,MAF	Klf1
rs1969163	chr16	79287496	C	A	intergenic	WWOX,MAF	Klf4
rs1969163	chr16	79287496	C	A	intergenic	WWOX,MAF	MZF1_1-4
rs1969163	chr16	79287496	C	A	intergenic	WWOX,MAF	SP1
rs1969163	chr16	79287496	C	A	intergenic	WWOX,MAF	SP2
rs1974619	chr7	15065300	C	T	intergenic	DGKB,AGMO	PBX1
rs198952	chr5	114766235	T	C	intergenic	CCDC112,FEM1C	FOXD1
rs198952	chr5	114766235	T	C	intergenic	CCDC112,FEM1C	znf143
rs1992861	chr3	134400122	T	G	intergenic	KY,EPHB1	SMAD2_SMAD3_SMAD4
rs1992863	chr3	143406112	T	G	intronic	SLC9A9	Lhx3
rs1992863	chr3	143406112	T	G	intronic	SLC9A9	Prrx2
rs199737917	chr10	89753506	TTTTTTTTC	-	intergenic	PTEN,RNLS	ARID3A
rs199737917	chr10	89753506	TTTTTTTTC	-	intergenic	PTEN,RNLS	Prrx2
rs199755876	chr1	50901903	G	A	intergenic	DMRTA2,FAF1	IRF1
rs199818102	chr1	228771365	A	G	intergenic	MIR7641-2,MIR7641-2	EGR2
rs200026175	chr1	233342770	AAGAAG	-	intronic	PCNX2	ZNF263
rs200095282	chr10	89699307	TTGAACTCT	-	intronic	PTEN	ESR2
rs200095282	chr10	89699307	TTGAACTCT	-	intronic	PTEN	Nr1h3_Rxra
rs200368423	chr1	120581670	-	C	intronic	NOTCH2	MZF1_1-4
rs200861498	chr10	89699295	GACTG	-	intronic	PTEN	ESR2
rs201010648	chr3	123195236	-	T	intergenic	ADCY5,HACD2	Pdx1
rs201010648	chr3	123195236	-	T	intergenic	ADCY5,HACD2	Prrx2
rs201069536	chr8	95837029	CCCCACCCA	-	intronic	INTS8	KLF5
rs201069536	chr8	95837029	CCCCACCCA	-	intronic	INTS8	PLAG1
rs201069536	chr8	95837029	CCCCACCCA	-	intronic	INTS8	Pax4
rs201069536	chr8	95837029	CCCCACCCA	-	intronic	INTS8	SP2
rs201069536	chr8	95837029	CCCCACCCA	-	intronic	INTS8	ZNF263
rs201235947	chr6	140264629	-	C	intergenic	LOC100132735,LOC100507477	FOXP1
rs201235947	chr6	140264629	-	C	intergenic	LOC100132735,LOC100507477	Foxd3
rs201235947	chr6	140264629	-	C	intergenic	LOC100132735,LOC100507477	IRF1
rs201235947	chr6	140264629	-	C	intergenic	LOC100132735,LOC100507477	Pax4
rs2016784	chr7	8429658	G	C	intergenic	LOC100505938,NXPH1	Myod1
rs2016784	chr7	8429658	G	C	intergenic	LOC100505938,NXPH1	Tcf3
rs2019611	chr15	85122620	C	A	ncRNA_exonic	LINC00933	NHLH1
rs2033204	chr5	177707204	C	T	intronic	COL23A1	E2F3
rs2033204	chr5	177707204	C	T	intronic	COL23A1	SP2
rs2033204	chr5	177707204	C	T	intronic	COL23A1	TFAP2A
rs2033204	chr5	177707204	C	T	intronic	COL23A1	TFAP2C
rs2037640	chr18	21003061	C	T	intronic	TMEM241	SMAD2_SMAD3_SMAD4
rs2043451	chr2	26367863	T	C	intergenic	RAB10,GAREM2	PAX5
rs2044704	chr3	158971805	C	G	intronic	IQCJ,IQCJ-SCHIP1	SOX10
rs2045342	chr2	41024301	G	T	intergenic	SLC8A1,LOC388942	FOXP2
rs2045342	chr2	41024301	G	T	intergenic	SLC8A1,LOC388942	Foxo1
rs2045438	chr18	57881362	C	T	intergenic	PMAIP1,MC4R	Prrx2
rs2046444	chr4	114016103	C	G	intronic	ANK2	NFE2L1_MafG
rs2046444	chr4	114016103	C	G	intronic	ANK2	TP63
rs2051772	chr11	17389850	G	A	intronic	NCR3LG1	EGR1
rs2051772	chr11	17389850	G	A	intronic	NCR3LG1	EGR2
rs2051772	chr11	17389850	G	A	intronic	NCR3LG1	Klf1
rs2053241	chr2	105842228	G	A	intergenic	LOC105373984,GPR45	MAX
rs2058372	chr11	22806648	C	T	intronic	GAS2	AR
rs2064272	chr20	8512967	G	A	intronic	PLCB1	ARID3A
rs2065001	chr1	67486509	C	G	intronic	SLC35D1	SPIB
rs2072747	chr1	26098107	G	A	intronic	MAN1C1	CTCF
rs2074038	chr11	44087989	G	T	UTR5	ACCS	Bcl6
rs2074038	chr11	44087989	G	T	UTR5	ACCS	ELF1
rs2074038	chr11	44087989	G	T	UTR5	ACCS	Ets1
rs2074038	chr11	44087989	G	T	UTR5	ACCS	STAT1
rs2074038	chr11	44087989	G	T	UTR5	ACCS	STAT3
rs2074038	chr11	44087989	G	T	UTR5	ACCS	Spi1
rs2074038	chr11	44087989	G	T	UTR5	ACCS	Stat4
rs2074038	chr11	44087989	G	T	UTR5	ACCS	Stat5a_Stat5b
rs2074310	chr11	17421886	T	C	intronic	ABCC8	Arnt_Ahr
rs2074314	chr11	17411821	C	T	upstream	KCNJ11	YY1
rs2075477	chr14	22217356	G	A	intergenic	OR4E1,DAD1	Mafb
rs2113078	chr5	56087190	G	A	intergenic	C5orf67,MAP3K1	FOXL1
rs2121648	chr11	92679433	G	T	intergenic	LOC105369431,MTNR1B	ZNF263
rs2124106	chr10	16783674	C	A	intronic	RSU1	ARID3A
rs2124106	chr10	16783674	C	A	intronic	RSU1	Prrx2
rs2156407	chr21	37447711	A	G	ncRNA_intronic	LOC100133286	MZF1_1-4
rs2156407	chr21	37447711	A	G	ncRNA_intronic	LOC100133286	RFX5
rs2156407	chr21	37447711	A	G	ncRNA_intronic	LOC100133286	Rfx1
rs2161853	chr2	205765915	A	G	intronic	PARD3B	Gfi1b
rs2165652	chr18	4004580	T	C	ncRNA_intronic	DLGAP1-AS4	JUN_FOS
rs2176550	chr2	181942037	A	G	intergenic	UBE2E3,LOC101927156	Hoxa9
rs2191348	chr7	15064255	G	T	intergenic	DGKB,AGMO	Ddit3_Cebpa
rs2198550	chr2	165556760	A	C	intronic	COBLL1	SOX10
rs2203747	chr12	83630890	C	G	intergenic	TMTC2,SLC6A15	NHLH1
rs2203747	chr12	83630890	C	G	intergenic	TMTC2,SLC6A15	Zfx
rs2215383	chr7	15062983	T	C	intergenic	DGKB,AGMO	FOXO3
rs2221404	chr13	90207427	A	G	ncRNA_intronic	LINC00353	Foxd3
rs2223042	chr21	16438079	C	A	upstream	NRIP1	REST
rs2232868	chr22	24917852	G	A	intronic	UPB1	FOSL1
rs2232868	chr22	24917852	G	A	intronic	UPB1	JUN
rs2232868	chr22	24917852	G	A	intronic	UPB1	JUN_FOS
rs2232946	chr11	62009611	C	T	upstream	SCGB1D2	Spz1
rs2232965	chr19	18426950	T	C	intronic	LSM4	JUN_FOS
rs2232965	chr19	18426950	T	C	intronic	LSM4	NFE2L1_MafG
rs2236435	chr21	38176682	A	G	intronic	HLCS	Prrx2
rs2237055	chr4	110612727	T	C	intronic	CASP6	ARID3A
rs224446	chr12	51381718	C	T	UTR3	SLC11A2	Nfe2l2
rs2253249	chr3	158489087	A	G	intergenic	RARRES1,MFSD1	PPARG_RXRA
rs2267715	chr7	30716087	G	A	intronic	CRHR2	PLAG1
rs2268791	chr2	202022527	G	C	intronic	CFLAR	TP63
rs2269686	chr12	51403899	G	A	intronic	SLC11A2	SP1
rs2269686	chr12	51403899	G	A	intronic	SLC11A2	SP2
rs2274076	chr14	56105550	T	A	intronic	KTN1	NFATC2
rs2274076	chr14	56105550	T	A	intronic	KTN1	Prrx2
rs2278897	chr8	144692185	A	G	upstream	PYCRL	EGR1
rs2278897	chr8	144692185	A	G	upstream	PYCRL	SP1
rs2280141	chr10	124193181	T	G	intergenic	PLEKHA1,ARMS2	ELK4
rs2280141	chr10	124193181	T	G	intergenic	PLEKHA1,ARMS2	Erg
rs2280141	chr10	124193181	T	G	intergenic	PLEKHA1,ARMS2	Ets1
rs2280141	chr10	124193181	T	G	intergenic	PLEKHA1,ARMS2	FLI1
rs2280141	chr10	124193181	T	G	intergenic	PLEKHA1,ARMS2	GABPA
rs2282481	chr11	70179672	C	T	intronic	PPFIA1	TFAP2A
rs2282481	chr11	70179672	C	T	intronic	PPFIA1	TFAP2C
rs2284218	chr7	30714333	C	T	intronic	CRHR2	E2F6
rs2284219	chr7	30714436	A	G	intronic	CRHR2	NFKB1
rs2284219	chr7	30714436	A	G	intronic	CRHR2	REL
rs2284219	chr7	30714436	A	G	intronic	CRHR2	RELA
rs2288206	chr2	152417064	G	A	intronic	NEB	E2F3
rs2288206	chr2	152417064	G	A	intronic	NEB	E2F6
rs2288206	chr2	152417064	G	A	intronic	NEB	KLF5
rs2288206	chr2	152417064	G	A	intronic	NEB	Pax4
rs2288206	chr2	152417064	G	A	intronic	NEB	SP1
rs2288206	chr2	152417064	G	A	intronic	NEB	SP2
rs2288206	chr2	152417064	G	A	intronic	NEB	ZNF263
rs2288206	chr2	152417064	G	A	intronic	NEB	znf143
rs2290146	chr11	47353498	G	A	intronic	MYBPC3	KLF5
rs2290146	chr11	47353498	G	A	intronic	MYBPC3	Klf1
rs2290146	chr11	47353498	G	A	intronic	MYBPC3	Klf4
rs2291293	chr11	72470653	C	T	intronic	STARD10	Bach1_Mafk
rs2291293	chr11	72470653	C	T	intronic	STARD10	JUN_FOS
rs2293632	chr4	1291478	C	T	intronic	MAEA	Sox2
rs2298724	chr11	120823721	A	G	ncRNA_intronic	LOC101929208	CTCF
rs2298857	chr21	42857981	G	A	intronic	TMPRSS2	Nr2e3
rs2298857	chr21	42857981	G	A	intronic	TMPRSS2	RUNX1
rs2298857	chr21	42857981	G	A	intronic	TMPRSS2	RUNX2
rs2303727	chr19	41115914	T	C	intronic	LTBP4	HNF4A
rs2303727	chr19	41115914	T	C	intronic	LTBP4	HNF4G
rs2303727	chr19	41115914	T	C	intronic	LTBP4	KLF5
rs2303727	chr19	41115914	T	C	intronic	LTBP4	Klf1
rs2303727	chr19	41115914	T	C	intronic	LTBP4	Klf4
rs2303727	chr19	41115914	T	C	intronic	LTBP4	NR2F1
rs2303727	chr19	41115914	T	C	intronic	LTBP4	SP1
rs2303727	chr19	41115914	T	C	intronic	LTBP4	SP2
rs2311491	chr3	140730801	C	T	intergenic	SLC25A36,SPSB4	Bcl6
rs2311491	chr3	140730801	C	T	intergenic	SLC25A36,SPSB4	STAT1
rs2311491	chr3	140730801	C	T	intergenic	SLC25A36,SPSB4	STAT3
rs2311491	chr3	140730801	C	T	intergenic	SLC25A36,SPSB4	Stat4
rs2311491	chr3	140730801	C	T	intergenic	SLC25A36,SPSB4	Stat5a_Stat5b
rs231362	chr11	2691471	A	G	ncRNA_exonic	KCNQ1OT1	Arnt
rs231362	chr11	2691471	A	G	ncRNA_exonic	KCNQ1OT1	Bhlhe40
rs231362	chr11	2691471	A	G	ncRNA_exonic	KCNQ1OT1	NFE2L1_MafG
rs2322683	chr3	4468598	C	T	intronic	SUMF1	JUN_FOS
rs2335814	chr12	3246604	T	C	intronic	TSPAN9	Arnt
rs2335814	chr12	3246604	T	C	intronic	TSPAN9	Myc
rs2335814	chr12	3246604	T	C	intronic	TSPAN9	Mycn
rs2340584	chr8	95916811	A	G	intergenic	CCNE2,TP53INP1	STAT2_STAT1
rs2349075	chr2	202223566	A	G	intergenic	ALS2CR12,TRAK2	FOSL2
rs2349075	chr2	202223566	A	G	intergenic	ALS2CR12,TRAK2	JUN_FOS
rs2351958	chr11	16248020	C	A	intronic	SOX6	Hand1_Tcfe2a
rs2356215	chr10	17073900	T	C	intronic	CUBN	PAX5
rs2365560	chr2	31506545	T	C	intergenic	EHD3,XDH	BATF_JUN
rs2365597	chr3	163643581	T	C	intergenic	LINC01192,MIR1263	STAT3
rs2371531	chr3	64982049	C	T	ncRNA_intronic	ADAMTS9-AS2	NFIC
rs2375475	chr1	65211843	C	T	intronic	RAVER2	STAT2_STAT1
rs2388991	chr12	32630801	T	G	intergenic	BICD1,FGD4	Myod1
rs2388991	chr12	32630801	T	G	intergenic	BICD1,FGD4	Myog
rs2388991	chr12	32630801	T	G	intergenic	BICD1,FGD4	Tcf12
rs2388991	chr12	32630801	T	G	intergenic	BICD1,FGD4	Tcf3
rs2389864	chr4	120510750	G	A	intronic	PDE5A	CDX2
rs2390337	chr13	100568789	C	T	ncRNA_intronic	LOC101927437	ZNF263
rs2393859	chr10	63102741	C	G	intergenic	LINC00845,TMEM26	EGR2
rs2425847	chr20	44907927	A	G	intronic	CDH22	NFE2_MAF
rs2428815	chr11	67764663	G	C	intronic	UNC93B1	SP1
rs2428815	chr11	67764663	G	C	intronic	UNC93B1	SP2
rs243020	chr2	60585028	A	G	intergenic	LOC101927285,MIR4432HG	FOXF2
rs243020	chr2	60585028	A	G	intergenic	LOC101927285,MIR4432HG	FOXP1
rs243494	chr7	148443461	C	A	intronic	CUL1	Arnt_Ahr
rs2438367	chr5	90043247	C	T	intronic	ADGRV1	Hoxa9
rs2446768	chr12	66239717	C	G	intronic	HMGA2	SP1
rs2447603	chr3	11590261	T	C	intronic	ATG7	Zfx
rs2456506	chr15	53076326	C	A	intronic	ONECUT1	INSM1
rs2460898	chr8	12829944	A	G	intronic	KIAA1456	IRF1
rs2460898	chr8	12829944	A	G	intronic	KIAA1456	MZF1_1-4
rs2460898	chr8	12829944	A	G	intronic	KIAA1456	PRDM1
rs2460898	chr8	12829944	A	G	intronic	KIAA1456	STAT2_STAT1
rs2479410	chr1	55505861	G	A	intronic	PCSK9	MZF1_1-4
rs248258	chr5	179407987	T	C	intronic	RNF130	SP2
rs2483556	chr10	116321240	G	A	intronic	ABLIM1	NFATC2
rs2483712	chr1	154325149	A	C	intergenic	ATP8B2,IL6R	Bach1_Mafk
rs2493392	chr1	120471857	C	T	intronic	NOTCH2	ZNF263
rs2493394	chr1	120471224	A	G	intronic	NOTCH2	Sox5
rs2501204	chr13	70608467	A	C	intronic	KLHL1	Pax4
rs250962	chr2	234991336	T	C	intergenic	SPP2,ARL4C	TEAD1
rs2525085	chr17	46048858	C	G	intronic	CDK5RAP3	INSM1
rs2525828	chr7	79510171	G	A	intergenic	MAGI2-AS3,GNAI1	FOXF2
rs252898	chr5	56188931	T	C	intronic	MAP3K1	ARID3A
rs252900	chr5	56185281	T	A	intronic	MAP3K1	ZEB1
rs252919	chr5	56124111	T	C	intronic	MAP3K1	GATA2
rs252919	chr5	56124111	T	C	intronic	MAP3K1	GATA3
rs252919	chr5	56124111	T	C	intronic	MAP3K1	Gata1
rs252919	chr5	56124111	T	C	intronic	MAP3K1	Gata4
rs2548664	chr5	56133555	G	A	intronic	MAP3K1	NFIC
rs2548664	chr5	56133555	G	A	intronic	MAP3K1	Nr2e3
rs2549805	chr5	96176850	T	A	intergenic	ERAP1,ERAP2	Pdx1
rs2549805	chr5	96176850	T	A	intergenic	ERAP1,ERAP2	Prrx2
rs2555099	chr2	17834754	T	C	intronic	VSNL1	SOX10
rs2555595	chr13	33825641	T	C	intronic	STARD13	TAL1_GATA1
rs256266	chr5	132918994	G	A	intronic	FSTL4	YY1
rs2583395	chr4	102241741	T	G	intronic	PPP3CA	Bcl6
rs2583424	chr11	2961945	G	A	intergenic	PHLDA2,NAP1L4	Nfe2l2
rs2583933	chr12	66178465	A	T	ncRNA_intronic	RPSAP52	IRF1
rs2583933	chr12	66178465	A	T	ncRNA_intronic	RPSAP52	Mecom
rs2583938	chr12	66215214	T	A	ncRNA_intronic	RPSAP52	SOX10
rs2589477	chr17	984561	C	T	intronic	ABR	E2F1
rs2589477	chr17	984561	C	T	intronic	ABR	E2F3
rs2589477	chr17	984561	C	T	intronic	ABR	E2F6
rs2589477	chr17	984561	C	T	intronic	ABR	Zfx
rs2594274	chr4	87825084	C	T	intergenic	C4orf36,LOC100506746	FOXO3
rs2594274	chr4	87825084	C	T	intergenic	C4orf36,LOC100506746	NFYA
rs2594274	chr4	87825084	C	T	intergenic	C4orf36,LOC100506746	NFYB
rs2594950	chr2	177508622	G	C	ncRNA_intronic	LINC01117	Nr5a2
rs2596397	chr11	47247621	G	A	intronic	DDB2	ZNF354C
rs2598542	chr12	80806541	C	T	intergenic	OTOGL,PTPRQ	NFIC
rs2600683	chr2	175630475	G	C	intergenic	CHRNA1,CHN1	NFATC2
rs2602177	chr2	159251884	T	C	intronic	CCDC148	NFKB1
rs2602177	chr2	159251884	T	C	intronic	CCDC148	RELA
rs2611292	chr12	84891790	C	T	intergenic	TMTC2,SLC6A15	CTCF
rs2612059	chr12	66239111	A	C	intronic	HMGA2	Gfi1b
rs2612284	chr3	96737790	A	G	intronic	EPHA6	CTCF
rs2617627	chr5	67979640	G	A	intergenic	PIK3R1,LOC101928885	Gfi1b
rs2636937	chr3	197355908	A	T	intergenic	LOC220729,RUBCN	EBF1
rs2637792	chr4	172261553	C	T	intergenic	MIR6082,LOC441052	TFAP2A
rs2637792	chr4	172261553	C	T	intergenic	MIR6082,LOC441052	TFAP2C
rs2641352	chr1	120446063	T	C	intergenic	ADAM30,NOTCH2	FOXF2
rs2641352	chr1	120446063	T	C	intergenic	ADAM30,NOTCH2	Foxo1
rs2655100	chr11	11228528	A	G	intergenic	ZBED5-AS1,GALNT18	Pax4
rs265548	chr19	17902334	T	C	intergenic	FCHO1,B3GNT3	NFIC
rs265548	chr19	17902334	T	C	intergenic	FCHO1,B3GNT3	ZNF354C
rs2666488	chr1	62752023	A	G	intronic	KANK4	NR2C2
rs2670192	chr10	80230626	G	A	intergenic	LINC00595,ZMIZ1-AS1	NFYB
rs267270	chr3	45593237	A	G	intergenic	LARS2,LIMD1	JUND
rs2677885	chr18	2518578	G	C	intergenic	LINC00470,METTL4	Meis1
rs2685871	chr4	190764633	G	A	intergenic	LOC105379514,LINC01596	Tcf3
rs268759	chr5	33309373	T	C	intergenic	LOC340113,TARS	ARID3A
rs268759	chr5	33309373	T	C	intergenic	LOC340113,TARS	HNF1B
rs2688419	chr3	23077761	T	C	intergenic	ZNF385D-AS2,UBE2E2-AS1	SMAD2_SMAD3_SMAD4
rs2695478	chr12	123689521	C	T	intronic	MPHOSPH9	ARID3A
rs2705282	chr8	138946847	C	T	intergenic	LOC101927915,FAM135B	BATF_JUN
rs2705282	chr8	138946847	C	T	intergenic	LOC101927915,FAM135B	Bach1_Mafk
rs2705282	chr8	138946847	C	T	intergenic	LOC101927915,FAM135B	FOS
rs2705282	chr8	138946847	C	T	intergenic	LOC101927915,FAM135B	FOSL2
rs2705282	chr8	138946847	C	T	intergenic	LOC101927915,FAM135B	INSM1
rs2705282	chr8	138946847	C	T	intergenic	LOC101927915,FAM135B	JUN
rs2705282	chr8	138946847	C	T	intergenic	LOC101927915,FAM135B	JUNB
rs2705282	chr8	138946847	C	T	intergenic	LOC101927915,FAM135B	JUN_FOS
rs2705282	chr8	138946847	C	T	intergenic	LOC101927915,FAM135B	Nfe2l2
rs270661	chr5	158560154	C	T	intergenic	LOC101927740,RNF145	Prrx2
rs2714623	chr7	67157610	T	C	intergenic	LINC01372,LOC102723427	FOXA1
rs2714623	chr7	67157610	T	C	intergenic	LINC01372,LOC102723427	FOXD1
rs2714623	chr7	67157610	T	C	intergenic	LINC01372,LOC102723427	FOXO3
rs2714623	chr7	67157610	T	C	intergenic	LINC01372,LOC102723427	NFE2L1_MafG
rs2722769	chr11	11228374	C	G	intergenic	ZBED5-AS1,GALNT18	Tcfcp2l1
rs2738908	chr3	146246892	A	G	intronic	PLSCR1	FOXI1
rs2738908	chr3	146246892	A	G	intronic	PLSCR1	IRF1
rs2738908	chr3	146246892	A	G	intronic	PLSCR1	PRDM1
rs2738908	chr3	146246892	A	G	intronic	PLSCR1	STAT2_STAT1
rs2761063	chr9	100881525	C	G	UTR5	TRIM14	IRF1
rs2761063	chr9	100881525	C	G	UTR5	TRIM14	STAT2_STAT1
rs2763027	chr6	152529723	A	G	ncRNA_intronic	MIR3163	JUND
rs2768343	chr10	12598255	A	G	intronic	CAMK1D	RFX2
rs2774949	chr1	93352553	T	C	intronic	FAM69A	HNF4A
rs2774949	chr1	93352553	T	C	intronic	FAM69A	HNF4G
rs2774949	chr1	93352553	T	C	intronic	FAM69A	NR2F1
rs2774949	chr1	93352553	T	C	intronic	FAM69A	Rxra
rs2785980	chr1	219700519	T	C	ncRNA_intronic	LOC102723886	SOX10
rs2785998	chr1	219734998	C	A	intergenic	LOC102723886,RNU5F-1	ARID3A
rs2793829	chr1	120461253	C	T	intronic	NOTCH2	Spz1
rs2793831	chr1	120523902	T	C	intronic	NOTCH2	SOX9
rs2793831	chr1	120523902	T	C	intronic	NOTCH2	Sox5
rs2793831	chr1	120523902	T	C	intronic	NOTCH2	Sox6
rs27988	chr5	156680685	A	G	UTR3	ITK	PPARG
rs2814753	chr9	104832692	T	C	intergenic	GRIN3A,LINC00587	AR
rs2815356	chr1	67485453	A	C	intronic	SLC35D1	SOX10
rs281809	chr3	193282003	T	C	intergenic	ATP13A4-AS1,OPA1	CTCF
rs281809	chr3	193282003	T	C	intergenic	ATP13A4-AS1,OPA1	SMAD2_SMAD3_SMAD4
rs2823037	chr21	16453167	C	T	intergenic	NRIP1,USP25	Sox5
rs2823045	chr21	16460759	G	A	intergenic	NRIP1,USP25	SOX10
rs2823170	chr21	16595314	T	A	intergenic	NRIP1,USP25	JUN_FOS
rs2824341	chr21	18915218	G	A	intronic	CXADR	NFIL3
rs2824341	chr21	18915218	G	A	intronic	CXADR	Prrx2
rs2824965	chr21	20003024	C	A	ncRNA_intronic	MIR548XHG	NKX3-1
rs2824965	chr21	20003024	C	A	ncRNA_intronic	MIR548XHG	Pdx1
rs2824965	chr21	20003024	C	A	ncRNA_intronic	MIR548XHG	Prrx2
rs2832265	chr21	30590286	A	G	ncRNA_intronic	LINC00189	Prrx2
rs2834092	chr21	34499575	C	T	intergenic	LOC101928107,LINC01548	TFAP2C
rs2837455	chr21	41518280	A	G	intronic	DSCAM	FOSL1
rs2837455	chr21	41518280	A	G	intronic	DSCAM	JUN_FOS
rs28384436	chr22	26986315	A	C	upstream	TPST2	MZF1_1-4
rs2839296	chr21	47920197	C	A	intronic	DIP2A	Spz1
rs28397278	chr6	31165012	G	T	upstream	HCG27	EGR2
rs28429551	chr9	139243334	T	A	intronic	GPSM1	Prrx2
rs28456	chr11	61589481	A	G	intronic	FADS2	PAX5
rs28493163	chr19	10138490	T	C	intergenic	RDH8,MIR5589	SP1
rs28499105	chr5	53274467	G	A	intronic	ARL15	IRF1
rs28500748	chr4	41011718	C	G	intronic	APBB2	Foxa2
rs28502431	chr21	40285485	T	A	ncRNA_intronic	LOC400867	STAT3
rs28522034	chr17	65217367	T	C	intronic	HELZ	CTCF
rs28524916	chr15	77599002	T	A	intronic	PEAK1	Stat6
rs28539249	chr9	139240630	C	T	intronic	GPSM1	Klf1
rs2854092	chr22	23245943	C	T	intergenic	IGLL5,RSPH14	ESR1
rs285480	chr1	165403903	G	A	intronic	RXRG	Pax2
rs28591316	chr8	41524425	A	G	intronic	ANK1	PPARG
rs28595855	chr5	135418325	C	A	intergenic	VTRNA2-1,SMAD5-AS1	CTCF
rs28595855	chr5	135418325	C	A	intergenic	VTRNA2-1,SMAD5-AS1	REST
rs2859824	chr6	151815865	C	A	intronic	CCDC170	NRF1
rs28612199	chr4	13681033	C	T	ncRNA_intronic	LINC01182	NFYA
rs28618203	chr4	122663935	T	C	intergenic	ANXA5,TMEM155	NFATC2
rs28640980	chr4	122664284	T	C	intergenic	ANXA5,TMEM155	REST
rs28640980	chr4	122664284	T	C	intergenic	ANXA5,TMEM155	THAP1
rs28649153	chr15	45207806	T	C	intergenic	TRIM69,TERB2	RUNX2
rs2865300	chr2	57292631	T	C	intergenic	CCDC85A,VRK2	SOX10
rs2865301	chr2	57292808	A	G	intergenic	CCDC85A,VRK2	NFE2L1_MafG
rs28679268	chr3	75139297	T	C	intergenic	CNTN3,MIR4444-1	IRF1
rs2879813	chr8	95960947	A	G	intronic	TP53INP1	EGR1
rs2881285	chr5	135406781	C	T	intergenic	TGFBI,VTRNA2-1	RFX2
rs2881285	chr5	135406781	C	T	intergenic	TGFBI,VTRNA2-1	Rfx1
rs2892841	chr1	85224860	C	T	intergenic	SSX2IP,LPAR3	IRF1
rs2892841	chr1	85224860	C	T	intergenic	SSX2IP,LPAR3	PRDM1
rs2892841	chr1	85224860	C	T	intergenic	SSX2IP,LPAR3	STAT2_STAT1
rs2903658	chr4	81229118	C	A	intergenic	FGF5,C4orf22	EGR1
rs2903658	chr4	81229118	C	A	intergenic	FGF5,C4orf22	EGR2
rs2903658	chr4	81229118	C	A	intergenic	FGF5,C4orf22	KLF5
rs2903658	chr4	81229118	C	A	intergenic	FGF5,C4orf22	Klf1
rs2903658	chr4	81229118	C	A	intergenic	FGF5,C4orf22	Klf4
rs290474	chr10	114874373	T	C	intronic	TCF7L2	FOS
rs290474	chr10	114874373	T	C	intronic	TCF7L2	JUN_FOS
rs2908776	chr16	53407506	C	G	ncRNA_exonic	LOC102723373	ZNF263
rs2924250	chr17	46343119	A	G	intronic	SKAP1	E2F3
rs2924250	chr17	46343119	A	G	intronic	SKAP1	SP2
rs2925762	chr2	161117051	A	C	ncRNA_intronic	LOC100505984	NFIC
rs2927922	chr10	27015191	T	A	intronic	PDSS1	ARID3A
rs2937774	chr5	73420817	T	A	intergenic	ARHGEF28,LINC01335	Foxq1
rs2937774	chr5	73420817	T	A	intergenic	ARHGEF28,LINC01335	Sox5
rs2943611	chr8	76473939	T	C	intronic	HNF4G	Prrx2
rs2943611	chr8	76473939	T	C	intronic	HNF4G	RFX2
rs2943611	chr8	76473939	T	C	intronic	HNF4G	RFX5
rs2943611	chr8	76473939	T	C	intronic	HNF4G	Rfx1
rs2943656	chr2	227121918	A	G	intergenic	LOC646736,MIR5702	SOX10
rs2943656	chr2	227121918	A	G	intergenic	LOC646736,MIR5702	Sox2
rs2943656	chr2	227121918	A	G	intergenic	LOC646736,MIR5702	Sox3
rs2943656	chr2	227121918	A	G	intergenic	LOC646736,MIR5702	Sox6
rs2946504	chr8	12811580	T	G	intronic	KIAA1456	FOXC1
rs2947398	chr8	12798495	A	T	intergenic	LINC00681,KIAA1456	NFKB1
rs2947398	chr8	12798495	A	T	intergenic	LINC00681,KIAA1456	RELA
rs2947398	chr8	12798495	A	T	intergenic	LINC00681,KIAA1456	USF1
rs2947398	chr8	12798495	A	T	intergenic	LINC00681,KIAA1456	USF2
rs2948134	chr3	183196150	G	C	intergenic	LINC00888,KLHL6	SP2
rs2958184	chr18	53151851	A	C	intronic	TCF4	NFIC
rs2959103	chr11	45970084	T	C	intronic	PHF21A	RFX2
rs2961117	chr7	143755253	G	C	intergenic	OR2A5,OR2A25	JUN
rs2963207	chr5	103767876	G	A	intergenic	NUDT12,RAB9BP1	CDX2
rs2965162	chr19	45198936	C	T	intergenic	CEACAM19,CEACAM16	EGR1
rs2965162	chr19	45198936	C	T	intergenic	CEACAM19,CEACAM16	KLF5
rs2965162	chr19	45198936	C	T	intergenic	CEACAM19,CEACAM16	SP1
rs2965162	chr19	45198936	C	T	intergenic	CEACAM19,CEACAM16	SP2
rs2995300	chr10	135076523	C	A	UTR3	ADAM8	TEAD1
rs2998077	chr10	32428322	G	A	intergenic	KIF5B,EPC1	RFX2
rs2998077	chr10	32428322	G	A	intergenic	KIF5B,EPC1	Rfx1
rs2999328	chr10	107125908	A	G	intergenic	SORCS3,LOC101927549	EGR2
rs3011788	chr10	52298853	C	A	intronic	SGMS1	E2F6
rs3011788	chr10	52298853	C	A	intronic	SGMS1	Meis1
rs3014216	chr1	46035760	A	T	downstream	AKR1A1	Zfx
rs3094192	chr6	31137804	C	G	intronic	POU5F1	Tcfcp2l1
rs3095631	chr16	53545800	A	G	intergenic	AKTIP,RPGRIP1L	ESRRA
rs3095631	chr16	53545800	A	G	intergenic	AKTIP,RPGRIP1L	Esrrb
rs3095631	chr16	53545800	A	G	intergenic	AKTIP,RPGRIP1L	NR4A2
rs3104352	chr5	148737412	C	G	upstream	GRPEL2-AS1,PCYOX1L	KLF5
rs3104352	chr5	148737412	C	G	upstream	GRPEL2-AS1,PCYOX1L	Klf4
rs3104352	chr5	148737412	C	G	upstream	GRPEL2-AS1,PCYOX1L	SP1
rs3104352	chr5	148737412	C	G	upstream	GRPEL2-AS1,PCYOX1L	SP2
rs3113179	chr7	67779005	A	G	intergenic	LOC102723427,LOC100507468	Bach1_Mafk
rs3113179	chr7	67779005	A	G	intergenic	LOC102723427,LOC100507468	FOS
rs3113179	chr7	67779005	A	G	intergenic	LOC102723427,LOC100507468	JUN_FOS
rs3113179	chr7	67779005	A	G	intergenic	LOC102723427,LOC100507468	NFE2_MAF
rs3125551	chr10	133251838	A	G	intergenic	TCERG1L,LINC01164	Rxra
rs3130501	chr6	31136453	A	G	intronic	POU5F1	TCF7L2
rs3130931	chr6	31134888	T	C	UTR5	POU5F1	NFIC
rs3132522	chr6	31137759	T	C	intronic	POU5F1	ESR1
rs3132523	chr6	31136832	T	C	intronic	POU5F1	NFKB1
rs3138708	chr3	170727703	T	G	intronic	SLC2A2	EGR2
rs319589	chr5	134255333	G	A	intronic	PCBD2	MAFK
rs319589	chr5	134255333	G	A	intronic	PCBD2	Prrx2
rs319593	chr5	134251683	G	A	intronic	PCBD2	NFATC2
rs319598	chr5	134240235	T	C	upstream	PCBD2	Arnt_Ahr
rs319598	chr5	134240235	T	C	upstream	PCBD2	Myog
rs319598	chr5	134240235	T	C	upstream	PCBD2	NHLH1
rs3213628	chr12	112280773	G	T	intronic	MAPKAPK5	E2F3
rs3213818	chr2	152402711	A	G	intronic	NEB	ARID3A
rs329317	chr5	133903814	T	C	intronic	JADE2	Arnt
rs330247	chr3	3572893	A	G	intergenic	CRBN,LRRN1	Foxq1
rs330556	chr13	111281105	A	G	intronic	NAXD	MZF1_1-4
rs332258	chr15	64388052	G	C	upstream	SNX1	EGR1
rs332258	chr15	64388052	G	C	upstream	SNX1	KLF5
rs332258	chr15	64388052	G	C	upstream	SNX1	Klf4
rs332258	chr15	64388052	G	C	upstream	SNX1	SP1
rs332258	chr15	64388052	G	C	upstream	SNX1	SP2
rs333146	chr1	61681500	G	A	intronic	NFIA	Bach1_Mafk
rs333146	chr1	61681500	G	A	intronic	NFIA	NFE2_MAF
rs333146	chr1	61681500	G	A	intronic	NFIA	Nfe2l2
rs33322	chr5	56175226	A	G	intronic	MAP3K1	NFIC
rs34015717	chr13	26779428	G	-	intronic	RNF6	Prrx2
rs34026785	chr4	1281514	-	AGT	intergenic	CTBP1-AS2,MAEA	ZEB1
rs34050313	chr9	8158711	G	A	intergenic	TMEM261,PTPRD	FOXI1
rs34050313	chr9	8158711	G	A	intergenic	TMEM261,PTPRD	TAL1_TCF3
rs34065866	chr3	163497851	A	G	intergenic	LINC01192,MIR1263	HOXA5
rs34065866	chr3	163497851	A	G	intergenic	LINC01192,MIR1263	Pdx1
rs34124595	chr2	45651847	C	T	intronic	SRBD1	NFE2L1_MafG
rs34233878	chr18	42594280	T	C	intronic	SETBP1	SPIB
rs34238147	chr13	26776255	G	A	intronic	RNF6	Zfx
rs34262244	chr19	17905907	G	A	upstream	B3GNT3	E2F3
rs34262244	chr19	17905907	G	A	upstream	B3GNT3	E2F6
rs34262244	chr19	17905907	G	A	upstream	B3GNT3	Erg
rs34262244	chr19	17905907	G	A	upstream	B3GNT3	Ets1
rs34262244	chr19	17905907	G	A	upstream	B3GNT3	FLI1
rs34262244	chr19	17905907	G	A	upstream	B3GNT3	SPIB
[truncated: 1,544 more rows]
