# Supplementary material for: Functional characterization of T2D-associated SNP effects on baseline and ER stress-responsive β cell transcriptional activation
Source: Nat Commun. 2021 Sep 2;12:5242. doi: 10.1038/s41467-021-25514-6 (PMC8413311; doi:10.1038/s41467-021-25514-6)
Supplement: Supplementary file 9 — Supplementary Data 7 [file 41467_2021_25514_MOESM9_ESM.xlsx]

## Sheet: T2D SNPs with allelic skew
rs10017264
rs1002226
rs10194328
rs10197480
rs10210149
rs10239132
rs10248619
rs10771371
rs10811660
rs10811661
rs10842991
rs10875179
rs10887775
rs10910113
rs10956927
rs10965246
rs10993730
rs11020114
rs11038694
rs11039154
rs11073967
rs11075992
rs111568899
rs11169627
rs111817684
rs11199771
rs11202594
rs112956884
rs11311113
rs113189579
rs113350503
rs113590475
rs113736501
rs115420895
rs11564710
rs11603349
rs11630689
rs11630895
rs11725494
rs11775899
rs11776687
rs11853024
rs11858641
rs12073009
rs12189774
rs12201218
rs12315928
rs12316856
rs12386646
rs12423334
rs12428731
rs12477908
rs12496230
rs12496506
rs12544241
rs12569872
rs12593261
rs12663159
rs12684347
rs12788548
rs12794698
rs12904938
rs12905951
rs12910361
rs12914128
rs13026123
rs13096599
rs13130845
rs13138566
rs1320337
rs13262110
rs13405776
rs1361248
rs1412829
rs143311721
rs143582379
rs147257399
rs147783597
rs148865237
rs150937899
rs1635852
rs16917102
rs1713547
rs1727310
rs1727322
rs174530
rs174534
rs174538
rs17599074
rs17641171
rs17748864
rs1790097
rs1823100
rs1866475
rs1867779
rs1884610
rs1925282
rs200026175
rs200095282
rs200861498
rs2144906
rs2215383
rs2244020
rs224587
rs2272481
rs2293632
rs2332541
rs2383205
rs2655100
rs2688419
rs275856
rs2879813
rs2881632
rs2901609
rs2943656
rs2947795
rs3130928
rs3130929
rs3138708
rs319593
rs319598
rs343093
rs34442399
rs35188816
rs35221765
rs35297160
rs35317148
rs35362504
rs35612982
rs35741667
rs36101807
rs36113682
rs3751236
rs3802177
rs4074419
rs4276083
rs4300038
rs4325403
rs4341449
rs4548554
rs4565964
rs4630391
rs4689398
rs4768941
rs4768942
rs4768945
rs4775466
rs4846567
rs4898364
rs4974547
rs510151
rs527754
rs5400
rs56364507
rs56371916
rs57058793
rs59091366
rs59265059
rs6017316
rs60614118
rs6150565
rs61944003
rs62033403
rs6426514
rs6506284
rs6547796
rs66460913
rs6668119
rs6687939
rs6713419
rs6723108
rs67592528
rs6801638
rs6816071
rs7142571
rs7163757
rs72697237
rs72904726
rs73090647
rs73310020
rs74441639
rs74478546
rs7571967
rs7593136
rs7597825
rs7601028
rs7630554
rs76544785
rs76647135
rs76846759
rs7728745
rs7783500
rs7824269
rs7866783
rs7903146
rs79548680
rs7957197
rs79695922
rs7981781
rs7993852
rs79989163
rs80140153
rs8037254
rs8181050
rs832571
rs832572
rs849133
rs9266638
rs941818
rs9462393
rs947734
rs947735
rs9550942
rs9798820
rs9808924
rs9854769
rs986505
rs9879646
rs9937709
rs9992220

## Sheet: T2D - MotifBreakR
SNP	chr	start	end	width	strand	REF	ALT	snpPos	motifPos	geneSymbol	dataSource	providerName	providerId	seqMatch	pctRef	pctAlt	scoreRef	scoreAlt	alleleRef	alleleAlt	effect
rs10017264	chr4	46908131	46908144	14	-	A	G	46908138	7	E2F1	HOCOMOCO	E2F1_f2	E2F1_HUMAN	ccaccgcAcccggc	0.644842	0.80788	5.19435	6.50766	0.0130277	0.902851	strong
rs10017264	chr4	46908131	46908140	10	-	A	G	46908138	3	E2F2	HOCOMOCO	E2F2_f1	E2F2_HUMAN	ccaccgcAcc	0.678497	0.766223	5.17986	5.84959	0	0.787879	strong
rs10017264	chr4	46908131	46908140	10	-	A	G	46908138	3	E2F3	HOCOMOCO	E2F3_si	E2F3_HUMAN	ccaccgcAcc	0.573745	0.778281	4.26468	5.78501	0	1	strong
rs10017264	chr4	46908131	46908144	14	-	A	G	46908138	7	E2F4	HOCOMOCO	E2F4_do	E2F4_HUMAN	ccaccgcAcccggc	0.565309	0.709421	5.56179	6.97964	0.0282342	0.926549	strong
rs10017264	chr4	46908134	46908149	16	-	A	G	46908138	12	HINFP	HOCOMOCO	HINFP_f1	HINFP_HUMAN	ccgcAcccggccccat	0.538928	0.670598	6.32473	7.86999	0	0.952306	strong
rs10017264	chr4	46908135	46908142	8	+	A	G	46908138	4	KLF6	HOCOMOCO	KLF6_si	KLF6_HUMAN	cgcAcccg	0.532475	0.771123	3.31324	4.79819	0	1	strong
rs10017264	chr4	46908126	46908144	19	+	A	G	46908138	13	PAX5	HOCOMOCO	PAX5_f1	PAX5_HUMAN	gtgagccaccgcAcccggc	0.607037	0.751072	4.26315	5.27469	0.000405136	0.780757	strong
rs10017264	chr4	46908136	46908145	10	-	A	G	46908138	8	PLAGL1	HOCOMOCO	PLAL1_si	PLAL1_HUMAN	gcAcccggcc	0.571667	0.693305	5.12539	6.21596	0.0685797	0.93142	strong
rs10017264	chr4	46908131	46908144	14	-	A	G	46908138	7	TFDP1	HOCOMOCO	TFDP1_f1	TFDP1_HUMAN	ccaccgcAcccggc	0.545754	0.702045	4.44971	5.72401	0	1	strong
rs10017264	chr4	46908122	46908141	20	+	A	G	46908138	17	TP53	HOCOMOCO	P53_f2	P53_HUMAN	aggcgtgagccaccgcAccc	0.601266	0.665754	7.9373	8.78859	0.0796153	0.830294	strong
rs10017264	chr4	46908123	46908144	22	-	A	G	46908138	7	ZNF143	HOCOMOCO	ZN143_si	ZN143_HUMAN	ggcgtgagccaccgcAcccggc	0.689764	0.73562	8.52882	9.09582	0	0.708028	strong
rs10017264	chr4	46908136	46908143	8	-	A	G	46908138	6	ARNT	HOCOMOCO	ARNT_f1	ARNT_HUMAN	gcAcccgg	0.764738	0.554708	6.91922	5.0189	1	0	strong
rs10017264	chr4	46908131	46908142	12	-	A	G	46908138	5	ATF6	HOCOMOCO	ATF6A_si	ATF6A_HUMAN	ccaccgcAcccg	0.759722	0.651284	9.48726	8.1331	0.969231	0.0307692	strong
rs10017264	chr4	46908136	46908144	9	+	A	G	46908138	3	BHLHE40	HOCOMOCO	BHE40_f2	BHE40_HUMAN	gcAcccggc	0.699971	0.537186	7.56001	5.80186	0.979574	0	strong
rs10017264	chr4	46908130	46908149	20	-	A	G	46908138	12	BHLHE41	HOCOMOCO	BHE41_f1	BHE41_HUMAN	gccaccgcAcccggccccat	0.86966	0.712734	7.45374	6.10875	1	0	strong
rs10017264	chr4	46908130	46908140	11	-	A	G	46908138	3	CBFB	HOCOMOCO	PEBB_f1	PEBB_HUMAN	gccaccgcAcc	0.864089	0.701119	6.15973	4.99799	0.921212	0	strong
rs10017264	chr4	46908133	46908145	13	-	A	G	46908138	8	ENO1	HOCOMOCO	ENOA_si	ENOA_HUMAN	accgcAcccggcc	0.792036	0.60087	6.08317	4.61494	0.949829	0.0270385	strong
rs10017264	chr4	46908133	46908145	13	-	A	G	46908138	8	HES1	HOCOMOCO	HES1_f1	HES1_HUMAN	accgcAcccggcc	0.848812	0.635795	6.07677	4.55175	0.979167	0	strong
rs10017264	chr4	46908132	46908146	15	-	A	G	46908138	9	KLF3	HOCOMOCO	KLF3_f1	KLF3_HUMAN	caccgcAcccggccc	0.80261	0.647007	6.42794	5.18174	1	0	strong
rs10017264	chr4	46908135	46908145	11	-	A	G	46908138	8	MAX	HOCOMOCO	MAX_f1	MAX_HUMAN	cgcAcccggcc	0.730285	0.588429	7.79992	6.2848	0.954418	0.0173478	strong
rs10017264	chr4	46908134	46908144	11	+	A	G	46908138	5	MYC	HOCOMOCO	MYC_f1	MYC_HUMAN	ccgcAcccggc	0.750719	0.614787	7.78017	6.37142	0.942601	0.0398958	strong
rs10017264	chr4	46908136	46908143	8	+	A	G	46908138	3	MYCN	HOCOMOCO	MYCN_si	MYCN_HUMAN	gcAcccgg	0.758093	0.570706	7.60912	5.72828	0.997104	0.002896	strong
rs10017264	chr4	46908134	46908145	12	-	A	G	46908138	8	NEUROD1	HOCOMOCO	NDF1_f1	NDF1_HUMAN	ccgcAcccggcc	0.780517	0.624625	6.86577	5.49447	0.963636	0.0363636	strong
rs10017264	chr4	46908129	46908140	12	-	A	G	46908138	3	RFX1	HOCOMOCO	RFX1_f1	RFX1_HUMAN	agccaccgcAcc	0.747885	0.604344	6.34255	5.12523	0.922156	0	strong
rs10017264	chr4	46908129	46908141	13	-	A	G	46908138	4	RFX2	HOCOMOCO	RFX2_f1	RFX2_HUMAN	agccaccgcAccc	0.728718	0.6028	6.85263	5.66854	0.947917	0	strong
rs10017264	chr4	46908128	46908141	14	-	A	G	46908138	4	RFX3	HOCOMOCO	RFX3_f1	RFX3_HUMAN	gagccaccgcAccc	0.650493	0.561447	9.95909	8.59579	0.921074	0.00893639	strong
rs10017264	chr4	46908128	46908149	22	-	A	G	46908138	12	RREB1	HOCOMOCO	RREB1_si	RREB1_HUMAN	gagccaccgcAcccggccccat	0.737759	0.633886	9.15437	7.86548	0.93559	0	strong
rs10017264	chr4	46908137	46908147	11	-	A	G	46908138	10	SMAD2	HOCOMOCO	SMAD2_si	SMAD2_HUMAN	cAcccggcccc	0.846296	0.750906	6.02612	5.3469	0.832168	0.0559441	strong
rs10017264	chr4	46908130	46908140	11	-	A	G	46908138	3	SREBF1	HOCOMOCO	SRBP1_f2	SRBP1_HUMAN	gccaccgcAcc	0.800865	0.632915	5.33139	4.21334	0.89819	0.0556053	strong
rs10017264	chr4	46908130	46908144	15	-	A	G	46908138	7	SRF	HOCOMOCO	SRF_do	SRF_HUMAN	gccaccgcAcccggc	0.685052	0.603954	7.69962	6.78813	0.842994	0.0285868	strong
rs10017264	chr4	46908136	46908144	9	-	A	G	46908138	7	TCF12	HOCOMOCO	HTF4_f1	HTF4_HUMAN	gcAcccggc	0.728826	0.568408	8.7852	6.85153	1	0	strong
rs10017264	chr4	46908135	46908143	9	-	A	G	46908138	6	TCF4	HOCOMOCO	ITF2_f1	ITF2_HUMAN	cgcAcccgg	0.850008	0.701435	10.9113	9.00415	0.99884	0	strong
rs10017264	chr4	46908134	46908144	11	-	A	G	46908138	7	TFAP4	HOCOMOCO	TFAP4_si	TFAP4_HUMAN	ccgcAcccggc	0.711752	0.612904	7.5389	6.4919	0.906977	0	strong
rs10017264	chr4	46908136	46908145	10	-	A	G	46908138	8	TFE3	HOCOMOCO	TFE3_f1	TFE3_HUMAN	gcAcccggcc	0.749498	0.608805	6.32011	5.13372	0.933333	0	strong
rs10017264	chr4	46908136	46908145	10	-	A	G	46908138	8	USF1	HOCOMOCO	USF1_f1	USF1_HUMAN	gcAcccggcc	0.671171	0.535832	8.92237	7.1232	0.987971	0.00261478	strong
rs10017264	chr4	46908134	46908144	11	-	A	G	46908138	7	USF2	HOCOMOCO	USF2_f1	USF2_HUMAN	ccgcAcccggc	0.773298	0.562166	6.82187	4.95931	1	0	strong
rs10017264	chr4	46908126	46908141	16	-	A	G	46908138	4	VDR	HOCOMOCO	VDR_f2	VDR_HUMAN	gtgagccaccgcAccc	0.719943	0.622529	6.11623	5.28866	0.836838	0.0381418	strong
rs10017264	chr4	46908137	46908143	7	-	A	G	46908138	6	ZEB1	HOCOMOCO	ZEB1_do	ZEB1_HUMAN	cAcccgg	0.786884	0.58014	6.69289	4.93441	0.987905	0	strong
rs1002226	chr11	17405616	17405625	10	+	C	T	17405617	2	ATF1	HOCOMOCO	ATF1_si	ATF1_HUMAN	cCgaagtaag	0.668533	0.828862	7.15013	8.86489	0	1	strong
rs1002226	chr11	17405616	17405624	9	+	C	T	17405617	2	ATF3	HOCOMOCO	ATF3_f1	ATF3_HUMAN	cCgaagtaa	0.654889	0.909621	4.48653	6.23165	0.00439953	0.982466	strong
rs1002226	chr11	17405613	17405624	12	+	C	T	17405617	5	ATF6	HOCOMOCO	ATF6A_si	ATF6A_HUMAN	ctgcCgaagtaa	0.556384	0.664822	6.94802	8.30217	0.0307692	0.969231	strong
rs1002226	chr11	17405614	17405627	14	+	C	T	17405617	4	BACH1	HOCOMOCO	BACH1_si	BACH1_HUMAN	tgcCgaagtaagtc	0.558697	0.617186	7.03697	7.77366	0.109589	0.890411	strong
rs1002226	chr11	17405606	17405625	20	+	C	T	17405617	12	BHLHE41	HOCOMOCO	BHE41_f1	BHE41_HUMAN	tttttctctgcCgaagtaag	0.575276	0.732202	4.93062	6.27561	0	1	strong
rs1002226	chr11	17405616	17405628	13	+	C	T	17405617	2	CEBPG	HOCOMOCO	CEBPG_si	CEBPG_HUMAN	cCgaagtaagtct	0.581018	0.76971	4.96229	6.57386	0	1	strong
rs1002226	chr11	17405616	17405624	9	+	C	T	17405617	2	CREB1	HOCOMOCO	CREB1_f1	CREB1_HUMAN	cCgaagtaa	0.658467	0.854117	6.21418	8.06059	0.00276396	0.995086	strong
rs1002226	chr11	17405614	17405624	11	-	C	T	17405617	8	CREM	HOCOMOCO	CREM_f1	CREM_HUMAN	tgcCgaagtaa	0.627122	0.799835	6.11557	7.79984	0	1	strong
rs1002226	chr11	17405616	17405626	11	+	C	T	17405617	2	DBP	HOCOMOCO	DBP_si	DBP_HUMAN	cCgaagtaagt	0.679874	0.833022	4.43765	5.43728	0	0.882051	strong
rs1002226	chr11	17405608	17405620	13	+	C	T	17405617	10	FOXM1	HOCOMOCO	FOXM1_f1	FOXM1_HUMAN	tttctctgcCgaa	0.589429	0.783857	3.3003	4.38893	0	0.92381	strong
rs1002226	chr11	17405615	17405627	13	+	C	T	17405617	3	HLF	HOCOMOCO	HLF_si	HLF_HUMAN	gcCgaagtaagtc	0.670998	0.850762	6.40062	8.11538	0	1	strong
rs1002226	chr11	17405613	17405620	8	+	C	T	17405617	5	MAF	HOCOMOCO	MAF_f1	MAF_HUMAN	ctgcCgaa	0.801928	0.963063	5.92878	7.12007	0.0336134	0.914099	strong
rs1002226	chr11	17405613	17405633	21	+	C	T	17405617	5	MAFA	HOCOMOCO	MAFA_f1	MAFA_HUMAN	ctgcCgaagtaagtcttctct	0.681435	0.817517	5.85299	7.02184	0	0.907449	strong
rs1002226	chr11	17405616	17405629	14	+	C	T	17405617	2	NFIL3	HOCOMOCO	NFIL3_si	NFIL3_HUMAN	cCgaagtaagtctt	0.73265	0.848713	8.08661	9.36765	0	0.923987	strong
rs1002226	chr11	17405614	17405621	8	+	C	T	17405617	4	PAX5	HOCOMOCO	PAX5_si	PAX5_HUMAN	tgcCgaag	0.688338	0.866199	6.28647	7.91085	0	0.958559	strong
rs1002226	chr11	17405609	17405619	11	-	C	T	17405617	3	PAX6	HOCOMOCO	PAX6_f1	PAX6_HUMAN	ttctctgcCga	0.575645	0.732391	4.47903	5.69865	0.0766599	0.915161	strong
rs1002226	chr11	17405613	17405625	13	+	C	T	17405617	5	PKNOX1	HOCOMOCO	PKNX1_si	PKNX1_HUMAN	ctgcCgaagtaag	0.586628	0.770616	4.14371	5.44333	0	1	strong
rs1002226	chr11	17405612	17405620	9	-	C	T	17405617	4	TCF12	HOCOMOCO	HTF4_f1	HTF4_HUMAN	tctgcCgaa	0.560795	0.721214	6.75977	8.69344	0	1	strong
rs1002226	chr11	17405610	17405620	11	-	C	T	17405617	4	TCF3	HOCOMOCO	TFE2_f2	TFE2_HUMAN	tctctgcCgaa	0.533271	0.732586	5.01082	6.88366	0	1	strong
rs1002226	chr11	17405614	17405627	14	+	C	T	17405617	4	TEF	HOCOMOCO	TEF_f1	TEF_HUMAN	tgcCgaagtaagtc	0.686012	0.902104	4.68021	6.15447	0	1	strong
rs1002226	chr11	17405611	17405621	11	+	C	T	17405617	7	TFAP4	HOCOMOCO	TFAP4_si	TFAP4_HUMAN	ctctgcCgaag	0.716798	0.815646	7.59235	8.63935	0	0.906977	strong
rs1002226	chr11	17405609	17405620	12	-	C	T	17405617	4	ATF5	HOCOMOCO	ATF5_si	ATF5_HUMAN	ttctctgcCgaa	0.745849	0.607716	7.80755	6.36158	0.940984	0	strong
rs1002226	chr11	17405615	17405621	7	+	C	T	17405617	3	MECP2	HOCOMOCO	MECP2_f1	MECP2_HUMAN	gcCgaag	0.772318	0.563976	7.33573	5.35683	1	0	strong
rs1002226	chr11	17405606	17405623	18	-	C	T	17405617	7	PPARG	HOCOMOCO	PPARG_f1	PPARG_HUMAN	tttttctctgcCgaagta	0.698915	0.575978	6.36681	5.24691	0.88333	0.0780593	strong
rs1002226	chr11	17405609	17405619	11	+	C	T	17405617	9	SMAD2	HOCOMOCO	SMAD2_si	SMAD2_HUMAN	ttctctgcCga	0.764498	0.683918	5.44368	4.8699	0.734266	0	strong
rs1002226	chr11	17405607	17405623	17	-	C	T	17405617	7	SP2	HOCOMOCO	SP2_si	SP2_HUMAN	ttttctctgcCgaagta	0.732769	0.493865	5.53251	3.72875	1	0	strong
rs10194328	chr2	53398662	53398673	12	+	G	T	53398669	8	ATF5	HOCOMOCO	ATF5_si	ATF5_HUMAN	aaagaaaGaaat	0.814267	0.675497	8.52375	7.07111	0.947541	0	strong
rs10194328	chr2	53398661	53398673	13	+	G	T	53398669	9	E2F7	HOCOMOCO	E2F7_f1	E2F7_HUMAN	aaaagaaaGaaat	0.66612	0.551274	6.32989	5.23855	1	0	strong
rs10194328	chr2	53398660	53398674	15	+	G	T	53398669	10	ELF2	HOCOMOCO	ELF2_f1	ELF2_HUMAN	aaaaagaaaGaaatg	0.704682	0.599971	6.31638	5.3778	0.888889	0	strong
rs10194328	chr2	53398658	53398671	14	+	G	T	53398669	12	HSF1	HOCOMOCO	HSF1_f2	HSF1_HUMAN	gaaaaaagaaaGaa	0.680251	0.512693	4.82476	3.63634	0.887388	0.0229179	strong
rs10194328	chr2	53398665	53398676	12	-	G	T	53398669	8	SMAD1	HOCOMOCO	SMAD1_si	SMAD1_HUMAN	gaaaGaaatgtt	0.693061	0.581481	5.14376	4.31563	0.817259	0	strong
rs10194328	chr2	53398660	53398671	12	+	G	T	53398669	10	SOX4	HOCOMOCO	SOX4_f1	SOX4_HUMAN	aaaaagaaaGaa	0.708138	0.59838	5.58741	4.72139	0.876712	0	strong
rs10194328	chr2	53398663	53398676	14	+	G	T	53398669	7	TEAD1	HOCOMOCO	TEAD1_f1	TEAD1_HUMAN	aagaaaGaaatgtt	0.840984	0.75454	5.87486	5.27099	0.769231	0.0445344	strong
rs10194328	chr2	53398666	53398672	7	+	G	T	53398669	4	ARID3A	HOCOMOCO	ARI3A_f1	ARI3A_HUMAN	aaaGaaa	0.651355	0.825677	6.59131	8.35534	0	1	strong
rs10194328	chr2	53398664	53398676	13	-	G	T	53398669	8	ARID5B	HOCOMOCO	ARI5B_f1	ARI5B_HUMAN	agaaaGaaatgtt	0.651213	0.815242	3.70688	4.64058	0	0.866667	strong
rs10194328	chr2	53398662	53398675	14	+	G	T	53398669	8	CUX1	HOCOMOCO	CUX1_f1	CUX1_HUMAN	aaagaaaGaaatgt	0.603278	0.820655	4.36632	5.93962	0	0.965802	strong
rs10194328	chr2	53398669	53398677	9	+	G	T	53398669	1	HBP1	HOCOMOCO	HBP1_f1	HBP1_HUMAN	Gaaatgtta	0.637179	0.812038	3.67289	4.68082	0	1	strong
rs10194328	chr2	53398665	53398671	7	-	G	T	53398669	3	HMGA1	HOCOMOCO	HMGA1_f1	HMGA1_HUMAN	gaaaGaa	0.795648	0.972032	4.20126	5.13262	0.0400458	0.847826	strong
rs10194328	chr2	53398659	53398673	15	-	G	T	53398669	5	HNF1A	HOCOMOCO	HNF1A_f1	HNF1A_HUMAN	aaaaaagaaaGaaat	0.591817	0.757373	5.84305	7.47758	0.0169782	0.975063	strong
rs10194328	chr2	53398660	53398672	13	+	G	T	53398669	10	LHX2	HOCOMOCO	LHX2_f1	LHX2_HUMAN	aaaaagaaaGaaa	0.578931	0.767	3.6396	4.82195	0	1	strong
rs10194328	chr2	53398661	53398674	14	-	G	T	53398669	6	MEF2A	HOCOMOCO	MEF2A_f1	MEF2A_HUMAN	aaaagaaaGaaatg	0.561327	0.688624	6.7348	8.26211	0.0133786	0.961956	strong
rs10194328	chr2	53398661	53398672	12	-	G	T	53398669	4	MEF2D	HOCOMOCO	MEF2D_f1	MEF2D_HUMAN	aaaagaaaGaaa	0.615468	0.723733	5.56286	6.5414	0	0.905263	strong
rs10194328	chr2	53398661	53398681	21	-	G	T	53398669	13	ONECUT2	HOCOMOCO	ONEC2_si	ONEC2_HUMAN	aaaagaaaGaaatgttatgtt	0.689196	0.813058	6.57882	7.76117	0	1	strong
rs10194328	chr2	53398662	53398676	15	-	G	T	53398669	8	PBX2	HOCOMOCO	PBX2_f1	PBX2_HUMAN	aaagaaaGaaatgtt	0.633484	0.729762	4.52561	5.21342	0	0.791139	strong
rs10194328	chr2	53398661	53398674	14	-	G	T	53398669	6	TEF	HOCOMOCO	TEF_f1	TEF_HUMAN	aaaagaaaGaaatg	0.554141	0.726613	3.78054	4.95721	0	0.941176	strong
rs10194328	chr2	53398662	53398672	11	-	G	T	53398669	4	ZFHX3	HOCOMOCO	ZFHX3_f1	ZFHX3_HUMAN	aaagaaaGaaa	0.678007	0.771003	5.38099	6.11905	0	0.866667	strong
rs10197480	chr2	230521247	230521260	14	+	C	T	230521253	7	ARNTL	HOCOMOCO	BMAL1_f1	BMAL1_HUMAN	ggaggaCgaggaag	0.648171	0.522197	8.24984	6.64645	1	0	strong
rs10197480	chr2	230521246	230521257	12	+	C	T	230521253	8	ATF6	HOCOMOCO	ATF6A_si	ATF6A_HUMAN	tggaggaCgagg	0.726908	0.591191	9.07749	7.38268	1	0	strong
rs10197480	chr2	230521250	230521258	9	+	C	T	230521253	4	BHLHE40	HOCOMOCO	BHE40_f2	BHE40_HUMAN	ggaCgagga	0.700278	0.556458	7.56333	6.01001	0.944118	0.0207022	strong
rs10197480	chr2	230521247	230521260	14	+	C	T	230521253	7	E2F1	HOCOMOCO	E2F1_f2	E2F1_HUMAN	ggaggaCgaggaag	0.685599	0.52256	5.52266	4.20935	0.902851	0.0130277	strong
rs10197480	chr2	230521248	230521260	13	+	C	T	230521253	6	E2F7	HOCOMOCO	E2F7_f1	E2F7_HUMAN	gaggaCgaggaag	0.707407	0.592561	6.72223	5.63089	1	0	strong
rs10197480	chr2	230521246	230521254	9	+	C	T	230521253	8	ESRRA	HOCOMOCO	ERR1_f1	ERR1_HUMAN	tggaggaCg	0.715841	0.590738	6.51587	5.37714	0.879118	0.0398426	strong
rs10197480	chr2	230521244	230521255	12	-	C	T	230521253	3	FUBP1	HOCOMOCO	FUBP1_f1	FUBP1_HUMAN	attggaggaCga	0.753142	0.513276	5.67578	3.86812	0.980952	0	strong
rs10197480	chr2	230521248	230521259	12	+	C	T	230521253	6	HIF1A	HOCOMOCO	HIF1A_si	HIF1A_HUMAN	gaggaCgaggaa	0.763246	0.56374	7.74308	5.71911	0.998968	0.0010316	strong
rs10197480	chr2	230521242	230521257	16	+	C	T	230521253	12	HINFP	HOCOMOCO	HINFP_f1	HINFP_HUMAN	ggattggaggaCgagg	0.698969	0.567299	8.20295	6.65769	0.952306	0	strong
rs10197480	chr2	230521248	230521258	11	+	C	T	230521253	6	MYC	HOCOMOCO	MYC_f1	MYC_HUMAN	gaggaCgagga	0.723581	0.587984	7.49893	6.09365	0.929202	0.043824	strong
rs10197480	chr2	230521250	230521257	8	+	C	T	230521253	4	MYCN	HOCOMOCO	MYCN_si	MYCN_HUMAN	ggaCgagg	0.751623	0.6187	7.54418	6.21	0.917848	0.06912	strong
rs10197480	chr2	230521245	230521254	10	+	C	T	230521253	9	PLAGL1	HOCOMOCO	PLAL1_si	PLAL1_HUMAN	ttggaggaCg	0.67018	0.580387	6.00863	5.20357	0.862841	0.0685797	strong
rs10197480	chr2	230521248	230521259	12	+	C	T	230521253	6	SOX4	HOCOMOCO	SOX4_f1	SOX4_HUMAN	gaggaCgaggaa	0.688859	0.518891	5.43529	4.0942	1	0	strong
rs10197480	chr2	230521249	230521260	12	+	C	T	230521253	5	STAT5A	HOCOMOCO	STA5A_do	STA5A_HUMAN	aggaCgaggaag	0.694025	0.534582	6.75774	5.20524	0.946539	0.00956669	strong
rs10197480	chr2	230521251	230521262	12	+	C	T	230521253	3	XBP1	HOCOMOCO	XBP1_f1	XBP1_HUMAN	gaCgaggaaggg	0.771916	0.623129	10.6592	8.60466	1	0	strong
rs10197480	chr2	230521240	230521258	19	+	C	T	230521253	14	ZFX	HOCOMOCO	ZFX_f1	ZFX_HUMAN	ggggattggaggaCgagga	0.778289	0.673347	9.14349	7.91062	0.885069	0.0248432	strong
rs10197480	chr2	230521252	230521260	9	+	C	T	230521253	2	ATF3	HOCOMOCO	ATF3_f1	ATF3_HUMAN	aCgaggaag	0.608199	0.862932	4.16666	5.91179	0.00439953	0.982466	strong
rs10197480	chr2	230521249	230521262	14	-	C	T	230521253	10	BACH1	HOCOMOCO	BACH1_si	BACH1_HUMAN	aggaCgaggaaggg	0.558123	0.657064	7.02974	8.27594	0	1	strong
rs10197480	chr2	230521252	230521260	9	+	C	T	230521253	2	CREB1	HOCOMOCO	CREB1_f1	CREB1_HUMAN	aCgaggaag	0.605293	0.800942	5.71235	7.55876	0.00276396	0.995086	strong
rs10197480	chr2	230521251	230521260	10	+	C	T	230521253	3	FOSB	HOCOMOCO	FOSB_f1	FOSB_HUMAN	gaCgaggaag	0.630839	0.780522	4.92219	6.0901	0.0617284	0.938272	strong
rs10197480	chr2	230521250	230521260	11	+	C	T	230521253	4	FOSL2	HOCOMOCO	FOSL2_f1	FOSL2_HUMAN	ggaCgaggaag	0.565971	0.707339	7.23161	9.03792	0.00124145	0.987391	strong
rs10197480	chr2	230521251	230521260	10	+	C	T	230521253	3	JUNB	HOCOMOCO	JUNB_f1	JUNB_HUMAN	gaCgaggaag	0.55005	0.709676	5.17411	6.67565	0.0171674	0.965665	strong
rs10197480	chr2	230521251	230521261	11	+	C	T	230521253	3	JUND	HOCOMOCO	JUND_f1	JUND_HUMAN	gaCgaggaagg	0.565213	0.71008	6.49344	8.15774	0.000659464	0.970463	strong
rs10197480	chr2	230521249	230521256	8	+	C	T	230521253	5	MAF	HOCOMOCO	MAF_f1	MAF_HUMAN	aggaCgag	0.579221	0.740355	4.28227	5.47356	0.0336134	0.914099	strong
rs10197480	chr2	230521251	230521257	7	+	C	T	230521253	3	MAFG	HOCOMOCO	MAFG_si	MAFG_HUMAN	gaCgagg	0.568839	0.796557	4.51723	6.32558	0	1	strong
rs10197480	chr2	230521246	230521255	10	+	C	T	230521253	8	MYBL2	HOCOMOCO	MYBB_f1	MYBB_HUMAN	tggaggaCga	0.567924	0.871351	2.43249	3.73211	0	1	strong
rs10197480	chr2	230521251	230521257	7	+	C	T	230521253	3	NFE2L1	HOCOMOCO	NF2L1_f1	NF2L1_HUMAN	gaCgagg	0.658709	0.899922	3.84494	5.25292	0.0070589	0.943529	strong
rs10197480	chr2	230521251	230521262	12	-	C	T	230521253	10	NFE2L2	HOCOMOCO	NF2L2_si	NF2L2_HUMAN	gaCgaggaaggg	0.59239	0.708394	4.6414	5.5503	0.0064363	0.840637	strong
rs10197480	chr2	230521250	230521257	8	+	C	T	230521253	4	PAX5	HOCOMOCO	PAX5_si	PAX5_HUMAN	ggaCgagg	0.653538	0.8314	5.96865	7.59303	0	0.958559	strong
rs10197480	chr2	230521242	230521256	15	+	C	T	230521253	12	PBX1	HOCOMOCO	PBX1_do	PBX1_HUMAN	ggattggaggaCgag	0.640754	0.738306	5.2201	6.01484	0.0871654	0.837659	strong
rs10197480	chr2	230521249	230521261	13	+	C	T	230521253	5	PKNOX1	HOCOMOCO	PKNX1_si	PKNX1_HUMAN	aggaCgaggaagg	0.573203	0.757191	4.04888	5.3485	0	1	strong
rs10197480	chr2	230521250	230521266	17	+	C	T	230521253	4	RARA	HOCOMOCO	RARA_f2	RARA_HUMAN	ggaCgaggaagggaaaa	0.628861	0.751042	5.20869	6.22069	0.00693026	0.863717	strong
rs10197480	chr2	230521251	230521259	9	+	C	T	230521253	3	RBPJ	HOCOMOCO	SUH_f1	SUH_HUMAN	gaCgaggaa	0.572018	0.712505	4.80472	5.98475	0.0304114	0.914132	strong
rs10197480	chr2	230521242	230521263	22	+	C	T	230521253	12	RREB1	HOCOMOCO	RREB1_si	RREB1_HUMAN	ggattggaggaCgaggaaggga	0.56498	0.668853	7.01048	8.29937	0	0.93559	strong
rs10197480	chr2	230521252	230521260	9	+	C	T	230521253	2	SMARCC1	HOCOMOCO	SMRC1_f1	SMRC1_HUMAN	aCgaggaag	0.633137	0.760792	5.81129	6.98297	0.00702627	0.893872	strong
rs10197480	chr2	230521250	230521265	16	+	C	T	230521253	4	VDR	HOCOMOCO	VDR_f2	VDR_HUMAN	ggaCgaggaagggaaa	0.613564	0.710977	5.21249	6.04006	0.0381418	0.836838	strong
rs10197480	chr2	230521242	230521263	22	+	C	T	230521253	12	ZNF143	HOCOMOCO	ZN143_si	ZN143_HUMAN	ggattggaggaCgaggaaggga	0.595777	0.696991	7.36669	8.61818	0	0.927007	strong
rs10210149	chr2	105839321	105839329	9	-	C	T	105839324	6	CREB1	HOCOMOCO	CREB1_f1	CREB1_HUMAN	cagCttcat	0.799101	0.624331	7.54139	5.89202	0.962226	0.0181193	strong
rs10210149	chr2	105839319	105839333	15	-	C	T	105839324	10	ELF2	HOCOMOCO	ELF2_f1	ELF2_HUMAN	atcagCttcattcag	0.690943	0.59932	6.19323	5.37197	0.888889	0.111111	strong
rs10210149	chr2	105839320	105839328	9	-	C	T	105839324	5	ESRRG	HOCOMOCO	ERR3_f1	ERR3_HUMAN	tcagCttca	0.725826	0.613515	5.83984	4.93621	0.860465	0	strong
rs10210149	chr2	105839319	105839326	8	-	C	T	105839324	3	MAF	HOCOMOCO	MAF_f1	MAF_HUMAN	atcagCtt	0.886944	0.696262	6.55732	5.14758	0.933707	0.0233427	strong
rs10210149	chr2	105839306	105839326	21	-	C	T	105839324	3	MAFA	HOCOMOCO	MAFA_f1	MAFA_HUMAN	ggctaataccatcatcagCtt	0.818239	0.739724	7.02803	6.35365	0.776524	0.0316027	strong
rs10210149	chr2	105839318	105839329	12	-	C	T	105839324	6	NKX2-2	HOCOMOCO	NKX22_si	NKX22_HUMAN	catcagCttcat	0.707982	0.525916	6.82262	5.0681	1	0	strong
rs10210149	chr2	105839319	105839327	9	-	C	T	105839324	4	NR4A1	HOCOMOCO	NR4A1_f1	NR4A1_HUMAN	atcagCttc	0.702722	0.534542	7.13946	5.4308	1	0	strong
rs10210149	chr2	105839319	105839327	9	-	C	T	105839324	4	NR4A2	HOCOMOCO	NR4A2_si	NR4A2_HUMAN	atcagCttc	0.689433	0.539465	6.69719	5.24039	0.943119	0	strong
rs10210149	chr2	105839309	105839325	17	-	C	T	105839324	2	RARA	HOCOMOCO	RARA_f2	RARA_HUMAN	taataccatcatcagCt	0.692777	0.471212	5.73809	3.90293	0.98406	0	strong
rs10210149	chr2	105839319	105839331	13	-	C	T	105839324	8	RORC	HOCOMOCO	RORG_f1	RORG_HUMAN	atcagCttcattc	0.691799	0.554873	6.4382	5.1639	1	0	strong
rs10210149	chr2	105839312	105839333	22	-	C	T	105839324	10	RREB1	HOCOMOCO	RREB1_si	RREB1_HUMAN	taccatcatcagCttcattcag	0.646841	0.556069	8.02624	6.8999	0.888597	0	strong
rs10210149	chr2	105839320	105839328	9	-	C	T	105839324	5	TCF12	HOCOMOCO	HTF4_f1	HTF4_HUMAN	tcagCttca	0.792529	0.622159	9.55306	7.49944	1	0	strong
rs10210149	chr2	105839318	105839328	11	-	C	T	105839324	5	TFAP4	HOCOMOCO	TFAP4_si	TFAP4_HUMAN	catcagCttca	0.791374	0.642312	8.38226	6.80339	1	0	strong
rs10210149	chr2	105839310	105839325	16	-	C	T	105839324	2	VDR	HOCOMOCO	VDR_f2	VDR_HUMAN	aataccatcatcagCt	0.672228	0.541007	5.71087	4.59609	0.8884	0.0734584	strong
rs10210149	chr2	105839319	105839340	22	-	C	T	105839324	17	ARID3A	HOCOMOCO	ARI3A_do	ARI3A_HUMAN	atcagCttcattcagatttacc	0.682923	0.800267	8.46167	9.9156	0	0.954545	strong
rs10210149	chr2	105839324	105839330	7	-	C	T	105839324	7	ARID3A	HOCOMOCO	ARI3A_f1	ARI3A_HUMAN	Cttcatt	0.730234	0.825677	7.38951	8.35534	0	0.829608	strong
rs10210149	chr2	105839318	105839326	9	+	C	T	105839324	7	BRCA1	HOCOMOCO	BRCA1_f1	BRCA1_HUMAN	catcagCtt	0.576933	0.811314	3.84997	5.41403	0.0280316	0.971968	strong
rs10210149	chr2	105839313	105839326	14	+	C	T	105839324	12	CUX1	HOCOMOCO	CUX1_f1	CUX1_HUMAN	accatcatcagCtt	0.607123	0.819305	4.39415	5.92985	0.0224057	0.965802	strong
rs10210149	chr2	105839318	105839330	13	+	C	T	105839324	7	FOXO3	HOCOMOCO	FOXO3_si	FOXO3_HUMAN	catcagCttcatt	0.585391	0.752924	5.18424	6.66792	0.0372258	0.962774	strong
rs10210149	chr2	105839322	105839333	12	-	C	T	105839324	10	IRF1	HOCOMOCO	IRF1_si	IRF1_HUMAN	agCttcattcag	0.60311	0.751334	7.59802	9.46536	0	1	strong
rs10210149	chr2	105839321	105839334	14	-	C	T	105839324	11	IRF2	HOCOMOCO	IRF2_f1	IRF2_HUMAN	cagCttcattcaga	0.599221	0.726426	7.66367	9.29054	0	0.975348	strong
rs10210149	chr2	105839318	105839327	10	-	C	T	105839324	4	IRF7	HOCOMOCO	IRF7_f1	IRF7_HUMAN	catcagCttc	0.6909	0.834405	5.44112	6.57128	0	0.897436	strong
rs10210149	chr2	105839316	105839327	12	-	C	T	105839324	4	IRF9	HOCOMOCO	IRF9_f1	IRF9_HUMAN	atcatcagCttc	0.591834	0.705644	5.24149	6.24943	0	1	strong
rs10210149	chr2	105839322	105839330	9	-	C	T	105839324	7	POU2F1	HOCOMOCO	PO2F1_f1	PO2F1_HUMAN	agCttcatt	0.670812	0.794127	4.61193	5.45974	0.0747111	0.840467	strong
rs10210149	chr2	105839323	105839334	12	+	C	T	105839324	2	RFX1	HOCOMOCO	RFX1_f1	RFX1_HUMAN	gCttcattcaga	0.577406	0.723023	4.89678	6.13171	0	0.928144	strong
rs10210149	chr2	105839320	105839334	15	-	C	T	105839324	11	STAT2	HOCOMOCO	STAT2_f1	STAT2_HUMAN	tcagCttcattcaga	0.630016	0.740684	5.85268	6.88076	0.0385748	0.872015	strong
rs10210149	chr2	105839313	105839329	17	-	C	T	105839324	6	ZBTB4	HOCOMOCO	ZBTB4_si	ZBTB4_HUMAN	accatcatcagCttcat	0.53064	0.598066	8.55774	9.64513	0	0.899522	strong
rs10239132	chr7	50751197	50751207	11	+	C	T	50751199	3	CBFB	HOCOMOCO	PEBB_f1	PEBB_HUMAN	gcCgtggcggg	0.677547	0.840517	4.82996	5.9917	0	0.921212	strong
rs10239132	chr7	50751198	50751207	10	-	C	T	50751199	9	E2F5	HOCOMOCO	E2F5_do	E2F5_HUMAN	cCgtggcggg	0.621421	0.763556	6.19959	7.61758	0	1	strong
rs10239132	chr7	50751191	50751205	15	+	C	T	50751199	9	KLF3	HOCOMOCO	KLF3_f1	KLF3_HUMAN	tgggaggcCgtggcg	0.559573	0.715177	4.48151	5.72771	0	1	strong
rs10239132	chr7	50751195	50751202	8	+	C	T	50751199	5	MAF	HOCOMOCO	MAF_f1	MAF_HUMAN	aggcCgtg	0.600605	0.76174	4.44037	5.63166	0.0336134	0.914099	strong
rs10239132	chr7	50751195	50751215	21	+	C	T	50751199	5	MAFA	HOCOMOCO	MAFA_f1	MAFA_HUMAN	aggcCgtggcgggtggatcac	0.644838	0.78092	5.53865	6.7075	0	0.907449	strong
rs10239132	chr7	50751191	50751201	11	+	C	T	50751199	9	NFKB2	HOCOMOCO	NFKB2_f1	NFKB2_HUMAN	tgggaggcCgt	0.584928	0.740314	3.61575	4.57627	0	0.902439	strong
rs10239132	chr7	50751196	50751203	8	+	C	T	50751199	4	PAX5	HOCOMOCO	PAX5_si	PAX5_HUMAN	ggcCgtgg	0.614796	0.792658	5.61483	7.23921	0	0.958559	strong
rs10239132	chr7	50751188	50751209	22	+	C	T	50751199	12	RREB1	HOCOMOCO	RREB1_si	RREB1_HUMAN	ctttgggaggcCgtggcgggtg	0.671381	0.775254	8.33073	9.61962	0	0.93559	strong
rs10239132	chr7	50751195	50751203	9	+	C	T	50751199	5	SMAD4	HOCOMOCO	SMAD4_si	SMAD4_HUMAN	aggcCgtgg	0.539132	0.752722	4.60606	6.43086	0	1	strong
rs10239132	chr7	50751193	50751203	11	+	C	T	50751199	7	TFAP4	HOCOMOCO	TFAP4_si	TFAP4_HUMAN	ggaggcCgtgg	0.589485	0.688334	6.24385	7.29085	0	0.906977	strong
rs10239132	chr7	50751196	50751203	8	+	C	T	50751199	4	ARNT	HOCOMOCO	ARNT_f1	ARNT_HUMAN	ggcCgtgg	0.890349	0.667148	8.05571	6.03623	1	0	strong
rs10239132	chr7	50751193	50751206	14	+	C	T	50751199	7	ARNTL	HOCOMOCO	BMAL1_f1	BMAL1_HUMAN	ggaggcCgtggcgg	0.689065	0.56309	8.77032	7.16693	1	0	strong
rs10239132	chr7	50751192	50751203	12	+	C	T	50751199	8	ATF6	HOCOMOCO	ATF6A_si	ATF6A_HUMAN	gggaggcCgtgg	0.784445	0.648728	9.796	8.10119	1	0	strong
rs10239132	chr7	50751194	50751206	13	+	C	T	50751199	6	HES1	HOCOMOCO	HES1_f1	HES1_HUMAN	gaggcCgtggcgg	0.812384	0.731479	5.81598	5.23677	0.720833	0	strong
rs10239132	chr7	50751194	50751205	12	+	C	T	50751199	6	HIF1A	HOCOMOCO	HIF1A_si	HIF1A_HUMAN	gaggcCgtggcg	0.853337	0.653832	8.65705	6.63308	0.998968	0.0010316	strong
rs10239132	chr7	50751188	50751203	16	+	C	T	50751199	12	HINFP	HOCOMOCO	HINFP_f1	HINFP_HUMAN	ctttgggaggcCgtgg	0.689207	0.557536	8.08838	6.54312	0.952306	0	strong
rs10239132	chr7	50751194	50751204	11	+	C	T	50751199	6	MBD2	HOCOMOCO	MBD2_si	MBD2_HUMAN	gaggcCgtggc	0.75596	0.56601	7.85756	5.88319	1	0	strong
rs10239132	chr7	50751197	50751203	7	+	C	T	50751199	3	MECP2	HOCOMOCO	MECP2_f1	MECP2_HUMAN	gcCgtgg	0.757127	0.548785	7.19144	5.21254	1	0	strong
rs10239132	chr7	50751185	50751203	19	-	C	T	50751199	5	MLXIPL	HOCOMOCO	MLXPL_f1	MLXPL_HUMAN	gcactttgggaggcCgtgg	0.71228	0.657572	7.48585	6.91088	0.795181	0.0843373	strong
rs10239132	chr7	50751194	50751204	11	+	C	T	50751199	6	MYC	HOCOMOCO	MYC_f1	MYC_HUMAN	gaggcCgtggc	0.697785	0.562188	7.23158	5.8263	0.929202	0.043824	strong
rs10239132	chr7	50751196	50751203	8	-	C	T	50751199	5	MYCN	HOCOMOCO	MYCN_si	MYCN_HUMAN	ggcCgtgg	0.757316	0.554331	7.60132	5.56392	1	0	strong
rs10239132	chr7	50751191	50751200	10	+	C	T	50751199	9	PLAGL1	HOCOMOCO	PLAL1_si	PLAL1_HUMAN	tgggaggcCg	0.834077	0.744283	7.47808	6.67302	0.862841	0.0685797	strong
rs10239132	chr7	50751197	50751211	15	+	C	T	50751199	3	SRF	HOCOMOCO	SRF_do	SRF_HUMAN	gcCgtggcgggtgga	0.67616	0.531865	7.59968	5.97789	0.956867	0.0312302	strong
rs10239132	chr7	50751186	50751205	20	-	C	T	50751199	7	TP53	HOCOMOCO	P53_f2	P53_HUMAN	cactttgggaggcCgtggcg	0.681996	0.531423	9.00301	7.0153	0.995017	0.0033174	strong
rs10239132	chr7	50751197	50751208	12	+	C	T	50751199	3	XBP1	HOCOMOCO	XBP1_f1	XBP1_HUMAN	gcCgtggcgggt	0.809383	0.660596	11.1766	9.12204	1	0	strong
rs10239132	chr7	50751186	50751204	19	+	C	T	50751199	14	ZFX	HOCOMOCO	ZFX_f1	ZFX_HUMAN	cactttgggaggcCgtggc	0.934933	0.829991	10.9838	9.7509	0.885069	0.0248432	strong
rs10248619	chr7	50751086	50751097	12	+	T	C	50751090	5	BPTF	HOCOMOCO	BPTF_si	BPTF_HUMAN	aaggTtgtgcaa	0.841037	0.610937	4.82463	3.50466	0.952381	0	strong
rs10248619	chr7	50751084	50751092	9	+	T	C	50751090	7	BRCA1	HOCOMOCO	BRCA1_f1	BRCA1_HUMAN	tgaaggTtg	0.891873	0.657492	5.95162	4.38755	0.971968	0.0280316	strong
rs10248619	chr7	50751089	50751101	13	+	T	C	50751090	2	CEBPG	HOCOMOCO	CEBPG_si	CEBPG_HUMAN	gTtgtgcaaccat	0.885325	0.696633	7.56129	5.94973	1	0	strong
rs10248619	chr7	50751089	50751099	11	+	T	C	50751090	2	DBP	HOCOMOCO	DBP_si	DBP_HUMAN	gTtgtgcaacc	0.956058	0.802909	6.24035	5.24072	0.882051	0	strong
rs10248619	chr7	50751084	50751092	9	+	T	C	50751090	7	ESRRA	HOCOMOCO	ERR1_f1	ERR1_HUMAN	tgaaggTtg	0.707597	0.645298	6.44083	5.87376	0.75507	0.040539	strong
rs10248619	chr7	50751084	50751092	9	+	T	C	50751090	7	ESRRG	HOCOMOCO	ERR3_f1	ERR3_HUMAN	tgaaggTtg	0.805885	0.665951	6.48398	5.3581	0.930233	0	strong
rs10248619	chr7	50751080	50751092	13	+	T	C	50751090	11	FOXJ3	HOCOMOCO	FOXJ3_si	FOXJ3_HUMAN	gtggtgaaggTtg	0.687481	0.595923	9.97733	8.64855	0.918097	0	strong
rs10248619	chr7	50751088	50751100	13	+	T	C	50751090	3	HLF	HOCOMOCO	HLF_si	HLF_HUMAN	ggTtgtgcaacca	0.897259	0.717495	8.55891	6.84415	1	0	strong
rs10248619	chr7	50751084	50751097	14	+	T	C	50751090	7	HSF2	HOCOMOCO	HSF2_si	HSF2_HUMAN	tgaaggTtgtgcaa	0.729926	0.620626	4.50439	3.8299	0.789032	0.0361831	strong
rs10248619	chr7	50751084	50751093	10	+	T	C	50751090	7	MYBL2	HOCOMOCO	MYBB_f1	MYBB_HUMAN	tgaaggTtgt	0.94501	0.817889	4.0476	3.50313	0.789474	0	strong
rs10248619	chr7	50751089	50751102	14	+	T	C	50751090	2	NFIL3	HOCOMOCO	NFIL3_si	NFIL3_HUMAN	gTtgtgcaaccatg	0.70375	0.587687	7.76763	6.48658	0.923987	0	strong
rs10248619	chr7	50751080	50751092	13	+	T	C	50751090	11	NR6A1	HOCOMOCO	NR6A1_do	NR6A1_HUMAN	gtggtgaaggTtg	0.617084	0.568074	8.8979	8.19122	0.824444	0.0955556	strong
rs10248619	chr7	50751087	50751098	12	-	T	C	50751090	9	ZBTB33	HOCOMOCO	KAISO_f1	KAISO_HUMAN	aggTtgtgcaac	0.760667	0.630637	7.55805	6.26606	0.892616	0.000561765	strong
rs10248619	chr7	50751084	50751096	13	+	T	C	50751090	7	ZBTB6	HOCOMOCO	ZBTB6_si	ZBTB6_HUMAN	tgaaggTtgtgca	0.697963	0.588429	8.07196	6.80519	0.939394	0.030303	strong
rs10248619	chr7	50751085	50751091	7	+	T	C	50751090	6	ZEB1	HOCOMOCO	ZEB1_do	ZEB1_HUMAN	gaaggTt	0.849964	0.64322	7.22942	5.47094	0.987905	0	strong
rs10248619	chr7	50751088	50751101	14	+	T	C	50751090	3	BACH1	HOCOMOCO	BACH1_si	BACH1_HUMAN	ggTtgtgcaaccat	0.542996	0.649471	6.83921	8.18031	0	1	strong
rs10248619	chr7	50751081	50751092	12	+	T	C	50751090	10	HIVEP1	HOCOMOCO	ZEP1_f1	ZEP1_HUMAN	tggtgaaggTtg	0.520112	0.673323	4.90284	6.34709	0	1	strong
rs10248619	chr7	50751085	50751092	8	+	T	C	50751090	6	KLF6	HOCOMOCO	KLF6_si	KLF6_HUMAN	gaaggTtg	0.630518	0.754692	3.9233	4.69595	0	0.808511	strong
rs10248619	chr7	50751087	50751094	8	+	T	C	50751090	4	MAF	HOCOMOCO	MAF_f1	MAF_HUMAN	aggTtgtg	0.606858	0.76174	4.4866	5.63166	0.0168067	0.887955	strong
rs10248619	chr7	50751087	50751107	21	+	T	C	50751090	4	MAFA	HOCOMOCO	MAFA_f1	MAFA_HUMAN	aggTtgtgcaaccatgtgaac	0.568016	0.76121	4.87882	6.5382	0	0.984199	strong
rs10248619	chr7	50751088	50751095	8	+	T	C	50751090	3	PAX5	HOCOMOCO	PAX5_si	PAX5_HUMAN	ggTtgtgc	0.628357	0.789348	5.73868	7.20898	0.0489605	0.937467	strong
rs10248619	chr7	50751087	50751099	13	-	T	C	50751090	10	RFX2	HOCOMOCO	RFX2_f1	RFX2_HUMAN	aggTtgtgcaacc	0.71494	0.850753	6.72306	8.0002	0	0.947917	strong
rs10248619	chr7	50751087	50751095	9	+	T	C	50751090	4	SMAD4	HOCOMOCO	SMAD4_si	SMAD4_HUMAN	aggTtgtgc	0.532014	0.759303	4.54525	6.48709	0	1	strong
rs10248619	chr7	50751088	50751103	16	+	T	C	50751090	3	TFCP2	HOCOMOCO	TFCP2_f1	TFCP2_HUMAN	ggTtgtgcaaccatgt	0.673747	0.779231	4.48579	5.18809	0.0289017	0.797688	strong
rs10248619	chr7	50751078	50751096	19	+	T	C	50751090	13	ZFX	HOCOMOCO	ZFX_f1	ZFX_HUMAN	tggtggtgaaggTtgtgca	0.660667	0.829366	7.76165	9.74356	0	0.994676	strong
rs10428126	chr3	185520337	185520347	11	+	T	C	185520342	6	CEBPZ	HOCOMOCO	CEBPZ_si	CEBPZ_HUMAN	aataaTttgtt	0.72112	0.582527	8.68643	7.01697	1	0	strong
rs10428126	chr3	185520335	185520348	14	+	T	C	185520342	8	CUX1	HOCOMOCO	CUX1_f1	CUX1_HUMAN	gaaataaTttgttg	0.7711	0.559031	5.58096	4.04608	0.965802	0.0235849	strong
rs10428126	chr3	185520340	185520349	10	+	T	C	185520342	3	FOXJ2	HOCOMOCO	FOXJ2_f1	FOXJ2_HUMAN	aaTttgttga	0.756887	0.596997	7.44743	5.87419	0.976253	0	strong
rs10428126	chr3	185520339	185520345	7	+	T	C	185520342	4	HMGA1	HOCOMOCO	HMGA1_f1	HMGA1_HUMAN	taaTttg	0.937558	0.588483	4.95059	3.10737	1	0	strong
rs10428126	chr3	185520337	185520343	7	+	T	C	185520342	6	ISL1	HOCOMOCO	ISL1_f1	ISL1_HUMAN	aataaTt	0.860724	0.635658	5.53694	4.08911	1	0	strong
rs10428126	chr3	185520336	185520348	13	+	T	C	185520342	7	NFYA	HOCOMOCO	NFYA_f1	NFYA_HUMAN	aaataaTttgttg	0.75056	0.586994	8.22629	6.43357	0.987845	0.00439865	strong
rs10428126	chr3	185520336	185520348	13	+	T	C	185520342	7	NFYB	HOCOMOCO	NFYB_f1	NFYB_HUMAN	aaataaTttgttg	0.743681	0.58847	8.67012	6.86061	0.988715	0.00304522	strong
rs10428126	chr3	185520335	185520348	14	+	T	C	185520342	8	NFYC	HOCOMOCO	NFYC_f1	NFYC_HUMAN	gaaataaTttgttg	0.716013	0.547963	6.21548	4.75669	0.969849	0	strong
rs10428126	chr3	185520332	185520345	14	-	T	C	185520342	4	NR1D1	HOCOMOCO	NR1D1_f1	NR1D1_HUMAN	gttgaaataaTttg	0.730302	0.654529	7.95074	7.12581	0.842975	0	strong
rs10428126	chr3	185520338	185520346	9	-	T	C	185520342	5	PDX1	HOCOMOCO	PDX1_do	PDX1_HUMAN	ataaTttgt	0.789184	0.61239	8.1276	6.30685	1	0	strong
rs10428126	chr3	185520339	185520353	15	-	T	C	185520342	12	STAT1	HOCOMOCO	STAT1_f2	STAT1_HUMAN	taaTttgttgaattc	0.728077	0.57039	8.0925	6.33983	0.983401	0.0060401	strong
rs10428126	chr3	185520341	185520351	11	+	T	C	185520342	2	STAT3	HOCOMOCO	STAT3_si	STAT3_HUMAN	aTttgttgaat	0.659772	0.518176	7.1569	5.62093	0.95892	0.0133933	strong
rs10428126	chr3	185520341	185520352	12	-	T	C	185520342	11	STAT5A	HOCOMOCO	STA5A_do	STA5A_HUMAN	aTttgttgaatt	0.787668	0.648446	7.66955	6.31394	0.934159	0.0658413	strong
rs10428126	chr3	185520340	185520352	13	-	T	C	185520342	11	STAT5B	HOCOMOCO	STA5B_f1	STA5B_HUMAN	aaTttgttgaatt	0.766292	0.632987	10.5443	8.71002	1	0	strong
rs10428126	chr3	185520338	185520350	13	-	T	C	185520342	9	STAT6	HOCOMOCO	STAT6_do	STAT6_HUMAN	ataaTttgttgaa	0.753389	0.55158	6.56883	4.80925	0.989655	0	strong
rs10428126	chr3	185520336	185520348	13	-	T	C	185520342	7	ENO1	HOCOMOCO	ENOA_si	ENOA_HUMAN	aaataaTttgttg	0.553421	0.768152	4.25051	5.89973	0.0197383	0.960131	strong
rs10428126	chr3	185520329	185520343	15	-	T	C	185520342	2	HNF1A	HOCOMOCO	HNF1A_f1	HNF1A_HUMAN	caagttgaaataaTt	0.604629	0.707973	5.96954	6.98986	0.0945112	0.868349	strong
rs10428126	chr3	185520334	185520347	14	+	T	C	185520342	9	HSF1	HOCOMOCO	HSF1_f2	HSF1_HUMAN	tgaaataaTttgtt	0.626689	0.726752	4.44486	5.15457	0.0365792	0.7781	strong
rs10428126	chr3	185520338	185520347	10	-	T	C	185520342	6	MYBL2	HOCOMOCO	MYBB_f1	MYBB_HUMAN	ataaTttgtt	0.703038	0.926461	3.01121	3.96816	0	0.894737	strong
rs10428126	chr3	185520336	185520347	12	-	T	C	185520342	6	NKX2-2	HOCOMOCO	NKX22_si	NKX22_HUMAN	aaataaTttgtt	0.697702	0.879768	6.72355	8.47807	0	1	strong
rs10428126	chr3	185520337	185520345	9	+	T	C	185520342	6	TFEB	HOCOMOCO	TFEB_f1	TFEB_HUMAN	aataaTttg	0.546654	0.6857	7.95961	9.98421	0	1	strong
rs10428126	chr3	185520329	185520348	20	-	T	C	185520342	7	TP53	HOCOMOCO	P53_f2	P53_HUMAN	caagttgaaataaTttgttg	0.511949	0.662522	6.75823	8.74594	0.0033174	0.995017	strong
rs10428126	chr3	185520337	185520352	16	-	T	C	185520342	11	VDR	HOCOMOCO	VDR_f2	VDR_HUMAN	aataaTttgttgaatt	0.557502	0.685898	4.73622	5.827	0.0762837	0.884162	strong
rs10771371	chr12	27960467	27960480	14	-	G	A	27960473	8	BACH1	HOCOMOCO	BACH1_si	BACH1_HUMAN	ggcaccGttcagct	0.51796	0.616902	6.52388	7.77008	0	1	strong
rs10771371	chr12	27960469	27960479	11	-	G	A	27960473	7	CEBPZ	HOCOMOCO	CEBPZ_si	CEBPZ_HUMAN	caccGttcagc	0.601968	0.740561	7.25116	8.92062	0	1	strong
rs10771371	chr12	27960469	27960480	12	-	G	A	27960473	8	FOS	HOCOMOCO	FOS_si	FOS_HUMAN	caccGttcagct	0.67127	0.893196	4.70196	6.25645	0	0.954619	strong
rs10771371	chr12	27960467	27960479	13	-	G	A	27960473	7	FOXM1	HOCOMOCO	FOXM1_f1	FOXM1_HUMAN	ggcaccGttcagc	0.616434	0.787041	3.45151	4.40676	0.0857143	0.914286	strong
rs10771371	chr12	27960469	27960477	9	-	G	A	27960473	5	HBP1	HOCOMOCO	HBP1_f1	HBP1_HUMAN	caccGttca	0.664415	0.839274	3.82989	4.83782	0	1	strong
rs10771371	chr12	27960472	27960478	7	-	G	A	27960473	6	ISL1	HOCOMOCO	ISL1_f1	ISL1_HUMAN	cGttcag	0.606365	0.831432	3.90068	5.34851	0	1	strong
rs10771371	chr12	27960471	27960480	10	-	G	A	27960473	8	MAFK	HOCOMOCO	MAFK_si	MAFK_HUMAN	ccGttcagct	0.523139	0.647431	6.39344	7.91245	0	1	strong
rs10771371	chr12	27960468	27960480	13	-	G	A	27960473	8	NFYA	HOCOMOCO	NFYA_f1	NFYA_HUMAN	gcaccGttcagct	0.641076	0.80136	7.02632	8.78306	0.00273565	0.983426	strong
rs10771371	chr12	27960468	27960480	13	-	G	A	27960473	8	NFYB	HOCOMOCO	NFYB_f1	NFYB_HUMAN	gcaccGttcagct	0.627287	0.786714	7.31316	9.17182	0	0.993102	strong
rs10771371	chr12	27960468	27960481	14	-	G	A	27960473	9	NFYC	HOCOMOCO	NFYC_f1	NFYC_HUMAN	gcaccGttcagctc	0.617683	0.755591	5.36191	6.55905	0	0.924623	strong
rs10771371	chr12	27960471	27960484	14	+	G	A	27960473	3	NR1D1	HOCOMOCO	NR1D1_f1	NR1D1_HUMAN	ccGttcagctcaaa	0.618822	0.68821	6.73707	7.4925	0	0.842975	strong
rs10771371	chr12	27960467	27960481	15	-	G	A	27960473	9	PBX1	HOCOMOCO	PBX1_do	PBX1_HUMAN	ggcaccGttcagctc	0.688512	0.760234	5.60917	6.19348	0.0551789	0.756979	strong
rs10771371	chr12	27960468	27960482	15	-	G	A	27960473	10	PBX2	HOCOMOCO	PBX2_f1	PBX2_HUMAN	gcaccGttcagctca	0.624501	0.771773	4.46144	5.51355	0	0.892405	strong
rs10771371	chr12	27960467	27960480	14	-	G	A	27960473	8	PBX3	HOCOMOCO	PBX3_f2	PBX3_HUMAN	ggcaccGttcagct	0.640294	0.836296	6.0407	7.88983	0	0.99168	strong
rs10771371	chr12	27960467	27960479	13	+	G	A	27960473	7	POU6F1	HOCOMOCO	PO6F1_f1	PO6F1_HUMAN	ggcaccGttcagc	0.579368	0.63446	7.81824	8.56168	0.142857	0.857143	strong
rs10771371	chr12	27960471	27960482	12	+	G	A	27960473	3	RORA	HOCOMOCO	RORA_f1	RORA_HUMAN	ccGttcagctca	0.67141	0.759464	9.12646	10.3234	0.0382605	0.914689	strong
rs10771371	chr12	27960471	27960483	13	+	G	A	27960473	3	RORC	HOCOMOCO	RORG_f1	RORG_HUMAN	ccGttcagctcaa	0.588039	0.715084	5.47256	6.6549	0	1	strong
rs10771371	chr12	27960467	27960488	22	-	G	A	27960473	16	RREB1	HOCOMOCO	RREB1_si	RREB1_HUMAN	ggcaccGttcagctcaaaacag	0.665114	0.706454	8.25297	8.76593	0.0322051	0.744988	strong
rs10771371	chr12	27960467	27960478	12	-	G	A	27960473	6	YY1	HOCOMOCO	TYY1_f2	TYY1_HUMAN	ggcaccGttcag	0.562041	0.723413	6.64268	8.54991	0	0.997809	strong
rs10771371	chr12	27960463	27960484	22	-	G	A	27960473	12	ZNF143	HOCOMOCO	ZN143_si	ZN143_HUMAN	agggggcaccGttcagctcaaa	0.576757	0.677971	7.13151	8.383	0	0.927007	strong
rs10771371	chr12	27960465	27960477	13	+	G	A	27960473	9	HNF4A	HOCOMOCO	HNF4A_f1	HNF4A_HUMAN	ggggcaccGttca	0.804907	0.62127	7.338	5.66385	0.960606	0.00757625	strong
rs10771371	chr12	27960468	27960477	10	+	G	A	27960473	6	MYBL2	HOCOMOCO	MYBB_f1	MYBB_HUMAN	gcaccGttca	0.840665	0.617242	3.60068	2.64373	0.894737	0	strong
rs10771371	chr12	27960462	27960480	19	+	G	A	27960473	12	NR1H2	HOCOMOCO	NR1H2_f1	NR1H2_HUMAN	tagggggcaccGttcagct	0.653846	0.583238	16.1526	14.4083	1	0	strong
rs10771371	chr12	27960465	27960477	13	+	G	A	27960473	9	NR2C2	HOCOMOCO	NR2C2_f1	NR2C2_HUMAN	ggggcaccGttca	0.701011	0.551348	5.45788	4.29264	0.88861	0.0482469	strong
rs10771371	chr12	27960465	27960482	18	+	G	A	27960473	9	NR2F6	HOCOMOCO	NR2F6_f1	NR2F6_HUMAN	ggggcaccGttcagctca	0.793225	0.618824	6.75398	5.26903	1	0	strong
rs10771371	chr12	27960464	27960477	14	+	G	A	27960473	10	PPARD	HOCOMOCO	PPARD_f1	PPARD_HUMAN	gggggcaccGttca	0.701943	0.53288	5.96085	4.52517	0.962733	0	strong
rs10771371	chr12	27960461	27960478	18	+	G	A	27960473	13	PPARG	HOCOMOCO	PPARG_f1	PPARG_HUMAN	gtagggggcaccGttcag	0.852427	0.716857	7.76524	6.53026	0.902587	0.0639007	strong
rs10771371	chr12	27960471	27960477	7	+	G	A	27960473	3	RARG	HOCOMOCO	RARG_f1	RARG_HUMAN	ccGttca	0.826744	0.614008	6.95371	5.1644	1	0	strong
rs10771371	chr12	27960465	27960477	13	+	G	A	27960473	9	RXRA	HOCOMOCO	RXRA_f1	RXRA_HUMAN	ggggcaccGttca	0.841607	0.742911	7.56178	6.675	0.837819	0.12327	strong
rs10771371	chr12	27960469	27960478	10	+	G	A	27960473	5	THRA	HOCOMOCO	THA_f1	THA_HUMAN	caccGttcag	0.712	0.551028	6.11063	4.72911	0.914157	0	strong
rs10771371	chr12	27960471	27960477	7	+	G	A	27960473	3	VDR	HOCOMOCO	VDR_f1	VDR_HUMAN	ccGttca	0.890348	0.606095	6.03766	4.11007	0.994596	0	strong
rs10811660	chr9	22134062	22134073	12	-	G	A	22134068	6	HLTF	HOCOMOCO	HLTF_f1	HLTF_HUMAN	ctgtcaGcagct	0.775133	0.672556	4.26021	3.69643	0.711111	0	strong
rs10811660	chr9	22134064	22134071	8	-	G	A	22134068	4	MAF	HOCOMOCO	MAF_f1	MAF_HUMAN	gtcaGcag	0.995747	0.840865	7.36171	6.21665	0.887955	0.0168067	strong
rs10811660	chr9	22134051	22134071	21	-	G	A	22134068	4	MAFA	HOCOMOCO	MAFA_f1	MAFA_HUMAN	gcgttcttgccctgtcaGcag	0.870224	0.677031	7.47455	5.81516	0.984199	0	strong
rs10811660	chr9	22134058	22134074	17	+	G	A	22134068	11	MTF1	HOCOMOCO	MTF1_f1	MTF1_HUMAN	tgccctgtcaGcagctc	0.70146	0.562664	9.18126	7.36459	1	0	strong
rs10811660	chr9	22134063	22134070	8	-	G	A	22134068	3	PAX5	HOCOMOCO	PAX5_si	PAX5_HUMAN	tgtcaGca	0.836422	0.675431	7.6389	6.1686	0.937467	0.0489605	strong
rs10811660	chr9	22134059	22134070	12	+	G	A	22134068	10	SMAD1	HOCOMOCO	SMAD1_si	SMAD1_HUMAN	gccctgtcaGca	0.85467	0.707886	6.34319	5.25378	0.908629	0	strong
rs10811660	chr9	22134062	22134072	11	+	G	A	22134068	7	SMAD2	HOCOMOCO	SMAD2_si	SMAD2_HUMAN	ctgtcaGcagc	0.764973	0.531383	5.44706	3.78376	1	0	strong
rs10811660	chr9	22134056	22134070	15	-	G	A	22134068	3	SRF	HOCOMOCO	SRF_do	SRF_HUMAN	cttgccctgtcaGca	0.659115	0.51482	7.4081	5.78631	0.956867	0.0312302	strong
rs10811660	chr9	22134065	22134073	9	+	G	A	22134068	4	TCF4	HOCOMOCO	ITF2_f1	ITF2_HUMAN	tcaGcagct	0.678914	0.519956	8.71504	6.67454	1	0	strong
rs10811660	chr9	22134055	22134070	16	-	G	A	22134068	3	TFCP2	HOCOMOCO	TFCP2_f1	TFCP2_HUMAN	tcttgccctgtcaGca	0.87733	0.771847	5.84123	5.13893	0.797688	0.0289017	strong
rs10811660	chr9	22134053	22134074	22	-	G	A	22134068	7	ZNF143	HOCOMOCO	ZN143_si	ZN143_HUMAN	gttcttgccctgtcaGcagctc	0.674167	0.628311	8.33596	7.76897	0.708028	0	strong
rs10811660	chr9	22134066	22134074	9	-	G	A	22134068	7	BRCA1	HOCOMOCO	BRCA1_f1	BRCA1_HUMAN	caGcagctc	0.674541	0.908922	4.50133	6.06539	0.0280316	0.971968	strong
rs10811660	chr9	22134060	22134071	12	-	G	A	22134068	4	FOXA2	HOCOMOCO	FOXA2_f1	FOXA2_HUMAN	ccctgtcaGcag	0.660722	0.852542	6.31228	8.14484	0.0052039	0.992145	strong
rs10811660	chr9	22134059	22134074	16	-	G	A	22134068	7	FOXO1	HOCOMOCO	FOXO1_si	FOXO1_HUMAN	gccctgtcaGcagctc	0.603577	0.778684	5.70414	7.35899	0	0.982405	strong
rs10811660	chr9	22134062	22134074	13	-	G	A	22134068	7	FOXO3	HOCOMOCO	FOXO3_si	FOXO3_HUMAN	ctgtcaGcagctc	0.600194	0.767727	5.31533	6.79901	0.0372258	0.962774	strong
rs10811660	chr9	22134063	22134071	9	-	G	A	22134068	4	FOXO4	HOCOMOCO	FOXO4_f1	FOXO4_HUMAN	tgtcaGcag	0.653582	0.831553	6.13094	7.8004	0	1	strong
rs10811660	chr9	22134063	22134071	9	-	G	A	22134068	4	FOXP2	HOCOMOCO	FOXP2_si	FOXP2_HUMAN	tgtcaGcag	0.692502	0.890766	5.63109	7.24327	0.0274411	0.968055	strong
rs10811660	chr9	22134059	22134072	14	+	G	A	22134068	10	HIVEP2	HOCOMOCO	ZEP2_si	ZEP2_HUMAN	gccctgtcaGcagc	0.637444	0.745413	3.50887	4.10319	0.0927835	0.804124	strong
rs10811660	chr9	22134061	22134074	14	-	G	A	22134068	7	MEF2A	HOCOMOCO	MEF2A_f1	MEF2A_HUMAN	cctgtcaGcagctc	0.55533	0.660638	6.66285	7.92634	0.0226281	0.915672	strong
rs10811660	chr9	22134061	22134072	12	-	G	A	22134068	5	MEF2D	HOCOMOCO	MEF2D_f1	MEF2D_HUMAN	cctgtcaGcagc	0.570521	0.667456	5.15661	6.03275	0.0947368	0.905263	strong
rs10811660	chr9	22134065	22134074	10	-	G	A	22134068	7	MYBL2	HOCOMOCO	MYBB_f1	MYBB_HUMAN	tcaGcagctc	0.76041	0.887531	3.25694	3.80141	0	0.789474	strong
rs10811660	chr9	22134058	22134069	12	-	G	A	22134068	2	RFX1	HOCOMOCO	RFX1_f1	RFX1_HUMAN	tgccctgtcaGc	0.65757	0.803187	5.57662	6.81155	0	0.928144	strong
rs10811660	chr9	22134058	22134070	13	-	G	A	22134068	3	RFX2	HOCOMOCO	RFX2_f1	RFX2_HUMAN	tgccctgtcaGca	0.657983	0.774309	6.18746	7.28135	0	0.927083	strong
rs10811660	chr9	22134057	22134070	14	-	G	A	22134068	3	RFX3	HOCOMOCO	RFX3_f1	RFX3_HUMAN	ttgccctgtcaGca	0.687203	0.813005	10.5211	12.4472	0	1	strong
rs10811661	chr9	22134089	22134100	12	-	T	C	22134094	7	ARNT2	HOCOMOCO	ARNT2_si	ARNT2_HUMAN	ttttcTcatgac	0.583502	0.724712	4.00221	4.97076	0.0552147	0.883436	strong
rs10811661	chr9	22134087	22134098	12	-	T	C	22134094	5	ATF5	HOCOMOCO	ATF5_si	ATF5_HUMAN	agttttcTcatg	0.551733	0.70075	5.77554	7.33546	0.0295082	0.970492	strong
rs10811661	chr9	22134094	22134105	12	-	T	C	22134094	12	ATF6	HOCOMOCO	ATF6A_si	ATF6A_HUMAN	Tcatgacagtaa	0.641379	0.728252	8.00942	9.09426	0.0923077	0.907692	strong
rs10811661	chr9	22134091	22134101	11	-	T	C	22134094	8	CEBPZ	HOCOMOCO	CEBPZ_si	CEBPZ_HUMAN	ttcTcatgaca	0.535363	0.683251	6.44885	8.23027	0	1	strong
rs10811661	chr9	22134088	22134097	10	-	T	C	22134094	4	ELF1	HOCOMOCO	ELF1_f1	ELF1_HUMAN	gttttcTcat	0.61315	0.824596	5.627	7.56748	0	1	strong
rs10811661	chr9	22134089	22134097	9	-	T	C	22134094	4	ELK1	HOCOMOCO	ELK1_f1	ELK1_HUMAN	ttttcTcat	0.618138	0.804152	4.60462	5.99027	0.0203823	0.919151	strong
rs10811661	chr9	22134087	22134097	11	-	T	C	22134094	4	ETS2	HOCOMOCO	ETS2_f1	ETS2_HUMAN	agttttcTcat	0.662509	0.872999	4.33482	5.71207	0.0151515	0.936364	strong
rs10811661	chr9	22134089	22134096	8	-	T	C	22134094	3	ETV4	HOCOMOCO	ETV4_f1	ETV4_HUMAN	ttttcTca	0.637227	0.818579	3.95923	5.08601	0.047619	0.896359	strong
rs10811661	chr9	22134090	22134101	12	-	T	C	22134094	8	INSM1	HOCOMOCO	INSM1_f1	INSM1_HUMAN	tttcTcatgaca	0.56972	0.694145	7.98671	9.73099	0	1	strong
rs10811661	chr9	22134082	22134096	15	-	T	C	22134094	3	NFAT5	HOCOMOCO	NFAT5_f1	NFAT5_HUMAN	gctttagttttcTca	0.629068	0.762819	6.30753	7.64863	0	1	strong
rs10811661	chr9	22134087	22134095	9	-	T	C	22134094	2	NFATC3	HOCOMOCO	NFAC3_f1	NFAC3_HUMAN	agttttcTc	0.760833	0.955405	6.50397	8.16726	0	1	strong
rs10811661	chr9	22134086	22134096	11	-	T	C	22134094	3	NFKB1	HOCOMOCO	NFKB1_f1	NFKB1_HUMAN	tagttttcTca	0.568636	0.702888	6.07618	7.51073	0.00727207	0.928219	strong
rs10811661	chr9	22134086	22134096	11	-	T	C	22134094	3	NFKB2	HOCOMOCO	NFKB2_f1	NFKB2_HUMAN	tagttttcTca	0.542893	0.711575	3.3559	4.39862	0	0.902439	strong
rs10811661	chr9	22134090	22134102	13	-	T	C	22134094	9	NFYA	HOCOMOCO	NFYA_f1	NFYA_HUMAN	tttcTcatgacag	0.585513	0.761939	6.41733	8.351	0.00058633	0.989239	strong
rs10811661	chr9	22134090	22134102	13	-	T	C	22134094	9	NFYB	HOCOMOCO	NFYB_f1	NFYB_HUMAN	tttcTcatgacag	0.578178	0.745827	6.74063	8.69514	0.00129556	0.991582	strong
rs10811661	chr9	22134090	22134103	14	-	T	C	22134094	10	NFYC	HOCOMOCO	NFYC_f1	NFYC_HUMAN	tttcTcatgacagt	0.558629	0.761848	4.84929	6.61336	0	1	strong
rs10811661	chr9	22134087	22134105	19	-	T	C	22134094	12	NR1H2	HOCOMOCO	NR1H2_f1	NR1H2_HUMAN	agttttcTcatgacagtaa	0.529919	0.600527	13.0911	14.8354	0	1	strong
rs10811661	chr9	22134090	22134102	13	-	T	C	22134094	9	NR2C2	HOCOMOCO	NR2C2_f1	NR2C2_HUMAN	tttcTcatgacag	0.511446	0.66111	3.98198	5.14722	0.0482469	0.88861	strong
rs10811661	chr9	22134089	22134106	18	-	T	C	22134094	13	PPARG	HOCOMOCO	PPARG_f1	PPARG_HUMAN	ttttcTcatgacagtaag	0.572655	0.708225	5.21664	6.45162	0.0639007	0.902587	strong
rs10811661	chr9	22134090	22134098	9	-	T	C	22134094	5	RBPJ	HOCOMOCO	SUH_f1	SUH_HUMAN	tttcTcatg	0.865745	0.970881	7.27191	8.15501	0.0644007	0.840787	strong
rs10811661	chr9	22134086	22134096	11	+	T	C	22134094	9	RELA	HOCOMOCO	TF65_f2	TF65_HUMAN	tagttttcTca	0.590593	0.724378	6.80627	8.34808	0.0308286	0.946335	strong
rs10811661	chr9	22134090	22134101	12	+	T	C	22134094	5	RFX1	HOCOMOCO	RFX1_f1	RFX1_HUMAN	tttcTcatgaca	0.513376	0.695513	4.35376	5.8984	0	0.97006	strong
rs10811661	chr9	22134089	22134102	14	+	T	C	22134094	6	RFX3	HOCOMOCO	RFX3_f1	RFX3_HUMAN	ttttcTcatgacag	0.647859	0.726838	9.91876	11.1279	0.108161	0.891839	strong
rs10811661	chr9	22134090	22134102	13	-	T	C	22134094	9	RXRA	HOCOMOCO	RXRA_f1	RXRA_HUMAN	tttcTcatgacag	0.610311	0.709006	5.48359	6.37037	0.12327	0.837819	strong
rs10811661	chr9	22134090	22134100	11	-	T	C	22134094	7	STAT3	HOCOMOCO	STAT3_si	STAT3_HUMAN	tttcTcatgac	0.579943	0.70683	6.29095	7.66736	0.0588759	0.924934	strong
rs10811661	chr9	22134085	22134101	17	-	T	C	22134094	8	ZBTB7A	HOCOMOCO	ZBT7A_f1	ZBT7A_HUMAN	ttagttttcTcatgaca	0.483465	0.777219	3.03433	4.878	0	1	strong
rs10811661	chr9	22134089	22134098	10	-	T	C	22134094	5	FOSB	HOCOMOCO	FOSB_f1	FOSB_HUMAN	ttttcTcatg	0.7181	0.615557	5.60305	4.80295	0.845679	0.0432099	strong
rs10811661	chr9	22134089	22134099	11	-	T	C	22134094	6	FOSL2	HOCOMOCO	FOSL2_f1	FOSL2_HUMAN	ttttcTcatga	0.697254	0.588563	8.90906	7.52028	0.929092	0.0012158	strong
rs10811661	chr9	22134086	22134095	10	+	T	C	22134094	9	FOXJ2	HOCOMOCO	FOXJ2_f1	FOXJ2_HUMAN	tagttttcTc	0.728631	0.66098	7.16941	6.50376	0.738786	0.0237467	strong
rs10811661	chr9	22134088	22134097	10	+	T	C	22134094	7	JUNB	HOCOMOCO	JUNB_f1	JUNB_HUMAN	gttttcTcat	0.705235	0.552509	6.63388	5.19724	0.950644	0	strong
rs10811661	chr9	22134088	22134098	11	-	T	C	22134094	5	JUND	HOCOMOCO	JUND_f1	JUND_HUMAN	gttttcTcatg	0.709574	0.582851	8.15193	6.69607	0.943089	0.00504237	strong
rs10811661	chr9	22134092	22134098	7	-	T	C	22134094	5	MAFG	HOCOMOCO	MAFG_si	MAFG_HUMAN	tcTcatg	0.796403	0.568684	6.32435	4.51601	1	0	strong
rs10811661	chr9	22134092	22134098	7	-	T	C	22134094	5	NFE2L1	HOCOMOCO	NF2L1_f1	NF2L1_HUMAN	tcTcatg	0.900127	0.592977	5.25412	3.46125	0.992941	0	strong
rs10811661	chr9	22134087	22134098	12	+	T	C	22134094	8	NFE2L2	HOCOMOCO	NF2L2_si	NF2L2_HUMAN	agttttcTcatg	0.686265	0.530239	5.37691	4.15445	0.910407	0.0133875	strong
rs10811661	chr9	22134092	22134099	8	-	T	C	22134094	6	PAX5	HOCOMOCO	PAX5_si	PAX5_HUMAN	tcTcatga	0.74079	0.533448	6.76551	4.87189	0.996022	0	strong
rs10811661	chr9	22134093	22134101	9	-	T	C	22134094	8	PDX1	HOCOMOCO	PDX1_do	PDX1_HUMAN	cTcatgaca	0.791002	0.614208	8.14632	6.32557	1	0	strong
rs10811661	chr9	22134089	22134097	9	-	T	C	22134094	4	SMARCC1	HOCOMOCO	SMRC1_f1	SMRC1_HUMAN	ttttcTcat	0.753835	0.604193	6.91912	5.54562	0.937067	0.0259373	strong
rs10811661	chr9	22134093	22134103	11	-	T	C	22134094	10	SREBF1	HOCOMOCO	SRBP1_f2	SRBP1_HUMAN	cTcatgacagt	0.784836	0.680482	5.22468	4.53	0.792572	0.0522354	strong
rs10811661	chr9	22134091	22134104	14	+	T	C	22134094	4	TEF	HOCOMOCO	TEF_f1	TEF_HUMAN	ttcTcatgacagta	0.738436	0.522344	5.03786	3.56361	1	0	strong
rs10811661	chr9	22134090	22134096	7	-	T	C	22134094	3	UBP1	HOCOMOCO	UBIP1_f1	UBIP1_HUMAN	tttcTca	0.807495	0.571722	3.45206	2.44413	1	0	strong
rs10842991	chr12	27962100	27962107	8	-	C	T	27962103	5	ARNT	HOCOMOCO	ARNT_f1	ARNT_HUMAN	tcaCggac	0.914207	0.691006	8.27158	6.2521	1	0	strong
rs10842991	chr12	27962099	27962107	9	-	C	T	27962103	5	BHLHE40	HOCOMOCO	BHE40_f2	BHE40_HUMAN	ttcaCggac	0.687627	0.544429	7.4267	5.88009	0.946125	0.0502958	strong
rs10842991	chr12	27962097	27962110	14	-	C	T	27962103	8	E2F4	HOCOMOCO	E2F4_do	E2F4_HUMAN	tcttcaCggactat	0.67695	0.537822	6.66017	5.29136	0.912329	0.0134686	strong
rs10842991	chr12	27962097	27962109	13	-	C	T	27962103	7	E2F7	HOCOMOCO	E2F7_f1	E2F7_HUMAN	tcttcaCggacta	0.661876	0.54703	6.28956	5.19822	1	0	strong
rs10842991	chr12	27962098	27962106	9	+	C	T	27962103	6	E4F1	HOCOMOCO	E4F1_f1	E4F1_HUMAN	cttcaCgga	0.762733	0.579423	5.81236	4.41546	1	0	strong
rs10842991	chr12	27962098	27962109	12	-	C	T	27962103	7	HIF1A	HOCOMOCO	HIF1A_si	HIF1A_HUMAN	cttcaCggacta	0.847791	0.650406	8.60078	6.59832	0.996905	0	strong
rs10842991	chr12	27962096	27962111	16	+	C	T	27962103	8	HINFP	HOCOMOCO	HINFP_f1	HINFP_HUMAN	atcttcaCggactatt	0.760226	0.639125	8.92185	7.50063	0.929244	0	strong
rs10842991	chr12	27962099	27962109	11	-	C	T	27962103	7	MBD2	HOCOMOCO	MBD2_si	MBD2_HUMAN	ttcaCggacta	0.727402	0.537452	7.56073	5.58636	1	0	strong
rs10842991	chr12	27962100	27962107	8	+	C	T	27962103	4	MYCN	HOCOMOCO	MYCN_si	MYCN_HUMAN	tcaCggac	0.748837	0.615914	7.51622	6.18205	0.917848	0.06912	strong
rs10842991	chr12	27962099	27962109	11	+	C	T	27962103	5	SMAD2	HOCOMOCO	SMAD2_si	SMAD2_HUMAN	ttcaCggacta	0.78646	0.55287	5.60006	3.93676	1	0	strong
rs10842991	chr12	27962097	27962110	14	-	C	T	27962103	8	TFDP1	HOCOMOCO	TFDP1_f1	TFDP1_HUMAN	tcttcaCggactat	0.695305	0.539014	5.66905	4.39476	1	0	strong
rs10842991	chr12	27962098	27962106	9	+	C	T	27962103	6	TFEB	HOCOMOCO	TFEB_f1	TFEB_HUMAN	cttcaCgga	0.681673	0.542626	9.92557	7.90097	1	0	strong
rs10842991	chr12	27962087	27962108	22	-	C	T	27962103	6	ARID3A	HOCOMOCO	ARI3A_do	ARI3A_HUMAN	tttattattatcttcaCggact	0.58475	0.693881	7.24527	8.59744	0	0.932941	strong
rs10842991	chr12	27962094	27962105	12	-	C	T	27962103	3	ATF5	HOCOMOCO	ATF5_si	ATF5_HUMAN	ttatcttcaCgg	0.598172	0.715465	6.26167	7.48949	0	0.914754	strong
rs10842991	chr12	27962097	27962110	14	-	C	T	27962103	8	ELF3	HOCOMOCO	ELF3_f1	ELF3_HUMAN	tcttcaCggactat	0.582632	0.693312	5.68054	6.75964	0.0634921	0.936508	strong
rs10842991	chr12	27962098	27962106	9	-	C	T	27962103	4	HBP1	HOCOMOCO	HBP1_f1	HBP1_HUMAN	cttcaCgga	0.628778	0.803637	3.62446	4.6324	0	1	strong
rs10842991	chr12	27962101	27962114	14	-	C	T	27962103	12	NR1D1	HOCOMOCO	NR1D1_f1	NR1D1_HUMAN	caCggactatttca	0.54967	0.682658	5.98422	7.43205	0	1	strong
rs10842991	chr12	27962102	27962114	13	-	C	T	27962103	12	NR2C1	HOCOMOCO	NR2C1_si	NR2C1_HUMAN	aCggactatttca	0.593735	0.718907	5.84389	7.07591	0	0.940828	strong
rs10842991	chr12	27962098	27962115	18	-	C	T	27962103	13	NR2F6	HOCOMOCO	NR2F6_f1	NR2F6_HUMAN	cttcaCggactatttcac	0.601625	0.707711	5.12258	6.02586	0.0882353	0.911765	strong
rs10842991	chr12	27962102	27962110	9	-	C	T	27962103	8	NR4A2	HOCOMOCO	NR4A2_si	NR4A2_HUMAN	aCggactat	0.513045	0.688412	4.98374	6.68727	0	1	strong
rs10842991	chr12	27962094	27962114	21	+	C	T	27962103	10	ONECUT2	HOCOMOCO	ONEC2_si	ONEC2_HUMAN	ttatcttcaCggactatttca	0.754016	0.877878	7.19758	8.37992	0	1	strong
rs10842991	chr12	27962096	27962104	9	-	C	T	27962103	2	POU2F1	HOCOMOCO	PO2F1_f1	PO2F1_HUMAN	atcttcaCg	0.666329	0.824569	4.58111	5.66903	0.0564601	0.895746	strong
rs10842991	chr12	27962099	27962111	13	+	C	T	27962103	5	POU6F1	HOCOMOCO	PO6F1_f1	PO6F1_HUMAN	ttcaCggactatt	0.567196	0.650139	7.65399	8.77326	0	0.928571	strong
rs10842991	chr12	27962103	27962111	9	-	C	T	27962103	9	PPARG	HOCOMOCO	PPARG_si	PPARG_HUMAN	Cggactatt	0.561499	0.732177	4.50289	5.87163	0.0179122	0.934631	strong
rs10842991	chr12	27962102	27962121	20	-	C	T	27962103	19	RARG	HOCOMOCO	RARG_do	RARG_HUMAN	aCggactatttcacagccca	0.60949	0.763271	5.41391	6.7799	0	0.955157	strong
rs10842991	chr12	27962095	27962108	14	+	C	T	27962103	9	RFX3	HOCOMOCO	RFX3_f1	RFX3_HUMAN	tatcttcaCggact	0.531248	0.627596	8.13345	9.60854	0	0.938083	strong
rs10842991	chr12	27962103	27962114	12	-	C	T	27962103	12	RORA	HOCOMOCO	RORA_f1	RORA_HUMAN	Cggactatttca	0.561691	0.698452	7.63506	9.49404	0	1	strong
rs10842991	chr12	27962093	27962108	16	-	C	T	27962103	6	VDR	HOCOMOCO	VDR_f2	VDR_HUMAN	attatcttcaCggact	0.572949	0.684658	4.86745	5.81647	0.0544417	0.870687	strong
rs10842991	chr12	27962103	27962109	7	-	C	T	27962103	7	VDR	HOCOMOCO	VDR_f1	VDR_HUMAN	Cggacta	0.616279	0.792656	4.17913	5.37519	0.0572099	0.915434	strong
rs10842991	chr12	27962098	27962109	12	+	C	T	27962103	6	YY1	HOCOMOCO	TYY1_f2	TYY1_HUMAN	cttcaCggacta	0.525689	0.687061	6.21304	8.12027	0	0.997809	strong
rs10875179	chr1	99200191	99200203	13	+	G	A	99200198	8	ARID5B	HOCOMOCO	ARI5B_f1	ARI5B_HUMAN	gattactGctgtt	0.653538	0.792333	3.72012	4.51017	0.133333	0.866667	strong
rs10875179	chr1	99200193	99200206	14	+	G	A	99200198	6	MEF2A	HOCOMOCO	MEF2A_f1	MEF2A_HUMAN	ttactGctgttact	0.578789	0.70664	6.94431	8.47827	0.00924949	0.961956	strong
rs10875179	chr1	99200195	99200206	12	+	G	A	99200198	4	MEF2D	HOCOMOCO	MEF2D_f1	MEF2D_HUMAN	actGctgttact	0.633168	0.730104	5.72284	6.59898	0.0947368	0.905263	strong
rs10875179	chr1	99200193	99200206	14	-	G	A	99200198	9	RFX3	HOCOMOCO	RFX3_f1	RFX3_HUMAN	ttactGctgttact	0.533403	0.629751	8.16643	9.64153	0	0.938083	strong
rs10875179	chr1	99200191	99200204	14	-	G	A	99200198	7	ELF3	HOCOMOCO	ELF3_f1	ELF3_HUMAN	gattactGctgtta	0.729016	0.628436	7.10774	6.12711	0.865079	0	strong
rs10875179	chr1	99200196	99200203	8	+	G	A	99200198	3	MAF	HOCOMOCO	MAF_f1	MAF_HUMAN	ctGctgtt	0.837522	0.646841	6.19194	4.7822	0.933707	0.0233427	strong
rs10875179	chr1	99200196	99200216	21	+	G	A	99200198	3	MAFA	HOCOMOCO	MAFA_f1	MAFA_HUMAN	ctGctgttactgttactatag	0.809223	0.730708	6.9506	6.27621	0.776524	0.0316027	strong
rs10875179	chr1	99200193	99200205	13	+	G	A	99200198	6	MEIS1	HOCOMOCO	MEIS1_f2	MEIS1_HUMAN	ttactGctgttac	0.670908	0.594057	7.52365	6.66183	0.803279	0	strong
rs10875179	chr1	99200193	99200204	12	+	G	A	99200198	6	NEUROD1	HOCOMOCO	NDF1_f1	NDF1_HUMAN	ttactGctgtta	0.74061	0.649785	6.51473	5.71579	0.809091	0.0454545	strong
rs10875179	chr1	99200188	99200200	13	-	G	A	99200198	3	POU6F1	HOCOMOCO	PO6F1_f1	PO6F1_HUMAN	catgattactGct	0.726905	0.609903	9.80917	8.2303	1	0	strong
rs10875179	chr1	99200193	99200203	11	-	G	A	99200198	6	TFAP4	HOCOMOCO	TFAP4_si	TFAP4_HUMAN	ttactGctgtt	0.79231	0.643248	8.39217	6.8133	1	0	strong
rs10887775	chr10	89766358	89766369	12	+	G	A	89766368	11	ATF6	HOCOMOCO	ATF6A_si	ATF6A_HUMAN	tctttgacttGc	0.707321	0.609884	8.83289	7.61611	0.907692	0	strong
rs10887775	chr10	89766363	89766376	14	-	G	A	89766368	9	BACH1	HOCOMOCO	BACH1_si	BACH1_HUMAN	gacttGccactgca	0.647324	0.540848	8.15325	6.81216	1	0	strong
rs10887775	chr10	89766360	89766368	9	+	G	A	89766368	9	BRCA1	HOCOMOCO	BRCA1_f1	BRCA1_HUMAN	tttgacttG	0.79258	0.668554	5.28902	4.46137	0.828664	0.0630711	strong
rs10887775	chr10	89766359	89766371	13	-	G	A	89766368	4	ENO1	HOCOMOCO	ENOA_si	ENOA_HUMAN	ctttgacttGcca	0.737001	0.603516	5.66048	4.63526	0.800229	0.000816744	strong
rs10887775	chr10	89766359	89766371	13	-	G	A	89766368	4	MEIS1	HOCOMOCO	MEIS1_f2	MEIS1_HUMAN	ctttgacttGcca	0.753804	0.63623	8.45327	7.13477	0.931694	0.0437158	strong
rs10887775	chr10	89766360	89766372	13	-	G	A	89766368	5	MEIS2	HOCOMOCO	MEIS2_do	MEIS2_HUMAN	tttgacttGccac	0.720321	0.573188	9.9585	7.92438	1	0	strong
rs10887775	chr10	89766366	89766377	12	-	G	A	89766368	10	NRF1	HOCOMOCO	NRF1_f1	NRF1_HUMAN	ttGccactgcat	0.68211	0.564173	6.66615	5.51358	0.862921	0.00114878	strong
rs10887775	chr10	89766361	89766372	12	-	G	A	89766368	5	RFX1	HOCOMOCO	RFX1_f1	RFX1_HUMAN	ttgacttGccac	0.736305	0.554168	6.24434	4.6997	0.97006	0	strong
rs10887775	chr10	89766361	89766373	13	-	G	A	89766368	6	RFX2	HOCOMOCO	RFX2_f1	RFX2_HUMAN	ttgacttGccact	0.714817	0.54984	6.72191	5.17052	1	0	strong
rs10887775	chr10	89766364	89766379	16	-	G	A	89766368	12	TFCP2	HOCOMOCO	TFCP2_f1	TFCP2_HUMAN	acttGccactgcatag	0.73948	0.60675	4.92343	4.03972	0.83237	0	strong
rs10887775	chr10	89766366	89766372	7	-	G	A	89766368	5	TGIF1	HOCOMOCO	TGIF1_si	TGIF1_HUMAN	ttGccac	0.787107	0.578268	6.12606	4.50066	1	0	strong
rs10887775	chr10	89766362	89766381	20	+	G	A	89766368	7	TP53	HOCOMOCO	P53_f2	P53_HUMAN	tgacttGccactgcatagca	0.759501	0.608928	10.0262	8.03844	0.995017	0.0033174	strong
rs10887775	chr10	89766363	89766374	12	+	G	A	89766368	6	XBP1	HOCOMOCO	XBP1_f1	XBP1_HUMAN	gacttGccactg	0.804112	0.656933	11.1038	9.07146	0.998326	0.000310545	strong
rs10887775	chr10	89766361	89766372	12	-	G	A	89766368	5	ZBTB33	HOCOMOCO	KAISO_f1	KAISO_HUMAN	ttgacttGccac	0.802849	0.604684	7.97718	6.00819	0.99248	0.00035489	strong
rs10887775	chr10	89766365	89766375	11	-	G	A	89766368	8	CBFB	HOCOMOCO	PEBB_f1	PEBB_HUMAN	cttGccactgc	0.689841	0.79479	4.91759	5.66573	0	0.763636	strong
rs10887775	chr10	89766360	89766374	15	-	G	A	89766368	7	CDC5L	HOCOMOCO	CDC5L_si	CDC5L_HUMAN	tttgacttGccactg	0.601904	0.745344	3.88561	4.81159	0	0.9	strong
rs10887775	chr10	89766361	89766370	10	-	G	A	89766368	3	FOSB	HOCOMOCO	FOSB_f1	FOSB_HUMAN	ttgacttGcc	0.649429	0.799111	5.06724	6.23515	0.0617284	0.938272	strong
rs10887775	chr10	89766361	89766371	11	-	G	A	89766368	4	FOSL2	HOCOMOCO	FOSL2_f1	FOSL2_HUMAN	ttgacttGcca	0.693635	0.835003	8.86282	10.6691	0.00124145	0.987391	strong
rs10887775	chr10	89766361	89766369	9	-	G	A	89766368	2	JUN	HOCOMOCO	JUN_f1	JUN_HUMAN	ttgacttGc	0.758837	0.877703	7.52553	8.70433	0.0262327	0.903902	strong
rs10887775	chr10	89766361	89766370	10	-	G	A	89766368	3	JUNB	HOCOMOCO	JUNB_f1	JUNB_HUMAN	ttgacttGcc	0.720234	0.87986	6.77496	8.2765	0.0171674	0.965665	strong
rs10887775	chr10	89766360	89766370	11	-	G	A	89766368	3	JUND	HOCOMOCO	JUND_f1	JUND_HUMAN	tttgacttGcc	0.693907	0.838773	7.97194	9.63624	0.000659464	0.970463	strong
rs10887775	chr10	89766360	89766373	14	-	G	A	89766368	6	NR1D1	HOCOMOCO	NR1D1_f1	NR1D1_HUMAN	tttgacttGccact	0.676382	0.737394	7.36372	8.02796	0.0826446	0.834711	strong
rs10887775	chr10	89766358	89766370	13	+	G	A	89766368	11	PKNOX1	HOCOMOCO	PKNX1_si	PKNX1_HUMAN	tctttgacttGcc	0.716038	0.814247	5.05781	5.75152	0	0.816327	strong
rs10887775	chr10	89766355	89766371	17	-	G	A	89766368	4	RARA	HOCOMOCO	RARA_f2	RARA_HUMAN	ctttctttgacttGcca	0.590232	0.712413	4.88874	5.90074	0.00693026	0.863717	strong
rs10887775	chr10	89766362	89766373	12	-	G	A	89766368	6	RORA	HOCOMOCO	RORA_f1	RORA_HUMAN	tgacttGccact	0.652811	0.713416	8.87366	9.69746	0.0306913	0.833017	strong
rs10887775	chr10	89766361	89766369	9	-	G	A	89766368	2	SMARCC1	HOCOMOCO	SMRC1_f1	SMRC1_HUMAN	ttgacttGc	0.703994	0.831649	6.46166	7.63334	0.00702627	0.893872	strong
rs10887775	chr10	89766358	89766371	14	-	G	A	89766368	4	TEF	HOCOMOCO	TEF_f1	TEF_HUMAN	tctttgacttGcca	0.519008	0.7351	3.54085	5.0151	0	1	strong
rs10910113	chr1	233328083	233328092	10	-	G	A	233328090	3	E2F5	HOCOMOCO	E2F5_do	E2F5_HUMAN	tgttgccGga	0.684839	0.532447	6.83227	5.31194	1	0	strong
rs10910113	chr1	233328084	233328095	12	+	G	A	233328090	7	E2F6	HOCOMOCO	E2F6_f1	E2F6_HUMAN	gttgccGgatct	0.741852	0.592565	7.11189	5.68072	0.918483	0.00858185	strong
rs10910113	chr1	233328081	233328091	11	+	G	A	233328090	10	EGR1	HOCOMOCO	EGR1_f2	EGR1_HUMAN	agtgttgccGg	0.657694	0.520669	7.74246	6.12938	0.955651	0.0216117	strong
rs10910113	chr1	233328087	233328096	10	+	G	A	233328090	4	ELF1	HOCOMOCO	ELF1_f1	ELF1_HUMAN	gccGgatctt	0.768467	0.557021	7.05237	5.11189	1	0	strong
rs10910113	chr1	233328082	233328095	14	+	G	A	233328090	9	ELF3	HOCOMOCO	ELF3_f1	ELF3_HUMAN	gtgttgccGgatct	0.712812	0.550873	6.94976	5.37089	1	0	strong
rs10910113	chr1	233328087	233328095	9	+	G	A	233328090	4	ELK1	HOCOMOCO	ELK1_f1	ELK1_HUMAN	gccGgatct	0.837997	0.651984	6.24239	4.85674	0.919151	0.0203823	strong
rs10910113	chr1	233328086	233328097	12	+	G	A	233328090	5	ELK3	HOCOMOCO	ELK3_f1	ELK3_HUMAN	tgccGgatcttc	0.848741	0.678671	6.35941	5.08511	1	0	strong
rs10910113	chr1	233328086	233328096	11	+	G	A	233328090	5	ELK4	HOCOMOCO	ELK4_f1	ELK4_HUMAN	tgccGgatctt	0.831805	0.683595	8.95798	7.36185	0.962781	0.00979454	strong
rs10910113	chr1	233328087	233328097	11	+	G	A	233328090	4	ETS2	HOCOMOCO	ETS2_f1	ETS2_HUMAN	gccGgatcttc	0.809798	0.599307	5.29854	3.9213	0.936364	0.0151515	strong
rs10910113	chr1	233328086	233328098	13	+	G	A	233328090	5	ETV5	HOCOMOCO	ETV5_f1	ETV5_HUMAN	tgccGgatcttca	0.72749	0.566116	4.41946	3.43912	0.897638	0.102362	strong
rs10910113	chr1	233328085	233328097	13	+	G	A	233328090	6	GABPA	HOCOMOCO	GABPA_f1	GABPA_HUMAN	ttgccGgatcttc	0.704638	0.541065	8.8599	6.80319	1	0	strong
rs10910113	chr1	233328082	233328097	16	+	G	A	233328090	9	HINFP	HOCOMOCO	HINFP_f1	HINFP_HUMAN	gtgttgccGgatcttc	0.761441	0.602856	8.9361	7.07498	1	0	strong
rs10910113	chr1	233328089	233328100	12	-	G	A	233328090	11	HIVEP1	HOCOMOCO	ZEP1_f1	ZEP1_HUMAN	cGgatcttcaca	0.756978	0.678873	7.13566	6.39941	0.859155	0.140845	strong
rs10910113	chr1	233328085	233328098	14	-	G	A	233328090	9	HSF1	HOCOMOCO	HSF1_f2	HSF1_HUMAN	ttgccGgatcttca	0.751518	0.651455	5.33023	4.62052	0.7781	0.0365792	strong
rs10910113	chr1	233328085	233328098	14	-	G	A	233328090	9	HSF2	HOCOMOCO	HSF2_si	HSF2_HUMAN	ttgccGgatcttca	0.693318	0.567034	4.27849	3.49918	0.795095	0.040014	strong
rs10910113	chr1	233328086	233328095	10	+	G	A	233328090	5	MAFK	HOCOMOCO	MAFK_si	MAFK_HUMAN	tgccGgatct	0.662902	0.590619	8.10153	7.21813	0.864662	0.0526316	strong
rs10910113	chr1	233328084	233328094	11	+	G	A	233328090	7	MBD2	HOCOMOCO	MBD2_si	MBD2_HUMAN	gttgccGgatc	0.870804	0.680853	9.05127	7.07689	1	0	strong
rs10910113	chr1	233328087	233328093	7	+	G	A	233328090	4	MECP2	HOCOMOCO	MECP2_f1	MECP2_HUMAN	gccGgat	0.923619	0.715277	8.77284	6.79394	1	0	strong
rs10910113	chr1	233328088	233328102	15	+	G	A	233328090	3	NFAT5	HOCOMOCO	NFAT5_f1	NFAT5_HUMAN	ccGgatcttcacatt	0.680299	0.546548	6.82122	5.48013	1	0	strong
rs10910113	chr1	233328090	233328100	11	-	G	A	233328090	11	NFKB1	HOCOMOCO	NFKB1_f1	NFKB1_HUMAN	Ggatcttcaca	0.683699	0.601711	7.30569	6.4296	0.835205	0.0572209	strong
rs10910113	chr1	233328088	233328098	11	+	G	A	233328090	3	NFKB2	HOCOMOCO	NFKB2_f1	NFKB2_HUMAN	ccGgatcttca	0.727107	0.558425	4.49463	3.45192	0.902439	0	strong
rs10910113	chr1	233328088	233328099	12	+	G	A	233328090	3	RELB	HOCOMOCO	RELB_si	RELB_HUMAN	ccGgatcttcac	0.678166	0.532793	4.9776	3.91059	0.894273	0.0704846	strong
rs10910113	chr1	233328084	233328094	11	+	G	A	233328090	7	SMAD2	HOCOMOCO	SMAD2_si	SMAD2_HUMAN	gttgccGgatc	0.789814	0.556224	5.62394	3.96064	1	0	strong
rs10910113	chr1	233328084	233328094	11	-	G	A	233328090	5	STAT3	HOCOMOCO	STAT3_si	STAT3_HUMAN	gttgccGgatc	0.721451	0.633961	7.82596	6.8769	0.849668	0.124819	strong
rs10910113	chr1	233328086	233328098	13	+	G	A	233328090	5	MEIS1	HOCOMOCO	MEIS1_f2	MEIS1_HUMAN	tgccGgatcttca	0.698569	0.807022	7.83385	9.05005	0.0245902	0.928962	strong
rs10910113	chr1	233328085	233328097	13	+	G	A	233328090	6	MEIS2	HOCOMOCO	MEIS2_do	MEIS2_HUMAN	ttgccGgatcttc	0.709611	0.848099	9.81043	11.725	0	1	strong
rs10910113	chr1	233328086	233328097	12	+	G	A	233328090	5	NEUROD1	HOCOMOCO	NDF1_f1	NDF1_HUMAN	tgccGgatcttc	0.607462	0.749009	5.34349	6.5886	0	0.927273	strong
rs10910113	chr1	233328084	233328092	9	-	G	A	233328090	3	RBPJ	HOCOMOCO	SUH_f1	SUH_HUMAN	gttgccGga	0.625766	0.766253	5.25618	6.43621	0.0304114	0.914132	strong
rs10910113	chr1	233328083	233328096	14	+	G	A	233328090	8	RFX3	HOCOMOCO	RFX3_f1	RFX3_HUMAN	tgttgccGgatctt	0.569328	0.693942	8.71645	10.6243	0.000678545	0.998643	strong
rs10910113	chr1	233328087	233328098	12	-	G	A	233328090	9	SMAD1	HOCOMOCO	SMAD1_si	SMAD1_HUMAN	gccGgatcttca	0.569546	0.704947	4.22705	5.23197	0	0.908629	strong
rs10910113	chr1	233328086	233328094	9	-	G	A	233328090	5	SMAD4	HOCOMOCO	SMAD4_si	SMAD4_HUMAN	tgccGgatc	0.591305	0.804895	5.0518	6.8766	0	1	strong
rs10910113	chr1	233328087	233328097	11	+	G	A	233328090	4	TCF3	HOCOMOCO	TFE2_f2	TFE2_HUMAN	gccGgatcttc	0.680834	0.880149	6.39739	8.27023	0	1	strong
rs10910113	chr1	233328085	233328091	7	+	G	A	233328090	6	TGIF1	HOCOMOCO	TGIF1_si	TGIF1_HUMAN	ttgccGg	0.609661	0.80483	4.74499	6.264	0	1	strong
rs10910113	chr1	233328076	233328095	20	+	G	A	233328090	15	TP53	HOCOMOCO	P53_f2	P53_HUMAN	agcccagtgttgccGgatct	0.588998	0.632624	7.77534	8.35126	0.0449077	0.755864	strong
rs10910113	chr1	233328088	233328094	7	+	G	A	233328090	3	UBP1	HOCOMOCO	UBIP1_f1	UBIP1_HUMAN	ccGgatc	0.601112	0.836885	2.56977	3.57771	0	1	strong
rs10910113	chr1	233328083	233328094	12	-	G	A	233328090	5	XBP1	HOCOMOCO	XBP1_f1	XBP1_HUMAN	tgttgccGgatc	0.519957	0.660055	7.17998	9.11456	0	1	strong
rs10910113	chr1	233328084	233328095	12	-	G	A	233328090	6	YY1	HOCOMOCO	TYY1_f2	TYY1_HUMAN	gttgccGgatct	0.525354	0.686726	6.20908	8.11631	0	0.997809	strong
rs10956927	chr8	95850937	95850947	11	+	G	A	95850943	7	CBFB	HOCOMOCO	PEBB_f1	PEBB_HUMAN	tttgggGcaag	0.766014	0.563674	5.4606	4.0182	0.963636	0.0363636	strong
rs10956927	chr8	95850938	95850950	13	+	G	A	95850943	6	CEBPG	HOCOMOCO	CEBPG_si	CEBPG_HUMAN	ttgggGcaagtca	0.808368	0.690966	6.90403	5.90133	0.84	0	strong
rs10956927	chr8	95850938	95850948	11	+	G	A	95850943	6	DBP	HOCOMOCO	DBP_si	DBP_HUMAN	ttgggGcaagt	0.788487	0.654687	5.14659	4.27325	0.85641	0.0923077	strong
rs10956927	chr8	95850936	95850945	10	-	G	A	95850943	3	E2F3	HOCOMOCO	E2F3_si	E2F3_HUMAN	ttttgggGca	0.752751	0.548214	5.59524	4.07491	1	0	strong
rs10956927	chr8	95850936	95850945	10	-	G	A	95850943	3	E2F5	HOCOMOCO	E2F5_do	E2F5_HUMAN	ttttgggGca	0.842337	0.689946	8.40355	6.88322	1	0	strong
rs10956927	chr8	95850936	95850948	13	-	G	A	95850943	6	E2F7	HOCOMOCO	E2F7_f1	E2F7_HUMAN	ttttgggGcaagt	0.678282	0.563436	6.44546	5.35412	1	0	strong
rs10956927	chr8	95850938	95850952	15	+	G	A	95850943	6	ELF2	HOCOMOCO	ELF2_f1	ELF2_HUMAN	ttgggGcaagtcatt	0.689781	0.533937	6.18281	4.78591	1	0	strong
rs10956927	chr8	95850937	95850949	13	+	G	A	95850943	7	HLF	HOCOMOCO	HLF_si	HLF_HUMAN	tttgggGcaagtc	0.765378	0.621674	7.30091	5.93011	0.942108	0.0578916	strong
rs10956927	chr8	95850934	95850945	12	+	G	A	95850943	10	INSM1	HOCOMOCO	INSM1_f1	INSM1_HUMAN	cgttttgggGca	0.705287	0.617548	9.88718	8.6572	0.913933	0	strong
rs10956927	chr8	95850940	95850949	10	+	G	A	95850943	4	KLF4	HOCOMOCO	KLF4_f2	KLF4_HUMAN	gggGcaagtc	0.705024	0.53414	7.2332	5.48001	0.972055	0.0159769	strong
rs10956927	chr8	95850940	95850947	8	+	G	A	95850943	4	KLF6	HOCOMOCO	KLF6_si	KLF6_HUMAN	gggGcaag	0.794607	0.555959	4.94431	3.45936	1	0	strong
rs10956927	chr8	95850932	95850948	17	+	G	A	95850943	12	MAZ	HOCOMOCO	MAZ_f1	MAZ_HUMAN	cgcgttttgggGcaagt	0.703243	0.60103	7.56856	6.46851	0.879276	0	strong
rs10956927	chr8	95850941	95850951	11	+	G	A	95850943	3	NFKB1	HOCOMOCO	NFKB1_f1	NFKB1_HUMAN	ggGcaagtcat	0.689474	0.555222	7.3674	5.93284	0.928219	0.00727207	strong
rs10956927	chr8	95850940	95850950	11	+	G	A	95850943	4	NFKB2	HOCOMOCO	NFKB2_f1	NFKB2_HUMAN	gggGcaagtca	0.821585	0.651466	5.07865	4.02705	0.902439	0	strong
rs10956927	chr8	95850937	95850946	10	+	G	A	95850943	7	PLAGL1	HOCOMOCO	PLAL1_si	PLAL1_HUMAN	tttgggGcaa	0.767977	0.598405	6.88545	5.36512	1	0	strong
rs10956927	chr8	95850941	95850951	11	-	G	A	95850943	9	RELA	HOCOMOCO	TF65_f2	TF65_HUMAN	ggGcaagtcat	0.751414	0.617628	8.65965	7.11784	0.946335	0.0308286	strong
rs10956927	chr8	95850936	95850947	12	-	G	A	95850943	5	RFX1	HOCOMOCO	RFX1_f1	RFX1_HUMAN	ttttgggGcaag	0.697418	0.515281	5.91456	4.36992	0.97006	0	strong
rs10956927	chr8	95850934	95850946	13	+	G	A	95850943	10	RFX2	HOCOMOCO	RFX2_f1	RFX2_HUMAN	cgttttgggGcaa	0.697265	0.561452	6.55685	5.27971	0.947917	0	strong
rs10956927	chr8	95850934	95850950	17	+	G	A	95850943	10	SP2	HOCOMOCO	SP2_si	SP2_HUMAN	cgttttgggGcaagtca	0.728798	0.600011	5.50253	4.53017	0.868132	0.0659341	strong
rs10956927	chr8	95850936	95850946	11	+	G	A	95850943	8	STAT3	HOCOMOCO	STAT3_si	STAT3_HUMAN	ttttgggGcaa	0.691208	0.576996	7.49789	6.25898	0.89884	0.0314798	strong
rs10956927	chr8	95850936	95850947	12	-	G	A	95850943	5	STAT5A	HOCOMOCO	STA5A_do	STA5A_HUMAN	ttttgggGcaag	0.69519	0.535748	6.76909	5.21659	0.946539	0.00956669	strong
rs10956927	chr8	95850934	95850948	15	+	G	A	95850943	10	ZNF148	HOCOMOCO	ZN148_si	ZN148_HUMAN	cgttttgggGcaagt	0.675176	0.51839	7.84886	6.02623	1	0	strong
rs10956927	chr8	95850938	95850948	11	+	G	A	95850943	6	ETS2	HOCOMOCO	ETS2_f1	ETS2_HUMAN	ttgggGcaagt	0.532886	0.799817	3.4867	5.23324	0	1	strong
rs10956927	chr8	95850938	95850950	13	-	G	A	95850943	8	MEIS1	HOCOMOCO	MEIS1_f2	MEIS1_HUMAN	ttgggGcaagtca	0.586336	0.722008	6.57525	8.0967	0.0245902	0.97541	strong
rs10956927	chr8	95850939	95850951	13	-	G	A	95850943	9	MEIS2	HOCOMOCO	MEIS2_do	MEIS2_HUMAN	tgggGcaagtcat	0.562592	0.688868	7.77788	9.52367	0.0142955	0.984378	strong
rs10956927	chr8	95850939	95850953	15	+	G	A	95850943	5	NFAT5	HOCOMOCO	NFAT5_f1	NFAT5_HUMAN	tgggGcaagtcattt	0.615358	0.739645	6.17007	7.41627	0	1	strong
rs10956927	chr8	95850940	95850948	9	+	G	A	95850943	4	NFATC3	HOCOMOCO	NFAC3_f1	NFAC3_HUMAN	gggGcaagt	0.695368	0.826381	5.94434	7.06431	0.0666667	0.933333	strong
rs10956927	chr8	95850939	95850956	18	+	G	A	95850943	5	NR3C1	HOCOMOCO	GCR_do	GCR_HUMAN	tgggGcaagtcatttaca	0.541374	0.750041	3.50761	4.85959	0.02696	0.93341	strong
rs10956927	chr8	95850940	95850946	7	+	G	A	95850943	4	NR3C1	HOCOMOCO	GCR_si	GCR_HUMAN	gggGcaa	0.682999	0.877143	4.72028	6.06203	0.0419913	0.932811	strong
rs10956927	chr8	95850940	95850952	13	+	G	A	95850943	4	POU6F1	HOCOMOCO	PO6F1_f1	PO6F1_HUMAN	gggGcaagtcatt	0.573946	0.683195	7.74507	9.21932	0	1	strong
rs10956927	chr8	95850937	95850945	9	+	G	A	95850943	7	RBPJ	HOCOMOCO	SUH_f1	SUH_HUMAN	tttgggGca	0.652258	0.784081	5.4787	6.58596	0.0465116	0.905188	strong
rs10956927	chr8	95850939	95850954	16	+	G	A	95850943	5	TGIF1	HOCOMOCO	TGIF1_f1	TGIF1_HUMAN	tgggGcaagtcattta	0.674155	0.77554	3.76364	4.32965	0	0.771186	strong
rs10956927	chr8	95850940	95850946	7	+	G	A	95850943	4	TGIF1	HOCOMOCO	TGIF1_si	TGIF1_HUMAN	gggGcaa	0.591937	0.787107	4.60705	6.12606	0	1	strong
rs10965246	chr9	22132696	22132709	14	+	T	C	22132698	3	BACH1	HOCOMOCO	BACH1_si	BACH1_HUMAN	taTttatttatttt	0.516336	0.622812	6.50343	7.84452	0	1	strong
rs10965246	chr9	22132693	22132703	11	-	T	C	22132698	6	DBP	HOCOMOCO	DBP_si	DBP_HUMAN	atttaTttatt	0.632604	0.766404	4.12911	5.00245	0.0923077	0.85641	strong
rs10965246	chr9	22132694	22132703	10	-	T	C	22132698	6	FOSB	HOCOMOCO	FOSB_f1	FOSB_HUMAN	tttaTttatt	0.677175	0.748385	5.28373	5.83935	0.0493827	0.759259	strong
rs10965246	chr9	22132692	22132704	13	-	T	C	22132698	7	HLF	HOCOMOCO	HLF_si	HLF_HUMAN	tatttaTttattt	0.585894	0.729599	5.58882	6.95961	0.0578916	0.942108	strong
rs10965246	chr9	22132694	22132702	9	-	T	C	22132698	5	JUN	HOCOMOCO	JUN_f1	JUN_HUMAN	tttaTttat	0.610381	0.718396	6.05326	7.12446	0.134332	0.86511	strong
rs10965246	chr9	22132694	22132703	10	-	T	C	22132698	6	JUNB	HOCOMOCO	JUNB_f1	JUNB_HUMAN	tttaTttatt	0.621877	0.738003	5.84975	6.94211	0	0.839056	strong
rs10965246	chr9	22132693	22132703	11	-	T	C	22132698	6	JUND	HOCOMOCO	JUND_f1	JUND_HUMAN	atttaTttatt	0.59636	0.705224	6.85127	8.10195	0.102022	0.897978	strong
rs10965246	chr9	22132696	22132707	12	+	T	C	22132698	3	NFE2L2	HOCOMOCO	NF2L2_si	NF2L2_HUMAN	taTttatttatt	0.523462	0.677157	4.10134	5.30555	0.0413496	0.902011	strong
rs10965246	chr9	22132692	22132703	12	-	T	C	22132698	6	NKX2-2	HOCOMOCO	NKX22_si	NKX22_HUMAN	tatttaTttatt	0.678876	0.860942	6.54213	8.29665	0	1	strong
rs10965246	chr9	22132693	22132706	14	-	T	C	22132698	9	NR1D1	HOCOMOCO	NR1D1_f1	NR1D1_HUMAN	atttaTttatttat	0.630781	0.773281	6.86727	8.41865	0	1	strong
rs10965246	chr9	22132693	22132699	7	-	T	C	22132698	2	NR3C1	HOCOMOCO	GCR_si	GCR_HUMAN	atttaTt	0.529514	0.767233	3.65953	5.30243	0.0289782	0.959397	strong
rs10965246	chr9	22132693	22132701	9	-	T	C	22132698	4	POU2F1	HOCOMOCO	PO2F1_f1	PO2F1_HUMAN	atttaTtta	0.662532	0.819471	4.555	5.63398	0.0320378	0.866859	strong
rs10965246	chr9	22132695	22132706	12	-	T	C	22132698	9	RORA	HOCOMOCO	RORA_f1	RORA_HUMAN	ttaTttatttat	0.562225	0.707669	7.64231	9.61933	0	1	strong
rs10965246	chr9	22132694	22132706	13	-	T	C	22132698	9	RORC	HOCOMOCO	RORG_f1	RORG_HUMAN	tttaTttatttat	0.563954	0.70088	5.24841	6.52271	0	1	strong
rs10965246	chr9	22132687	22132699	13	+	T	C	22132698	12	FOXJ3	HOCOMOCO	FOXJ3_si	FOXJ3_HUMAN	ttatttatttaTt	0.822115	0.711545	11.9313	10.3266	0.967191	0.0101355	strong
rs10965246	chr9	22132689	22132701	13	+	T	C	22132698	10	FOXJ3	HOCOMOCO	FOXJ3_f2	FOXJ3_HUMAN	atttatttaTtta	0.846237	0.706642	11.6323	9.71348	1	0	strong
rs10965246	chr9	22132695	22132701	7	+	T	C	22132698	4	HMGA1	HOCOMOCO	HMGA1_f1	HMGA1_HUMAN	ttaTtta	0.977441	0.628365	5.16118	3.31796	1	0	strong
rs10965246	chr9	22132696	22132707	12	-	T	C	22132698	10	IRF1	HOCOMOCO	IRF1_si	IRF1_HUMAN	taTttatttatt	0.680613	0.532389	8.57442	6.70709	1	0	strong
rs10965246	chr9	22132696	22132705	10	-	T	C	22132698	8	IRF7	HOCOMOCO	IRF7_f1	IRF7_HUMAN	taTttattta	0.77348	0.619653	6.09147	4.88002	0.923077	0.025641	strong
rs10965246	chr9	22132696	22132707	12	-	T	C	22132698	10	IRF9	HOCOMOCO	IRF9_f1	IRF9_HUMAN	taTttatttatt	0.682804	0.568995	6.04715	5.03922	1	0	strong
rs10965246	chr9	22132688	22132701	14	+	T	C	22132698	11	MEF2A	HOCOMOCO	MEF2A_f1	MEF2A_HUMAN	tatttatttaTtta	0.737393	0.617048	8.84724	7.40334	0.940356	0.00513861	strong
rs10965246	chr9	22132690	22132701	12	+	T	C	22132698	9	MEF2D	HOCOMOCO	MEF2D_f1	MEF2D_HUMAN	tttatttaTtta	0.757248	0.64994	6.84432	5.87443	0.905263	0	strong
rs10965246	chr9	22132689	22132709	21	+	T	C	22132698	10	ONECUT2	HOCOMOCO	ONEC2_si	ONEC2_HUMAN	atttatttaTttatttatttt	0.874136	0.750274	8.34421	7.16186	1	0	strong
rs10965246	chr9	22132695	22132705	11	-	T	C	22132698	8	TBP	HOCOMOCO	TBP_f1	TBP_HUMAN	ttaTttattta	0.915147	0.741891	4.8317	3.91696	0.862998	0.0866511	strong
rs10993730	chr9	93623369	93623380	12	+	A	G	93623372	4	ARNT2	HOCOMOCO	ARNT2_si	ARNT2_HUMAN	agaAtggggcag	0.653271	0.850331	4.48074	5.83236	0	0.944785	strong
rs10993730	chr9	93623365	93623375	11	+	A	G	93623372	8	EGR1	HOCOMOCO	EGR1_f2	EGR1_HUMAN	ggggagaAtgg	0.575397	0.729618	6.77365	8.58915	0.011937	0.977788	strong
rs10993730	chr9	93623370	93623379	10	+	A	G	93623372	3	GLIS3	HOCOMOCO	GLIS3_f1	GLIS3_HUMAN	gaAtggggca	0.735477	0.838435	6.45665	7.3605	0.0932945	0.854227	strong
rs10993730	chr9	93623365	93623379	15	+	A	G	93623372	8	KLF3	HOCOMOCO	KLF3_f1	KLF3_HUMAN	ggggagaAtggggca	0.596441	0.763894	4.77678	6.11787	0	1	strong
rs10993730	chr9	93623369	93623378	10	+	A	G	93623372	4	KLF4	HOCOMOCO	KLF4_f2	KLF4_HUMAN	agaAtggggc	0.655461	0.826346	6.7247	8.4779	0.0159769	0.972055	strong
rs10993730	chr9	93623365	93623372	8	+	A	G	93623372	8	KLF6	HOCOMOCO	KLF6_si	KLF6_HUMAN	ggggagaA	0.564238	0.76018	3.51088	4.7301	0	0.946809	strong
rs10993730	chr9	93623363	93623376	14	+	A	G	93623372	10	PPARD	HOCOMOCO	PPARD_f1	PPARD_HUMAN	gaggggagaAtggg	0.537567	0.706631	4.56498	6.00065	0	0.962733	strong
rs10993730	chr9	93623364	93623376	13	+	A	G	93623372	9	RXRA	HOCOMOCO	RXRA_f1	RXRA_HUMAN	aggggagaAtggg	0.670363	0.769059	6.02316	6.90993	0.12327	0.837819	strong
rs10993730	chr9	93623368	93623378	11	+	A	G	93623372	5	SP1	HOCOMOCO	SP1_f1	SP1_HUMAN	gagaAtggggc	0.583819	0.740368	6.37865	8.08907	0.0261731	0.967036	strong
rs10993730	chr9	93623360	93623383	24	+	A	G	93623372	13	SP4	HOCOMOCO	SP4_f1	SP4_HUMAN	ggagaggggagaAtggggcagtgt	0.597641	0.713909	7.38178	8.81787	0	0.95082	strong
rs10993730	chr9	93623363	93623377	15	+	A	G	93623372	10	ZNF148	HOCOMOCO	ZN148_si	ZN148_HUMAN	gaggggagaAtgggg	0.621364	0.77815	7.22329	9.04592	0	1	strong
rs10993730	chr9	93623370	93623381	12	+	A	G	93623372	3	ZNF219	HOCOMOCO	ZN219_f1	ZN219_HUMAN	gaAtggggcagt	0.720336	0.823349	7.2119	8.24325	0.029703	0.881188	strong
rs10993730	chr9	93623365	93623374	10	+	A	G	93623372	8	E2F2	HOCOMOCO	E2F2_f1	E2F2_HUMAN	ggggagaAtg	0.776167	0.670229	5.92551	5.11674	0.878788	0	strong
rs10993730	chr9	93623362	93623374	13	+	A	G	93623372	11	E2F7	HOCOMOCO	E2F7_f1	E2F7_HUMAN	agaggggagaAtg	0.688891	0.582822	6.54627	5.53834	1	0	strong
rs10993730	chr9	93623367	93623379	13	+	A	G	93623372	6	HNF4A	HOCOMOCO	HNF4A_f1	HNF4A_HUMAN	ggagaAtggggca	0.687902	0.548574	6.27131	5.00112	0.916678	0.0166968	strong
rs10993730	chr9	93623368	93623379	12	+	A	G	93623372	5	INSM1	HOCOMOCO	INSM1_f1	INSM1_HUMAN	gagaAtggggca	0.750758	0.647502	10.5246	9.07711	0.971311	0	strong
rs10993730	chr9	93623368	93623374	7	+	A	G	93623372	5	ISL1	HOCOMOCO	ISL1_f1	ISL1_HUMAN	gagaAtg	0.811243	0.586176	5.21864	3.77081	1	0	strong
rs10993730	chr9	93623365	93623379	15	+	A	G	93623372	8	NFAT5	HOCOMOCO	NFAT5_f1	NFAT5_HUMAN	ggggagaAtggggca	0.688317	0.604706	6.90162	6.06326	0.917808	0.0821918	strong
rs10993730	chr9	93623366	93623374	9	+	A	G	93623372	7	NFATC3	HOCOMOCO	NFAC3_f1	NFAC3_HUMAN	gggagaAtg	0.825805	0.755499	7.05938	6.45837	0.775758	0.0545455	strong
rs10993730	chr9	93623366	93623379	14	+	A	G	93623372	7	NFYC	HOCOMOCO	NFYC_f1	NFYC_HUMAN	gggagaAtggggca	0.725376	0.617514	6.29676	5.36045	0.864322	0	strong
rs10993730	chr9	93623365	93623373	9	+	A	G	93623372	8	RBPJ	HOCOMOCO	SUH_f1	SUH_HUMAN	ggggagaAt	0.716398	0.569595	6.01746	4.78436	0.923077	0.0769231	strong
rs10993730	chr9	93623363	93623376	14	+	A	G	93623372	10	TEAD1	HOCOMOCO	TEAD1_f1	TEAD1_HUMAN	gaggggagaAtggg	0.76869	0.527587	5.36984	3.68557	1	0	strong
rs10993730	chr9	93623368	93623379	12	+	A	G	93623372	5	YY1	HOCOMOCO	TYY1_f2	TYY1_HUMAN	gagaAtggggca	0.782094	0.624297	9.24344	7.37847	0.993871	0	strong
rs11020114	chr11	92682598	92682619	22	-	T	C	92682604	16	ARID3A	HOCOMOCO	ARI3A_do	ARI3A_HUMAN	gtaggtTagtgagggatttagg	0.670446	0.617073	8.30708	7.64576	0.751122	0	strong
rs11020114	chr11	92682597	92682605	9	+	T	C	92682604	8	BRCA1	HOCOMOCO	BRCA1_f1	BRCA1_HUMAN	ggtaggtTa	0.831163	0.558746	5.54649	3.72861	1	0	strong
rs11020114	chr11	92682601	92682615	15	+	T	C	92682604	4	HNF1A	HOCOMOCO	HNF1A_f1	HNF1A_HUMAN	ggtTagtgagggatt	0.745605	0.625697	7.36141	6.17755	0.891694	0.0153865	strong
rs11020114	chr11	92682597	92682610	14	+	T	C	92682604	8	HSF2	HOCOMOCO	HSF2_si	HSF2_HUMAN	ggtaggtTagtgag	0.699766	0.590208	4.31827	3.64219	0.794289	0.0485172	strong
rs11020114	chr11	92682597	92682606	10	+	T	C	92682604	8	MYBL2	HOCOMOCO	MYBB_f1	MYBB_HUMAN	ggtaggtTag	0.870486	0.567059	3.72841	2.42879	1	0	strong
rs11020114	chr11	92682602	92682613	12	+	T	C	92682604	3	RFX1	HOCOMOCO	RFX1_f1	RFX1_HUMAN	gtTagtgaggga	0.691058	0.547517	5.86062	4.6433	0.922156	0	strong
rs11020114	chr11	92682589	92682610	22	+	T	C	92682604	16	RREB1	HOCOMOCO	RREB1_si	RREB1_HUMAN	gaggagggggtaggtTagtgag	0.749396	0.708055	9.29877	8.7858	0.744988	0.0322051	strong
rs11020114	chr11	92682597	92682606	10	-	T	C	92682604	3	ATF1	HOCOMOCO	ATF1_si	ATF1_HUMAN	ggtaggtTag	0.619479	0.790422	6.62548	8.45377	0	1	strong
rs11020114	chr11	92682598	92682606	9	-	T	C	92682604	3	ATF3	HOCOMOCO	ATF3_f1	ATF3_HUMAN	gtaggtTag	0.641704	0.921916	4.3962	6.31588	0.00147081	0.987634	strong
rs11020114	chr11	92682598	92682606	9	-	T	C	92682604	3	CREB1	HOCOMOCO	CREB1_f1	CREB1_HUMAN	gtaggtTag	0.595377	0.791624	5.61877	7.47082	0.00245685	0.982188	strong
rs11020114	chr11	92682598	92682608	11	+	T	C	92682604	7	CREM	HOCOMOCO	CREM_f1	CREM_HUMAN	gtaggtTagtg	0.624464	0.780242	6.08966	7.60877	0.0327869	0.967213	strong
rs11020114	chr11	92682597	92682605	9	+	T	C	92682604	8	ESRRA	HOCOMOCO	ERR1_f1	ERR1_HUMAN	ggtaggtTa	0.777106	0.902209	7.07353	8.21226	0.0398426	0.879118	strong
rs11020114	chr11	92682596	92682606	11	+	T	C	92682604	9	FOSL2	HOCOMOCO	FOSL2_f1	FOSL2_HUMAN	gggtaggtTag	0.587497	0.733653	7.50665	9.37414	0.000301618	0.979451	strong
rs11020114	chr11	92682603	92682611	9	+	T	C	92682604	2	HBP1	HOCOMOCO	HBP1_f1	HBP1_HUMAN	tTagtgagg	0.693448	0.803637	3.99724	4.6324	0	0.839286	strong
rs11020114	chr11	92682598	92682613	16	-	T	C	92682604	10	HINFP	HOCOMOCO	HINFP_f1	HINFP_HUMAN	gtaggtTagtgaggga	0.601493	0.713251	7.05899	8.37055	0.0476938	0.929244	strong
rs11020114	chr11	92682598	92682606	9	+	T	C	92682604	7	JUN	HOCOMOCO	JUN_f1	JUN_HUMAN	gtaggtTag	0.602216	0.768081	5.97229	7.61719	0.00408093	0.953985	strong
rs11020114	chr11	92682597	92682606	10	+	T	C	92682604	8	JUNB	HOCOMOCO	JUNB_f1	JUNB_HUMAN	ggtaggtTag	0.6444	0.792957	6.06162	7.45904	0.0150215	0.929185	strong
rs11020114	chr11	92682597	92682607	11	+	T	C	92682604	8	JUND	HOCOMOCO	JUND_f1	JUND_HUMAN	ggtaggtTagt	0.573843	0.715924	6.59259	8.22488	0.00491412	0.951942	strong
rs11020114	chr11	92682602	92682609	8	-	T	C	92682604	6	MAF	HOCOMOCO	MAF_f1	MAF_HUMAN	gtTagtga	0.534672	0.733662	3.95292	5.42408	0.0336134	0.947712	strong
rs11020114	chr11	92682589	92682609	21	-	T	C	92682604	6	MAFA	HOCOMOCO	MAFA_f1	MAFA_HUMAN	gaggagggggtaggtTagtga	0.581203	0.725922	4.99208	6.2351	0	0.900677	strong
rs11020114	chr11	92682601	92682607	7	-	T	C	92682604	4	MAFG	HOCOMOCO	MAFG_si	MAFG_HUMAN	ggtTagt	0.660355	0.902749	5.24398	7.16887	0	1	strong
rs11020114	chr11	92682596	92682605	10	+	T	C	92682604	9	MAFK	HOCOMOCO	MAFK_si	MAFK_HUMAN	gggtaggtTa	0.539625	0.672621	6.59492	8.22031	0	1	strong
rs11020114	chr11	92682601	92682607	7	-	T	C	92682604	4	NFE2L1	HOCOMOCO	NF2L1_f1	NF2L1_HUMAN	ggtTagt	0.685744	0.882108	4.00274	5.14894	0.076584	0.892127	strong
rs11020114	chr11	92682596	92682607	12	+	T	C	92682604	9	NFE2L2	HOCOMOCO	NF2L2_si	NF2L2_HUMAN	gggtaggtTagt	0.572043	0.70358	4.48198	5.51258	0.0164769	0.856699	strong
rs11020114	chr11	92682595	92682605	11	+	T	C	92682604	10	NFKB1	HOCOMOCO	NFKB1_f1	NFKB1_HUMAN	ggggtaggtTa	0.514535	0.664928	5.49808	7.10511	0.0270026	0.958857	strong
rs11020114	chr11	92682594	92682607	14	+	T	C	92682604	11	NR1D1	HOCOMOCO	NR1D1_f1	NR1D1_HUMAN	gggggtaggtTagt	0.718321	0.821678	7.82031	8.94555	0.0661157	0.933884	strong
rs11020114	chr11	92682590	92682608	19	+	T	C	92682604	15	NR1H2	HOCOMOCO	NR1H2_f1	NR1H2_HUMAN	aggagggggtaggtTagtg	0.547136	0.617743	13.5164	15.2607	0	1	strong
rs11020114	chr11	92682594	92682606	13	+	T	C	92682604	11	NR2C1	HOCOMOCO	NR2C1_si	NR2C1_HUMAN	gggggtaggtTag	0.759246	0.928235	7.47295	9.13624	0	1	strong
rs11020114	chr11	92682598	92682606	9	+	T	C	92682604	7	NR4A1	HOCOMOCO	NR4A1_f1	NR4A1_HUMAN	gtaggtTag	0.704743	0.835169	7.15999	8.48509	0.0512821	0.948718	strong
rs11020114	chr11	92682598	92682606	9	+	T	C	92682604	7	NR4A2	HOCOMOCO	NR4A2_si	NR4A2_HUMAN	gtaggtTag	0.753782	0.874264	7.32228	8.49265	0.0904924	0.909508	strong
rs11020114	chr11	92682599	92682611	13	+	T	C	92682604	6	NR6A1	HOCOMOCO	NR6A1_do	NR6A1_HUMAN	taggtTagtgagg	0.497197	0.617318	7.16922	8.90128	0	0.98	strong
rs11020114	chr11	92682602	92682608	7	-	T	C	92682604	5	PAX2	HOCOMOCO	PAX2_si	PAX2_HUMAN	gtTagtg	0.60102	0.904931	3.77517	5.68411	0	1	strong
rs11020114	chr11	92682601	92682608	8	-	T	C	92682604	5	PAX5	HOCOMOCO	PAX5_si	PAX5_HUMAN	ggtTagtg	0.582357	0.807663	5.31857	7.37625	0	1	strong
rs11020114	chr11	92682599	92682612	14	-	T	C	92682604	9	PBX3	HOCOMOCO	PBX3_f2	PBX3_HUMAN	taggtTagtgaggg	0.57042	0.776452	5.38149	7.32525	0	0.989279	strong
rs11020114	chr11	92682597	92682605	9	+	T	C	92682604	8	PPARG	HOCOMOCO	PPARG_si	PPARG_HUMAN	ggtaggtTa	0.85381	0.966404	6.84706	7.74999	0.0317268	0.815622	strong
rs11020114	chr11	92682599	92682605	7	+	T	C	92682604	6	RARA	HOCOMOCO	RARA_f1	RARA_HUMAN	taggtTa	0.824327	0.994295	9.32682	11.2499	0	1	strong
rs11020114	chr11	92682587	92682606	20	+	T	C	92682604	18	RARG	HOCOMOCO	RARG_do	RARG_HUMAN	gtgaggagggggtaggtTag	0.725646	0.831579	6.44569	7.38667	0	0.847534	strong
rs11020114	chr11	92682599	92682605	7	+	T	C	92682604	6	RARG	HOCOMOCO	RARG_f1	RARG_HUMAN	taggtTa	0.76162	0.974356	6.40595	8.19527	0	1	strong
rs11020114	chr11	92682594	92682605	12	+	T	C	92682604	11	RORA	HOCOMOCO	RORA_f1	RORA_HUMAN	gggggtaggtTa	0.715967	0.855667	9.73213	11.6311	0.00683666	0.993163	strong
rs11020114	chr11	92682594	92682606	13	+	T	C	92682604	11	RORC	HOCOMOCO	RORG_f1	RORG_HUMAN	gggggtaggtTag	0.748271	0.827461	6.96376	7.70074	0.114754	0.885246	strong
rs11020114	chr11	92682600	92682612	13	+	T	C	92682604	5	RXRA	HOCOMOCO	RXRA_f1	RXRA_HUMAN	aggtTagtgaggg	0.753797	0.863924	6.77281	7.7623	0.0204496	0.833695	strong
rs11020114	chr11	92682598	92682607	10	+	T	C	92682604	7	RXRB	HOCOMOCO	RXRB_f1	RXRB_HUMAN	gtaggtTagt	0.786472	0.921565	5.70736	6.68772	0.0428571	0.87381	strong
rs11020114	chr11	92682602	92682613	12	-	T	C	92682604	10	SMAD1	HOCOMOCO	SMAD1_si	SMAD1_HUMAN	gtTagtgaggga	0.626489	0.773274	4.64968	5.73908	0	0.908629	strong
rs11020114	chr11	92682597	92682606	10	+	T	C	92682604	8	THRA	HOCOMOCO	THA_f1	THA_HUMAN	ggtaggtTag	0.767267	0.940355	6.58495	8.07045	0	0.929217	strong
rs11020114	chr11	92682599	92682605	7	+	T	C	92682604	6	VDR	HOCOMOCO	VDR_f1	VDR_HUMAN	taggtTa	0.78539	0.961897	5.32592	6.52285	0.0189127	0.876392	strong
rs11020114	chr11	92682591	92682609	19	+	T	C	92682604	14	ZFX	HOCOMOCO	ZFX_f1	ZFX_HUMAN	ggagggggtaggtTagtga	0.590174	0.695116	6.93348	8.16635	0.0248432	0.885069	strong
rs11020114	chr11	92682598	92682619	22	+	T	C	92682604	7	ZNF143	HOCOMOCO	ZN143_si	ZN143_HUMAN	gtaggtTagtgagggatttagg	0.614411	0.660267	7.5971	8.16409	0	0.708028	strong
rs11038694	chr11	45878117	45878128	12	+	G	A	45878123	7	ATF5	HOCOMOCO	ATF5_si	ATF5_HUMAN	gcaggcGgatca	0.734825	0.816305	7.69215	8.54508	0.0295082	0.852459	strong
rs11038694	chr11	45878117	45878126	10	+	G	A	45878123	7	ELF1	HOCOMOCO	ELF1_f1	ELF1_HUMAN	gcaggcGgat	0.604189	0.783531	5.54476	7.19062	0	0.977175	strong
rs11038694	chr11	45878115	45878129	15	+	G	A	45878123	9	ELF2	HOCOMOCO	ELF2_f1	ELF2_HUMAN	aggcaggcGgatcac	0.602276	0.747267	5.39846	6.69808	0	1	strong
rs11038694	chr11	45878112	45878125	14	+	G	A	45878123	12	ELF3	HOCOMOCO	ELF3_f1	ELF3_HUMAN	ccgaggcaggcGga	0.615753	0.705941	6.00345	6.88277	0	0.857143	strong
rs11038694	chr11	45878118	45878125	8	+	G	A	45878123	6	ETV4	HOCOMOCO	ETV4_f1	ETV4_HUMAN	caggcGga	0.630969	0.785718	3.92035	4.88184	0	0.841737	strong
rs11038694	chr11	45878115	45878127	13	+	G	A	45878123	9	GABPA	HOCOMOCO	GABPA_f1	GABPA_HUMAN	aggcaggcGgatc	0.549624	0.696466	6.9108	8.75715	0.000418163	0.991526	strong
rs11038694	chr11	45878113	45878124	12	+	G	A	45878123	11	HLTF	HOCOMOCO	HLTF_f1	HLTF_HUMAN	cgaggcaggcGg	0.640306	0.808786	3.51919	4.44517	0	0.9	strong
rs11038694	chr11	45878117	45878129	13	+	G	A	45878123	7	NR2C1	HOCOMOCO	NR2C1_si	NR2C1_HUMAN	gcaggcGgatcac	0.728195	0.849409	7.16733	8.36039	0.0532544	0.946746	strong
rs11038694	chr11	45878119	45878136	18	+	G	A	45878123	5	NR3C1	HOCOMOCO	GCR_do	GCR_HUMAN	aggcGgatcacgaggtca	0.536725	0.745393	3.4775	4.82947	0.02696	0.93341	strong
rs11038694	chr11	45878121	45878129	9	+	G	A	45878123	3	NR4A1	HOCOMOCO	NR4A1_f1	NR4A1_HUMAN	gcGgatcac	0.551987	0.691675	5.60804	7.02723	0	0.97151	strong
rs11038694	chr11	45878121	45878129	9	+	G	A	45878123	3	NR4A2	HOCOMOCO	NR4A2_si	NR4A2_HUMAN	gcGgatcac	0.593812	0.73761	5.76832	7.16518	0.038548	0.961452	strong
rs11038694	chr11	45878122	45878134	13	+	G	A	45878123	2	NR6A1	HOCOMOCO	NR6A1_do	NR6A1_HUMAN	cGgatcacgaggt	0.554786	0.645586	7.99961	9.30889	0.02	0.94	strong
rs11038694	chr11	45878118	45878126	9	+	G	A	45878123	6	POU2F1	HOCOMOCO	PO2F1_f1	PO2F1_HUMAN	caggcGgat	0.629388	0.742386	4.32713	5.10401	0.0049895	0.783876	strong
rs11038694	chr11	45878115	45878128	14	+	G	A	45878123	9	PPARD	HOCOMOCO	PPARD_f1	PPARD_HUMAN	aggcaggcGgatca	0.572658	0.676561	4.86296	5.7453	0.0621118	0.881988	strong
rs11038694	chr11	45878120	45878128	9	+	G	A	45878123	4	PPARG	HOCOMOCO	PPARG_si	PPARG_HUMAN	ggcGgatca	0.641796	0.758891	5.14683	6.08586	0.144834	0.852429	strong
rs11038694	chr11	45878122	45878128	7	+	G	A	45878123	2	RARA	HOCOMOCO	RARA_f1	RARA_HUMAN	cGgatca	0.669384	0.829056	7.57372	9.38033	0	1	strong
rs11038694	chr11	45878121	45878130	10	+	G	A	45878123	3	RXRB	HOCOMOCO	RXRB_f1	RXRB_HUMAN	gcGgatcacg	0.723193	0.832091	5.24816	6.03842	0.0857143	0.847619	strong
rs11038694	chr11	45878116	45878127	12	-	G	A	45878123	5	SMAD1	HOCOMOCO	SMAD1_si	SMAD1_HUMAN	ggcaggcGgatc	0.649122	0.737271	4.81766	5.47187	0.0812183	0.837563	strong
rs11038694	chr11	45878120	45878130	11	+	G	A	45878123	4	TCF3	HOCOMOCO	TFE2_f2	TFE2_HUMAN	ggcGgatcacg	0.63996	0.839275	6.01331	7.88616	0	1	strong
rs11038694	chr11	45878118	45878131	14	-	G	A	45878123	9	TEF	HOCOMOCO	TEF_f1	TEF_HUMAN	caggcGgatcacga	0.633634	0.730372	4.32287	4.98285	0.0420168	0.806723	strong
rs11038694	chr11	45878115	45878130	16	-	G	A	45878123	8	TGIF1	HOCOMOCO	TGIF1_f1	TGIF1_HUMAN	aggcaggcGgatcacg	0.642659	0.761012	3.58781	4.24854	0	0.771186	strong
rs11038694	chr11	45878121	45878127	7	+	G	A	45878123	3	UBP1	HOCOMOCO	UBIP1_f1	UBIP1_HUMAN	gcGgatc	0.601112	0.836885	2.56977	3.57771	0	1	strong
rs11038694	chr11	45878117	45878125	9	+	G	A	45878123	7	BHLHE40	HOCOMOCO	BHE40_f2	BHE40_HUMAN	gcaggcGga	0.693368	0.503103	7.4887	5.43375	1	0	strong
rs11038694	chr11	45878116	45878129	14	+	G	A	45878123	8	E2F1	HOCOMOCO	E2F1_f2	E2F1_HUMAN	ggcaggcGgatcac	0.748647	0.603256	6.03053	4.85937	0.889319	0.0513645	strong
rs11038694	chr11	45878114	45878124	11	+	G	A	45878123	10	EGR1	HOCOMOCO	EGR1_f2	EGR1_HUMAN	gaggcaggcGg	0.683876	0.546851	8.05067	6.4376	0.955651	0.0216117	strong
rs11038694	chr11	45878120	45878128	9	+	G	A	45878123	4	ELK1	HOCOMOCO	ELK1_f1	ELK1_HUMAN	ggcGgatca	0.748181	0.562167	5.57333	4.18769	0.919151	0.0203823	strong
rs11038694	chr11	45878117	45878126	10	+	G	A	45878123	7	GLIS3	HOCOMOCO	GLIS3_f1	GLIS3_HUMAN	gcaggcGgat	0.715524	0.505512	6.28149	4.43782	1	0	strong
rs11038694	chr11	45878114	45878126	13	-	G	A	45878123	4	HES1	HOCOMOCO	HES1_f1	HES1_HUMAN	gaggcaggcGgat	0.861741	0.720961	6.16934	5.16147	0.883333	0.0791667	strong
rs11038694	chr11	45878115	45878126	12	+	G	A	45878123	9	INSM1	HOCOMOCO	INSM1_f1	INSM1_HUMAN	aggcaggcGgat	0.679311	0.554886	9.52304	7.77876	1	0	strong
rs11038694	chr11	45878115	45878125	11	+	G	A	45878123	9	MAX	HOCOMOCO	MAX_f1	MAX_HUMAN	aggcaggcGga	0.711135	0.525319	7.59537	5.61075	0.994236	0.000846103	strong
rs11038694	chr11	45878115	45878125	11	+	G	A	45878123	9	MYC	HOCOMOCO	MYC_f1	MYC_HUMAN	aggcaggcGga	0.739646	0.563259	7.66542	5.83741	0.979332	0.0017677	strong
rs11038694	chr11	45878117	45878124	8	+	G	A	45878123	7	MYCN	HOCOMOCO	MYCN_si	MYCN_HUMAN	gcaggcGg	0.819144	0.651304	8.2219	6.53726	0.953664	0	strong
rs11038694	chr11	45878115	45878126	12	+	G	A	45878123	9	NEUROD1	HOCOMOCO	NDF1_f1	NDF1_HUMAN	aggcaggcGgat	0.798465	0.59792	7.02364	5.25957	1	0	strong
rs11038694	chr11	45878115	45878126	12	+	G	A	45878123	9	NRF1	HOCOMOCO	NRF1_f1	NRF1_HUMAN	aggcaggcGgat	0.790525	0.692851	7.72568	6.77112	0.834375	0.0186731	strong
rs11038694	chr11	45878117	45878127	11	+	G	A	45878123	7	SP1	HOCOMOCO	SP1_f1	SP1_HUMAN	gcaggcGgatc	0.741515	0.61208	8.1016	6.68742	0.929342	0.0345591	strong
rs11038694	chr11	45878112	45878130	19	+	G	A	45878123	12	SP1	HOCOMOCO	SP1_f2	SP1_HUMAN	ccgaggcaggcGgatcacg	0.741202	0.611548	8.65258	7.13904	0.939936	0.0173816	strong
rs11038694	chr11	45878114	45878130	17	+	G	A	45878123	10	SP2	HOCOMOCO	SP2_si	SP2_HUMAN	gaggcaggcGgatcacg	0.837071	0.708284	6.32	5.34765	0.868132	0.0659341	strong
rs11038694	chr11	45878113	45878132	20	+	G	A	45878123	11	SP3	HOCOMOCO	SP3_f1	SP3_HUMAN	cgaggcaggcGgatcacgag	0.753013	0.639617	7.69626	6.53728	0.890211	0.0444277	strong
rs11038694	chr11	45878108	45878131	24	+	G	A	45878123	16	SP4	HOCOMOCO	SP4_f1	SP4_HUMAN	gaggccgaggcaggcGgatcacga	0.659239	0.54072	8.14262	6.67873	0.956284	0	strong
rs11038694	chr11	45878116	45878124	9	+	G	A	45878123	8	TCF12	HOCOMOCO	HTF4_f1	HTF4_HUMAN	ggcaggcGg	0.80803	0.63766	9.73991	7.68629	1	0	strong
rs11038694	chr11	45878117	45878125	9	+	G	A	45878123	7	TCF4	HOCOMOCO	ITF2_f1	ITF2_HUMAN	gcaggcGga	0.801643	0.642685	10.2905	8.24998	1	0	strong
rs11038694	chr11	45878116	45878129	14	+	G	A	45878123	8	TFDP1	HOCOMOCO	TFDP1_f1	TFDP1_HUMAN	ggcaggcGgatcac	0.696111	0.53982	5.67562	4.40133	1	0	strong
rs11038694	chr11	45878115	45878124	10	+	G	A	45878123	9	TFE3	HOCOMOCO	TFE3_f1	TFE3_HUMAN	aggcaggcGg	0.786628	0.591517	6.63321	4.98794	1	0	strong
rs11038694	chr11	45878115	45878124	10	+	G	A	45878123	9	USF1	HOCOMOCO	USF1_f1	USF1_HUMAN	aggcaggcGg	0.666933	0.512347	8.86602	6.811	1	0	strong
rs11038694	chr11	45878109	45878125	17	+	G	A	45878123	15	ZBTB4	HOCOMOCO	ZBTB4_si	ZBTB4_HUMAN	aggccgaggcaggcGga	0.571424	0.492654	9.21547	7.94513	0.943267	0.0567332	strong
rs11038694	chr11	45878113	45878134	22	+	G	A	45878123	11	ZBTB7B	HOCOMOCO	ZBT7B_si	ZBT7B_HUMAN	cgaggcaggcGgatcacgaggt	0.660897	0.53117	8.04366	6.46478	1	0	strong
rs11038694	chr11	45878114	45878125	12	+	G	A	45878123	10	ZNF219	HOCOMOCO	ZN219_f1	ZN219_HUMAN	gaggcaggcGga	0.793527	0.734645	7.94467	7.35516	0.747525	0.0445545	strong
rs11039154	chr11	47278497	47278508	12	-	C	T	47278502	7	IRF1	HOCOMOCO	IRF1_si	IRF1_HUMAN	ggtctCgatctc	0.696607	0.571365	8.77592	7.1981	0.955812	0.0297791	strong
rs11039154	chr11	47278496	47278509	14	-	C	T	47278502	8	IRF2	HOCOMOCO	IRF2_f1	IRF2_HUMAN	tggtctCgatctcc	0.713238	0.591966	9.12188	7.57088	0.955392	0.0446078	strong
rs11039154	chr11	47278493	47278509	17	-	C	T	47278502	8	IRF3	HOCOMOCO	IRF3_f1	IRF3_HUMAN	ggatggtctCgatctcc	0.679069	0.593438	7.9387	6.93763	0.876607	0.0848329	strong
rs11039154	chr11	47278497	47278508	12	-	C	T	47278502	7	IRF9	HOCOMOCO	IRF9_f1	IRF9_HUMAN	ggtctCgatctc	0.700112	0.636083	6.20044	5.63338	0.809524	0	strong
rs11039154	chr11	47278492	47278508	17	-	C	T	47278502	7	MTF1	HOCOMOCO	MTF1_f1	MTF1_HUMAN	aggatggtctCgatctc	0.66073	0.521934	8.64816	6.83149	1	0	strong
rs11039154	chr11	47278491	47278505	15	-	C	T	47278502	4	NFAT5	HOCOMOCO	NFAT5_f1	NFAT5_HUMAN	caggatggtctCgat	0.688123	0.554372	6.89967	5.55858	1	0	strong
rs11039154	chr11	47278497	47278511	15	-	C	T	47278502	10	PBX1	HOCOMOCO	PBX1_do	PBX1_HUMAN	ggtctCgatctcctg	0.699842	0.571247	5.70148	4.65384	0.873823	0.0719328	strong
rs11039154	chr11	47278497	47278514	18	-	C	T	47278502	13	PPARG	HOCOMOCO	PPARG_f1	PPARG_HUMAN	ggtctCgatctcctgacc	0.750021	0.614452	6.83237	5.59739	0.902587	0.0639007	strong
rs11039154	chr11	47278498	47278510	13	-	C	T	47278502	9	RXRA	HOCOMOCO	RXRA_f1	RXRA_HUMAN	gtctCgatctcct	0.715061	0.616365	6.42477	5.53799	0.837819	0.12327	strong
rs11039154	chr11	47278498	47278510	13	-	C	T	47278502	9	ZBTB6	HOCOMOCO	ZBTB6_si	ZBTB6_HUMAN	gtctCgatctcct	0.847959	0.690876	9.80666	7.98999	1	0	strong
rs11039154	chr11	47278489	47278510	22	-	C	T	47278502	9	ZBTB7B	HOCOMOCO	ZBT7B_si	ZBT7B_HUMAN	gccaggatggtctCgatctcct	0.668314	0.538587	8.13393	6.55505	1	0	strong
rs11039154	chr11	47278493	47278505	13	+	C	T	47278502	10	ARID5B	HOCOMOCO	ARI5B_f1	ARI5B_HUMAN	ggatggtctCgat	0.630686	0.771166	3.59003	4.38968	0.0666667	0.866667	strong
rs11039154	chr11	47278501	47278509	9	+	C	T	47278502	2	ATF3	HOCOMOCO	ATF3_f1	ATF3_HUMAN	tCgatctcc	0.626144	0.880877	4.2896	6.03473	0.00439953	0.982466	strong
rs11039154	chr11	47278497	47278508	12	+	C	T	47278502	6	BPTF	HOCOMOCO	BPTF_si	BPTF_HUMAN	ggtctCgatctc	0.593061	0.824025	3.40211	4.72704	0	0.952381	strong
rs11039154	chr11	47278499	47278508	10	+	C	T	47278502	4	FOXJ2	HOCOMOCO	FOXJ2_f1	FOXJ2_HUMAN	tctCgatctc	0.555061	0.732161	5.46155	7.20414	0	1	strong
rs11039154	chr11	47278494	47278505	12	-	C	T	47278502	4	NKX2-2	HOCOMOCO	NKX22_si	NKX22_HUMAN	gatggtctCgat	0.554441	0.724985	5.34299	6.98647	0	1	strong
rs11039154	chr11	47278500	47278513	14	-	C	T	47278502	12	NR1D1	HOCOMOCO	NR1D1_f1	NR1D1_HUMAN	ctCgatctcctgac	0.577267	0.710255	6.28467	7.73249	0	1	strong
rs11039154	chr11	47278501	47278513	13	-	C	T	47278502	12	NR2C1	HOCOMOCO	NR2C1_si	NR2C1_HUMAN	tCgatctcctgac	0.749635	0.874807	7.37835	8.61037	0	0.940828	strong
rs11039154	chr11	47278501	47278507	7	-	C	T	47278502	6	NR3C1	HOCOMOCO	GCR_si	GCR_HUMAN	tCgatct	0.595989	0.787438	4.11894	5.44206	0.0470563	0.930544	strong
rs11039154	chr11	47278495	47278503	9	-	C	T	47278502	2	NR4A1	HOCOMOCO	NR4A1_f1	NR4A1_HUMAN	atggtctCg	0.624956	0.782365	6.34938	7.94862	0	1	strong
rs11039154	chr11	47278495	47278503	9	-	C	T	47278502	2	NR4A2	HOCOMOCO	NR4A2_si	NR4A2_HUMAN	atggtctCg	0.654287	0.746305	6.35578	7.24965	0.0770959	0.869078	strong
rs11039154	chr11	47278496	47278508	13	-	C	T	47278502	7	NR6A1	HOCOMOCO	NR6A1_do	NR6A1_HUMAN	tggtctCgatctc	0.737133	0.849723	10.6289	12.2524	0	0.98	strong
rs11039154	chr11	47278499	47278505	7	+	C	T	47278502	4	PAX2	HOCOMOCO	PAX2_si	PAX2_HUMAN	tctCgat	0.615388	0.816619	3.86541	5.1294	0.07002	0.92998	strong
rs11039154	chr11	47278498	47278510	13	+	C	T	47278502	5	PKNOX1	HOCOMOCO	PKNX1_si	PKNX1_HUMAN	gtctCgatctcct	0.568855	0.752843	4.01817	5.31779	0	1	strong
rs11039154	chr11	47278502	47278510	9	-	C	T	47278502	9	PPARG	HOCOMOCO	PPARG_si	PPARG_HUMAN	Cgatctcct	0.599021	0.769699	4.8038	6.17254	0.0179122	0.934631	strong
rs11039154	chr11	47278502	47278508	7	-	C	T	47278502	7	RARA	HOCOMOCO	RARA_f1	RARA_HUMAN	Cgatctc	0.670361	0.830033	7.58477	9.39137	0	1	strong
rs11039154	chr11	47278501	47278520	20	-	C	T	47278502	19	RARG	HOCOMOCO	RARG_do	RARG_HUMAN	tCgatctcctgacctcgtga	0.63547	0.789251	5.64469	7.01067	0	0.955157	strong
rs11039154	chr11	47278502	47278508	7	-	C	T	47278502	7	RARG	HOCOMOCO	RARG_f1	RARG_HUMAN	Cgatctc	0.761273	0.913125	6.40303	7.68026	0	0.928839	strong
rs11039154	chr11	47278502	47278513	12	-	C	T	47278502	12	RORA	HOCOMOCO	RORA_f1	RORA_HUMAN	Cgatctcctgac	0.561834	0.698595	7.63701	9.49599	0	1	strong
rs11039154	chr11	47278500	47278509	10	-	C	T	47278502	8	RXRB	HOCOMOCO	RXRB_f1	RXRB_HUMAN	ctCgatctcc	0.634116	0.825846	4.60173	5.9931	0	0.957143	strong
rs11039154	chr11	47278497	47278508	12	-	C	T	47278502	7	SOX4	HOCOMOCO	SOX4_f1	SOX4_HUMAN	ggtctCgatctc	0.600314	0.68781	4.73665	5.42701	0.123288	0.876712	strong
rs11039154	chr11	47278501	47278510	10	-	C	T	47278502	9	THRA	HOCOMOCO	THA_f1	THA_HUMAN	tCgatctcct	0.606194	0.766602	5.20257	6.57924	0.0105422	0.936747	strong
rs11039154	chr11	47278487	47278506	20	-	C	T	47278502	5	TP53	HOCOMOCO	P53_f2	P53_HUMAN	tagccaggatggtctCgatc	0.63648	0.714125	8.40215	9.42714	0.0291179	0.866494	strong
rs11039154	chr11	47278502	47278508	7	-	C	T	47278502	7	VDR	HOCOMOCO	VDR_f1	VDR_HUMAN	Cgatctc	0.757376	0.933753	5.13594	6.33199	0.0572099	0.915434	strong
rs11073967	chr15	91565792	91565811	20	+	A	G	91565804	13	BHLHE41	HOCOMOCO	BHE41_f1	BHE41_HUMAN	accccgccttctAccagaaa	0.592844	0.761351	5.08119	6.52544	0	1	strong
rs11073967	chr15	91565790	91565808	19	-	A	G	91565804	5	CTCF	HOCOMOCO	CTCF_f2	CTCF_HUMAN	gaaccccgccttctAccag	0.641188	0.772824	8.062	9.71713	0.0190125	0.960677	strong
rs11073967	chr15	91565799	91565809	11	+	A	G	91565804	6	DBP	HOCOMOCO	DBP_si	DBP_HUMAN	cttctAccaga	0.650475	0.784275	4.24576	5.11909	0.0923077	0.85641	strong
rs11073967	chr15	91565797	91565810	14	-	A	G	91565804	7	E2F1	HOCOMOCO	E2F1_f2	E2F1_HUMAN	gccttctAccagaa	0.527864	0.690903	4.25207	5.56538	0.0130277	0.902851	strong
rs11073967	chr15	91565799	91565812	14	+	A	G	91565804	6	E2F4	HOCOMOCO	E2F4_do	E2F4_HUMAN	cttctAccagaaaa	0.559647	0.706201	5.50608	6.94796	0.0382687	0.934086	strong
rs11073967	chr15	91565803	91565812	10	+	A	G	91565804	2	E2F5	HOCOMOCO	E2F5_do	E2F5_HUMAN	tAccagaaaa	0.640901	0.745405	6.39393	7.4365	0	0.892562	strong
rs11073967	chr15	91565800	91565812	13	+	A	G	91565804	5	E2F7	HOCOMOCO	E2F7_f1	E2F7_HUMAN	ttctAccagaaaa	0.633907	0.748753	6.02378	7.11512	0	1	strong
rs11073967	chr15	91565796	91565808	13	-	A	G	91565804	5	GABPA	HOCOMOCO	GABPA_f1	GABPA_HUMAN	cgccttctAccag	0.625014	0.722666	7.85874	9.08658	0.000104541	0.861642	strong
rs11073967	chr15	91565796	91565808	13	+	A	G	91565804	9	HES1	HOCOMOCO	HES1_f1	HES1_HUMAN	cgccttctAccag	0.539095	0.787926	3.85946	5.64088	0	1	strong
rs11073967	chr15	91565797	91565808	12	+	A	G	91565804	8	HLTF	HOCOMOCO	HLTF_f1	HLTF_HUMAN	gccttctAccag	0.593237	0.784761	3.26049	4.31313	0	0.911111	strong
rs11073967	chr15	91565800	91565807	8	-	A	G	91565804	4	MAF	HOCOMOCO	MAF_f1	MAF_HUMAN	ttctAcca	0.575977	0.730859	4.25829	5.40336	0.0168067	0.887955	strong
rs11073967	chr15	91565787	91565807	21	-	A	G	91565804	4	MAFA	HOCOMOCO	MAFA_f1	MAFA_HUMAN	ggagaaccccgccttctAcca	0.525955	0.719148	4.51754	6.17692	0	0.984199	strong
rs11073967	chr15	91565803	91565815	13	+	A	G	91565804	2	MEIS1	HOCOMOCO	MEIS1_f2	MEIS1_HUMAN	tAccagaaaaaga	0.526183	0.67106	5.90069	7.52535	0.0245902	0.97541	strong
rs11073967	chr15	91565796	91565808	13	-	A	G	91565804	5	MEIS2	HOCOMOCO	MEIS2_do	MEIS2_HUMAN	cgccttctAccag	0.567724	0.714857	7.84883	9.88295	0	1	strong
rs11073967	chr15	91565796	91565807	12	-	A	G	91565804	4	NEUROD1	HOCOMOCO	NDF1_f1	NDF1_HUMAN	cgccttctAcca	0.616016	0.81656	5.41874	7.18282	0	1	strong
rs11073967	chr15	91565799	91565806	8	-	A	G	91565804	3	PAX5	HOCOMOCO	PAX5_si	PAX5_HUMAN	cttctAcc	0.577376	0.738367	5.27308	6.74338	0.0489605	0.937467	strong
rs11073967	chr15	91565802	91565812	11	-	A	G	91565804	9	SMAD2	HOCOMOCO	SMAD2_si	SMAD2_HUMAN	ctAccagaaaa	0.688363	0.768943	4.90155	5.47533	0	0.734266	strong
rs11073967	chr15	91565798	91565806	9	-	A	G	91565804	3	TCF12	HOCOMOCO	HTF4_f1	HTF4_HUMAN	ccttctAcc	0.593592	0.763963	7.1551	9.20873	0	1	strong
rs11073967	chr15	91565796	91565806	11	-	A	G	91565804	3	TCF3	HOCOMOCO	TFE2_f2	TFE2_HUMAN	cgccttctAcc	0.625009	0.836928	5.87283	7.8641	0	1	strong
rs11073967	chr15	91565796	91565806	11	-	A	G	91565804	3	TFAP4	HOCOMOCO	TFAP4_si	TFAP4_HUMAN	cgccttctAcc	0.557582	0.706645	5.90593	7.4848	0	1	strong
rs11073967	chr15	91565799	91565812	14	+	A	G	91565804	6	TFDP1	HOCOMOCO	TFDP1_f1	TFDP1_HUMAN	cttctAccagaaaa	0.52868	0.684972	4.3105	5.5848	0	1	strong
rs11073967	chr15	91565802	91565808	7	-	A	G	91565804	5	TGIF1	HOCOMOCO	TGIF1_si	TGIF1_HUMAN	ctAccag	0.59598	0.804819	4.63852	6.26391	0	1	strong
rs11073967	chr15	91565799	91565805	7	-	A	G	91565804	2	UBP1	HOCOMOCO	UBIP1_f1	UBIP1_HUMAN	cttctAc	0.725863	0.854783	3.10308	3.65422	0.142857	0.857143	strong
rs11073967	chr15	91565797	91565808	12	-	A	G	91565804	5	ZBTB33	HOCOMOCO	KAISO_f1	KAISO_HUMAN	gccttctAccag	0.658869	0.857034	6.54658	8.51557	0.00035489	0.99248	strong
rs11073967	chr15	91565797	91565808	12	-	A	G	91565804	5	ARNT2	HOCOMOCO	ARNT2_si	ARNT2_HUMAN	gccttctAccag	0.728018	0.544986	4.99343	3.73803	0.944785	0	strong
rs11073967	chr15	91565801	91565811	11	-	A	G	91565804	8	CBFB	HOCOMOCO	PEBB_f1	PEBB_HUMAN	tctAccagaaa	0.860978	0.756029	6.13756	5.38942	0.763636	0	strong
rs11073967	chr15	91565802	91565814	13	-	A	G	91565804	11	FOXJ3	HOCOMOCO	FOXJ3_si	FOXJ3_HUMAN	ctAccagaaaaag	0.697586	0.606028	10.124	8.79521	0.918097	0	strong
rs11073967	chr15	91565801	91565813	13	-	A	G	91565804	10	FOXM1	HOCOMOCO	FOXM1_f1	FOXM1_HUMAN	tctAccagaaaaa	0.756084	0.561657	4.23343	3.1448	0.92381	0	strong
rs11073967	chr15	91565802	91565813	12	+	A	G	91565804	3	IRF1	HOCOMOCO	IRF1_si	IRF1_HUMAN	ctAccagaaaaa	0.715885	0.577945	9.01877	7.281	0.987512	0.00768492	strong
rs11073967	chr15	91565801	91565817	17	+	A	G	91565804	4	IRF3	HOCOMOCO	IRF3_f1	IRF3_HUMAN	tctAccagaaaaagaag	0.696898	0.561382	8.14713	6.56287	0.976864	0	strong
rs11073967	chr15	91565792	91565810	19	-	A	G	91565804	7	NR1H2	HOCOMOCO	NR1H2_f1	NR1H2_HUMAN	accccgccttctAccagaa	0.540771	0.474644	13.3592	11.7256	1	0	strong
rs11073967	chr15	91565797	91565811	15	-	A	G	91565804	8	PBX1	HOCOMOCO	PBX1_do	PBX1_HUMAN	gccttctAccagaaa	0.676757	0.579965	5.51341	4.72486	0.806162	0.0512964	strong
rs11073967	chr15	91565801	91565815	15	+	A	G	91565804	4	STAT2	HOCOMOCO	STAT2_f1	STAT2_HUMAN	tctAccagaaaaaga	0.696027	0.526246	6.4659	4.88869	0.964409	0.0192144	strong
rs11073967	chr15	91565794	91565810	17	-	A	G	91565804	7	ZBTB4	HOCOMOCO	ZBTB4_si	ZBTB4_HUMAN	cccgccttctAccagaa	0.626008	0.583673	10.0958	9.41301	0.742311	0	strong
rs11075992	chr16	53820063	53820070	8	+	T	C	53820066	4	ARNT	HOCOMOCO	ARNT_f1	ARNT_HUMAN	ttgTgtga	0.743109	0.96631	6.72351	8.74299	0	1	strong
rs11075992	chr16	53820060	53820073	14	+	T	C	53820066	7	ARNTL	HOCOMOCO	BMAL1_f1	BMAL1_HUMAN	ggcttgTgtgagaa	0.55135	0.677324	7.0175	8.62089	0	1	strong
rs11075992	chr16	53820062	53820071	10	-	T	C	53820066	6	ATF1	HOCOMOCO	ATF1_si	ATF1_HUMAN	cttgTgtgag	0.560883	0.706894	5.99879	7.56041	0.0305344	0.969466	strong
rs11075992	chr16	53820059	53820070	12	+	T	C	53820066	8	ATF6	HOCOMOCO	ATF6A_si	ATF6A_HUMAN	aggcttgTgtga	0.552504	0.688222	6.89957	8.59438	0	1	strong
rs11075992	chr16	53820059	53820071	13	-	T	C	53820066	6	CEBPG	HOCOMOCO	CEBPG_si	CEBPG_HUMAN	aggcttgTgtgag	0.68205	0.799452	5.82518	6.82788	0	0.84	strong
rs11075992	chr16	53820063	53820071	9	-	T	C	53820066	6	CREB1	HOCOMOCO	CREB1_f1	CREB1_HUMAN	ttgTgtgag	0.579614	0.754384	5.47001	7.11938	0.0181193	0.962226	strong
rs11075992	chr16	53820061	53820071	11	-	T	C	53820066	6	DBP	HOCOMOCO	DBP_si	DBP_HUMAN	gcttgTgtgag	0.694884	0.828684	4.53563	5.40896	0.0923077	0.85641	strong
rs11075992	chr16	53820058	53820070	13	+	T	C	53820066	9	DDIT3	HOCOMOCO	DDIT3_f1	DDIT3_HUMAN	gaggcttgTgtga	0.628921	0.755811	5.87716	7.06291	0	0.870273	strong
rs11075992	chr16	53820060	53820073	14	+	T	C	53820066	7	E2F1	HOCOMOCO	E2F1_f2	E2F1_HUMAN	ggcttgTgtgagaa	0.61423	0.777268	4.94777	6.26108	0.0130277	0.902851	strong
rs11075992	chr16	53820060	53820073	14	+	T	C	53820066	7	E2F4	HOCOMOCO	E2F4_do	E2F4_HUMAN	ggcttgTgtgagaa	0.622064	0.766176	6.12018	7.53802	0.0282342	0.926549	strong
rs11075992	chr16	53820064	53820073	10	+	T	C	53820066	3	E2F5	HOCOMOCO	E2F5_do	E2F5_HUMAN	tgTgtgagaa	0.603271	0.755662	6.01851	7.53884	0	1	strong
rs11075992	chr16	53820062	53820073	12	+	T	C	53820066	5	E2F6	HOCOMOCO	E2F6_f1	E2F6_HUMAN	cttgTgtgagaa	0.632058	0.748725	6.05933	7.17778	0.024233	0.857663	strong
rs11075992	chr16	53820064	53820072	9	-	T	C	53820066	7	E4F1	HOCOMOCO	E4F1_f1	E4F1_HUMAN	tgTgtgaga	0.564083	0.747392	4.29856	5.69546	0	1	strong
rs11075992	chr16	53820064	53820074	11	+	T	C	53820066	3	EGR1	HOCOMOCO	EGR1_f2	EGR1_HUMAN	tgTgtgagaaa	0.605795	0.677394	7.13149	7.97436	0.0931133	0.82828	strong
rs11075992	chr16	53820059	53820071	13	-	T	C	53820066	6	GABPA	HOCOMOCO	GABPA_f1	GABPA_HUMAN	aggcttgTgtgag	0.547485	0.711058	6.88391	8.94063	0	1	strong
rs11075992	chr16	53820061	53820072	12	+	T	C	53820066	6	HIF1A	HOCOMOCO	HIF1A_si	HIF1A_HUMAN	gcttgTgtgaga	0.667415	0.86692	6.77088	8.79485	0.0010316	0.998968	strong
rs11075992	chr16	53820060	53820072	13	-	T	C	53820066	7	HLF	HOCOMOCO	HLF_si	HLF_HUMAN	ggcttgTgtgaga	0.654232	0.797937	6.24069	7.61148	0.0578916	0.942108	strong
rs11075992	chr16	53820061	53820077	17	+	T	C	53820066	6	MTF1	HOCOMOCO	MTF1_f1	MTF1_HUMAN	gcttgTgtgagaaagtt	0.62824	0.695717	8.2229	9.10608	0.043956	0.846154	strong
rs11075992	chr16	53820063	53820070	8	-	T	C	53820066	5	MYCN	HOCOMOCO	MYCN_si	MYCN_HUMAN	ttgTgtga	0.555329	0.758315	5.57394	7.61135	0	1	strong
rs11075992	chr16	53820057	53820068	12	-	T	C	53820066	3	NRF1	HOCOMOCO	NRF1_f1	NRF1_HUMAN	agaggcttgTgt	0.586212	0.681211	5.72896	6.65737	0.0776575	0.848096	strong
rs11075992	chr16	53820060	53820078	19	-	T	C	53820066	13	PAX5	HOCOMOCO	PAX5_f1	PAX5_HUMAN	ggcttgTgtgagaaagttg	0.529532	0.673567	3.71884	4.73038	0.000405136	0.780757	strong
rs11075992	chr16	53820062	53820073	12	+	T	C	53820066	5	RFX1	HOCOMOCO	RFX1_f1	RFX1_HUMAN	cttgTgtgagaa	0.544451	0.726588	4.6173	6.16194	0	0.97006	strong
rs11075992	chr16	53820061	53820073	13	+	T	C	53820066	6	RFX2	HOCOMOCO	RFX2_f1	RFX2_HUMAN	gcttgTgtgagaa	0.532908	0.697884	5.01129	6.56268	0	1	strong
rs11075992	chr16	53820064	53820076	13	+	T	C	53820066	3	STAT6	HOCOMOCO	STAT6_do	STAT6_HUMAN	tgTgtgagaaagt	0.58675	0.754955	5.1159	6.58249	0	0.928736	strong
rs11075992	chr16	53820060	53820073	14	+	T	C	53820066	7	TFDP1	HOCOMOCO	TFDP1_f1	TFDP1_HUMAN	ggcttgTgtgagaa	0.658024	0.814316	5.36509	6.63939	0	1	strong
rs11075992	chr16	53820064	53820072	9	-	T	C	53820066	7	TFEB	HOCOMOCO	TFEB_f1	TFEB_HUMAN	tgTgtgaga	0.5456	0.684647	7.94427	9.96887	0	1	strong
rs11075992	chr16	53820062	53820073	12	+	T	C	53820066	5	ZBTB33	HOCOMOCO	KAISO_f1	KAISO_HUMAN	cttgTgtgagaa	0.686534	0.884699	6.82146	8.79044	0.00035489	0.99248	strong
rs11075992	chr16	53820060	53820068	9	-	T	C	53820066	3	BHLHE40	HOCOMOCO	BHE40_f2	BHE40_HUMAN	ggcttgTgt	0.684687	0.521902	7.39494	5.63679	0.979574	0	strong
rs11075992	chr16	53820055	53820074	20	+	T	C	53820066	12	BHLHE41	HOCOMOCO	BHE41_f1	BHE41_HUMAN	tcagaggcttgTgtgagaaa	0.773256	0.616331	6.62748	5.28249	1	0	strong
rs11075992	chr16	53820059	53820071	13	+	T	C	53820066	8	ENO1	HOCOMOCO	ENOA_si	ENOA_HUMAN	aggcttgTgtgag	0.814798	0.623632	6.258	4.78976	0.949829	0.0270385	strong
rs11075992	chr16	53820060	53820075	16	+	T	C	53820066	7	FOXO1	HOCOMOCO	FOXO1_si	FOXO1_HUMAN	ggcttgTgtgagaaag	0.749162	0.574055	7.07999	5.42514	0.982405	0	strong
rs11075992	chr16	53820063	53820071	9	+	T	C	53820066	4	FOXO4	HOCOMOCO	FOXO4_f1	FOXO4_HUMAN	ttgTgtgag	0.742474	0.564503	6.96479	5.29533	1	0	strong
rs11075992	chr16	53820059	53820071	13	+	T	C	53820066	8	HES1	HOCOMOCO	HES1_f1	HES1_HUMAN	aggcttgTgtgag	0.82473	0.611713	5.90437	4.37935	0.979167	0	strong
rs11075992	chr16	53820059	53820069	11	+	T	C	53820066	8	MAX	HOCOMOCO	MAX_f1	MAX_HUMAN	aggcttgTgtg	0.712749	0.570892	7.61261	6.0975	0.954418	0.0173478	strong
rs11075992	chr16	53820059	53820070	12	+	T	C	53820066	8	NEUROD1	HOCOMOCO	NDF1_f1	NDF1_HUMAN	aggcttgTgtga	0.735532	0.57964	6.47006	5.09876	0.963636	0.0363636	strong
rs11075992	chr16	53820060	53820071	12	+	T	C	53820066	7	SMAD1	HOCOMOCO	SMAD1_si	SMAD1_HUMAN	ggcttgTgtgag	0.770884	0.618566	5.72134	4.59087	0.954315	0.0456853	strong
rs11075992	chr16	53820059	53820068	10	+	T	C	53820066	8	TFE3	HOCOMOCO	TFE3_f1	TFE3_HUMAN	aggcttgTgt	0.759966	0.619273	6.40838	5.222	0.933333	0	strong
rs11075992	chr16	53820059	53820074	16	+	T	C	53820066	8	TGIF1	HOCOMOCO	TGIF1_f1	TGIF1_HUMAN	aggcttgTgtgagaaa	0.749227	0.630875	4.18275	3.52202	0.771186	0	strong
rs11075992	chr16	53820065	53820071	7	-	T	C	53820066	6	TGIF1	HOCOMOCO	TGIF1_si	TGIF1_HUMAN	gTgtgag	0.829007	0.633838	6.45217	4.93316	1	0	strong
rs11075992	chr16	53820064	53820070	7	-	T	C	53820066	5	UBP1	HOCOMOCO	UBIP1_f1	UBIP1_HUMAN	tgTgtga	0.836222	0.600449	3.57487	2.56693	1	0	strong
rs11075992	chr16	53820060	53820070	11	+	T	C	53820066	7	USF2	HOCOMOCO	USF2_f1	USF2_HUMAN	ggcttgTgtga	0.778298	0.567166	6.86598	5.00342	1	0	strong
rs11075992	chr16	53820055	53820076	22	+	T	C	53820066	12	ZNF143	HOCOMOCO	ZN143_si	ZN143_HUMAN	tcagaggcttgTgtgagaaagt	0.654838	0.553625	8.09697	6.84548	0.927007	0	strong
rs11169627	chr12	51348441	51348453	13	+	G	A	51348450	10	DDIT3	HOCOMOCO	DDIT3_f1	DDIT3_HUMAN	gcaggttgcGgtg	0.753018	0.868762	7.03682	8.11842	0.0982696	0.90173	strong
rs11169627	chr12	51348446	51348457	12	-	G	A	51348450	8	FOS	HOCOMOCO	FOS_si	FOS_HUMAN	ttgcGgtgagcc	0.581251	0.803177	4.07141	5.6259	0	0.954619	strong
rs11169627	chr12	51348446	51348454	9	-	G	A	51348450	5	HBP1	HOCOMOCO	HBP1_f1	HBP1_HUMAN	ttgcGgtga	0.607302	0.78216	3.50067	4.5086	0	1	strong
rs11169627	chr12	51348438	51348454	17	+	G	A	51348450	13	MTF1	HOCOMOCO	MTF1_f1	MTF1_HUMAN	ggtgcaggttgcGgtga	0.602983	0.733134	7.89231	9.59584	0	1	strong
rs11169627	chr12	51348449	51348467	19	+	G	A	51348450	2	NR1H2	HOCOMOCO	NR1H2_f1	NR1H2_HUMAN	cGgtgagccaagatcacac	0.566963	0.587507	14.0062	14.5137	0	0.708333	strong
rs11169627	chr12	51348447	51348458	12	-	G	A	51348450	9	SMAD1	HOCOMOCO	SMAD1_si	SMAD1_HUMAN	tgcGgtgagcca	0.586768	0.722169	4.35487	5.35979	0	0.908629	strong
rs11169627	chr12	51348449	51348462	14	+	G	A	51348450	2	BACH1	HOCOMOCO	BACH1_si	BACH1_HUMAN	cGgtgagccaagat	0.74783	0.684747	9.41917	8.62461	0.890411	0.109589	strong
rs11169627	chr12	51348445	51348455	11	+	G	A	51348450	6	CBFB	HOCOMOCO	PEBB_f1	PEBB_HUMAN	gttgcGgtgag	0.883495	0.713074	6.29807	5.08321	0.927273	0.0727273	strong
rs11169627	chr12	51348449	51348455	7	+	G	A	51348450	2	CXXC1	HOCOMOCO	CXXC1_si	CXXC1_HUMAN	cGgtgag	0.872959	0.520523	3.85756	2.30017	0.948679	0	strong
rs11169627	chr12	51348443	51348456	14	+	G	A	51348450	8	E2F1	HOCOMOCO	E2F1_f2	E2F1_HUMAN	aggttgcGgtgagc	0.686981	0.54159	5.5338	4.36264	0.889319	0.0513645	strong
rs11169627	chr12	51348443	51348452	10	-	G	A	51348450	3	E2F3	HOCOMOCO	E2F3_si	E2F3_HUMAN	aggttgcGgt	0.743321	0.538785	5.52515	4.00482	1	0	strong
rs11169627	chr12	51348443	51348453	11	-	G	A	51348450	4	ELK4	HOCOMOCO	ELK4_f1	ELK4_HUMAN	aggttgcGgtg	0.762272	0.629377	8.20915	6.77796	0.925562	0	strong
rs11169627	chr12	51348444	51348453	10	+	G	A	51348450	7	GLIS3	HOCOMOCO	GLIS3_f1	GLIS3_HUMAN	ggttgcGgtg	0.692475	0.482463	6.07914	4.23548	1	0	strong
rs11169627	chr12	51348443	51348452	10	+	G	A	51348450	8	KLF4	HOCOMOCO	KLF4_f2	KLF4_HUMAN	aggttgcGgt	0.772946	0.651352	7.93004	6.68254	0.905317	0.0629041	strong
rs11169627	chr12	51348448	51348455	8	+	G	A	51348450	3	MAF	HOCOMOCO	MAF_f1	MAF_HUMAN	gcGgtgag	0.743049	0.552367	5.49348	4.08374	0.933707	0.0233427	strong
rs11169627	chr12	51348449	51348458	10	+	G	A	51348450	2	MAFK	HOCOMOCO	MAFK_si	MAFK_HUMAN	cGgtgagcca	0.7208	0.587803	8.80912	7.18372	1	0	strong
rs11169627	chr12	51348438	51348454	17	+	G	A	51348450	13	RARA	HOCOMOCO	RARA_f2	RARA_HUMAN	ggtgcaggttgcGgtga	0.763583	0.684995	6.32457	5.67364	0.775494	0.0725251	strong
rs11169627	chr12	51348447	51348456	10	+	G	A	51348450	4	RXRB	HOCOMOCO	RXRB_f1	RXRB_HUMAN	tgcGgtgagc	0.744235	0.607179	5.40085	4.40625	0.871429	0.0428571	strong
rs11169627	chr12	51348439	51348457	19	+	G	A	51348450	12	SP1	HOCOMOCO	SP1_f2	SP1_HUMAN	gtgcaggttgcGgtgagcc	0.659429	0.529775	7.69799	6.18444	0.939936	0.0173816	strong
rs11169627	chr12	51348444	51348460	17	+	G	A	51348450	7	SP2	HOCOMOCO	SP2_si	SP2_HUMAN	ggttgcGgtgagccaag	0.742825	0.503921	5.60844	3.80467	1	0	strong
rs11169627	chr12	51348438	51348461	24	+	G	A	51348450	13	SP4	HOCOMOCO	SP4_f1	SP4_HUMAN	ggtgcaggttgcGgtgagccaaga	0.675474	0.559206	8.34314	6.90705	0.95082	0	strong
rs11169627	chr12	51348446	51348458	13	+	G	A	51348450	5	SREBF2	HOCOMOCO	SRBP2_f1	SRBP2_HUMAN	ttgcGgtgagcca	0.781309	0.580848	5.08969	3.78382	0.908992	0.0214535	strong
rs11169627	chr12	51348443	51348456	14	+	G	A	51348450	8	TFDP1	HOCOMOCO	TFDP1_f1	TFDP1_HUMAN	aggttgcGgtgagc	0.754289	0.597997	6.14997	4.87567	1	0	strong
rs11169627	chr12	51348446	51348455	10	+	G	A	51348450	5	THRA	HOCOMOCO	THA_f1	THA_HUMAN	ttgcGgtgag	0.745192	0.584221	6.3955	5.01398	0.914157	0	strong
rs11169627	chr12	51348444	51348460	17	+	G	A	51348450	7	ZBTB7A	HOCOMOCO	ZBT7A_f1	ZBT7A_HUMAN	ggttgcGgtgagccaag	0.778737	0.605531	4.88752	3.80044	0.873973	0.0246575	strong
rs111817684	chr1	233305279	233305290	12	+	C	T	233305283	5	ARNT2	HOCOMOCO	ARNT2_si	ARNT2_HUMAN	tacaCgggaggc	0.595282	0.778314	4.083	5.33841	0	0.944785	strong
rs111817684	chr1	233305276	233305289	14	+	C	T	233305283	8	NFYC	HOCOMOCO	NFYC_f1	NFYC_HUMAN	agctacaCgggagg	0.546397	0.714447	4.7431	6.2019	0	0.969849	strong
rs111817684	chr1	233305281	233305289	9	+	C	T	233305283	3	RBPJ	HOCOMOCO	SUH_f1	SUH_HUMAN	caCgggagg	0.663529	0.804016	5.57338	6.75341	0.0304114	0.914132	strong
rs111817684	chr1	233305276	233305291	16	+	C	T	233305283	8	TGIF1	HOCOMOCO	TGIF1_f1	TGIF1_HUMAN	agctacaCgggaggct	0.57646	0.694812	3.21823	3.87897	0	0.771186	strong
rs111817684	chr1	233305278	233305289	12	+	C	T	233305283	6	YY1	HOCOMOCO	TYY1_f2	TYY1_HUMAN	ctacaCgggagg	0.627301	0.788673	7.41398	9.32121	0	0.997809	strong
rs111817684	chr1	233305277	233305293	17	+	C	T	233305283	7	ZBTB4	HOCOMOCO	ZBTB4_si	ZBTB4_HUMAN	gctacaCgggaggctga	0.669688	0.712024	10.8002	11.483	0	0.742311	strong
rs111817684	chr1	233305272	233305293	22	+	C	T	233305283	12	ZNF143	HOCOMOCO	ZN143_si	ZN143_HUMAN	tcccagctacaCgggaggctga	0.672963	0.774177	8.32108	9.57257	0	0.927007	strong
rs111817684	chr1	233305280	233305287	8	-	C	T	233305283	5	ARNT	HOCOMOCO	ARNT_f1	ARNT_HUMAN	acaCggga	0.926376	0.703175	8.38168	6.3622	1	0	strong
rs111817684	chr1	233305277	233305290	14	+	C	T	233305283	7	ARNTL	HOCOMOCO	BMAL1_f1	BMAL1_HUMAN	gctacaCgggaggc	0.742636	0.616662	9.45218	7.84879	1	0	strong
rs111817684	chr1	233305280	233305291	12	-	C	T	233305283	9	ATF6	HOCOMOCO	ATF6A_si	ATF6A_HUMAN	acaCgggaggct	0.672864	0.537147	8.4026	6.70779	1	0	strong
rs111817684	chr1	233305280	233305288	9	+	C	T	233305283	4	BHLHE40	HOCOMOCO	BHE40_f2	BHE40_HUMAN	acaCgggag	0.845507	0.701688	9.13187	7.57856	0.944118	0.0207022	strong
rs111817684	chr1	233305274	233305293	20	-	C	T	233305283	11	BHLHE41	HOCOMOCO	BHE41_f1	BHE41_HUMAN	ccagctacaCgggaggctga	0.883253	0.805823	7.57025	6.9066	0.804124	0	strong
rs111817684	chr1	233305277	233305290	14	+	C	T	233305283	7	E2F4	HOCOMOCO	E2F4_do	E2F4_HUMAN	gctacaCgggaggc	0.679842	0.53573	6.68862	5.27078	0.926549	0.0282342	strong
rs111817684	chr1	233305279	233305290	12	+	C	T	233305283	5	E2F6	HOCOMOCO	E2F6_f1	E2F6_HUMAN	tacaCgggaggc	0.759849	0.643182	7.28442	6.16597	0.857663	0.024233	strong
rs111817684	chr1	233305280	233305294	15	+	C	T	233305283	4	ELF2	HOCOMOCO	ELF2_f1	ELF2_HUMAN	acaCgggaggctgag	0.702397	0.626751	6.29589	5.61785	0.777778	0	strong
rs111817684	chr1	233305277	233305290	14	+	C	T	233305283	7	ELF3	HOCOMOCO	ELF3_f1	ELF3_HUMAN	gctacaCgggaggc	0.697462	0.596883	6.8001	5.81947	0.865079	0	strong
rs111817684	chr1	233305281	233305292	12	+	C	T	233305283	3	ELK3	HOCOMOCO	ELK3_f1	ELK3_HUMAN	caCgggaggctg	0.761991	0.640988	5.70941	4.80276	0.90566	0	strong
rs111817684	chr1	233305281	233305291	11	+	C	T	233305283	3	ELK4	HOCOMOCO	ELK4_f1	ELK4_HUMAN	caCgggaggct	0.763881	0.609263	8.22648	6.56134	0.970616	0	strong
rs111817684	chr1	233305277	233305289	13	-	C	T	233305283	7	ENO1	HOCOMOCO	ENOA_si	ENOA_HUMAN	gctacaCgggagg	0.798144	0.583414	6.13009	4.48087	0.960131	0.0197383	strong
rs111817684	chr1	233305279	233305291	13	+	C	T	233305283	5	GABPA	HOCOMOCO	GABPA_f1	GABPA_HUMAN	tacaCgggaggct	0.711391	0.613739	8.94481	7.71697	0.861642	0.000104541	strong
rs111817684	chr1	233305277	233305289	13	-	C	T	233305283	7	HES1	HOCOMOCO	HES1_f1	HES1_HUMAN	gctacaCgggagg	0.876474	0.793526	6.27481	5.68098	0.729167	0	strong
rs111817684	chr1	233305278	233305289	12	-	C	T	233305283	7	HIF1A	HOCOMOCO	HIF1A_si	HIF1A_HUMAN	ctacaCgggagg	0.827497	0.630111	8.3949	6.39244	0.996905	0	strong
rs111817684	chr1	233305276	233305290	15	-	C	T	233305283	8	KLF3	HOCOMOCO	KLF3_f1	KLF3_HUMAN	agctacaCgggaggc	0.71947	0.552017	5.76208	4.42099	1	0	strong
rs111817684	chr1	233305279	233305289	11	-	C	T	233305283	7	MAX	HOCOMOCO	MAX_f1	MAX_HUMAN	tacaCgggagg	0.808388	0.6614	8.6341	7.06418	0.950691	0.0335439	strong
rs111817684	chr1	233305281	233305287	7	+	C	T	233305283	3	MECP2	HOCOMOCO	MECP2_f1	MECP2_HUMAN	caCggga	0.764555	0.556213	7.262	5.2831	1	0	strong
rs111817684	chr1	233305278	233305288	11	+	C	T	233305283	6	MYC	HOCOMOCO	MYC_f1	MYC_HUMAN	ctacaCgggag	0.783773	0.648175	8.12273	6.71745	0.929202	0.043824	strong
rs111817684	chr1	233305280	233305287	8	+	C	T	233305283	4	MYCN	HOCOMOCO	MYCN_si	MYCN_HUMAN	acaCggga	0.9039	0.770977	9.07261	7.73844	0.917848	0.06912	strong
rs111817684	chr1	233305277	233305290	14	+	C	T	233305283	7	TFDP1	HOCOMOCO	TFDP1_f1	TFDP1_HUMAN	gctacaCgggaggc	0.701409	0.545118	5.71882	4.44452	1	0	strong
rs111817684	chr1	233305281	233305289	9	-	C	T	233305283	7	TFEB	HOCOMOCO	TFEB_f1	TFEB_HUMAN	caCgggagg	0.802332	0.663285	11.6824	9.65783	1	0	strong
rs111817684	chr1	233305280	233305289	10	-	C	T	233305283	7	USF1	HOCOMOCO	USF1_f1	USF1_HUMAN	acaCgggagg	0.748409	0.650336	9.94914	8.64538	0.909724	0.0849013	strong
rs111817684	chr1	233305278	233305288	11	-	C	T	233305283	6	USF2	HOCOMOCO	USF2_f1	USF2_HUMAN	ctacaCgggag	0.806916	0.718925	7.11844	6.34221	0.818092	0.0973451	strong
rs111817684	chr1	233305275	233305286	12	-	C	T	233305283	4	XBP1	HOCOMOCO	XBP1_f1	XBP1_HUMAN	cagctacaCggg	0.674772	0.525985	9.31778	7.26322	1	0	strong
rs11199771	chr10	122868206	122868218	13	+	A	G	122868214	9	CEBPG	HOCOMOCO	CEBPG_si	CEBPG_HUMAN	ctggaccaAtcac	0.817214	0.628522	6.97958	5.36801	1	0	strong
rs11199771	chr10	122868209	122868219	11	-	A	G	122868214	6	CEBPZ	HOCOMOCO	CEBPZ_si	CEBPZ_HUMAN	gaccaAtcact	0.857187	0.718594	10.3255	8.656	1	0	strong
rs11199771	chr10	122868208	122868221	14	-	A	G	122868214	8	CUX1	HOCOMOCO	CUX1_f1	CUX1_HUMAN	ggaccaAtcactgg	0.858542	0.646473	6.21384	4.67896	0.965802	0.0235849	strong
rs11199771	chr10	122868207	122868219	13	-	A	G	122868214	6	DDIT3	HOCOMOCO	DDIT3_f1	DDIT3_HUMAN	tggaccaAtcact	0.706035	0.55083	6.59777	5.14741	0.963125	0.0184376	strong
rs11199771	chr10	122868211	122868219	9	-	A	G	122868214	6	GATA4	HOCOMOCO	GATA4_f1	GATA4_HUMAN	ccaAtcact	0.776114	0.561654	5.62751	4.07248	0.962743	0	strong
rs11199771	chr10	122868206	122868218	13	+	A	G	122868214	9	LHX2	HOCOMOCO	LHX2_f1	LHX2_HUMAN	ctggaccaAtcac	0.787038	0.598969	4.94792	3.76558	1	0	strong
rs11199771	chr10	122868208	122868220	13	-	A	G	122868214	7	NFYA	HOCOMOCO	NFYA_f1	NFYA_HUMAN	ggaccaAtcactg	0.9555	0.791934	10.4725	8.67975	0.987845	0.00439865	strong
rs11199771	chr10	122868208	122868220	13	-	A	G	122868214	7	NFYB	HOCOMOCO	NFYB_f1	NFYB_HUMAN	ggaccaAtcactg	0.935343	0.780132	10.9046	9.09508	0.988715	0.00304522	strong
rs11199771	chr10	122868208	122868221	14	-	A	G	122868214	8	NFYC	HOCOMOCO	NFYC_f1	NFYC_HUMAN	ggaccaAtcactgg	0.911901	0.74385	7.91592	6.45713	0.969849	0	strong
rs11199771	chr10	122868212	122868223	12	-	A	G	122868214	10	NKX2-2	HOCOMOCO	NKX22_si	NKX22_HUMAN	caAtcactgggg	0.73863	0.671685	7.11796	6.47283	0.802789	0.0358566	strong
rs11199771	chr10	122868207	122868221	15	-	A	G	122868214	8	PBX1	HOCOMOCO	PBX1_do	PBX1_HUMAN	tggaccaAtcactgg	0.830757	0.733965	6.76801	5.97947	0.806162	0.0512964	strong
rs11199771	chr10	122868207	122868220	14	-	A	G	122868214	7	PBX3	HOCOMOCO	PBX3_f2	PBX3_HUMAN	tggaccaAtcactg	0.956824	0.835337	9.02692	7.88079	0.885533	0.0311774	strong
rs11199771	chr10	122868211	122868219	9	-	A	G	122868214	6	PDX1	HOCOMOCO	PDX1_do	PDX1_HUMAN	ccaAtcact	0.779959	0.603166	8.0326	6.21185	1	0	strong
rs11199771	chr10	122868211	122868222	12	+	A	G	122868214	4	SOX4	HOCOMOCO	SOX4_f1	SOX4_HUMAN	ccaAtcactggg	0.661422	0.573926	5.2188	4.52844	0.876712	0.123288	strong
rs11199771	chr10	122868209	122868223	15	-	A	G	122868214	10	ZBTB4	HOCOMOCO	ZBTB4!METH_f1	ZBTB4!METH_HUMAN	gaccaAtcactgggg	0.683245	0.61505	6.67622	6.00987	0.75061	0.0257568	strong
rs11199771	chr10	122868212	122868225	14	-	A	G	122868214	12	ARNTL	HOCOMOCO	BMAL1_f1	BMAL1_HUMAN	caAtcactggggct	0.657447	0.699928	8.3679	8.90859	0.0692308	0.776923	strong
rs11199771	chr10	122868210	122868218	9	-	A	G	122868214	5	CREB1	HOCOMOCO	CREB1_f1	CREB1_HUMAN	accaAtcac	0.620256	0.742453	5.85357	7.00678	0.0519011	0.881082	strong
rs11199771	chr10	122868210	122868220	11	+	A	G	122868214	5	CREM	HOCOMOCO	CREM_f1	CREM_HUMAN	accaAtcactg	0.564245	0.687784	5.50241	6.70714	0	0.901639	strong
rs11199771	chr10	122868208	122868218	11	+	A	G	122868214	7	FOSL2	HOCOMOCO	FOSL2_f1	FOSL2_HUMAN	ggaccaAtcac	0.591329	0.710629	7.55562	9.07995	0.0587113	0.941289	strong
rs11199771	chr10	122868210	122868218	9	+	A	G	122868214	5	JUN	HOCOMOCO	JUN_f1	JUN_HUMAN	accaAtcac	0.66156	0.769575	6.56081	7.63201	0.134332	0.86511	strong
rs11199771	chr10	122868209	122868218	10	+	A	G	122868214	6	JUNB	HOCOMOCO	JUNB_f1	JUNB_HUMAN	gaccaAtcac	0.610047	0.726173	5.73848	6.83083	0	0.839056	strong
rs11199771	chr10	122868209	122868219	11	+	A	G	122868214	6	JUND	HOCOMOCO	JUND_f1	JUND_HUMAN	gaccaAtcact	0.602621	0.711485	6.9232	8.17388	0.102022	0.897978	strong
rs11199771	chr10	122868212	122868219	8	-	A	G	122868214	6	KLF6	HOCOMOCO	KLF6_si	KLF6_HUMAN	caAtcact	0.689804	0.813977	4.29219	5.06484	0	0.808511	strong
rs11199771	chr10	122868213	122868219	7	-	A	G	122868214	6	MAFG	HOCOMOCO	MAFG_si	MAFG_HUMAN	aAtcact	0.75791	0.935247	6.01867	7.42694	0.0626127	0.937387	strong
rs11199771	chr10	122868208	122868217	10	+	A	G	122868214	7	MAFK	HOCOMOCO	MAFK_si	MAFK_HUMAN	ggaccaAtca	0.636419	0.706254	7.77787	8.63135	0	0.804511	strong
rs11199771	chr10	122868205	122868217	13	-	A	G	122868214	4	MEIS1	HOCOMOCO	MEIS1_f2	MEIS1_HUMAN	cctggaccaAtca	0.700976	0.818551	7.86085	9.17934	0.0437158	0.931694	strong
rs11199771	chr10	122868206	122868218	13	-	A	G	122868214	5	MEIS2	HOCOMOCO	MEIS2_do	MEIS2_HUMAN	ctggaccaAtcac	0.572527	0.71966	7.91524	9.94937	0	1	strong
rs11199771	chr10	122868208	122868225	18	+	A	G	122868214	7	PPARG	HOCOMOCO	PPARG_f1	PPARG_HUMAN	ggaccaAtcactggggct	0.571412	0.694348	5.20531	6.32521	0.0780593	0.88333	strong
rs11199771	chr10	122868214	122868225	12	+	A	G	122868214	1	RFX1	HOCOMOCO	RFX1_f1	RFX1_HUMAN	Atcactggggct	0.540202	0.695273	4.58127	5.89637	0.0299401	0.94012	strong
rs11199771	chr10	122868213	122868225	13	+	A	G	122868214	2	RFX2	HOCOMOCO	RFX2_f1	RFX2_HUMAN	aAtcactggggct	0.539384	0.675197	5.07219	6.34933	0	0.947917	strong
rs11199771	chr10	122868212	122868224	13	+	A	G	122868214	3	RXRA	HOCOMOCO	RXRA_f1	RXRA_HUMAN	caAtcactggggc	0.576982	0.691633	5.18414	6.21427	0.0499148	0.853902	strong
rs11199771	chr10	122868210	122868219	10	+	A	G	122868214	5	RXRB	HOCOMOCO	RXRB_f1	RXRB_HUMAN	accaAtcact	0.580984	0.711111	4.21616	5.16048	0	0.845238	strong
rs11199771	chr10	122868208	122868218	11	-	A	G	122868214	5	SMAD2	HOCOMOCO	SMAD2_si	SMAD2_HUMAN	ggaccaAtcac	0.53236	0.765949	3.79071	5.45401	0	1	strong
rs11199771	chr10	122868209	122868217	9	-	A	G	122868214	4	SMAD4	HOCOMOCO	SMAD4_si	SMAD4_HUMAN	gaccaAtca	0.556519	0.783808	4.7546	6.69644	0	1	strong
rs11199771	chr10	122868210	122868218	9	+	A	G	122868214	5	SMARCC1	HOCOMOCO	SMRC1_f1	SMRC1_HUMAN	accaAtcac	0.590696	0.711179	5.42174	6.5276	0.128489	0.871511	strong
rs11199771	chr10	122868207	122868215	9	-	A	G	122868214	2	TCF4	HOCOMOCO	ITF2_f1	ITF2_HUMAN	tggaccaAt	0.532099	0.691057	6.83042	8.87092	0	1	strong
rs11199771	chr10	122868212	122868218	7	-	A	G	122868214	5	TGIF1	HOCOMOCO	TGIF1_si	TGIF1_HUMAN	caAtcac	0.595992	0.80483	4.63861	6.264	0	1	strong
rs11199771	chr10	122868209	122868218	10	+	A	G	122868214	6	THRA	HOCOMOCO	THA_f1	THA_HUMAN	gaccaAtcac	0.532919	0.706881	4.57369	6.0667	0	0.932229	strong
rs11199771	chr10	122868198	122868217	20	-	A	G	122868214	4	TP53	HOCOMOCO	P53_f2	P53_HUMAN	gcccatccctggaccaAtca	0.588982	0.724717	7.77514	9.56697	0.000999507	0.971983	strong
rs11199771	chr10	122868212	122868227	16	+	A	G	122868214	3	VDR	HOCOMOCO	VDR_f2	VDR_HUMAN	caAtcactggggctgg	0.584639	0.668957	4.96676	5.68308	0.00565064	0.735778	strong
rs11199771	chr10	122868209	122868220	12	+	A	G	122868214	6	XBP1	HOCOMOCO	XBP1_f1	XBP1_HUMAN	gaccaAtcactg	0.557796	0.704974	7.70249	9.73484	0.000310545	0.998326	strong
rs11199771	chr10	122868213	122868225	13	+	A	G	122868214	2	ZBTB6	HOCOMOCO	ZBTB6_si	ZBTB6_HUMAN	aAtcactggggct	0.590257	0.656347	6.82633	7.59067	0.0909091	0.818182	strong
rs11199771	chr10	122868213	122868234	22	+	A	G	122868214	2	ZBTB7B	HOCOMOCO	ZBT7B_si	ZBT7B_HUMAN	aAtcactggggctggagttaca	0.571292	0.637642	6.9531	7.76064	0	0.795455	strong
rs11202594	chr10	89641214	89641224	11	-	G	A	89641222	3	CBFB	HOCOMOCO	PEBB_f1	PEBB_HUMAN	gagaacacGcg	0.594432	0.757402	4.23746	5.39921	0	0.921212	strong
rs11202594	chr10	89641212	89641223	12	-	G	A	89641222	2	FOXA2	HOCOMOCO	FOXA2_f1	FOXA2_HUMAN	gtgagaacacGc	0.550426	0.73079	5.25855	6.98168	0.00151498	0.97908	strong
rs11202594	chr10	89641215	89641223	9	-	G	A	89641222	2	FOXO4	HOCOMOCO	FOXO4_f1	FOXO4_HUMAN	agaacacGc	0.554674	0.732645	5.20313	6.87259	0	1	strong
rs11202594	chr10	89641215	89641223	9	-	G	A	89641222	2	FOXP2	HOCOMOCO	FOXP2_si	FOXP2_HUMAN	agaacacGc	0.573561	0.764964	4.66391	6.22031	0.0109056	0.960409	strong
rs11202594	chr10	89641214	89641225	12	-	G	A	89641222	4	FUBP1	HOCOMOCO	FUBP1_f1	FUBP1_HUMAN	gagaacacGcgg	0.588014	0.803916	4.43135	6.05842	0	0.97037	strong
rs11202594	chr10	89641211	89641222	12	-	G	A	89641222	1	NFE2L2	HOCOMOCO	NF2L2_si	NF2L2_HUMAN	agtgagaacacG	0.618841	0.692535	4.84864	5.42604	0.0668374	0.772556	strong
rs11202594	chr10	89641217	89641228	12	-	G	A	89641222	7	SMAD1	HOCOMOCO	SMAD1_si	SMAD1_HUMAN	aacacGcggtgt	0.557081	0.709399	4.13454	5.26502	0.0456853	0.954315	strong
rs11202594	chr10	89641218	89641225	8	-	G	A	89641222	4	ARNT	HOCOMOCO	ARNT_f1	ARNT_HUMAN	acacGcgg	0.973021	0.74982	8.80372	6.78424	1	0	strong
rs11202594	chr10	89641215	89641228	14	+	G	A	89641222	8	ARNTL	HOCOMOCO	BMAL1_f1	BMAL1_HUMAN	agaacacGcggtgt	0.757009	0.631035	9.63511	8.03172	1	0	strong
rs11202594	chr10	89641221	89641234	14	+	G	A	89641222	2	BACH1	HOCOMOCO	BACH1_si	BACH1_HUMAN	cGcggtgtttggtt	0.62394	0.560857	7.85873	7.06418	0.890411	0.109589	strong
rs11202594	chr10	89641218	89641226	9	+	G	A	89641222	5	BHLHE40	HOCOMOCO	BHE40_f2	BHE40_HUMAN	acacGcggt	0.807661	0.664463	8.72312	7.17651	0.946125	0.0502958	strong
rs11202594	chr10	89641219	89641228	10	+	G	A	89641222	4	E2F3	HOCOMOCO	E2F3_si	E2F3_HUMAN	cacGcggtgt	0.743213	0.574783	5.52435	4.2724	0.94898	0	strong
rs11202594	chr10	89641215	89641227	13	-	G	A	89641222	6	HES1	HOCOMOCO	HES1_f1	HES1_HUMAN	agaacacGcggtg	0.846324	0.765419	6.05897	5.47975	0.720833	0	strong
rs11202594	chr10	89641216	89641227	12	-	G	A	89641222	6	HIF1A	HOCOMOCO	HIF1A_si	HIF1A_HUMAN	gaacacGcggtg	0.8546	0.655095	8.66986	6.64589	0.998968	0.0010316	strong
rs11202594	chr10	89641216	89641226	11	+	G	A	89641222	7	MAX	HOCOMOCO	MAX_f1	MAX_HUMAN	gaacacGcggt	0.836014	0.689027	8.92917	7.35925	0.950691	0.0335439	strong
rs11202594	chr10	89641216	89641226	11	+	G	A	89641222	7	MYC	HOCOMOCO	MYC_f1	MYC_HUMAN	gaacacGcggt	0.884295	0.749755	9.1645	7.77018	0.929113	0.0494556	strong
rs11202594	chr10	89641218	89641225	8	+	G	A	89641222	5	MYCN	HOCOMOCO	MYCN_si	MYCN_HUMAN	acacGcgg	0.948677	0.745692	9.52205	7.48464	1	0	strong
rs11202594	chr10	89641216	89641227	12	+	G	A	89641222	7	NRF1	HOCOMOCO	NRF1_f1	NRF1_HUMAN	gaacacGcggtg	0.684473	0.589684	6.68925	5.76289	0.818053	0.0246984	strong
rs11202594	chr10	89641216	89641225	10	+	G	A	89641222	7	TFE3	HOCOMOCO	TFE3_f1	TFE3_HUMAN	gaacacGcgg	0.791054	0.680821	6.67053	5.741	0.82963	0	strong
rs11202594	chr10	89641216	89641224	9	+	G	A	89641222	7	TFEB	HOCOMOCO	TFEB_f1	TFEB_HUMAN	gaacacGcg	0.704161	0.565114	10.253	8.2284	1	0	strong
rs11202594	chr10	89641216	89641225	10	+	G	A	89641222	7	USF1	HOCOMOCO	USF1_f1	USF1_HUMAN	gaacacGcgg	0.723103	0.62503	9.61273	8.30897	0.909724	0.0849013	strong
rs11202594	chr10	89641219	89641230	12	+	G	A	89641222	4	XBP1	HOCOMOCO	XBP1_f1	XBP1_HUMAN	cacGcggtgttt	0.664141	0.515354	9.17099	7.11642	1	0	strong
rs112956884	chr8	95838534	95838547	14	-	T	G	95838543	5	ARNTL	HOCOMOCO	BMAL1_f1	BMAL1_HUMAN	gagtctcgcTctgt	0.549498	0.657878	6.99393	8.37339	0	0.961538	strong
rs112956884	chr8	95838536	95838544	9	-	T	G	95838543	2	BHLHE40	HOCOMOCO	BHE40_f2	BHE40_HUMAN	gtctcgcTc	0.598491	0.723448	6.46399	7.81358	0.0828199	0.915872	strong
rs112956884	chr8	95838531	95838550	20	+	T	G	95838543	13	BHLHE41	HOCOMOCO	BHE41_f1	BHE41_HUMAN	acggagtctcgcTctgtcac	0.579733	0.74824	4.96882	6.41307	0	1	strong
rs112956884	chr8	95838534	95838552	19	+	T	G	95838543	10	CTCF	HOCOMOCO	CTCF_f2	CTCF_HUMAN	gagtctcgcTctgtcaccc	0.514485	0.659302	6.46889	8.28975	0.0139635	0.979328	strong
rs112956884	chr8	95838542	95838548	7	+	T	G	95838543	2	CXXC1	HOCOMOCO	CXXC1_si	CXXC1_HUMAN	cTctgtc	0.624884	0.958254	2.76133	4.23448	0.0513205	0.948679	strong
rs112956884	chr8	95838536	95838549	14	-	T	G	95838543	7	E2F1	HOCOMOCO	E2F1_f2	E2F1_HUMAN	gtctcgcTctgtca	0.661976	0.814837	5.33237	6.56371	0.0685696	0.902851	strong
rs112956884	chr8	95838536	95838545	10	-	T	G	95838543	3	E2F2	HOCOMOCO	E2F2_f1	E2F2_HUMAN	gtctcgcTct	0.770638	0.858364	5.88329	6.55302	0	0.787879	strong
rs112956884	chr8	95838536	95838545	10	-	T	G	95838543	3	E2F3	HOCOMOCO	E2F3_si	E2F3_HUMAN	gtctcgcTct	0.672433	0.876969	4.99824	6.51857	0	1	strong
rs112956884	chr8	95838536	95838549	14	-	T	G	95838543	7	E2F4	HOCOMOCO	E2F4_do	E2F4_HUMAN	gtctcgcTctgtca	0.655955	0.798152	6.45361	7.85262	0.0401719	0.926549	strong
rs112956884	chr8	95838536	95838545	10	-	T	G	95838543	3	E2F5	HOCOMOCO	E2F5_do	E2F5_HUMAN	gtctcgcTct	0.696354	0.848745	6.94715	8.46748	0	1	strong
rs112956884	chr8	95838536	95838547	12	-	T	G	95838543	5	E2F6	HOCOMOCO	E2F6_f1	E2F6_HUMAN	gtctcgcTctgt	0.661334	0.765174	6.33999	7.33547	0.115871	0.857663	strong
rs112956884	chr8	95838536	95838548	13	-	T	G	95838543	6	E2F7	HOCOMOCO	E2F7_f1	E2F7_HUMAN	gtctcgcTctgtc	0.71536	0.830206	6.7978	7.88914	0	1	strong
rs112956884	chr8	95838541	95838548	8	+	T	G	95838543	3	MAF	HOCOMOCO	MAF_f1	MAF_HUMAN	gcTctgtc	0.598348	0.793919	4.42368	5.86957	0	0.933707	strong
rs112956884	chr8	95838535	95838545	11	+	T	G	95838543	9	MAX	HOCOMOCO	MAX_f1	MAX_HUMAN	agtctcgcTct	0.529066	0.714353	5.65077	7.62975	0.00367177	0.994236	strong
rs112956884	chr8	95838536	95838546	11	-	T	G	95838543	4	MYC	HOCOMOCO	MYC_f1	MYC_HUMAN	gtctcgcTctg	0.528936	0.687567	5.48169	7.12569	0.0321262	0.960803	strong
rs112956884	chr8	95838537	95838544	8	+	T	G	95838543	7	MYCN	HOCOMOCO	MYCN_si	MYCN_HUMAN	tctcgcTc	0.586707	0.746392	5.88889	7.49167	0.0463359	0.953664	strong
rs112956884	chr8	95838539	95838550	12	-	T	G	95838543	8	NRF1	HOCOMOCO	NRF1_f1	NRF1_HUMAN	tcgcTctgtcac	0.508367	0.640503	4.96819	6.25953	0.0293844	0.908752	strong
rs112956884	chr8	95838538	95838548	11	-	T	G	95838543	6	TFAP4	HOCOMOCO	TFAP4_si	TFAP4_HUMAN	ctcgcTctgtc	0.575684	0.724747	6.09766	7.67654	0	1	strong
rs112956884	chr8	95838536	95838549	14	-	T	G	95838543	7	TFDP1	HOCOMOCO	TFDP1_f1	TFDP1_HUMAN	gtctcgcTctgtca	0.690035	0.846326	5.62608	6.90038	0	1	strong
rs112956884	chr8	95838535	95838543	9	+	T	G	95838543	9	TFEB	HOCOMOCO	TFEB_f1	TFEB_HUMAN	agtctcgcT	0.615558	0.736217	8.96289	10.7198	0.00870971	0.973871	strong
rs112956884	chr8	95838535	95838544	10	+	T	G	95838543	9	USF1	HOCOMOCO	USF1_f1	USF1_HUMAN	agtctcgcTc	0.547587	0.702172	7.27946	9.33448	0	1	strong
rs112956884	chr8	95838534	95838545	12	-	T	G	95838543	3	ATF5	HOCOMOCO	ATF5_si	ATF5_HUMAN	gagtctcgcTct	0.69363	0.576337	7.26092	6.03309	0.914754	0	strong
rs112956884	chr8	95838530	95838543	14	+	T	G	95838543	14	BACH1	HOCOMOCO	BACH1_si	BACH1_HUMAN	gacggagtctcgcT	0.733638	0.634696	9.24041	7.99421	1	0	strong
rs112956884	chr8	95838541	95838550	10	+	T	G	95838543	3	FOSB	HOCOMOCO	FOSB_f1	FOSB_HUMAN	gcTctgtcac	0.699058	0.538835	5.45448	4.20432	0.938272	0	strong
rs112956884	chr8	95838540	95838550	11	+	T	G	95838543	4	FOSL2	HOCOMOCO	FOSL2_f1	FOSL2_HUMAN	cgcTctgtcac	0.735561	0.59556	9.39852	7.60967	0.987391	0.0107758	strong
rs112956884	chr8	95838535	95838546	12	-	T	G	95838543	4	IRF1	HOCOMOCO	IRF1_si	IRF1_HUMAN	agtctcgcTctg	0.679864	0.53164	8.56498	6.69765	1	0	strong
rs112956884	chr8	95838534	95838547	14	-	T	G	95838543	5	IRF2	HOCOMOCO	IRF2_f1	IRF2_HUMAN	gagtctcgcTctgt	0.689776	0.550301	8.82182	7.03801	0.994717	0	strong
rs112956884	chr8	95838535	95838546	12	-	T	G	95838543	4	IRF9	HOCOMOCO	IRF9_f1	IRF9_HUMAN	agtctcgcTctg	0.712977	0.599167	6.31437	5.30644	1	0	strong
rs112956884	chr8	95838542	95838550	9	+	T	G	95838543	2	JUN	HOCOMOCO	JUN_f1	JUN_HUMAN	cTctgtcac	0.777415	0.66089	7.70976	6.55416	0.903902	0.0435118	strong
rs112956884	chr8	95838541	95838550	10	+	T	G	95838543	3	JUNB	HOCOMOCO	JUNB_f1	JUNB_HUMAN	gcTctgtcac	0.803025	0.64051	7.55375	6.02503	0.965665	0	strong
rs112956884	chr8	95838541	95838551	11	+	T	G	95838543	3	JUND	HOCOMOCO	JUND_f1	JUND_HUMAN	gcTctgtcacc	0.727422	0.58482	8.35698	6.71869	0.970463	0.0158162	strong
rs112956884	chr8	95838540	95838549	10	+	T	G	95838543	4	MAFK	HOCOMOCO	MAFK_si	MAFK_HUMAN	cgcTctgtca	0.818648	0.751547	10.0049	9.18488	0.819549	0	strong
rs112956884	chr8	95838541	95838548	8	-	T	G	95838543	6	PAX5	HOCOMOCO	PAX5_si	PAX5_HUMAN	gcTctgtc	0.780507	0.573993	7.12824	5.24218	0.996022	0.00397791	strong
rs112956884	chr8	95838537	95838548	12	+	T	G	95838543	7	SMAD1	HOCOMOCO	SMAD1_si	SMAD1_HUMAN	tctcgcTctgtc	0.787288	0.627311	5.84309	4.65578	0.954315	0	strong
rs112956884	chr8	95838540	95838551	12	-	T	G	95838543	9	SOX4	HOCOMOCO	SOX4_f1	SOX4_HUMAN	cgcTctgtcacc	0.72466	0.667954	5.71777	5.27035	0.753425	0	strong
rs112956884	chr8	95838541	95838547	7	-	T	G	95838543	5	UBP1	HOCOMOCO	UBIP1_f1	UBIP1_HUMAN	gcTctgt	0.816983	0.58121	3.49262	2.48469	1	0	strong
rs112956884	chr8	95838540	95838552	13	-	T	G	95838543	10	ZBTB6	HOCOMOCO	ZBTB6_si	ZBTB6_HUMAN	cgcTctgtcaccc	0.826971	0.679671	9.56394	7.86041	1	0	strong
rs113189579	chr1	233292388	233292395	8	-	G	A	233292392	4	ARNT	HOCOMOCO	ARNT_f1	ARNT_HUMAN	gcacGgtg	0.911117	0.687916	8.24362	6.22414	1	0	strong
rs113189579	chr1	233292385	233292398	14	-	G	A	233292392	7	ARNTL	HOCOMOCO	BMAL1_f1	BMAL1_HUMAN	tgggcacGgtggct	0.65891	0.532936	8.38652	6.78313	1	0	strong
rs113189579	chr1	233292391	233292404	14	+	G	A	233292392	2	BACH1	HOCOMOCO	BACH1_si	BACH1_HUMAN	cGgtggctcatgct	0.768184	0.705101	9.67553	8.88098	0.890411	0.109589	strong
rs113189579	chr1	233292391	233292397	7	+	G	A	233292392	2	CXXC1	HOCOMOCO	CXXC1_si	CXXC1_HUMAN	cGgtggc	0.980761	0.628326	4.33394	2.77654	0.948679	0	strong
rs113189579	chr1	233292385	233292397	13	-	G	A	233292392	6	HES1	HOCOMOCO	HES1_f1	HES1_HUMAN	tgggcacGgtggc	0.758234	0.677329	5.42831	4.8491	0.720833	0	strong
rs113189579	chr1	233292386	233292397	12	-	G	A	233292392	6	HIF1A	HOCOMOCO	HIF1A_si	HIF1A_HUMAN	gggcacGgtggc	0.868061	0.668555	8.80642	6.78245	0.998968	0.0010316	strong
rs113189579	chr1	233292387	233292398	12	+	G	A	233292392	6	INSM1	HOCOMOCO	INSM1_f1	INSM1_HUMAN	ggcacGgtggct	0.665333	0.540907	9.32708	7.5828	1	0	strong
rs113189579	chr1	233292386	233292400	15	+	G	A	233292392	7	KLF3	HOCOMOCO	KLF3_f1	KLF3_HUMAN	gggcacGgtggctca	0.702824	0.600625	5.62877	4.81028	0.859375	0	strong
rs113189579	chr1	233292385	233292394	10	+	G	A	233292392	8	KLF4	HOCOMOCO	KLF4_f2	KLF4_HUMAN	tgggcacGgt	0.789412	0.667818	8.09897	6.85147	0.905317	0.0629041	strong
rs113189579	chr1	233292385	233292392	8	+	G	A	233292392	8	KLF6	HOCOMOCO	KLF6_si	KLF6_HUMAN	tgggcacG	0.763231	0.567289	4.74908	3.52986	0.946809	0	strong
rs113189579	chr1	233292391	233292400	10	+	G	A	233292392	2	MAFK	HOCOMOCO	MAFK_si	MAFK_HUMAN	cGgtggctca	0.701581	0.568585	8.57424	6.94885	1	0	strong
rs113189579	chr1	233292386	233292396	11	+	G	A	233292392	7	MBD2	HOCOMOCO	MBD2_si	MBD2_HUMAN	gggcacGgtgg	0.731055	0.541105	7.5987	5.62433	1	0	strong
rs113189579	chr1	233292381	233292397	17	-	G	A	233292392	6	MTF1	HOCOMOCO	MTF1_f1	MTF1_HUMAN	gggctgggcacGgtggc	0.717727	0.650251	9.39418	8.51099	0.846154	0.043956	strong
rs113189579	chr1	233292386	233292396	11	+	G	A	233292392	7	MYC	HOCOMOCO	MYC_f1	MYC_HUMAN	gggcacGgtgg	0.700525	0.565986	7.25998	5.86567	0.929113	0.0494556	strong
rs113189579	chr1	233292388	233292395	8	+	G	A	233292392	5	MYCN	HOCOMOCO	MYCN_si	MYCN_HUMAN	gcacGgtg	0.783746	0.58076	7.8666	5.8292	1	0	strong
rs113189579	chr1	233292391	233292402	12	+	G	A	233292392	2	NFE2L2	HOCOMOCO	NF2L2_si	NF2L2_HUMAN	cGgtggctcatg	0.705545	0.589365	5.52797	4.6177	0.848618	0.0669375	strong
rs113189579	chr1	233292390	233292399	10	+	G	A	233292392	3	PLAGL1	HOCOMOCO	PLAL1_si	PLAL1_HUMAN	acGgtggctc	0.721987	0.637459	6.47312	5.71526	0.794261	0	strong
rs113189579	chr1	233292389	233292399	11	+	G	A	233292392	4	SP1	HOCOMOCO	SP1_f1	SP1_HUMAN	cacGgtggctc	0.663173	0.490026	7.24565	5.35389	0.984014	0.00202688	strong
rs113189579	chr1	233292386	233292405	20	+	G	A	233292392	7	TP53	HOCOMOCO	P53_f2	P53_HUMAN	gggcacGgtggctcatgctt	0.768293	0.61772	10.1422	8.1545	0.995017	0.0033174	strong
rs113189579	chr1	233292373	233292394	22	+	G	A	233292392	20	ZBTB7B	HOCOMOCO	ZBT7B_si	ZBT7B_HUMAN	acagacgtgggctgggcacGgt	0.7212	0.614527	8.7776	7.4793	0.948864	0	strong
rs113189579	chr1	233292386	233292397	12	+	G	A	233292392	7	ZNF219	HOCOMOCO	ZN219_f1	ZN219_HUMAN	gggcacGgtggc	0.673764	0.51875	6.74562	5.19365	0.970297	0	strong
rs113189579	chr1	233292388	233292398	11	+	G	A	233292392	5	CEBPZ	HOCOMOCO	CEBPZ_si	CEBPZ_HUMAN	gcacGgtggct	0.656242	0.794835	7.90493	9.57439	0	1	strong
rs113189579	chr1	233292387	233292399	13	+	G	A	233292392	6	NFYA	HOCOMOCO	NFYA_f1	NFYA_HUMAN	ggcacGgtggctc	0.615151	0.769471	6.74218	8.43355	0.00575637	0.976712	strong
rs113189579	chr1	233292387	233292399	13	+	G	A	233292392	6	NFYB	HOCOMOCO	NFYB_f1	NFYB_HUMAN	ggcacGgtggctc	0.62321	0.775119	7.26562	9.03664	0.00460638	0.985648	strong
rs113189579	chr1	233292386	233292399	14	+	G	A	233292392	7	NFYC	HOCOMOCO	NFYC_f1	NFYC_HUMAN	gggcacGgtggctc	0.671358	0.779219	5.82785	6.76416	0	0.864322	strong
rs113189579	chr1	233292389	233292402	14	+	G	A	233292392	4	NR1D1	HOCOMOCO	NR1D1_f1	NR1D1_HUMAN	cacGgtggctcatg	0.630984	0.706757	6.86948	7.69442	0	0.842975	strong
rs113189579	chr1	233292386	233292403	18	+	G	A	233292392	7	NR3C1	HOCOMOCO	GCR_do	GCR_HUMAN	gggcacGgtggctcatgc	0.643643	0.752432	4.17023	4.87508	0.0890943	0.809936	strong
rs113189579	chr1	233292387	233292393	7	+	G	A	233292392	6	NR3C1	HOCOMOCO	GCR_si	GCR_HUMAN	ggcacGg	0.6834	0.874849	4.72305	6.04617	0.0470563	0.930544	strong
rs113189579	chr1	233292387	233292400	14	+	G	A	233292392	6	PBX3	HOCOMOCO	PBX3_f2	PBX3_HUMAN	ggcacGgtggctca	0.57087	0.751914	5.38573	7.09375	0.00478378	0.976276	strong
rs113189579	chr1	233292387	233292398	12	-	G	A	233292392	7	SMAD1	HOCOMOCO	SMAD1_si	SMAD1_HUMAN	ggcacGgtggct	0.650885	0.803203	4.83074	5.96121	0.0456853	0.954315	strong
rs113189579	chr1	233292389	233292399	11	+	G	A	233292392	4	TCF3	HOCOMOCO	TFE2_f2	TFE2_HUMAN	cacGgtggctc	0.583489	0.782804	5.48269	7.35553	0	1	strong
rs113189579	chr1	233292390	233292398	9	+	G	A	233292392	3	TCF4	HOCOMOCO	ITF2_f1	ITF2_HUMAN	acGgtggct	0.540307	0.689943	6.93579	8.85662	0	1	strong
rs113350503	chr15	71111433	71111444	12	-	A	G	71111437	8	ATF6	HOCOMOCO	ATF6A_si	ATF6A_HUMAN	ccccAtctctac	0.59762	0.733337	7.46296	9.15777	0	1	strong
rs113350503	chr15	71111430	71111441	12	-	A	G	71111437	5	E2F6	HOCOMOCO	E2F6_f1	E2F6_HUMAN	aaaccccAtctc	0.568418	0.685085	5.44924	6.56769	0.024233	0.857663	strong
rs113350503	chr15	71111435	71111442	8	-	A	G	71111437	6	KLF6	HOCOMOCO	KLF6_si	KLF6_HUMAN	ccAtctct	0.693592	0.817765	4.31576	5.08841	0	0.808511	strong
rs113350503	chr15	71111433	71111439	7	-	A	G	71111437	3	MECP2	HOCOMOCO	MECP2_f1	MECP2_HUMAN	ccccAtc	0.548785	0.757127	5.21254	7.19144	0	1	strong
rs113350503	chr15	71111432	71111442	11	-	A	G	71111437	6	MYC	HOCOMOCO	MYC_f1	MYC_HUMAN	accccAtctct	0.559282	0.694879	5.79619	7.20147	0.043824	0.929202	strong
rs113350503	chr15	71111431	71111441	11	-	A	G	71111437	5	SMAD2	HOCOMOCO	SMAD2_si	SMAD2_HUMAN	aaccccAtctc	0.547069	0.780659	3.89545	5.55875	0	1	strong
rs113350503	chr15	71111436	71111444	9	+	A	G	71111437	2	SMAD4	HOCOMOCO	SMAD4_si	SMAD4_HUMAN	cAtctctac	0.668753	0.829636	5.71348	7.08798	0	0.913178	strong
rs113350503	chr15	71111423	71111438	16	+	A	G	71111437	15	TFCP2	HOCOMOCO	TFCP2_f1	TFCP2_HUMAN	caccgtgaaaccccAt	0.532725	0.765737	3.54686	5.09825	0	1	strong
rs113350503	chr15	71111428	71111439	12	-	A	G	71111437	3	XBP1	HOCOMOCO	XBP1_f1	XBP1_HUMAN	tgaaaccccAtc	0.619834	0.768621	8.55916	10.6137	0	1	strong
rs113350503	chr15	71111429	71111439	11	-	A	G	71111437	3	CBFB	HOCOMOCO	PEBB_f1	PEBB_HUMAN	gaaaccccAtc	0.860264	0.697294	6.13247	4.97072	0.921212	0	strong
rs113350503	chr15	71111432	71111442	11	-	A	G	71111437	6	CEBPZ	HOCOMOCO	CEBPZ_si	CEBPZ_HUMAN	accccAtctct	0.706873	0.56828	8.51482	6.84536	1	0	strong
rs113350503	chr15	71111431	71111444	14	+	A	G	71111437	7	CUX1	HOCOMOCO	CUX1_f1	CUX1_HUMAN	aaccccAtctctac	0.773117	0.581247	5.59556	4.20687	0.946934	0.0318396	strong
rs113350503	chr15	71111434	71111442	9	-	A	G	71111437	6	GATA4	HOCOMOCO	GATA4_f1	GATA4_HUMAN	cccAtctct	0.787268	0.572808	5.70838	4.15336	0.962743	0	strong
rs113350503	chr15	71111429	71111438	10	+	A	G	71111437	9	IRF7	HOCOMOCO	IRF7_f1	IRF7_HUMAN	gaaaccccAt	0.742303	0.631094	5.84593	4.97012	0.794872	0	strong
rs113350503	chr15	71111429	71111440	12	+	A	G	71111437	9	IRF9	HOCOMOCO	IRF9_f1	IRF9_HUMAN	gaaaccccAtct	0.695392	0.581583	6.15864	5.1507	1	0	strong
rs113350503	chr15	71111426	71111437	12	-	A	G	71111437	1	NFE2L2	HOCOMOCO	NF2L2_si	NF2L2_HUMAN	cgtgaaaccccA	0.714503	0.640809	5.59816	5.02076	0.772556	0.0668374	strong
rs113350503	chr15	71111431	71111443	13	-	A	G	71111437	7	NFYA	HOCOMOCO	NFYA_f1	NFYA_HUMAN	aaccccAtctcta	0.743105	0.579539	8.14457	6.35186	0.987845	0.00439865	strong
rs113350503	chr15	71111431	71111443	13	-	A	G	71111437	7	NFYB	HOCOMOCO	NFYB_f1	NFYB_HUMAN	aaccccAtctcta	0.73308	0.577869	8.54653	6.73702	0.988715	0.00304522	strong
rs113350503	chr15	71111431	71111444	14	-	A	G	71111437	8	NFYC	HOCOMOCO	NFYC_f1	NFYC_HUMAN	aaccccAtctctac	0.76987	0.601819	6.683	5.22421	0.969849	0	strong
rs113350503	chr15	71111432	71111445	14	-	A	G	71111437	9	RFX3	HOCOMOCO	RFX3_f1	RFX3_HUMAN	accccAtctctact	0.729447	0.633099	11.1679	9.69279	0.938083	0	strong
rs113350503	chr15	71111433	71111443	11	-	A	G	71111437	7	TCF3	HOCOMOCO	TFE2_f2	TFE2_HUMAN	ccccAtctcta	0.735337	0.628737	6.90951	5.90786	0.874528	0.115642	strong
rs113350503	chr15	71111423	71111442	20	-	A	G	71111437	6	TP53	HOCOMOCO	P53_f2	P53_HUMAN	caccgtgaaaccccAtctct	0.625112	0.574571	8.25208	7.5849	0.742842	0.00560626	strong
rs113350503	chr15	71111431	71111442	12	-	A	G	71111437	6	YY1	HOCOMOCO	TYY1_f2	TYY1_HUMAN	aaccccAtctct	0.784365	0.622993	9.27029	7.36306	0.997809	0	strong
rs113350503	chr15	71111432	71111446	15	-	A	G	71111437	10	ZBTB4	HOCOMOCO	ZBTB4!METH_f1	ZBTB4!METH_HUMAN	accccAtctctacta	0.731125	0.662931	7.14408	6.47773	0.75061	0.0257568	strong
rs113590475	chr1	228862279	228862286	8	+	C	T	228862284	6	ARNT	HOCOMOCO	ARNT_f1	ARNT_HUMAN	gcacgCgc	0.787163	0.997194	7.12211	9.02243	0	1	strong
rs113590475	chr1	228862276	228862289	14	-	C	T	228862284	6	ARNTL	HOCOMOCO	BMAL1_f1	BMAL1_HUMAN	gtggcacgCgcctg	0.726868	0.844549	9.25148	10.7493	0	1	strong
rs113590475	chr1	228862275	228862286	12	+	C	T	228862284	10	ATF6	HOCOMOCO	ATF6A_si	ATF6A_HUMAN	ggtggcacgCgc	0.530482	0.657475	6.62455	8.21043	0	1	strong
rs113590475	chr1	228862279	228862287	9	+	C	T	228862284	6	BHLHE40	HOCOMOCO	BHE40_f2	BHE40_HUMAN	gcacgCgcc	0.854367	0.970511	9.22756	10.482	0.0269433	0.916234	strong
rs113590475	chr1	228862273	228862292	20	+	C	T	228862284	12	BHLHE41	HOCOMOCO	BHE41_f1	BHE41_HUMAN	gtggtggcacgCgcctgtaa	0.675588	0.832514	5.79037	7.13536	0	1	strong
rs113590475	chr1	228862277	228862285	9	+	C	T	228862284	8	E4F1	HOCOMOCO	E4F1_f1	E4F1_HUMAN	tggcacgCg	0.6607	0.765014	5.03482	5.82974	0	0.864865	strong
rs113590475	chr1	228862282	228862295	14	-	C	T	228862284	12	ELF3	HOCOMOCO	ELF3_f1	ELF3_HUMAN	cgCgcctgtaatcg	0.654788	0.744976	6.38403	7.26335	0	0.857143	strong
rs113590475	chr1	228862277	228862289	13	+	C	T	228862284	8	HES1	HOCOMOCO	HES1_f1	HES1_HUMAN	tggcacgCgcctg	0.762718	0.975735	5.46042	6.98543	0	0.979167	strong
rs113590475	chr1	228862277	228862288	12	+	C	T	228862284	8	HIF1A	HOCOMOCO	HIF1A_si	HIF1A_HUMAN	tggcacgCgcct	0.779038	0.968191	7.90329	9.82223	0	1	strong
rs113590475	chr1	228862271	228862286	16	+	C	T	228862284	14	HINFP	HOCOMOCO	HINFP_f1	HINFP_HUMAN	gcgtggtggcacgCgc	0.573782	0.708271	6.73378	8.31211	0	0.976938	strong
rs113590475	chr1	228862277	228862288	12	+	C	T	228862284	8	HIVEP1	HOCOMOCO	ZEP1_f1	ZEP1_HUMAN	tggcacgCgcct	0.608746	0.69848	5.73835	6.58423	0	0.873239	strong
rs113590475	chr1	228862283	228862294	12	-	C	T	228862284	11	HLTF	HOCOMOCO	HLTF_f1	HLTF_HUMAN	gCgcctgtaatc	0.633042	0.801522	3.47926	4.40525	0	0.9	strong
rs113590475	chr1	228862278	228862291	14	+	C	T	228862284	7	HSF2	HOCOMOCO	HSF2_si	HSF2_HUMAN	ggcacgCgcctgta	0.559126	0.668426	3.45038	4.12487	0.0361831	0.789032	strong
rs113590475	chr1	228862278	228862288	11	-	C	T	228862284	5	MAX	HOCOMOCO	MAX_f1	MAX_HUMAN	ggcacgCgcct	0.840312	0.975253	8.97507	10.4163	0.026961	0.946543	strong
rs113590475	chr1	228862277	228862289	13	+	C	T	228862284	8	MEIS1	HOCOMOCO	MEIS1_f2	MEIS1_HUMAN	tggcacgCgcctg	0.613713	0.749385	6.88226	8.4037	0.0245902	0.97541	strong
rs113590475	chr1	228862276	228862288	13	+	C	T	228862284	9	MEIS2	HOCOMOCO	MEIS2_do	MEIS2_HUMAN	gtggcacgCgcct	0.657918	0.784195	9.09578	10.8416	0.0142955	0.984378	strong
rs113590475	chr1	228862277	228862287	11	+	C	T	228862284	8	MYC	HOCOMOCO	MYC_f1	MYC_HUMAN	tggcacgCgcc	0.828535	0.923316	8.58663	9.5689	0.0927915	0.872878	strong
rs113590475	chr1	228862277	228862288	12	-	C	T	228862284	5	NEUROD1	HOCOMOCO	NDF1_f1	NDF1_HUMAN	tggcacgCgcct	0.740177	0.881724	6.51092	7.75603	0	0.927273	strong
rs113590475	chr1	228862281	228862295	15	-	C	T	228862284	12	STAT1	HOCOMOCO	STAT1_f2	STAT1_HUMAN	acgCgcctgtaatcg	0.597466	0.755153	6.64078	8.39345	0.0060401	0.983401	strong
rs113590475	chr1	228862283	228862293	11	+	C	T	228862284	2	STAT3	HOCOMOCO	STAT3_si	STAT3_HUMAN	gCgcctgtaat	0.655242	0.796838	7.10776	8.64372	0.0133933	0.95892	strong
rs113590475	chr1	228862282	228862293	12	+	C	T	228862284	3	STAT5A	HOCOMOCO	STA5A_do	STA5A_HUMAN	cgCgcctgtaat	0.524401	0.70053	5.10611	6.82108	0	0.980304	strong
rs113590475	chr1	228862278	228862286	9	+	C	T	228862284	7	TCF12	HOCOMOCO	HTF4_f1	HTF4_HUMAN	ggcacgCgc	0.63639	0.796809	7.67098	9.60465	0	1	strong
rs113590475	chr1	228862279	228862288	10	-	C	T	228862284	5	TFE3	HOCOMOCO	TFE3_f1	TFE3_HUMAN	gcacgCgcct	0.756644	0.939051	6.38037	7.9185	0	1	strong
rs113590475	chr1	228862280	228862288	9	-	C	T	228862284	5	TFEB	HOCOMOCO	TFEB_f1	TFEB_HUMAN	cacgCgcct	0.736217	0.867071	10.7198	12.6251	0	1	strong
rs113590475	chr1	228862273	228862288	16	-	C	T	228862284	5	TGIF1	HOCOMOCO	TGIF1_f1	TGIF1_HUMAN	gtggtggcacgCgcct	0.779993	0.881378	4.35451	4.92051	0	0.771186	strong
rs113590475	chr1	228862269	228862288	20	-	C	T	228862284	5	TP53	HOCOMOCO	P53_f2	P53_HUMAN	aggcgtggtggcacgCgcct	0.682213	0.759858	9.00587	10.0309	0.0291179	0.866494	strong
rs113590475	chr1	228862279	228862288	10	-	C	T	228862284	5	USF1	HOCOMOCO	USF1_f1	USF1_HUMAN	gcacgCgcct	0.764782	0.910045	10.1668	12.0979	0	0.999713	strong
rs113590475	chr1	228862278	228862288	11	+	C	T	228862284	7	USF2	HOCOMOCO	USF2_f1	USF2_HUMAN	ggcacgCgcct	0.747553	0.958684	6.59475	8.45731	0	1	strong
rs113590475	chr1	228862280	228862291	12	+	C	T	228862284	5	XBP1	HOCOMOCO	XBP1_f1	XBP1_HUMAN	cacgCgcctgta	0.674856	0.814954	9.31895	11.2535	0	1	strong
rs113590475	chr1	228862279	228862285	7	+	C	T	228862284	6	ZEB1	HOCOMOCO	ZEB1_do	ZEB1_HUMAN	gcacgCg	0.610146	0.816891	5.18963	6.94811	0	0.987905	strong
rs113590475	chr1	228862278	228862291	14	-	C	T	228862284	8	E2F1	HOCOMOCO	E2F1_f2	E2F1_HUMAN	ggcacgCgcctgta	0.802952	0.657561	6.46797	5.29681	0.889319	0.0513645	strong
rs113590475	chr1	228862278	228862287	10	-	C	T	228862284	4	E2F2	HOCOMOCO	E2F2_f1	E2F2_HUMAN	ggcacgCgcc	0.809065	0.633399	6.17666	4.83557	1	0	strong
rs113590475	chr1	228862278	228862287	10	-	C	T	228862284	4	E2F3	HOCOMOCO	E2F3_si	E2F3_HUMAN	ggcacgCgcc	0.765969	0.59754	5.6935	4.44155	0.94898	0	strong
rs113590475	chr1	228862278	228862291	14	-	C	T	228862284	8	E2F4	HOCOMOCO	E2F4_do	E2F4_HUMAN	ggcacgCgcctgta	0.713514	0.574385	7.0199	5.65109	0.912329	0.0134686	strong
rs113590475	chr1	228862278	228862289	12	-	C	T	228862284	6	E2F6	HOCOMOCO	E2F6_f1	E2F6_HUMAN	ggcacgCgcctg	0.712791	0.592804	6.83329	5.68302	0.889192	0.0578776	strong
rs113590475	chr1	228862278	228862290	13	-	C	T	228862284	7	E2F7	HOCOMOCO	E2F7_f1	E2F7_HUMAN	ggcacgCgcctgt	0.65236	0.537514	6.19913	5.1078	1	0	strong
rs113590475	chr1	228862277	228862287	11	-	C	T	228862284	4	EGR1	HOCOMOCO	EGR1_f2	EGR1_HUMAN	tggcacgCgcc	0.691546	0.524123	8.14096	6.17004	0.993548	0.00361869	strong
rs113590475	chr1	228862278	228862287	10	-	C	T	228862284	4	KLF4	HOCOMOCO	KLF4_f2	KLF4_HUMAN	ggcacgCgcc	0.709213	0.538329	7.27617	5.52298	0.972055	0.0159769	strong
rs113590475	chr1	228862274	228862290	17	-	C	T	228862284	7	MTF1	HOCOMOCO	MTF1_f1	MTF1_HUMAN	tggtggcacgCgcctgt	0.720602	0.581806	9.4318	7.61513	1	0	strong
rs113590475	chr1	228862277	228862288	12	+	C	T	228862284	8	NRF1	HOCOMOCO	NRF1_f1	NRF1_HUMAN	tggcacgCgcct	0.823793	0.693134	8.05081	6.77389	0.908752	0.0392123	strong
rs113590475	chr1	228862281	228862291	11	-	C	T	228862284	8	TCF3	HOCOMOCO	TFE2_f2	TFE2_HUMAN	acgCgcctgta	0.784364	0.669599	7.37019	6.29181	0.871032	0.036848	strong
rs113590475	chr1	228862282	228862290	9	-	C	T	228862284	7	TCF4	HOCOMOCO	ITF2_f1	ITF2_HUMAN	cgCgcctgt	0.850722	0.691764	10.9205	8.87999	1	0	strong
rs113590475	chr1	228862276	228862289	14	-	C	T	228862284	6	TFDP1	HOCOMOCO	TFDP1_f1	TFDP1_HUMAN	gtggcacgCgcctg	0.737689	0.581398	6.01463	4.74033	1	0	strong
rs113736501	chr1	233292459	233292472	14	-	C	T	233292471	2	HSF1	HOCOMOCO	HSF1_f2	HSF1_HUMAN	ttcaagaccagaCt	0.704417	0.559632	4.99615	3.96925	0.867387	0.0701676	strong
rs113736501	chr1	233292463	233292473	11	-	C	T	233292471	3	MBD2	HOCOMOCO	MBD2_si	MBD2_HUMAN	agaccagaCtg	0.725582	0.639367	7.54181	6.64568	0.75	0	strong
rs113736501	chr1	233292468	233292480	13	-	C	T	233292471	10	RFX2	HOCOMOCO	RFX2_f1	RFX2_HUMAN	agaCtggccaaca	0.691748	0.555935	6.50497	5.22783	0.947917	0	strong
rs113736501	chr1	233292467	233292477	11	-	C	T	233292471	7	SMAD2	HOCOMOCO	SMAD2_si	SMAD2_HUMAN	cagaCtggcca	0.877793	0.644203	6.2504	4.5871	1	0	strong
rs113736501	chr1	233292464	233292472	9	-	C	T	233292471	2	SMAD4	HOCOMOCO	SMAD4_si	SMAD4_HUMAN	gaccagaCt	0.948658	0.787775	8.10484	6.73034	0.913178	0	strong
rs113736501	chr1	233292468	233292480	13	-	C	T	233292471	10	SREBF2	HOCOMOCO	SRBP2_f1	SRBP2_HUMAN	agaCtggccaaca	0.799634	0.626763	5.20907	4.08293	0.87214	0.0250181	strong
rs113736501	chr1	233292460	233292475	16	-	C	T	233292471	5	TFCP2	HOCOMOCO	TFCP2_f1	TFCP2_HUMAN	tcaagaccagaCtggc	0.837346	0.703307	5.57502	4.68259	0.861272	0	strong
rs113736501	chr1	233292458	233292477	20	-	C	T	233292471	7	TP53	HOCOMOCO	P53_f2	P53_HUMAN	gttcaagaccagaCtggcca	0.760328	0.609755	10.0371	8.04936	0.995017	0.0033174	strong
rs113736501	chr1	233292467	233292478	12	-	C	T	233292471	8	ZBTB33	HOCOMOCO	KAISO_f1	KAISO_HUMAN	cagaCtggccaa	0.745884	0.615966	7.41117	6.12029	0.883869	0.00596043	strong
rs113736501	chr1	233292467	233292479	13	-	C	T	233292471	9	CEBPG	HOCOMOCO	CEBPG_si	CEBPG_HUMAN	cagaCtggccaac	0.691409	0.880101	5.90511	7.51667	0	1	strong
rs113736501	chr1	233292466	233292476	11	+	C	T	233292471	6	CEBPZ	HOCOMOCO	CEBPZ_si	CEBPZ_HUMAN	ccagaCtggcc	0.742185	0.880778	8.94017	10.6096	0	1	strong
rs113736501	chr1	233292469	233292479	11	-	C	T	233292471	9	DBP	HOCOMOCO	DBP_si	DBP_HUMAN	gaCtggccaac	0.524014	0.732763	3.42033	4.78287	0	0.953846	strong
rs113736501	chr1	233292466	233292474	9	+	C	T	233292471	6	GATA4	HOCOMOCO	GATA4_f1	GATA4_HUMAN	ccagaCtgg	0.582963	0.797423	4.227	5.78202	0	0.962743	strong
rs113736501	chr1	233292469	233292481	13	+	C	T	233292471	3	HLF	HOCOMOCO	HLF_si	HLF_HUMAN	gaCtggccaacat	0.54922	0.728984	5.23898	6.95374	0	1	strong
rs113736501	chr1	233292464	233292475	12	+	C	T	233292471	8	NEUROD1	HOCOMOCO	NDF1_f1	NDF1_HUMAN	gaccagaCtggc	0.568286	0.724179	4.99889	6.37019	0.0363636	0.963636	strong
rs113736501	chr1	233292465	233292477	13	+	C	T	233292471	7	NFYA	HOCOMOCO	NFYA_f1	NFYA_HUMAN	accagaCtggcca	0.778903	0.942469	8.53693	10.3296	0.00439865	0.987845	strong
rs113736501	chr1	233292465	233292477	13	+	C	T	233292471	7	NFYB	HOCOMOCO	NFYB_f1	NFYB_HUMAN	accagaCtggcca	0.775068	0.930278	9.03604	10.8455	0.00304522	0.988715	strong
rs113736501	chr1	233292464	233292477	14	+	C	T	233292471	8	NFYC	HOCOMOCO	NFYC_f1	NFYC_HUMAN	gaccagaCtggcca	0.752468	0.920518	6.53194	7.99073	0	0.969849	strong
rs113736501	chr1	233292464	233292478	15	+	C	T	233292471	8	PBX1	HOCOMOCO	PBX1_do	PBX1_HUMAN	gaccagaCtggccaa	0.580362	0.677154	4.72809	5.51664	0.0512964	0.806162	strong
rs113736501	chr1	233292465	233292478	14	+	C	T	233292471	7	PBX3	HOCOMOCO	PBX3_f2	PBX3_HUMAN	accagaCtggccaa	0.792624	0.91411	7.47782	8.62395	0.0311774	0.885533	strong
rs113736501	chr1	233292466	233292477	12	+	C	T	233292471	6	RORA	HOCOMOCO	RORA_f1	RORA_HUMAN	ccagaCtggcca	0.66779	0.728394	9.07726	9.90105	0.0306913	0.833017	strong
rs113736501	chr1	233292465	233292473	9	+	C	T	233292471	7	TCF12	HOCOMOCO	HTF4_f1	HTF4_HUMAN	accagaCtg	0.546714	0.707132	6.59003	8.5237	0	1	strong
rs113736501	chr1	233292465	233292475	11	+	C	T	233292471	7	TCF3	HOCOMOCO	TFE2_f2	TFE2_HUMAN	accagaCtggc	0.749944	0.856544	7.04677	8.04843	0.115642	0.874528	strong
rs113736501	chr1	233292462	233292473	12	-	C	T	233292471	3	YY1	HOCOMOCO	TYY1_f2	TYY1_HUMAN	aagaccagaCtg	0.624429	0.721491	7.38003	8.52719	0.0256563	0.898539	strong
rs115420895	chr11	2197113	2197132	20	-	G	A	2197121	12	BHLHE41	HOCOMOCO	BHE41_f1	BHE41_HUMAN	ctccccgcGtggggcagggt	0.668117	0.825042	5.72634	7.07133	0	1	strong
rs115420895	chr11	2197113	2197123	11	-	G	A	2197121	3	CBFB	HOCOMOCO	PEBB_f1	PEBB_HUMAN	ctccccgcGtg	0.636386	0.799356	4.53653	5.69828	0	0.921212	strong
rs115420895	chr11	2197113	2197131	19	+	G	A	2197121	9	CTCF	HOCOMOCO	CTCF_f2	CTCF_HUMAN	ctccccgcGtggggcaggg	0.711366	0.776503	8.94438	9.76338	0.0500299	0.834338	strong
rs115420895	chr11	2197115	2197125	11	+	G	A	2197121	7	ELK4	HOCOMOCO	ELK4_f1	ELK4_HUMAN	ccccgcGtggg	0.547511	0.713131	5.89632	7.67993	0	1	strong
rs115420895	chr11	2197117	2197128	12	+	G	A	2197121	5	INSM1	HOCOMOCO	INSM1_f1	INSM1_HUMAN	ccgcGtggggca	0.650307	0.753564	9.11644	10.564	0	0.971311	strong
rs115420895	chr11	2197116	2197128	13	+	G	A	2197121	6	NFYA	HOCOMOCO	NFYA_f1	NFYA_HUMAN	cccgcGtggggca	0.603699	0.758018	6.61665	8.30802	0.00575637	0.976712	strong
rs115420895	chr11	2197116	2197128	13	+	G	A	2197121	6	NFYB	HOCOMOCO	NFYB_f1	NFYB_HUMAN	cccgcGtggggca	0.591821	0.743731	6.89968	8.6707	0.00460638	0.985648	strong
rs115420895	chr11	2197115	2197128	14	+	G	A	2197121	7	NFYC	HOCOMOCO	NFYC_f1	NFYC_HUMAN	ccccgcGtggggca	0.653824	0.761685	5.67564	6.61195	0	0.864322	strong
rs115420895	chr11	2197113	2197123	11	-	G	A	2197121	3	SREBF1	HOCOMOCO	SRBP1_f2	SRBP1_HUMAN	ctccccgcGtg	0.628277	0.796228	4.18247	5.30052	0.0556053	0.89819	strong
rs115420895	chr11	2197113	2197127	15	-	G	A	2197121	7	SRF	HOCOMOCO	SRF_do	SRF_HUMAN	ctccccgcGtggggc	0.711423	0.79252	7.99602	8.90751	0.0285868	0.842994	strong
rs115420895	chr11	2197110	2197124	15	-	G	A	2197121	4	STAT1	HOCOMOCO	STAT1_f2	STAT1_HUMAN	ccactccccgcGtgg	0.534365	0.678937	5.93941	7.54632	0.0162784	0.9675	strong
rs115420895	chr11	2197112	2197122	11	-	G	A	2197121	2	STAT3	HOCOMOCO	STAT3_si	STAT3_HUMAN	actccccgcGt	0.520056	0.661651	5.64132	7.17728	0.0133933	0.95892	strong
rs115420895	chr11	2197112	2197123	12	-	G	A	2197121	3	STAT5A	HOCOMOCO	STA5A_do	STA5A_HUMAN	actccccgcGtg	0.52703	0.703158	5.13171	6.84668	0	0.980304	strong
rs115420895	chr11	2197117	2197128	12	+	G	A	2197121	5	YY1	HOCOMOCO	TYY1_f2	TYY1_HUMAN	ccgcGtggggca	0.531581	0.689378	6.28268	8.14766	0	0.993871	strong
rs115420895	chr11	2197117	2197124	8	+	G	A	2197121	5	ARNT	HOCOMOCO	ARNT_f1	ARNT_HUMAN	ccgcGtgg	0.966478	0.743277	8.74452	6.72504	1	0	strong
rs115420895	chr11	2197118	2197129	12	+	G	A	2197121	4	ARNT2	HOCOMOCO	ARNT2_si	ARNT2_HUMAN	cgcGtggggcag	0.908282	0.711222	6.22985	4.87823	0.944785	0	strong
rs115420895	chr11	2197114	2197127	14	+	G	A	2197121	8	ARNTL	HOCOMOCO	BMAL1_f1	BMAL1_HUMAN	tccccgcGtggggc	0.688765	0.56279	8.7665	7.16311	1	0	strong
rs115420895	chr11	2197113	2197124	12	+	G	A	2197121	9	ATF6	HOCOMOCO	ATF6A_si	ATF6A_HUMAN	ctccccgcGtgg	0.660848	0.525131	8.25254	6.55773	1	0	strong
rs115420895	chr11	2197116	2197124	9	-	G	A	2197121	4	BHLHE40	HOCOMOCO	BHE40_f2	BHE40_HUMAN	cccgcGtgg	0.808248	0.664429	8.72946	7.17615	0.944118	0.0207022	strong
rs115420895	chr11	2197118	2197128	11	+	G	A	2197121	4	EGR1	HOCOMOCO	EGR1_f2	EGR1_HUMAN	cgcGtggggca	0.777219	0.609797	9.14952	7.1786	0.993548	0.00361869	strong
rs115420895	chr11	2197115	2197127	13	+	G	A	2197121	7	ENO1	HOCOMOCO	ENOA_si	ENOA_HUMAN	ccccgcGtggggc	0.872406	0.657675	6.70045	5.05123	0.960131	0.0197383	strong
rs115420895	chr11	2197119	2197128	10	+	G	A	2197121	3	GLIS3	HOCOMOCO	GLIS3_f1	GLIS3_HUMAN	gcGtggggca	0.857326	0.754368	7.52635	6.6225	0.854227	0.0932945	strong
rs115420895	chr11	2197115	2197127	13	+	G	A	2197121	7	HES1	HOCOMOCO	HES1_f1	HES1_HUMAN	ccccgcGtggggc	0.89006	0.807113	6.37208	5.77824	0.729167	0	strong
rs115420895	chr11	2197115	2197126	12	+	G	A	2197121	7	HIF1A	HOCOMOCO	HIF1A_si	HIF1A_HUMAN	ccccgcGtgggg	0.86803	0.670644	8.8061	6.80364	0.996905	0	strong
rs115420895	chr11	2197114	2197128	15	+	G	A	2197121	8	KLF3	HOCOMOCO	KLF3_f1	KLF3_HUMAN	tccccgcGtggggca	0.814	0.646547	6.51916	5.17806	1	0	strong
rs115420895	chr11	2197118	2197127	10	+	G	A	2197121	4	KLF4	HOCOMOCO	KLF4_f2	KLF4_HUMAN	cgcGtggggc	0.814637	0.643752	8.35776	6.60457	0.972055	0.0159769	strong
rs115420895	chr11	2197115	2197125	11	+	G	A	2197121	7	MAX	HOCOMOCO	MAX_f1	MAX_HUMAN	ccccgcGtggg	0.829704	0.682716	8.86177	7.29184	0.950691	0.0335439	strong
rs115420895	chr11	2197110	2197126	17	-	G	A	2197121	6	MTF1	HOCOMOCO	MTF1_f1	MTF1_HUMAN	ccactccccgcGtgggg	0.650907	0.583431	8.51958	7.6364	0.846154	0.043956	strong
rs115420895	chr11	2197116	2197126	11	-	G	A	2197121	6	MYC	HOCOMOCO	MYC_f1	MYC_HUMAN	cccgcGtgggg	0.871926	0.736328	9.03631	7.63103	0.929202	0.043824	strong
rs115420895	chr11	2197117	2197124	8	-	G	A	2197121	4	MYCN	HOCOMOCO	MYCN_si	MYCN_HUMAN	ccgcGtgg	0.961763	0.82884	9.6534	8.31922	0.917848	0.06912	strong
rs115420895	chr11	2197117	2197127	11	+	G	A	2197121	5	SP1	HOCOMOCO	SP1_f1	SP1_HUMAN	ccgcGtggggc	0.71866	0.562111	7.85189	6.14147	0.967036	0.0261731	strong
rs115420895	chr11	2197115	2197123	9	+	G	A	2197121	7	TFEB	HOCOMOCO	TFEB_f1	TFEB_HUMAN	ccccgcGtg	0.671478	0.532431	9.77712	7.75252	1	0	strong
rs115420895	chr11	2197117	2197126	10	-	G	A	2197121	6	USF1	HOCOMOCO	USF1_f1	USF1_HUMAN	ccgcGtgggg	0.699378	0.587806	9.29734	7.81413	0.937776	0.0362124	strong
rs115420895	chr11	2197116	2197126	11	+	G	A	2197121	6	USF2	HOCOMOCO	USF2_f1	USF2_HUMAN	cccgcGtgggg	0.826053	0.738062	7.28727	6.51103	0.818092	0.0973451	strong
rs115420895	chr11	2197119	2197130	12	+	G	A	2197121	3	ZNF219	HOCOMOCO	ZN219_f1	ZN219_HUMAN	gcGtggggcagg	0.806758	0.703745	8.07715	7.04579	0.881188	0.029703	strong
rs11564710	chr11	2200317	2200330	14	-	A	C	2200329	2	ARNTL	HOCOMOCO	BMAL1_f1	BMAL1_HUMAN	aaatcacatctcAt	0.606619	0.681881	7.72097	8.6789	0.0692308	0.892308	strong
rs11564710	chr11	2200322	2200333	12	-	A	C	2200329	5	ATF5	HOCOMOCO	ATF5_si	ATF5_HUMAN	acatctcAttgc	0.571108	0.724798	5.97836	7.58719	0	0.970492	strong
rs11564710	chr11	2200324	2200337	14	-	A	C	2200329	9	ELF3	HOCOMOCO	ELF3_f1	ELF3_HUMAN	atctcAttgcaagg	0.548943	0.710883	5.35207	6.93095	0	1	strong
rs11564710	chr11	2200322	2200333	12	-	A	C	2200329	5	ELK3	HOCOMOCO	ELK3_f1	ELK3_HUMAN	acatctcAttgc	0.580604	0.750674	4.35032	5.62461	0	1	strong
rs11564710	chr11	2200325	2200333	9	-	A	C	2200329	5	ESRRA	HOCOMOCO	ERR1_f1	ERR1_HUMAN	tctcAttgc	0.635899	0.813006	5.7882	7.40031	0.0230366	0.954774	strong
rs11564710	chr11	2200325	2200333	9	-	A	C	2200329	5	ESRRG	HOCOMOCO	ERR3_f1	ERR3_HUMAN	tctcAttgc	0.620526	0.723731	4.99262	5.82299	0.0697674	0.860465	strong
rs11564710	chr11	2200322	2200332	11	-	A	C	2200329	4	ETS2	HOCOMOCO	ETS2_f1	ETS2_HUMAN	acatctcAttg	0.633498	0.842604	4.14501	5.5132	0.0212121	0.936364	strong
rs11564710	chr11	2200324	2200331	8	-	A	C	2200329	3	ETV4	HOCOMOCO	ETV4_f1	ETV4_HUMAN	atctcAtt	0.577221	0.759769	3.5864	4.72061	0.0420168	0.896359	strong
rs11564710	chr11	2200323	2200334	12	-	A	C	2200329	6	INSM1	HOCOMOCO	INSM1_f1	INSM1_HUMAN	catctcAttgca	0.505069	0.629495	7.0804	8.82468	0	1	strong
rs11564710	chr11	2200320	2200336	17	-	A	C	2200329	8	MAZ	HOCOMOCO	MAZ_f1	MAZ_HUMAN	tcacatctcAttgcaag	0.598869	0.674528	6.44525	7.25952	0	0.790744	strong
rs11564710	chr11	2200322	2200330	9	-	A	C	2200329	2	NFATC3	HOCOMOCO	NFAC3_f1	NFAC3_HUMAN	acatctcAt	0.578414	0.772986	4.94456	6.60786	0	1	strong
rs11564710	chr11	2200323	2200334	12	-	A	C	2200329	6	NKX2-2	HOCOMOCO	NKX22_si	NKX22_HUMAN	catctcAttgca	0.529097	0.711163	5.09875	6.85327	0	1	strong
rs11564710	chr11	2200324	2200330	7	-	A	C	2200329	2	NR3C1	HOCOMOCO	GCR_si	GCR_HUMAN	atctcAt	0.555328	0.798205	3.83793	5.51647	0.00879291	0.959397	strong
rs11564710	chr11	2200324	2200332	9	-	A	C	2200329	4	NR4A1	HOCOMOCO	NR4A1_f1	NR4A1_HUMAN	atctcAttg	0.614647	0.782827	6.24465	7.95331	0	1	strong
rs11564710	chr11	2200324	2200332	9	-	A	C	2200329	4	NR4A2	HOCOMOCO	NR4A2_si	NR4A2_HUMAN	atctcAttg	0.59137	0.732293	5.7446	7.11353	0.0568813	0.943119	strong
rs11564710	chr11	2200325	2200333	9	-	A	C	2200329	5	PPARG	HOCOMOCO	PPARG_si	PPARG_HUMAN	tctcAttgc	0.562434	0.77916	4.51039	6.24841	0.00549817	0.965458	strong
rs11564710	chr11	2200319	2200330	12	-	A	C	2200329	2	RELB	HOCOMOCO	RELB_si	RELB_HUMAN	atcacatctcAt	0.625317	0.702091	4.5897	5.1532	0.0352423	0.748899	strong
rs11564710	chr11	2200318	2200341	24	-	A	C	2200329	13	SP4	HOCOMOCO	SP4_f1	SP4_HUMAN	aatcacatctcAttgcaaggccac	0.503454	0.619722	6.21843	7.65452	0	0.95082	strong
rs11564710	chr11	2200327	2200341	15	+	A	C	2200329	3	SRF	HOCOMOCO	SRF_do	SRF_HUMAN	tcAttgcaaggccac	0.673781	0.821423	7.57294	9.23236	0.00975739	0.956867	strong
rs11564710	chr11	2200323	2200337	15	-	A	C	2200329	9	STAT1	HOCOMOCO	STAT1_f2	STAT1_HUMAN	catctcAttgcaagg	0.598153	0.692934	6.64841	7.70189	0.0141561	0.83382	strong
rs11564710	chr11	2200326	2200336	11	+	A	C	2200329	4	STAT3	HOCOMOCO	STAT3_si	STAT3_HUMAN	ctcAttgcaag	0.609567	0.698212	6.61229	7.57387	0.120217	0.853239	strong
rs11564710	chr11	2200322	2200330	9	-	A	C	2200329	2	TCF12	HOCOMOCO	HTF4_f1	HTF4_HUMAN	acatctcAt	0.704296	0.785562	8.48951	9.46909	0	0.809737	strong
rs11564710	chr11	2200328	2200343	16	-	A	C	2200329	15	TFCP2	HOCOMOCO	TFCP2_f1	TFCP2_HUMAN	cAttgcaaggccacag	0.486965	0.719977	3.24219	4.79358	0	1	strong
rs11564710	chr11	2200324	2200340	17	-	A	C	2200329	12	THRA	HOCOMOCO	THA_f2	THA_HUMAN	atctcAttgcaaggcca	0.661458	0.812634	4.06568	4.9949	0.0600924	0.847458	strong
rs11564710	chr11	2200325	2200336	12	-	A	C	2200329	8	ZBTB33	HOCOMOCO	KAISO_f1	KAISO_HUMAN	tctcAttgcaag	0.698265	0.813283	6.93802	8.08085	0.106645	0.883869	strong
rs11564710	chr11	2200321	2200337	17	-	A	C	2200329	9	ZBTB4	HOCOMOCO	ZBTB4_si	ZBTB4_HUMAN	cacatctcAttgcaagg	0.493516	0.572285	7.95903	9.22936	0.0567332	0.943267	strong
rs11564710	chr11	2200326	2200332	7	-	A	C	2200329	4	ZEB1	HOCOMOCO	ZEB1_do	ZEB1_HUMAN	ctcAttg	0.586131	0.771195	4.98537	6.55944	0.0174721	0.952289	strong
rs11564710	chr11	2200313	2200334	22	+	A	C	2200329	17	ARID3A	HOCOMOCO	ARI3A_do	ARI3A_HUMAN	cagcaaatcacatctcAttgca	0.676452	0.559109	8.38149	6.92756	0.954545	0	strong
rs11564710	chr11	2200325	2200335	11	+	A	C	2200329	5	CEBPZ	HOCOMOCO	CEBPZ_si	CEBPZ_HUMAN	tctcAttgcaa	0.703675	0.565082	8.4763	6.80684	1	0	strong
rs11564710	chr11	2200322	2200332	11	+	A	C	2200329	8	CREM	HOCOMOCO	CREM_f1	CREM_HUMAN	acatctcAttg	0.695537	0.522824	6.78274	5.09847	1	0	strong
rs11564710	chr11	2200325	2200337	13	+	A	C	2200329	5	DDIT3	HOCOMOCO	DDIT3_f1	DDIT3_HUMAN	tctcAttgcaagg	0.869929	0.773542	8.12933	7.22861	0.839479	0	strong
rs11564710	chr11	2200324	2200335	12	+	A	C	2200329	6	FOS	HOCOMOCO	FOS_si	FOS_HUMAN	atctcAttgcaa	0.847164	0.631597	5.93402	4.42407	0.953788	0.01381	strong
rs11564710	chr11	2200325	2200333	9	-	A	C	2200329	5	HBP1	HOCOMOCO	HBP1_f1	HBP1_HUMAN	tctcAttgc	0.803637	0.628778	4.6324	3.62446	1	0	strong
rs11564710	chr11	2200328	2200334	7	-	A	C	2200329	6	ISL1	HOCOMOCO	ISL1_f1	ISL1_HUMAN	cAttgca	0.778158	0.553092	5.00581	3.55798	1	0	strong
rs11564710	chr11	2200326	2200338	13	-	A	C	2200329	10	LHX2	HOCOMOCO	LHX2_f1	LHX2_HUMAN	ctcAttgcaaggc	0.922375	0.734307	5.79876	4.61641	1	0	strong
rs11564710	chr11	2200325	2200331	7	-	A	C	2200329	3	MAFG	HOCOMOCO	MAFG_si	MAFG_HUMAN	tctcAtt	0.795359	0.567641	6.31606	4.50772	1	0	strong
rs11564710	chr11	2200317	2200329	13	-	A	C	2200329	1	MEIS1	HOCOMOCO	MEIS1_f2	MEIS1_HUMAN	aaatcacatctcA	0.721397	0.566757	8.08985	6.35569	1	0	strong
rs11564710	chr11	2200318	2200330	13	-	A	C	2200329	2	MEIS2	HOCOMOCO	MEIS2_do	MEIS2_HUMAN	aatcacatctcAt	0.710999	0.572511	9.82962	7.91501	1	0	strong
rs11564710	chr11	2200325	2200331	7	-	A	C	2200329	3	NFE2L1	HOCOMOCO	NF2L1_f1	NF2L1_HUMAN	tctcAtt	0.900239	0.662662	5.25476	3.86801	0.943529	0.0211767	strong
rs11564710	chr11	2200324	2200336	13	+	A	C	2200329	6	NFYA	HOCOMOCO	NFYA_f1	NFYA_HUMAN	atctcAttgcaag	0.771571	0.617628	8.45657	6.76933	0.976712	0.00812432	strong
rs11564710	chr11	2200324	2200336	13	+	A	C	2200329	6	NFYB	HOCOMOCO	NFYB_f1	NFYB_HUMAN	atctcAttgcaag	0.759317	0.607607	8.85241	7.08371	0.985648	0.00589275	strong
rs11564710	chr11	2200323	2200336	14	+	A	C	2200329	7	NFYC	HOCOMOCO	NFYC_f1	NFYC_HUMAN	catctcAttgcaag	0.755258	0.65743	6.55616	5.70694	0.864322	0.080402	strong
rs11564710	chr11	2200328	2200340	13	+	A	C	2200329	2	NR6A1	HOCOMOCO	NR6A1_do	NR6A1_HUMAN	cAttgcaaggcca	0.70153	0.610729	10.1155	8.80627	0.94	0.02	strong
rs11564710	chr11	2200326	2200332	7	-	A	C	2200329	4	PAX2	HOCOMOCO	PAX2_si	PAX2_HUMAN	ctcAttg	0.846312	0.628696	5.31591	3.94901	0.92998	0	strong
rs11564710	chr11	2200318	2200335	18	-	A	C	2200329	7	PAX2	HOCOMOCO	PAX2_f1	PAX2_HUMAN	aatcacatctcAttgcaa	0.843108	0.699017	5.26533	4.36546	0.826109	0.0192247	strong
rs11564710	chr11	2200325	2200332	8	-	A	C	2200329	4	PAX5	HOCOMOCO	PAX5_si	PAX5_HUMAN	tctcAttg	0.745276	0.575104	6.80648	5.25233	0.958559	0.0414405	strong
rs11564710	chr11	2200319	2200329	11	-	A	C	2200329	1	PAX6	HOCOMOCO	PAX6_f1	PAX6_HUMAN	atcacatctcA	0.748568	0.659023	5.82452	5.12778	0.780873	0.0372874	strong
rs11564710	chr11	2200322	2200336	15	+	A	C	2200329	8	PBX2	HOCOMOCO	PBX2_f1	PBX2_HUMAN	acatctcAttgcaag	0.717107	0.620829	5.12301	4.43521	0.791139	0	strong
rs11564710	chr11	2200324	2200337	14	+	A	C	2200329	6	PBX3	HOCOMOCO	PBX3_f2	PBX3_HUMAN	atctcAttgcaagg	0.849359	0.667423	8.01308	6.29664	0.976276	0	strong
rs11564710	chr11	2200319	2200331	13	+	A	C	2200329	11	POU6F1	HOCOMOCO	PO6F1_f1	PO6F1_HUMAN	atcacatctcAtt	0.658731	0.549482	8.8892	7.41495	1	0	strong
rs11564710	chr11	2200324	2200337	14	-	A	C	2200329	9	RFX3	HOCOMOCO	RFX3_f1	RFX3_HUMAN	atctcAttgcaagg	0.688004	0.597318	10.5334	9.14498	0.938083	0.0551314	strong
rs11564710	chr11	2200326	2200336	11	-	A	C	2200329	8	SREBF1	HOCOMOCO	SRBP1_f2	SRBP1_HUMAN	ctcAttgcaag	0.749019	0.659409	4.98625	4.38971	0.770709	0.0498123	strong
rs11564710	chr11	2200326	2200339	14	-	A	C	2200329	11	TEAD1	HOCOMOCO	TEAD1_f1	TEAD1_HUMAN	ctcAttgcaaggcc	0.784648	0.614047	5.48132	4.28955	0.906883	0	strong
rs11603349	chr11	72460689	72460699	11	+	T	C	72460694	6	MBD2	HOCOMOCO	MBD2_si	MBD2_HUMAN	gaggcTgaggc	0.56601	0.75596	5.88319	7.85756	0	1	strong
rs11603349	chr11	72460692	72460698	7	+	T	C	72460694	3	MECP2	HOCOMOCO	MECP2_f1	MECP2_HUMAN	gcTgagg	0.548785	0.757127	5.21254	7.19144	0	1	strong
rs11603349	chr11	72460686	72460695	10	+	T	C	72460694	9	PLAGL1	HOCOMOCO	PLAL1_si	PLAL1_HUMAN	tgggaggcTg	0.744283	0.834077	6.67302	7.47808	0.0685797	0.862841	strong
rs11603349	chr11	72460689	72460700	12	+	T	C	72460694	6	SOX4	HOCOMOCO	SOX4_f1	SOX4_HUMAN	gaggcTgaggcg	0.505799	0.675767	3.9909	5.33199	0	1	strong
rs11603349	chr11	72460686	72460705	20	+	T	C	72460694	9	TP53	HOCOMOCO	P53_f2	P53_HUMAN	tgggaggcTgaggcgggcag	0.60358	0.661652	7.96784	8.73444	0.0895662	0.812132	strong
rs11603349	chr11	72460692	72460703	12	+	T	C	72460694	3	XBP1	HOCOMOCO	XBP1_f1	XBP1_HUMAN	gcTgaggcgggc	0.517992	0.666778	7.15284	9.20741	0	1	strong
rs11603349	chr11	72460681	72460699	19	+	T	C	72460694	14	ZFX	HOCOMOCO	ZFX_f1	ZFX_HUMAN	cagtttgggaggcTgaggc	0.844747	0.949689	9.92426	11.1571	0.0248432	0.885069	strong
rs11603349	chr11	72460693	72460702	10	+	T	C	72460694	2	ATF1	HOCOMOCO	ATF1_si	ATF1_HUMAN	cTgaggcggg	0.692216	0.531887	7.40343	5.68867	1	0	strong
rs11603349	chr11	72460693	72460701	9	+	T	C	72460694	2	ATF3	HOCOMOCO	ATF3_f1	ATF3_HUMAN	cTgaggcgg	0.899323	0.64459	6.1611	4.41597	0.982466	0.00439953	strong
rs11603349	chr11	72460690	72460701	12	+	T	C	72460694	5	ATF6	HOCOMOCO	ATF6A_si	ATF6A_HUMAN	aggcTgaggcgg	0.717837	0.609399	8.96421	7.61006	0.969231	0.0307692	strong
rs11603349	chr11	72460690	72460703	14	-	T	C	72460694	10	BACH1	HOCOMOCO	BACH1_si	BACH1_HUMAN	aggcTgaggcgggc	0.683875	0.584934	8.61363	7.36743	1	0	strong
rs11603349	chr11	72460692	72460702	11	+	T	C	72460694	3	CBFB	HOCOMOCO	PEBB_f1	PEBB_HUMAN	gcTgaggcggg	0.738972	0.576002	5.26783	4.10608	0.921212	0	strong
rs11603349	chr11	72460693	72460701	9	+	T	C	72460694	2	CREB1	HOCOMOCO	CREB1_f1	CREB1_HUMAN	cTgaggcgg	0.811071	0.615421	7.65435	5.80794	0.995086	0.00276396	strong
rs11603349	chr11	72460690	72460697	8	+	T	C	72460694	5	MAF	HOCOMOCO	MAF_f1	MAF_HUMAN	aggcTgag	0.889261	0.728126	6.57445	5.38315	0.914099	0.0336134	strong
rs11603349	chr11	72460690	72460710	21	+	T	C	72460694	5	MAFA	HOCOMOCO	MAFA_f1	MAFA_HUMAN	aggcTgaggcgggcagatcac	0.810506	0.674423	6.96161	5.79277	0.907449	0	strong
rs11603349	chr11	72460686	72460696	11	+	T	C	72460694	9	NFKB2	HOCOMOCO	NFKB2_f1	NFKB2_HUMAN	tgggaggcTga	0.755773	0.600387	4.67183	3.71131	0.902439	0	strong
rs11603349	chr11	72460691	72460698	8	+	T	C	72460694	4	PAX5	HOCOMOCO	PAX5_si	PAX5_HUMAN	ggcTgagg	1	0.822139	9.13283	7.50845	0.958559	0	strong
rs11603349	chr11	72460683	72460704	22	+	T	C	72460694	12	RREB1	HOCOMOCO	RREB1_si	RREB1_HUMAN	gtttgggaggcTgaggcgggca	0.744849	0.640976	9.24235	7.95346	0.93559	0	strong
rs11603349	chr11	72460693	72460701	9	+	T	C	72460694	2	SMARCC1	HOCOMOCO	SMRC1_f1	SMRC1_HUMAN	cTgaggcgg	0.771856	0.644202	7.08453	5.91285	0.893872	0.00702627	strong
rs11630689	chr15	77520090	77520108	19	+	C	T	77520094	5	CTCF	HOCOMOCO	CTCF_f2	CTCF_HUMAN	agcaCtatgggaggctaag	0.692481	0.560845	8.70693	7.0518	0.960677	0.0190125	strong
rs11630689	chr15	77520090	77520102	13	-	C	T	77520094	9	HNF4A	HOCOMOCO	HNF4A_f1	HNF4A_HUMAN	agcaCtatgggag	0.729002	0.545364	6.646	4.97185	0.960606	0.00757625	strong
rs11630689	chr15	77520089	77520100	12	+	C	T	77520094	6	SOX4	HOCOMOCO	SOX4_f1	SOX4_HUMAN	cagcaCtatggg	0.731468	0.5615	5.77149	4.43039	1	0	strong
rs11630689	chr15	77520093	77520103	11	+	C	T	77520094	2	DBP	HOCOMOCO	DBP_si	DBP_HUMAN	aCtatgggagg	0.602207	0.755356	3.93071	4.93033	0	0.882051	strong
rs11630689	chr15	77520091	77520103	13	-	C	T	77520094	10	HLF	HOCOMOCO	HLF_si	HLF_HUMAN	gcaCtatgggagg	0.564533	0.724173	5.38506	6.90786	0	0.97235	strong
rs11630689	chr15	77520091	77520097	7	+	C	T	77520094	4	HMGA1	HOCOMOCO	HMGA1_f1	HMGA1_HUMAN	gcaCtat	0.556699	0.905774	2.93953	4.78275	0	1	strong
rs11630689	chr15	77520094	77520105	12	+	C	T	77520094	1	INSM1	HOCOMOCO	INSM1_f1	INSM1_HUMAN	Ctatgggaggct	0.592347	0.629843	8.30391	8.82956	0	0.70762	strong
rs11630689	chr15	77520092	77520098	7	-	C	T	77520094	5	ISL1	HOCOMOCO	ISL1_f1	ISL1_HUMAN	caCtatg	0.740547	0.965614	4.76386	6.21168	0	1	strong
rs11630689	chr15	77520089	77520097	9	+	C	T	77520094	6	PDX1	HOCOMOCO	PDX1_do	PDX1_HUMAN	cagcaCtat	0.562791	0.739585	5.79604	7.61679	0	1	strong
rs11630689	chr15	77520091	77520105	15	+	C	T	77520094	4	STAT1	HOCOMOCO	STAT1_f2	STAT1_HUMAN	gcaCtatgggaggct	0.581974	0.726546	6.46858	8.07548	0.0162784	0.9675	strong
rs11630689	chr15	77520093	77520103	11	+	C	T	77520094	2	STAT3	HOCOMOCO	STAT3_si	STAT3_HUMAN	aCtatgggagg	0.533124	0.67472	5.78308	7.31904	0.0133933	0.95892	strong
rs11630895	chr15	71113734	71113741	8	-	G	A	71113738	4	ARNT	HOCOMOCO	ARNT_f1	ARNT_HUMAN	tcacGcca	0.948224	0.725023	8.57936	6.55988	1	0	strong
rs11630895	chr15	71113731	71113744	14	+	G	A	71113738	8	ARNTL	HOCOMOCO	BMAL1_f1	BMAL1_HUMAN	ggttcacGccattt	0.652632	0.526658	8.30662	6.70323	1	0	strong
rs11630895	chr15	71113733	71113742	10	-	G	A	71113738	5	ATF1	HOCOMOCO	ATF1_si	ATF1_HUMAN	ttcacGccat	0.8243	0.673226	8.8161	7.20033	0.969466	0	strong
rs11630895	chr15	71113734	71113745	12	-	G	A	71113738	8	ATF6	HOCOMOCO	ATF6A_si	ATF6A_HUMAN	tcacGccatttt	0.75414	0.618423	9.41756	7.72275	1	0	strong
rs11630895	chr15	71113734	71113742	9	-	G	A	71113738	5	CREB1	HOCOMOCO	CREB1_f1	CREB1_HUMAN	tcacGccat	0.787354	0.665157	7.43053	6.27731	0.881082	0.0519011	strong
rs11630895	chr15	71113734	71113744	11	+	G	A	71113738	5	CREM	HOCOMOCO	CREM_f1	CREM_HUMAN	tcacGccattt	0.785285	0.661747	7.65795	6.45322	0.901639	0	strong
rs11630895	chr15	71113731	71113744	14	-	G	A	71113738	7	E2F1	HOCOMOCO	E2F1_f2	E2F1_HUMAN	ggttcacGccattt	0.914074	0.751036	7.36308	6.04977	0.902851	0.0130277	strong
rs11630895	chr15	71113731	71113740	10	-	G	A	71113738	3	E2F2	HOCOMOCO	E2F2_f1	E2F2_HUMAN	ggttcacGcc	0.887197	0.799471	6.77314	6.10341	0.787879	0	strong
rs11630895	chr15	71113735	71113744	10	+	G	A	71113738	4	E2F3	HOCOMOCO	E2F3_si	E2F3_HUMAN	cacGccattt	0.746518	0.578089	5.54891	4.29697	0.94898	0	strong
rs11630895	chr15	71113731	71113744	14	-	G	A	71113738	7	E2F4	HOCOMOCO	E2F4_do	E2F4_HUMAN	ggttcacGccattt	0.902747	0.758635	8.88167	7.46383	0.926549	0.0282342	strong
rs11630895	chr15	71113731	71113740	10	-	G	A	71113738	3	E2F5	HOCOMOCO	E2F5_do	E2F5_HUMAN	ggttcacGcc	0.759914	0.607522	7.58125	6.06092	1	0	strong
rs11630895	chr15	71113731	71113742	12	-	G	A	71113738	5	E2F6	HOCOMOCO	E2F6_f1	E2F6_HUMAN	ggttcacGccat	0.825146	0.708479	7.9104	6.79195	0.857663	0.024233	strong
rs11630895	chr15	71113731	71113743	13	-	G	A	71113738	6	E2F7	HOCOMOCO	E2F7_f1	E2F7_HUMAN	ggttcacGccatt	0.829933	0.715087	7.88655	6.79521	1	0	strong
rs11630895	chr15	71113732	71113740	9	+	G	A	71113738	7	E4F1	HOCOMOCO	E4F1_f1	E4F1_HUMAN	gttcacGcc	0.774232	0.590923	5.89999	4.50309	1	0	strong
rs11630895	chr15	71113732	71113743	12	-	G	A	71113738	6	HIF1A	HOCOMOCO	HIF1A_si	HIF1A_HUMAN	gttcacGccatt	0.838195	0.63869	8.50343	6.47946	0.998968	0.0010316	strong
rs11630895	chr15	71113737	71113748	12	-	G	A	71113738	11	HIVEP1	HOCOMOCO	ZEP1_f1	ZEP1_HUMAN	cGccattttcct	0.727273	0.649169	6.85565	6.1194	0.859155	0.140845	strong
rs11630895	chr15	71113733	71113746	14	-	G	A	71113738	9	HSF1	HOCOMOCO	HSF1_f2	HSF1_HUMAN	ttcacGccattttc	0.731385	0.631322	5.18743	4.47772	0.7781	0.0365792	strong
rs11630895	chr15	71113737	71113743	7	-	G	A	71113738	6	MAFG	HOCOMOCO	MAFG_si	MAFG_HUMAN	cGccatt	0.760092	0.582754	6.036	4.62774	0.937387	0.0626127	strong
rs11630895	chr15	71113734	71113741	8	+	G	A	71113738	5	MYCN	HOCOMOCO	MYCN_si	MYCN_HUMAN	tcacGcca	0.758315	0.555329	7.61135	5.57394	1	0	strong
rs11630895	chr15	71113735	71113749	15	-	G	A	71113738	12	NFAT5	HOCOMOCO	NFAT5_f1	NFAT5_HUMAN	cacGccattttcctg	0.885087	0.751336	8.87459	7.5335	1	0	strong
rs11630895	chr15	71113730	71113742	13	+	G	A	71113738	9	NR6A1	HOCOMOCO	NR6A1_do	NR6A1_HUMAN	aggttcacGccat	0.630135	0.543983	9.08609	7.84384	0.895556	0	strong
rs11630895	chr15	71113732	71113742	11	-	G	A	71113738	5	STAT3	HOCOMOCO	STAT3_si	STAT3_HUMAN	gttcacGccat	0.656132	0.568642	7.11741	6.16836	0.849668	0.124819	strong
rs11630895	chr15	71113731	71113744	14	-	G	A	71113738	7	TFDP1	HOCOMOCO	TFDP1_f1	TFDP1_HUMAN	ggttcacGccattt	0.875091	0.718799	7.1349	5.86061	1	0	strong
rs11630895	chr15	71113735	71113743	9	-	G	A	71113738	6	TFEB	HOCOMOCO	TFEB_f1	TFEB_HUMAN	cacGccatt	0.693893	0.554846	10.1035	8.07889	1	0	strong
rs11630895	chr15	71113729	71113740	12	-	G	A	71113738	3	XBP1	HOCOMOCO	XBP1_f1	XBP1_HUMAN	caggttcacGcc	0.770095	0.621309	10.6341	8.57952	1	0	strong
rs11630895	chr15	71113731	71113742	12	-	G	A	71113738	5	ZBTB33	HOCOMOCO	KAISO_f1	KAISO_HUMAN	ggttcacGccat	0.886936	0.688771	8.81267	6.84369	0.99248	0.00035489	strong
rs11630895	chr15	71113723	71113739	17	-	G	A	71113738	2	ZBTB4	HOCOMOCO	ZBTB4_si	ZBTB4_HUMAN	gcctcccaggttcacGc	0.574928	0.486869	9.27198	7.85183	0.956255	0	strong
rs11630895	chr15	71113729	71113745	17	-	G	A	71113738	8	MTF1	HOCOMOCO	MTF1_f1	MTF1_HUMAN	caggttcacGccatttt	0.647941	0.688709	8.48076	9.01436	0.0247253	0.75	strong
rs11630895	chr15	71113736	71113749	14	-	G	A	71113738	12	PPARD	HOCOMOCO	PPARD_f1	PPARD_HUMAN	acGccattttcctg	0.726288	0.780837	6.16758	6.63081	0.0434783	0.745342	strong
rs11630895	chr15	71113732	71113740	9	-	G	A	71113738	3	RBPJ	HOCOMOCO	SUH_f1	SUH_HUMAN	gttcacGcc	0.725506	0.865992	6.09396	7.27399	0.0304114	0.914132	strong
rs11630895	chr15	71113733	71113739	7	+	G	A	71113738	6	TGIF1	HOCOMOCO	TGIF1_si	TGIF1_HUMAN	ttcacGc	0.633849	0.829018	4.93325	6.45226	0	1	strong
rs11725494	chr4	6293851	6293860	10	+	C	T	6293855	5	E2F2	HOCOMOCO	E2F2_f1	E2F2_HUMAN	agggCgacct	0.720237	0.650792	5.49852	4.96835	0.787879	0.0757576	strong
rs11725494	chr4	6293854	6293864	11	-	C	T	6293855	10	EGR1	HOCOMOCO	EGR1_f2	EGR1_HUMAN	gCgacctctcc	0.710057	0.573031	8.35887	6.74579	0.955651	0.0216117	strong
rs11725494	chr4	6293849	6293865	17	-	C	T	6293855	11	PURA	HOCOMOCO	PURA_f1	PURA_HUMAN	gcagggCgacctctcct	0.758578	0.624543	4.56559	3.75888	0.808081	0	strong
rs11725494	chr4	6293847	6293859	13	-	C	T	6293855	5	RFX2	HOCOMOCO	RFX2_f1	RFX2_HUMAN	ctgcagggCgacc	0.807817	0.707421	7.59645	6.65236	0.875	0	strong
rs11725494	chr4	6293835	6293856	22	-	C	T	6293855	2	ZBTB7B	HOCOMOCO	ZBT7B_si	ZBT7B_HUMAN	cccagcctgcgcctgcagggCg	0.712604	0.646254	8.67298	7.86544	0.795455	0	strong
rs11725494	chr4	6293854	6293865	12	-	C	T	6293855	11	ZNF219	HOCOMOCO	ZN219_f1	ZN219_HUMAN	gCgacctctcct	0.688896	0.566882	6.89713	5.67554	0.910891	0	strong
rs11725494	chr4	6293854	6293863	10	+	C	T	6293855	2	ATF1	HOCOMOCO	ATF1_si	ATF1_HUMAN	gCgacctctc	0.640821	0.80115	6.85375	8.56851	0	1	strong
rs11725494	chr4	6293854	6293862	9	+	C	T	6293855	2	ATF3	HOCOMOCO	ATF3_f1	ATF3_HUMAN	gCgacctct	0.677127	0.93186	4.63888	6.38401	0.00439953	0.982466	strong
rs11725494	chr4	6293851	6293862	12	+	C	T	6293855	5	ATF6	HOCOMOCO	ATF6A_si	ATF6A_HUMAN	agggCgacctct	0.554179	0.662617	6.92048	8.27464	0.0307692	0.969231	strong
rs11725494	chr4	6293854	6293862	9	+	C	T	6293855	2	CREB1	HOCOMOCO	CREB1_f1	CREB1_HUMAN	gCgacctct	0.612567	0.808217	5.781	7.62741	0.00276396	0.995086	strong
rs11725494	chr4	6293852	6293862	11	-	C	T	6293855	8	CREM	HOCOMOCO	CREM_f1	CREM_HUMAN	gggCgacctct	0.63123	0.803943	6.15563	7.8399	0	1	strong
rs11725494	chr4	6293853	6293861	9	+	C	T	6293855	3	E4F1	HOCOMOCO	E4F1_f1	E4F1_HUMAN	ggCgacctc	0.642914	0.813458	4.89928	6.1989	0	1	strong
rs11725494	chr4	6293855	6293863	9	-	C	T	6293855	9	ESRRA	HOCOMOCO	ERR1_f1	ERR1_HUMAN	Cgacctctc	0.768068	0.913405	6.99126	8.31417	0.0382747	0.930455	strong
rs11725494	chr4	6293855	6293863	9	-	C	T	6293855	9	ESRRG	HOCOMOCO	ERR3_f1	ERR3_HUMAN	Cgacctctc	0.747281	0.822855	6.01247	6.62052	0.104651	0.825581	strong
rs11725494	chr4	6293851	6293864	14	-	C	T	6293855	10	HIVEP2	HOCOMOCO	ZEP2_si	ZEP2_HUMAN	agggCgacctctcc	0.615613	0.723582	3.38869	3.98302	0.0927835	0.804124	strong
rs11725494	chr4	6293847	6293861	15	+	C	T	6293855	9	KLF3	HOCOMOCO	KLF3_f1	KLF3_HUMAN	ctgcagggCgacctc	0.582668	0.738272	4.66647	5.91267	0	1	strong
rs11725494	chr4	6293851	6293858	8	+	C	T	6293855	5	MAF	HOCOMOCO	MAF_f1	MAF_HUMAN	agggCgac	0.606714	0.767849	4.48554	5.67683	0.0336134	0.914099	strong
rs11725494	chr4	6293853	6293859	7	+	C	T	6293855	3	MAFG	HOCOMOCO	MAFG_si	MAFG_HUMAN	ggCgacc	0.689436	0.917154	5.47491	7.28326	0	1	strong
rs11725494	chr4	6293848	6293857	10	+	C	T	6293855	8	MAFK	HOCOMOCO	MAFK_si	MAFK_HUMAN	tgcagggCga	0.584966	0.709258	7.14905	8.66805	0	1	strong
rs11725494	chr4	6293855	6293867	13	+	C	T	6293855	1	MEIS1	HOCOMOCO	MEIS1_f2	MEIS1_HUMAN	Cgacctctccttc	0.559638	0.714278	6.27586	8.01002	0	1	strong
rs11725494	chr4	6293854	6293866	13	+	C	T	6293855	2	MEIS2	HOCOMOCO	MEIS2_do	MEIS2_HUMAN	gCgacctctcctt	0.533423	0.671911	7.37462	9.28923	0	1	strong
rs11725494	chr4	6293839	6293857	19	+	C	T	6293855	17	MLXIPL	HOCOMOCO	MLXPL_f1	MLXPL_HUMAN	gcctgcgcctgcagggCga	0.653396	0.781372	6.86699	8.21198	0	1	strong
rs11725494	chr4	6293848	6293857	10	+	C	T	6293855	8	MYBL2	HOCOMOCO	MYBB_f1	MYBB_HUMAN	tgcagggCga	0.586401	0.889828	2.51163	3.81125	0	1	strong
rs11725494	chr4	6293853	6293859	7	+	C	T	6293855	3	NFE2L1	HOCOMOCO	NF2L1_f1	NF2L1_HUMAN	ggCgacc	0.655601	0.896813	3.82679	5.23477	0.0070589	0.943529	strong
rs11725494	chr4	6293848	6293859	12	+	C	T	6293855	8	NFE2L2	HOCOMOCO	NF2L2_si	NF2L2_HUMAN	tgcagggCgacc	0.630801	0.786826	4.94235	6.16481	0.0133875	0.910407	strong
rs11725494	chr4	6293853	6293866	14	-	C	T	6293855	12	NR1D1	HOCOMOCO	NR1D1_f1	NR1D1_HUMAN	ggCgacctctcctt	0.645755	0.778743	7.03029	8.47812	0	1	strong
rs11725494	chr4	6293845	6293863	19	-	C	T	6293855	9	NR1H2	HOCOMOCO	NR1H2_f1	NR1H2_HUMAN	gcctgcagggCgacctctc	0.48719	0.553317	12.0355	13.6691	0	1	strong
rs11725494	chr4	6293854	6293866	13	-	C	T	6293855	12	NR2C1	HOCOMOCO	NR2C1_si	NR2C1_HUMAN	gCgacctctcctt	0.81912	0.944292	8.06226	9.29428	0	0.940828	strong
rs11725494	chr4	6293854	6293862	9	-	C	T	6293855	8	NR4A1	HOCOMOCO	NR4A1_f1	NR4A1_HUMAN	gCgacctct	0.702903	0.842591	7.1413	8.56049	0	0.97151	strong
rs11725494	chr4	6293854	6293862	9	-	C	T	6293855	8	NR4A2	HOCOMOCO	NR4A2_si	NR4A2_HUMAN	gCgacctct	0.732614	0.907981	7.11665	8.82018	0	1	strong
rs11725494	chr4	6293849	6293861	13	-	C	T	6293855	7	NR6A1	HOCOMOCO	NR6A1_do	NR6A1_HUMAN	gcagggCgacctc	0.520885	0.633475	7.51078	9.13425	0	0.98	strong
rs11725494	chr4	6293852	6293858	7	+	C	T	6293855	4	PAX2	HOCOMOCO	PAX2_si	PAX2_HUMAN	gggCgac	0.695306	0.896537	4.3674	5.63138	0.07002	0.92998	strong
rs11725494	chr4	6293848	6293858	11	+	C	T	6293855	8	PAX6	HOCOMOCO	PAX6_f1	PAX6_HUMAN	tgcagggCgac	0.577822	0.683654	4.49597	5.31944	0.0209291	0.812574	strong
rs11725494	chr4	6293851	6293863	13	+	C	T	6293855	5	PKNOX1	HOCOMOCO	PKNX1_si	PKNX1_HUMAN	agggCgacctctc	0.561641	0.745629	3.96721	5.26682	0	1	strong
rs11725494	chr4	6293855	6293863	9	-	C	T	6293855	9	PPARG	HOCOMOCO	PPARG_si	PPARG_HUMAN	Cgacctctc	0.808522	0.979201	6.48388	7.85262	0.0179122	0.934631	strong
rs11725494	chr4	6293847	6293864	18	-	C	T	6293855	10	PPARG	HOCOMOCO	PPARG_f1	PPARG_HUMAN	ctgcagggCgacctctcc	0.547277	0.73028	4.98545	6.65254	0.00797307	0.973807	strong
rs11725494	chr4	6293855	6293861	7	-	C	T	6293855	7	RARA	HOCOMOCO	RARA_f1	RARA_HUMAN	Cgacctc	0.840328	1	9.50786	11.3145	0	1	strong
rs11725494	chr4	6293844	6293860	17	-	C	T	6293855	6	RARA	HOCOMOCO	RARA_f2	RARA_HUMAN	cgcctgcagggCgacct	0.697881	0.819612	5.78037	6.78863	0.109948	0.877577	strong
rs11725494	chr4	6293854	6293873	20	-	C	T	6293855	19	RARG	HOCOMOCO	RARG_do	RARG_HUMAN	gCgacctctccttcctgtgc	0.698211	0.851992	6.202	7.56799	0	0.955157	strong
rs11725494	chr4	6293855	6293861	7	-	C	T	6293855	7	RARG	HOCOMOCO	RARG_f1	RARG_HUMAN	Cgacctc	0.848148	1	7.13374	8.41096	0	0.928839	strong
rs11725494	chr4	6293855	6293866	12	-	C	T	6293855	12	RORA	HOCOMOCO	RORA_f1	RORA_HUMAN	Cgacctctcctt	0.670929	0.807689	9.11992	10.9789	0	1	strong
rs11725494	chr4	6293854	6293866	13	-	C	T	6293855	12	RORC	HOCOMOCO	RORG_f1	RORG_HUMAN	gCgacctctcctt	0.620013	0.747058	5.77013	6.95247	0	1	strong
rs11725494	chr4	6293848	6293860	13	-	C	T	6293855	6	RXRA	HOCOMOCO	RXRA_f1	RXRA_HUMAN	tgcagggCgacct	0.583415	0.772378	5.24194	6.93976	0.0153807	0.978077	strong
rs11725494	chr4	6293853	6293862	10	-	C	T	6293855	8	RXRB	HOCOMOCO	RXRB_f1	RXRB_HUMAN	ggCgacctct	0.778333	0.970063	5.6483	7.03967	0	0.957143	strong
rs11725494	chr4	6293854	6293863	10	-	C	T	6293855	9	THRA	HOCOMOCO	THA_f1	THA_HUMAN	gCgacctctc	0.785642	0.946049	6.74265	8.11932	0.0105422	0.936747	strong
rs11725494	chr4	6293855	6293861	7	-	C	T	6293855	7	VDR	HOCOMOCO	VDR_f1	VDR_HUMAN	Cgacctc	0.823623	1	5.58518	6.78123	0.0572099	0.915434	strong
rs11725494	chr4	6293845	6293860	16	-	C	T	6293855	6	VDR	HOCOMOCO	VDR_f2	VDR_HUMAN	gcctgcagggCgacct	0.621531	0.73324	5.28017	6.22919	0.0544417	0.870687	strong
rs11775899	chr8	95866212	95866224	13	-	A	C	95866218	7	ARID5B	HOCOMOCO	ARI5B_f1	ARI5B_HUMAN	tgtaatAccagca	0.929844	0.66671	5.29292	3.79509	1	0	strong
rs11775899	chr8	95866215	95866231	17	-	A	C	95866218	14	ZBTB4	HOCOMOCO	ZBTB4_si	ZBTB4_HUMAN	aatAccagcactttggg	0.632148	0.58258	10.1948	9.39538	0.799044	0	strong
rs11775899	chr8	95866213	95866221	9	-	A	C	95866218	4	GATA4	HOCOMOCO	GATA4_f1	GATA4_HUMAN	gtaatAcca	0.529046	0.781709	3.83605	5.66808	0	0.983801	strong
rs11775899	chr8	95866210	95866221	12	+	A	C	95866218	9	HIVEP1	HOCOMOCO	ZEP1_f1	ZEP1_HUMAN	cctgtaatAcca	0.632269	0.703128	5.96009	6.62805	0	0.802817	strong
rs11775899	chr8	95866205	95866221	17	-	A	C	95866218	4	MAZ	HOCOMOCO	MAZ_f1	MAZ_HUMAN	tcatacctgtaatAcca	0.591229	0.663588	6.36302	7.14178	0	0.792757	strong
rs11775899	chr8	95866217	95866224	8	-	A	C	95866218	7	PAX5	HOCOMOCO	PAX5_si	PAX5_HUMAN	tAccagca	0.627573	0.737306	5.73151	6.73369	0	0.79979	strong
rs11775899	chr8	95866207	95866220	14	-	A	C	95866218	3	PPARD	HOCOMOCO	PPARD_f1	PPARD_HUMAN	atacctgtaatAcc	0.597631	0.753092	5.07503	6.39519	0	0.937888	strong
rs11775899	chr8	95866206	95866223	18	-	A	C	95866218	6	PPARG	HOCOMOCO	PPARG_f1	PPARG_HUMAN	catacctgtaatAccagc	0.563473	0.684464	5.13299	6.23517	0.0562765	0.870672	strong
rs11775899	chr8	95866215	95866223	9	-	A	C	95866218	6	RBPJ	HOCOMOCO	SUH_f1	SUH_HUMAN	aatAccagc	0.591764	0.767254	4.97058	6.44463	0	0.937388	strong
rs11775899	chr8	95866207	95866219	13	-	A	C	95866218	2	RXRA	HOCOMOCO	RXRA_f1	RXRA_HUMAN	atacctgtaatAc	0.548749	0.715749	4.93047	6.43095	0.0213691	0.935678	strong
rs11775899	chr8	95866216	95866226	11	-	A	C	95866218	9	SREBF1	HOCOMOCO	SRBP1_f2	SRBP1_HUMAN	atAccagcact	0.515232	0.775479	3.42992	5.16239	0.00682062	0.966276	strong
rs11775899	chr8	95866215	95866225	11	-	A	C	95866218	8	STAT3	HOCOMOCO	STAT3_si	STAT3_HUMAN	aatAccagcac	0.563202	0.674391	6.10935	7.31548	0.054439	0.89884	strong
rs11775899	chr8	95866215	95866226	12	-	A	C	95866218	9	STAT5A	HOCOMOCO	STA5A_do	STA5A_HUMAN	aatAccagcact	0.557801	0.710003	5.43132	6.91333	0.0135059	0.936972	strong
rs11775899	chr8	95866214	95866226	13	+	A	C	95866218	5	STAT5B	HOCOMOCO	STA5B_f1	STA5B_HUMAN	taatAccagcact	0.521781	0.663613	7.17981	9.13144	0	1	strong
rs11776687	chr8	95836301	95836314	14	+	T	C	95836307	7	E2F1	HOCOMOCO	E2F1_f2	E2F1_HUMAN	tgaaagTaggaact	0.54452	0.707558	4.38623	5.69954	0.0130277	0.902851	strong
rs11776687	chr8	95836301	95836314	14	+	T	C	95836307	7	E2F4	HOCOMOCO	E2F4_do	E2F4_HUMAN	tgaaagTaggaact	0.607064	0.751176	5.9726	7.39044	0.0282342	0.926549	strong
rs11776687	chr8	95836303	95836314	12	+	T	C	95836307	5	E2F6	HOCOMOCO	E2F6_f1	E2F6_HUMAN	aaagTaggaact	0.683143	0.79981	6.54906	7.66751	0.024233	0.857663	strong
rs11776687	chr8	95836302	95836314	13	+	T	C	95836307	6	E2F7	HOCOMOCO	E2F7_f1	E2F7_HUMAN	gaaagTaggaact	0.563961	0.678807	5.35911	6.45045	0	1	strong
rs11776687	chr8	95836304	95836318	15	+	T	C	95836307	4	ELF2	HOCOMOCO	ELF2_f1	ELF2_HUMAN	aagTaggaactgctg	0.780404	0.85605	6.99511	7.67315	0	0.777778	strong
rs11776687	chr8	95836301	95836314	14	+	T	C	95836307	7	ELF3	HOCOMOCO	ELF3_f1	ELF3_HUMAN	tgaaagTaggaact	0.849933	0.950513	8.28665	9.26729	0	0.865079	strong
rs11776687	chr8	95836305	95836316	12	+	T	C	95836307	3	ELK3	HOCOMOCO	ELK3_f1	ELK3_HUMAN	agTaggaactgc	0.81804	0.939042	6.12937	7.03601	0	0.90566	strong
rs11776687	chr8	95836305	95836315	11	+	T	C	95836307	3	ELK4	HOCOMOCO	ELK4_f1	ELK4_HUMAN	agTaggaactg	0.606977	0.761595	6.53673	8.20186	0	0.970616	strong
rs11776687	chr8	95836297	95836312	16	-	T	C	95836307	6	FOXO1	HOCOMOCO	FOXO1_si	FOXO1_HUMAN	tctttgaaagTaggaa	0.600001	0.742591	5.67034	7.0179	0.0703812	0.929619	strong
rs11776687	chr8	95836304	95836316	13	+	T	C	95836307	4	GABPA	HOCOMOCO	GABPA_f1	GABPA_HUMAN	aagTaggaactgc	0.730882	0.795349	9.18989	10.0005	0.000522704	0.758714	strong
rs11776687	chr8	95836302	95836313	12	+	T	C	95836307	6	HLTF	HOCOMOCO	HLTF_f1	HLTF_HUMAN	gaaagTaggaac	0.725499	0.828076	3.98742	4.55119	0	0.711111	strong
rs11776687	chr8	95836306	95836312	7	+	T	C	95836307	2	MECP2	HOCOMOCO	MECP2_f1	MECP2_HUMAN	gTaggaa	0.552064	0.760406	5.24369	7.22259	0	1	strong
rs11776687	chr8	95836303	95836315	13	-	T	C	95836307	9	NR6A1	HOCOMOCO	NR6A1_do	NR6A1_HUMAN	aaagTaggaactg	0.541028	0.62718	7.80123	9.04348	0	0.895556	strong
rs11776687	chr8	95836306	95836314	9	+	T	C	95836307	2	TCF4	HOCOMOCO	ITF2_f1	ITF2_HUMAN	gTaggaact	0.530552	0.68951	6.81057	8.85107	0	1	strong
rs11776687	chr8	95836307	95836317	11	-	T	C	95836307	11	TFAP4	HOCOMOCO	TFAP4_si	TFAP4_HUMAN	Taggaactgct	0.590356	0.673573	6.25307	7.13451	0	0.825581	strong
rs11776687	chr8	95836296	95836311	16	+	T	C	95836307	12	TFCP2	HOCOMOCO	TFCP2_f1	TFCP2_HUMAN	atctttgaaagTagga	0.598642	0.731372	3.98574	4.86945	0	0.83237	strong
rs11776687	chr8	95836301	95836314	14	+	T	C	95836307	7	TFDP1	HOCOMOCO	TFDP1_f1	TFDP1_HUMAN	tgaaagTaggaact	0.556539	0.71283	4.53764	5.81194	0	1	strong
rs11776687	chr8	95836303	95836314	12	+	T	C	95836307	5	ZBTB33	HOCOMOCO	KAISO_f1	KAISO_HUMAN	aaagTaggaact	0.591748	0.789914	5.87966	7.84865	0.00035489	0.99248	strong
rs11776687	chr8	95836301	95836309	9	+	T	C	95836307	7	ESRRG	HOCOMOCO	ERR3_f1	ERR3_HUMAN	tgaaagTag	0.686071	0.546137	5.51998	4.3941	0.930233	0	strong
rs11776687	chr8	95836299	95836312	14	-	T	C	95836307	6	MEF2A	HOCOMOCO	MEF2A_f1	MEF2A_HUMAN	tttgaaagTaggaa	0.682647	0.554796	8.1904	6.65644	0.961956	0.00924949	strong
rs11776687	chr8	95836299	95836310	12	-	T	C	95836307	4	MEF2D	HOCOMOCO	MEF2D_f1	MEF2D_HUMAN	tttgaaagTagg	0.737399	0.640464	6.66492	5.78878	0.905263	0.0947368	strong
rs11776687	chr8	95836301	95836312	12	+	T	C	95836307	7	NKX2-2	HOCOMOCO	NKX22_si	NKX22_HUMAN	tgaaagTaggaa	0.757333	0.610368	7.29819	5.88193	0.964143	0	strong
rs11776687	chr8	95836305	95836313	9	+	T	C	95836307	3	RBPJ	HOCOMOCO	SUH_f1	SUH_HUMAN	agTaggaac	0.805858	0.665372	6.76888	5.58885	0.914132	0.0304114	strong
rs11853024	chr15	91514792	91514803	12	-	C	A	91514797	7	ARNT2	HOCOMOCO	ARNT2_si	ARNT2_HUMAN	ttgagCcactgt	0.838393	0.698229	5.75048	4.7891	0.883436	0.0613497	strong
rs11853024	chr15	91514797	91514808	12	-	C	A	91514797	12	ATF6	HOCOMOCO	ATF6A_si	ATF6A_HUMAN	Ccactgtaccca	0.641439	0.544733	8.01017	6.80251	0.907692	0	strong
rs11853024	chr15	91514795	91514805	11	-	C	A	91514797	9	CEBPZ	HOCOMOCO	CEBPZ_si	CEBPZ_HUMAN	agCcactgtac	0.756435	0.608547	9.11182	7.3304	1	0	strong
rs11853024	chr15	91514792	91514808	17	-	C	A	91514797	12	MAZ	HOCOMOCO	MAZ_f1	MAZ_HUMAN	ttgagCcactgtaccca	0.642989	0.548729	6.92008	5.90562	0.879276	0.0684105	strong
rs11853024	chr15	91514794	91514806	13	-	C	A	91514797	10	NFYA	HOCOMOCO	NFYA_f1	NFYA_HUMAN	gagCcactgtacc	0.742786	0.570508	8.14108	6.25288	0.983756	0.000633336	strong
rs11853024	chr15	91514794	91514806	13	-	C	A	91514797	10	NFYB	HOCOMOCO	NFYB_f1	NFYB_HUMAN	gagCcactgtacc	0.746633	0.577345	8.70453	6.73092	0.993342	0.000696434	strong
rs11853024	chr15	91514794	91514807	14	-	C	A	91514797	11	NFYC	HOCOMOCO	NFYC_f1	NFYC_HUMAN	gagCcactgtaccc	0.751618	0.590559	6.52456	5.12646	0.944724	0	strong
rs11853024	chr15	91514791	91514804	14	-	C	A	91514797	8	NR1D1	HOCOMOCO	NR1D1_f1	NR1D1_HUMAN	cttgagCcactgta	0.715115	0.619474	7.78541	6.74417	0.917355	0.0826446	strong
rs11853024	chr15	91514792	91514804	13	-	C	A	91514797	8	NR2C1	HOCOMOCO	NR2C1_si	NR2C1_HUMAN	ttgagCcactgta	0.707293	0.538304	6.9616	5.29831	1	0	strong
rs11853024	chr15	91514787	91514799	13	-	C	A	91514797	3	NR6A1	HOCOMOCO	NR6A1_do	NR6A1_HUMAN	caggcttgagCca	0.631952	0.534092	9.11229	7.70122	0.937778	0.0222222	strong
rs11853024	chr15	91514793	91514799	7	-	C	A	91514797	3	RARG	HOCOMOCO	RARG_f1	RARG_HUMAN	tgagCca	0.813331	0.600596	6.8409	5.05159	1	0	strong
rs11853024	chr15	91514792	91514811	20	-	C	A	91514797	15	RARG	HOCOMOCO	RARG_do	RARG_HUMAN	ttgagCcactgtacccagcc	0.702217	0.505849	6.23758	4.4933	1	0	strong
rs11853024	chr15	91514794	91514807	14	-	C	A	91514797	11	RFX3	HOCOMOCO	RFX3_f1	RFX3_HUMAN	gagCcactgtaccc	0.636143	0.534483	9.73939	8.18297	0.931136	0	strong
rs11853024	chr15	91514793	91514804	12	-	C	A	91514797	8	RORA	HOCOMOCO	RORA_f1	RORA_HUMAN	tgagCcactgta	0.706305	0.560861	9.60079	7.62377	1	0	strong
rs11853024	chr15	91514792	91514804	13	-	C	A	91514797	8	RORC	HOCOMOCO	RORG_f1	RORG_HUMAN	ttgagCcactgta	0.692562	0.555636	6.4453	5.171	1	0	strong
rs11853024	chr15	91514794	91514804	11	-	C	A	91514797	8	TCF3	HOCOMOCO	TFE2_f2	TFE2_HUMAN	gagCcactgta	0.783283	0.665983	7.36003	6.25784	0.871032	0.018424	strong
rs11853024	chr15	91514795	91514803	9	-	C	A	91514797	7	TCF4	HOCOMOCO	ITF2_f1	ITF2_HUMAN	agCcactgt	0.689943	0.530985	8.85662	6.81612	1	0	strong
rs11853024	chr15	91514786	91514801	16	-	C	A	91514797	5	TFCP2	HOCOMOCO	TFCP2_f1	TFCP2_HUMAN	acaggcttgagCcact	0.740381	0.618937	4.92943	4.12086	0.861272	0.0809249	strong
rs11853024	chr15	91514784	91514803	20	+	C	A	91514797	14	TP53	HOCOMOCO	P53_f2	P53_HUMAN	ttacaggcttgagCcactgt	0.659736	0.565525	8.70915	7.46548	0.897783	0.0369697	strong
rs11853024	chr15	91514793	91514799	7	-	C	A	91514797	3	VDR	HOCOMOCO	VDR_f1	VDR_HUMAN	tgagCca	0.892759	0.61005	6.05401	4.13689	0.994596	0.00540364	strong
rs11853024	chr15	91514792	91514807	16	-	C	A	91514797	11	VDR	HOCOMOCO	VDR_f2	VDR_HUMAN	ttgagCcactgtaccc	0.711149	0.572763	6.04152	4.86587	0.884162	0.0134203	strong
rs11853024	chr15	91514786	91514798	13	+	C	A	91514797	12	ZBTB6	HOCOMOCO	ZBTB6_si	ZBTB6_HUMAN	acaggcttgagCc	0.836352	0.76329	9.67243	8.82746	0.848485	0.0909091	strong
rs11853024	chr15	91514789	91514810	22	-	C	A	91514797	14	ZNF143	HOCOMOCO	ZN143_si	ZN143_HUMAN	ggcttgagCcactgtacccagc	0.765419	0.62275	9.46428	7.7002	1	0	strong
rs11853024	chr15	91514786	91514798	13	+	C	A	91514797	12	E2F7	HOCOMOCO	E2F7_f1	E2F7_HUMAN	acaggcttgagCc	0.584277	0.690346	5.55216	6.5601	0	1	strong
rs11853024	chr15	91514793	91514804	12	-	C	A	91514797	8	NFE2L2	HOCOMOCO	NF2L2_si	NF2L2_HUMAN	tgagCcactgta	0.532094	0.689015	4.16898	5.39846	0.00823847	0.910407	strong
rs11853024	chr15	91514791	91514799	9	+	C	A	91514797	7	RBPJ	HOCOMOCO	SUH_f1	SUH_HUMAN	cttgagCca	0.556301	0.692793	4.67271	5.81918	0.0161002	0.905188	strong
rs11853024	chr15	91514791	91514799	9	-	C	A	91514797	3	SMAD4	HOCOMOCO	SMAD4_si	SMAD4_HUMAN	cttgagCca	0.655575	0.845991	5.60089	7.2277	0	0.973643	strong
rs11853024	chr15	91514785	91514798	14	+	C	A	91514797	13	TFDP1	HOCOMOCO	TFDP1_f1	TFDP1_HUMAN	tacaggcttgagCc	0.624292	0.680867	5.09006	5.55134	0	0.706897	strong
rs11853024	chr15	91514794	91514800	7	+	C	A	91514797	4	TGIF1	HOCOMOCO	TGIF1_si	TGIF1_HUMAN	gagCcac	0.589089	0.784258	4.58488	6.10389	0	1	strong
rs11858641	chr15	77585813	77585826	14	+	C	T	77585820	8	CUX1	HOCOMOCO	CUX1_f1	CUX1_HUMAN	ccctttaCacatgt	0.567219	0.779288	4.10534	5.64022	0.0235849	0.965802	strong
rs11858641	chr15	77585820	77585828	9	+	C	T	77585820	1	ESRRG	HOCOMOCO	ERR3_f1	ERR3_HUMAN	Cacatgtta	0.611249	0.68737	4.91798	5.53044	0	0.782946	strong
rs11858641	chr15	77585817	77585829	13	+	C	T	77585820	4	FOXJ3	HOCOMOCO	FOXJ3_f2	FOXJ3_HUMAN	ttaCacatgttag	0.588172	0.727767	8.08499	10.0039	0	1	strong
rs11858641	chr15	77585812	77585823	12	+	C	T	77585820	9	MEF2D	HOCOMOCO	MEF2D_f1	MEF2D_HUMAN	accctttaCaca	0.552945	0.660253	4.99775	5.96765	0	0.905263	strong
rs11858641	chr15	77585811	77585831	21	+	C	T	77585820	10	ONECUT2	HOCOMOCO	ONEC2_si	ONEC2_HUMAN	aaccctttaCacatgttagtc	0.560546	0.684408	5.35078	6.53312	0	1	strong
rs11858641	chr15	77585817	77585825	9	-	C	T	77585820	6	POU2F1	HOCOMOCO	PO2F1_f1	PO2F1_HUMAN	ttaCacatg	0.67276	0.785758	4.62532	5.4022	0.0049895	0.783876	strong
rs11858641	chr15	77585812	77585823	12	+	C	T	77585820	9	SMAD1	HOCOMOCO	SMAD1_si	SMAD1_HUMAN	accctttaCaca	0.550388	0.685789	4.08487	5.08979	0	0.908629	strong
rs11858641	chr15	77585813	77585823	11	-	C	T	77585820	4	TBP	HOCOMOCO	TBP_f1	TBP_HUMAN	ccctttaCaca	0.823029	0.951397	4.34534	5.02309	0.0058548	0.75644	strong
rs11858641	chr15	77585816	77585822	7	-	C	T	77585820	3	UBP1	HOCOMOCO	UBIP1_f1	UBIP1_HUMAN	tttaCac	0.575828	0.811601	2.46168	3.46961	0	1	strong
rs11858641	chr15	77585806	77585827	22	-	C	T	77585820	8	ZNF143	HOCOMOCO	ZN143_si	ZN143_HUMAN	taaaaaaccctttaCacatgtt	0.616136	0.704128	7.61842	8.70643	0	0.884364	strong
rs11858641	chr15	77585819	77585826	8	-	C	T	77585820	7	ARNT	HOCOMOCO	ARNT_f1	ARNT_HUMAN	aCacatgt	0.756958	0.533757	6.84882	4.82933	1	0	strong
rs11858641	chr15	77585816	77585829	14	+	C	T	77585820	5	ARNTL	HOCOMOCO	BMAL1_f1	BMAL1_HUMAN	tttaCacatgttag	0.668447	0.564402	8.5079	7.18363	0.961538	0.0384615	strong
rs11858641	chr15	77585819	77585827	9	+	C	T	77585820	2	BHLHE40	HOCOMOCO	BHE40_f2	BHE40_HUMAN	aCacatgtt	0.780345	0.643062	8.42809	6.94537	0.915872	0.000640105	strong
rs11858641	chr15	77585813	77585832	20	-	C	T	77585820	13	BHLHE41	HOCOMOCO	BHE41_f1	BHE41_HUMAN	ccctttaCacatgttagtcc	0.784291	0.615784	6.72205	5.2778	1	0	strong
rs11858641	chr15	77585815	77585825	11	-	C	T	77585820	6	DBP	HOCOMOCO	DBP_si	DBP_HUMAN	ctttaCacatg	0.811933	0.678133	5.29962	4.42629	0.85641	0.0923077	strong
rs11858641	chr15	77585816	77585828	13	-	C	T	77585820	9	ENO1	HOCOMOCO	ENOA_si	ENOA_HUMAN	tttaCacatgtta	0.896678	0.76812	6.88687	5.89949	0.788017	0.000760674	strong
rs11858641	chr15	77585816	77585825	10	-	C	T	77585820	6	FOSB	HOCOMOCO	FOSB_f1	FOSB_HUMAN	tttaCacatg	0.77316	0.701951	6.03267	5.47704	0.759259	0.0493827	strong
rs11858641	chr15	77585816	77585826	11	-	C	T	77585820	7	FOSL2	HOCOMOCO	FOSL2_f1	FOSL2_HUMAN	tttaCacatgt	0.733459	0.614159	9.37166	7.84733	0.941289	0.0587113	strong
rs11858641	chr15	77585810	77585822	13	-	C	T	77585820	3	FOXJ3	HOCOMOCO	FOXJ3_si	FOXJ3_HUMAN	aaaccctttaCac	0.677685	0.586095	9.83516	8.50592	0.91438	0.0829351	strong
rs11858641	chr15	77585817	77585829	13	+	C	T	77585820	4	HES1	HOCOMOCO	HES1_f1	HES1_HUMAN	ttaCacatgttag	0.757562	0.616782	5.4235	4.41564	0.883333	0.0791667	strong
rs11858641	chr15	77585814	77585826	13	-	C	T	77585820	7	HLF	HOCOMOCO	HLF_si	HLF_HUMAN	cctttaCacatgt	0.739901	0.596197	7.05788	5.68709	0.942108	0.0578916	strong
rs11858641	chr15	77585807	77585821	15	-	C	T	77585820	2	HNF1A	HOCOMOCO	HNF1A_f1	HNF1A_HUMAN	aaaaaaccctttaCa	0.683452	0.580107	6.74776	5.72744	0.868349	0.0945112	strong
rs11858641	chr15	77585810	77585821	12	-	C	T	77585820	2	INSM1	HOCOMOCO	INSM1_f1	INSM1_HUMAN	aaaccctttaCa	0.638262	0.584558	8.94759	8.19472	0.74326	0	strong
rs11858641	chr15	77585816	77585824	9	-	C	T	77585820	5	JUN	HOCOMOCO	JUN_f1	JUN_HUMAN	tttaCacat	0.71952	0.611506	7.13561	6.06441	0.86511	0.134332	strong
rs11858641	chr15	77585816	77585825	10	-	C	T	77585820	6	JUNB	HOCOMOCO	JUNB_f1	JUNB_HUMAN	tttaCacatg	0.767358	0.651232	7.21824	6.12589	0.839056	0	strong
rs11858641	chr15	77585815	77585825	11	-	C	T	77585820	6	JUND	HOCOMOCO	JUND_f1	JUND_HUMAN	ctttaCacatg	0.717084	0.60822	8.23821	6.98753	0.897978	0.102022	strong
rs11858641	chr15	77585813	77585827	15	-	C	T	77585820	8	KLF3	HOCOMOCO	KLF3_f1	KLF3_HUMAN	ccctttaCacatgtt	0.695879	0.528426	5.57315	4.23206	1	0	strong
rs11858641	chr15	77585818	77585828	11	-	C	T	77585820	9	MAX	HOCOMOCO	MAX_f1	MAX_HUMAN	taCacatgtta	0.836868	0.651052	8.93828	6.95366	0.994236	0.000846103	strong
rs11858641	chr15	77585816	77585828	13	+	C	T	77585820	5	MEIS2	HOCOMOCO	MEIS2_do	MEIS2_HUMAN	tttaCacatgtta	0.787998	0.640865	10.8941	8.86001	1	0	strong
rs11858641	chr15	77585808	77585826	19	-	C	T	77585820	7	MLXIPL	HOCOMOCO	MLXPL_f1	MLXPL_HUMAN	aaaaaccctttaCacatgt	0.676034	0.538613	7.10491	5.66066	1	0	strong
rs11858641	chr15	77585814	77585830	17	-	C	T	77585820	11	MTF1	HOCOMOCO	MTF1_f1	MTF1_HUMAN	cctttaCacatgttagt	0.65512	0.516324	8.57472	6.75805	1	0	strong
rs11858641	chr15	77585818	77585828	11	-	C	T	77585820	9	MYC	HOCOMOCO	MYC_f1	MYC_HUMAN	taCacatgtta	0.774403	0.598016	8.02562	6.19761	0.979332	0.0017677	strong
rs11858641	chr15	77585819	77585826	8	-	C	T	77585820	7	MYCN	HOCOMOCO	MYCN_si	MYCN_HUMAN	aCacatgt	0.837178	0.669338	8.40291	6.71827	0.953664	0	strong
rs11858641	chr15	77585817	77585828	12	-	C	T	77585820	9	NEUROD1	HOCOMOCO	NDF1_f1	NDF1_HUMAN	ttaCacatgtta	0.806431	0.605886	7.09372	5.32964	1	0	strong
rs11858641	chr15	77585818	77585830	13	+	C	T	77585820	3	POU6F1	HOCOMOCO	PO6F1_f1	PO6F1_HUMAN	taCacatgttagt	0.674405	0.557403	9.10072	7.52184	1	0	strong
rs11858641	chr15	77585809	77585826	18	-	C	T	77585820	7	PPARG	HOCOMOCO	PPARG_f1	PPARG_HUMAN	aaaaccctttaCacatgt	0.693678	0.570742	6.31911	5.19921	0.88333	0.0780593	strong
rs11858641	chr15	77585817	77585825	9	-	C	T	77585820	6	RBPJ	HOCOMOCO	SUH_f1	SUH_HUMAN	ttaCacatg	0.733663	0.56688	6.16247	4.76156	0.937388	0.0465116	strong
rs11858641	chr15	77585819	77585827	9	-	C	T	77585820	8	TCF12	HOCOMOCO	HTF4_f1	HTF4_HUMAN	aCacatgtt	0.764126	0.593755	9.21069	7.15707	1	0	strong
rs11858641	chr15	77585818	77585828	11	+	C	T	77585820	3	TCF3	HOCOMOCO	TFE2_f2	TFE2_HUMAN	taCacatgtta	0.794076	0.582158	7.46145	5.47018	1	0	strong
rs11858641	chr15	77585818	77585826	9	-	C	T	77585820	7	TCF4	HOCOMOCO	ITF2_f1	ITF2_HUMAN	taCacatgt	0.815065	0.656107	10.4628	8.42228	1	0	strong
rs11858641	chr15	77585819	77585828	10	-	C	T	77585820	9	TFE3	HOCOMOCO	TFE3_f1	TFE3_HUMAN	aCacatgtta	0.904778	0.709667	7.6295	5.98424	1	0	strong
rs11858641	chr15	77585820	77585828	9	-	C	T	77585820	9	TFEB	HOCOMOCO	TFEB_f1	TFEB_HUMAN	Cacatgtta	0.688514	0.567855	10.0252	8.26831	0.973871	0.00870971	strong
rs11858641	chr15	77585816	77585822	7	+	C	T	77585820	5	TGIF1	HOCOMOCO	TGIF1_si	TGIF1_HUMAN	tttaCac	0.817081	0.608242	6.35935	4.73395	1	0	strong
rs11858641	chr15	77585819	77585828	10	-	C	T	77585820	9	USF1	HOCOMOCO	USF1_f1	USF1_HUMAN	aCacatgtta	0.723552	0.568966	9.6187	7.56368	1	0	strong
rs11858641	chr15	77585817	77585827	11	-	C	T	77585820	8	USF2	HOCOMOCO	USF2_f1	USF2_HUMAN	ttaCacatgtt	0.880214	0.679271	7.76506	5.99239	0.974435	0	strong
rs12073009	chr1	241186342	241186352	11	+	A	G	241186349	8	CEBPZ	HOCOMOCO	CEBPZ_si	CEBPZ_HUMAN	attaaatAggt	0.572805	0.720693	6.89987	8.68129	0	1	strong
rs12073009	chr1	241186348	241186357	10	+	A	G	241186349	2	E2F5	HOCOMOCO	E2F5_do	E2F5_HUMAN	tAggtaaaat	0.604692	0.709196	6.03269	7.07527	0	0.892562	strong
rs12073009	chr1	241186345	241186357	13	+	A	G	241186349	5	E2F7	HOCOMOCO	E2F7_f1	E2F7_HUMAN	aaatAggtaaaat	0.536798	0.651644	5.10099	6.19233	0	1	strong
rs12073009	chr1	241186346	241186355	10	+	A	G	241186349	4	FOSB	HOCOMOCO	FOSB_f1	FOSB_HUMAN	aatAggtaaa	0.645841	0.763335	5.03924	5.956	0	0.845679	strong
rs12073009	chr1	241186345	241186355	11	+	A	G	241186349	5	FOSL2	HOCOMOCO	FOSL2_f1	FOSL2_HUMAN	aaatAggtaaa	0.584464	0.730023	7.46791	9.32776	0.00121494	0.981229	strong
rs12073009	chr1	241186347	241186355	9	+	A	G	241186349	3	JUN	HOCOMOCO	JUN_f1	JUN_HUMAN	atAggtaaa	0.604453	0.71515	5.99446	7.09227	0.0312348	0.871779	strong
rs12073009	chr1	241186346	241186355	10	+	A	G	241186349	4	JUNB	HOCOMOCO	JUNB_f1	JUNB_HUMAN	aatAggtaaa	0.645092	0.757435	6.06813	7.1249	0	0.843348	strong
rs12073009	chr1	241186346	241186356	11	+	A	G	241186349	4	JUND	HOCOMOCO	JUND_f1	JUND_HUMAN	aatAggtaaaa	0.578353	0.714966	6.6444	8.21387	0.00372612	0.94291	strong
rs12073009	chr1	241186344	241186358	15	+	A	G	241186349	6	KLF3	HOCOMOCO	KLF3_f1	KLF3_HUMAN	taaatAggtaaaatt	0.606334	0.691809	4.856	5.54056	0.140625	0.859375	strong
rs12073009	chr1	241186341	241186353	13	+	A	G	241186349	9	NFYA	HOCOMOCO	NFYA_f1	NFYA_HUMAN	gattaaatAggta	0.569456	0.745882	6.24135	8.17502	0.00058633	0.989239	strong
rs12073009	chr1	241186341	241186353	13	+	A	G	241186349	9	NFYB	HOCOMOCO	NFYB_f1	NFYB_HUMAN	gattaaatAggta	0.576496	0.744145	6.72101	8.67553	0.00129556	0.991582	strong
rs12073009	chr1	241186340	241186353	14	+	A	G	241186349	10	NFYC	HOCOMOCO	NFYC_f1	NFYC_HUMAN	tgattaaatAggta	0.536726	0.739944	4.65915	6.42322	0	1	strong
rs12073009	chr1	241186345	241186355	11	+	A	G	241186349	5	PAX6	HOCOMOCO	PAX6_f1	PAX6_HUMAN	aaatAggtaaa	0.673374	0.769048	5.23945	5.98388	0.0318881	0.74551	strong
rs12073009	chr1	241186341	241186354	14	+	A	G	241186349	9	PBX3	HOCOMOCO	PBX3_f2	PBX3_HUMAN	gattaaatAggtaa	0.544755	0.750787	5.13936	7.08312	0	0.989279	strong
rs12073009	chr1	241186346	241186354	9	+	A	G	241186349	4	RBPJ	HOCOMOCO	SUH_f1	SUH_HUMAN	aatAggtaa	0.652112	0.817054	5.47747	6.86293	0.0322004	0.935599	strong
rs12073009	chr1	241186340	241186353	14	+	A	G	241186349	10	RFX3	HOCOMOCO	RFX3_f1	RFX3_HUMAN	tgattaaatAggta	0.57828	0.658287	8.8535	10.0784	0.105345	0.894655	strong
rs12073009	chr1	241186343	241186354	12	+	A	G	241186349	7	YY1	HOCOMOCO	TYY1_f2	TYY1_HUMAN	ttaaatAggtaa	0.587637	0.760078	6.9452	8.98324	0.00109501	0.998905	strong
rs12073009	chr1	241186343	241186355	13	-	A	G	241186349	7	ARID5B	HOCOMOCO	ARI5B_f1	ARI5B_HUMAN	ttaaatAggtaaa	0.839038	0.575904	4.77603	3.2782	1	0	strong
rs12073009	chr1	241186347	241186358	12	+	A	G	241186349	3	ATF5	HOCOMOCO	ATF5_si	ATF5_HUMAN	atAggtaaaatt	0.716314	0.599021	7.49838	6.27055	0.914754	0	strong
rs12073009	chr1	241186346	241186354	9	+	A	G	241186349	4	ESRRA	HOCOMOCO	ERR1_f1	ERR1_HUMAN	aatAggtaa	0.776597	0.624664	7.06889	5.68594	0.939147	0.0306557	strong
rs12073009	chr1	241186346	241186354	9	+	A	G	241186349	4	ESRRG	HOCOMOCO	ERR3_f1	ERR3_HUMAN	aatAggtaa	0.713734	0.530502	5.74256	4.26831	1	0	strong
rs12073009	chr1	241186339	241186350	12	-	A	G	241186349	2	FOXA2	HOCOMOCO	FOXA2_f1	FOXA2_HUMAN	atgattaaatAg	0.847073	0.666709	8.0926	6.36947	0.97908	0.00151498	strong
rs12073009	chr1	241186340	241186349	10	-	A	G	241186349	1	FOXJ2	HOCOMOCO	FOXJ2_f1	FOXJ2_HUMAN	tgattaaatA	0.812912	0.656911	7.99869	6.46372	0.976253	0.0237467	strong
rs12073009	chr1	241186338	241186350	13	-	A	G	241186349	2	FOXJ3	HOCOMOCO	FOXJ3_si	FOXJ3_HUMAN	aatgattaaatAg	0.681706	0.549359	9.89352	7.97278	1	0	strong
rs12073009	chr1	241186344	241186356	13	-	A	G	241186349	8	FOXJ3	HOCOMOCO	FOXJ3_f2	FOXJ3_HUMAN	taaatAggtaaaa	0.821453	0.681859	11.2917	9.3728	1	0	strong
rs12073009	chr1	241186343	241186355	13	-	A	G	241186349	7	FOXM1	HOCOMOCO	FOXM1_f1	FOXM1_HUMAN	ttaaatAggtaaa	0.750153	0.579546	4.20022	3.24497	0.914286	0.0857143	strong
rs12073009	chr1	241186338	241186353	16	-	A	G	241186349	5	FOXO1	HOCOMOCO	FOXO1_si	FOXO1_HUMAN	aatgattaaatAggta	0.781042	0.608863	7.38127	5.75409	0.982405	0.0175953	strong
rs12073009	chr1	241186341	241186353	13	-	A	G	241186349	5	FOXO3	HOCOMOCO	FOXO3_si	FOXO3_HUMAN	gattaaatAggta	0.848086	0.678212	7.51068	6.00626	0.956697	0	strong
rs12073009	chr1	241186342	241186350	9	-	A	G	241186349	2	FOXO4	HOCOMOCO	FOXO4_f1	FOXO4_HUMAN	attaaatAg	0.749739	0.571768	7.03293	5.36347	1	0	strong
rs12073009	chr1	241186342	241186350	9	-	A	G	241186349	2	FOXP2	HOCOMOCO	FOXP2_si	FOXP2_HUMAN	attaaatAg	0.819871	0.628468	6.66679	5.11039	0.960409	0.0109056	strong
rs12073009	chr1	241186346	241186357	12	+	A	G	241186349	4	IRF1	HOCOMOCO	IRF1_si	IRF1_HUMAN	aatAggtaaaat	0.692289	0.544065	8.72152	6.85418	1	0	strong
rs12073009	chr1	241186345	241186358	14	+	A	G	241186349	5	IRF2	HOCOMOCO	IRF2_f1	IRF2_HUMAN	aaatAggtaaaatt	0.684583	0.545107	8.75539	6.97158	0.994717	0	strong
rs12073009	chr1	241186345	241186361	17	+	A	G	241186349	5	IRF3	HOCOMOCO	IRF3_f1	IRF3_HUMAN	aaatAggtaaaattgtg	0.691025	0.593054	8.07848	6.93313	0.912596	0.0411311	strong
rs12073009	chr1	241186346	241186357	12	+	A	G	241186349	4	IRF9	HOCOMOCO	IRF9_f1	IRF9_HUMAN	aatAggtaaaat	0.73267	0.618861	6.48879	5.48085	1	0	strong
rs12073009	chr1	241186340	241186351	12	-	A	G	241186349	3	MEF2D	HOCOMOCO	MEF2D_f1	MEF2D_HUMAN	tgattaaatAgg	0.713937	0.56081	6.45286	5.06883	1	0	strong
rs12073009	chr1	241186346	241186359	14	+	A	G	241186349	4	NFIL3	HOCOMOCO	NFIL3_si	NFIL3_HUMAN	aatAggtaaaattg	0.825024	0.678124	9.10619	7.48478	0.979666	0	strong
rs12073009	chr1	241186343	241186355	13	+	A	G	241186349	7	NR2C1	HOCOMOCO	NR2C1_si	NR2C1_HUMAN	ttaaatAggtaaa	0.754757	0.633543	7.42877	6.23571	0.946746	0.0532544	strong
rs12073009	chr1	241186342	241186354	13	+	A	G	241186349	8	NR2C2	HOCOMOCO	NR2C2_f1	NR2C2_HUMAN	attaaatAggtaa	0.722182	0.603907	5.62271	4.70185	0.857376	0.106245	strong
rs12073009	chr1	241186347	241186355	9	+	A	G	241186349	3	NR4A1	HOCOMOCO	NR4A1_f1	NR4A1_HUMAN	atAggtaaa	0.701764	0.562076	7.12972	5.71053	0.97151	0	strong
rs12073009	chr1	241186347	241186355	9	+	A	G	241186349	3	NR4A2	HOCOMOCO	NR4A2_si	NR4A2_HUMAN	atAggtaaa	0.764922	0.621124	7.43049	6.03363	0.961452	0.038548	strong
rs12073009	chr1	241186342	241186350	9	+	A	G	241186349	8	PDX1	HOCOMOCO	PDX1_do	PDX1_HUMAN	attaaatAg	0.768905	0.592112	7.91876	6.09801	1	0	strong
rs12073009	chr1	241186348	241186356	9	+	A	G	241186349	2	POU2F1	HOCOMOCO	PO2F1_f1	PO2F1_HUMAN	tAggtaaaa	0.779109	0.620869	5.35648	4.26856	0.895746	0.0564601	strong
rs12073009	chr1	241186341	241186353	13	-	A	G	241186349	5	POU6F1	HOCOMOCO	PO6F1_f1	PO6F1_HUMAN	gattaaatAggta	0.691386	0.608443	9.32987	8.2106	0.928571	0	strong
rs12073009	chr1	241186341	241186354	14	+	A	G	241186349	9	PPARD	HOCOMOCO	PPARD_f1	PPARD_HUMAN	gattaaatAggtaa	0.701484	0.59758	5.95694	5.0746	0.881988	0.0621118	strong
rs12073009	chr1	241186346	241186354	9	+	A	G	241186349	4	PPARG	HOCOMOCO	PPARG_si	PPARG_HUMAN	aatAggtaa	0.881617	0.764522	7.07005	6.13102	0.852429	0.144834	strong
rs12073009	chr1	241186348	241186354	7	+	A	G	241186349	2	RARA	HOCOMOCO	RARA_f1	RARA_HUMAN	tAggtaa	0.824327	0.664656	9.32682	7.52022	1	0	strong
rs12073009	chr1	241186336	241186355	20	+	A	G	241186349	14	RARG	HOCOMOCO	RARG_do	RARG_HUMAN	ataatgattaaatAggtaaa	0.714082	0.631779	6.34297	5.6119	0.838565	0.125561	strong
rs12073009	chr1	241186347	241186356	10	+	A	G	241186349	3	RXRB	HOCOMOCO	RXRB_f1	RXRB_HUMAN	atAggtaaaa	0.777546	0.668649	5.64259	4.85233	0.847619	0.0857143	strong
rs12073009	chr1	241186339	241186355	17	+	A	G	241186349	11	THRA	HOCOMOCO	THA_f2	THA_HUMAN	atgattaaatAggtaaa	0.723288	0.588902	4.44573	3.61972	0.842835	0.106317	strong
rs12073009	chr1	241186347	241186353	7	+	A	G	241186349	3	ZEB1	HOCOMOCO	ZEB1_do	ZEB1_HUMAN	atAggta	0.866102	0.653485	7.36667	5.55825	0.993951	0	strong
rs12189774	chr6	43816114	43816132	19	+	G	A	43816126	13	CTCF	HOCOMOCO	CTCF_f2	CTCF_HUMAN	gtttccctaggaGgcctct	0.784225	0.64235	9.86047	8.07661	0.974372	0.0135223	strong
rs12189774	chr6	43816120	43816129	10	+	G	A	43816126	7	GLIS3	HOCOMOCO	GLIS3_f1	GLIS3_HUMAN	ctaggaGgcc	0.709463	0.499451	6.22828	4.38461	1	0	strong
rs12189774	chr6	43816118	43816129	12	+	G	A	43816126	9	INSM1	HOCOMOCO	INSM1_f1	INSM1_HUMAN	ccctaggaGgcc	0.685105	0.56068	9.60426	7.85999	1	0	strong
rs12189774	chr6	43816121	43816130	10	+	G	A	43816126	6	PLAGL1	HOCOMOCO	PLAL1_si	PLAL1_HUMAN	taggaGgcct	0.821399	0.651827	7.36442	5.84409	1	0	strong
rs12189774	chr6	43816125	43816133	9	-	G	A	43816126	8	PPARG	HOCOMOCO	PPARG_si	PPARG_HUMAN	aGgcctctc	0.732943	0.62035	5.87778	4.97485	0.815622	0.0317268	strong
rs12189774	chr6	43816125	43816135	11	+	G	A	43816126	2	RELA	HOCOMOCO	TF65_f2	TF65_HUMAN	aGgcctctctt	0.666877	0.519228	7.68541	5.98383	0.962605	0.0111147	strong
rs12189774	chr6	43816115	43816133	19	+	G	A	43816126	12	SP1	HOCOMOCO	SP1_f2	SP1_HUMAN	tttccctaggaGgcctctc	0.665852	0.536198	7.77297	6.25943	0.939936	0.0173816	strong
rs12189774	chr6	43816120	43816130	11	+	G	A	43816126	7	SP1	HOCOMOCO	SP1_f1	SP1_HUMAN	ctaggaGgcct	0.683674	0.554239	7.46964	6.05547	0.929342	0.0345591	strong
rs12189774	chr6	43816116	43816135	20	+	G	A	43816126	11	SP3	HOCOMOCO	SP3_f1	SP3_HUMAN	ttccctaggaGgcctctctt	0.677407	0.564011	6.92352	5.76454	0.890211	0.0444277	strong
rs12189774	chr6	43816114	43816128	15	-	G	A	43816126	3	SRF	HOCOMOCO	SRF_do	SRF_HUMAN	gtttccctaggaGgc	0.799643	0.655348	8.98756	7.36576	0.956867	0.0312302	strong
rs12189774	chr6	43816116	43816134	19	+	G	A	43816126	11	ZFX	HOCOMOCO	ZFX_f1	ZFX_HUMAN	ttccctaggaGgcctctct	0.859545	0.693306	10.0981	8.1451	0.992902	0.00354902	strong
rs12189774	chr6	43816120	43816131	12	+	G	A	43816126	7	ATF5	HOCOMOCO	ATF5_si	ATF5_HUMAN	ctaggaGgcctc	0.604538	0.686018	6.32831	7.18124	0.0295082	0.852459	strong
rs12189774	chr6	43816120	43816129	10	+	G	A	43816126	7	ELF1	HOCOMOCO	ELF1_f1	ELF1_HUMAN	ctaggaGgcc	0.740605	0.919947	6.79667	8.44253	0	0.977175	strong
rs12189774	chr6	43816118	43816132	15	+	G	A	43816126	9	ELF2	HOCOMOCO	ELF2_f1	ELF2_HUMAN	ccctaggaGgcctct	0.691337	0.836328	6.19676	7.49638	0	1	strong
rs12189774	chr6	43816115	43816128	14	+	G	A	43816126	12	ELF3	HOCOMOCO	ELF3_f1	ELF3_HUMAN	tttccctaggaGgc	0.686073	0.776262	6.68906	7.56838	0	0.857143	strong
rs12189774	chr6	43816120	43816128	9	+	G	A	43816126	7	ELK1	HOCOMOCO	ELK1_f1	ELK1_HUMAN	ctaggaGgc	0.716533	0.851918	5.33758	6.34609	0.0116375	0.840887	strong
rs12189774	chr6	43816119	43816130	12	+	G	A	43816126	8	ELK3	HOCOMOCO	ELK3_f1	ELK3_HUMAN	cctaggaGgcct	0.680805	0.730006	5.1011	5.46975	0	0.716981	strong
rs12189774	chr6	43816121	43816128	8	+	G	A	43816126	6	ETV4	HOCOMOCO	ETV4_f1	ETV4_HUMAN	taggaGgc	0.81228	0.967029	5.04687	6.00836	0	0.841737	strong
rs12189774	chr6	43816118	43816130	13	+	G	A	43816126	9	GABPA	HOCOMOCO	GABPA_f1	GABPA_HUMAN	ccctaggaGgcct	0.642883	0.789725	8.08341	9.92976	0.000418163	0.991526	strong
rs12189774	chr6	43816123	43816136	14	+	G	A	43816126	4	HSF1	HOCOMOCO	HSF1_f2	HSF1_HUMAN	ggaGgcctctctta	0.578811	0.682572	4.10528	4.84122	0.0692672	0.815883	strong
rs12189774	chr6	43816121	43816131	11	+	G	A	43816126	6	NFKB1	HOCOMOCO	NFKB1_f1	NFKB1_HUMAN	taggaGgcctc	0.56013	0.689297	5.98529	7.3655	0.0352919	0.939725	strong
rs12189774	chr6	43816119	43816127	9	+	G	A	43816126	8	RBPJ	HOCOMOCO	SUH_f1	SUH_HUMAN	cctaggaGg	0.630162	0.776966	5.2931	6.5262	0.0769231	0.923077	strong
rs12189774	chr6	43816116	43816127	12	-	G	A	43816126	2	RFX1	HOCOMOCO	RFX1_f1	RFX1_HUMAN	ttccctaggaGg	0.612965	0.758583	5.19835	6.43328	0	0.928144	strong
rs12189774	chr6	43816116	43816128	13	-	G	A	43816126	3	RFX2	HOCOMOCO	RFX2_f1	RFX2_HUMAN	ttccctaggaGgc	0.662293	0.778619	6.22799	7.32188	0	0.927083	strong
rs12189774	chr6	43816116	43816137	22	-	G	A	43816126	12	RREB1	HOCOMOCO	RREB1_si	RREB1_HUMAN	ttccctaggaGgcctctcttac	0.528512	0.632385	6.55797	7.84686	0	0.93559	strong
rs12189774	chr6	43816116	43816128	13	+	G	A	43816126	11	STAT5B	HOCOMOCO	STA5B_f1	STA5B_HUMAN	ttccctaggaGgc	0.537861	0.671167	7.40108	9.23538	0	1	strong
rs12189774	chr6	43816117	43816129	13	+	G	A	43816126	10	STAT6	HOCOMOCO	STAT6_do	STAT6_HUMAN	tccctaggaGgcc	0.672666	0.805869	5.86501	7.02641	0.0413793	0.909195	strong
rs12201218	chr6	66653616	66653624	9	-	T	C	66653619	6	BRCA1	HOCOMOCO	BRCA1_f1	BRCA1_HUMAN	aaaTgaaag	0.647708	0.830389	4.32227	5.54132	0	0.870467	strong
rs12201218	chr6	66653614	66653620	7	-	T	C	66653619	2	CXXC1	HOCOMOCO	CXXC1_si	CXXC1_HUMAN	agaaaTg	0.502122	0.854557	2.21885	3.77625	0	0.948679	strong
rs12201218	chr6	66653609	66653624	16	-	T	C	66653619	6	FOXO1	HOCOMOCO	FOXO1_si	FOXO1_HUMAN	tctctagaaaTgaaag	0.612848	0.755438	5.79175	7.13931	0.0703812	0.929619	strong
rs12201218	chr6	66653613	66653621	9	-	T	C	66653619	3	FOXO4	HOCOMOCO	FOXO4_f1	FOXO4_HUMAN	tagaaaTga	0.541102	0.731009	5.07582	6.85724	0	1	strong
rs12201218	chr6	66653610	66653621	12	-	T	C	66653619	3	FUBP1	HOCOMOCO	FUBP1_f1	FUBP1_HUMAN	ctctagaaaTga	0.549898	0.789764	4.14411	5.95177	0	0.980952	strong
rs12201218	chr6	66653615	66653627	13	+	T	C	66653619	5	GABPA	HOCOMOCO	GABPA_f1	GABPA_HUMAN	gaaaTgaaaggta	0.617171	0.714823	7.76012	8.98796	0.000104541	0.861642	strong
rs12201218	chr6	66653608	66653619	12	-	T	C	66653619	1	RFX1	HOCOMOCO	RFX1_f1	RFX1_HUMAN	gtctctagaaaT	0.634169	0.789239	5.37816	6.69326	0.0299401	0.94012	strong
rs12201218	chr6	66653608	66653620	13	-	T	C	66653619	2	RFX2	HOCOMOCO	RFX2_f1	RFX2_HUMAN	gtctctagaaaTg	0.613201	0.749014	5.76634	7.04348	0	0.947917	strong
rs12201218	chr6	66653607	66653620	14	-	T	C	66653619	2	RFX3	HOCOMOCO	RFX3_f1	RFX3_HUMAN	ggtctctagaaaTg	0.576779	0.710405	8.83053	10.8763	0	1	strong
rs12201218	chr6	66653614	66653625	12	+	T	C	66653619	6	SOX4	HOCOMOCO	SOX4_f1	SOX4_HUMAN	agaaaTgaaagg	0.53774	0.707707	4.24291	5.58401	0	1	strong
rs12201218	chr6	66653608	66653620	13	-	T	C	66653619	2	ZBTB6	HOCOMOCO	ZBTB6_si	ZBTB6_HUMAN	gtctctagaaaTg	0.744145	0.810236	8.60605	9.37039	0.0909091	0.818182	strong
rs12201218	chr6	66653617	66653623	7	+	T	C	66653619	3	ARID3A	HOCOMOCO	ARI3A_f1	ARI3A_HUMAN	aaTgaaa	0.825677	0.651355	8.35534	6.59131	1	0	strong
rs12201218	chr6	66653613	66653624	12	-	T	C	66653619	6	FOS	HOCOMOCO	FOS_si	FOS_HUMAN	tagaaaTgaaag	0.764394	0.547183	5.35425	3.83278	0.953788	0.00664257	strong
rs12201218	chr6	66653615	66653621	7	-	T	C	66653619	3	HMGA1	HOCOMOCO	HMGA1_f1	HMGA1_HUMAN	gaaaTga	0.908598	0.72347	4.79767	3.82014	0.847826	0	strong
rs12201218	chr6	66653614	66653620	7	+	T	C	66653619	6	ISL1	HOCOMOCO	ISL1_f1	ISL1_HUMAN	agaaaTg	0.793684	0.568618	5.10568	3.65785	1	0	strong
rs12201218	chr6	66653610	66653622	13	+	T	C	66653619	10	LHX2	HOCOMOCO	LHX2_f1	LHX2_HUMAN	ctctagaaaTgaa	0.767287	0.579218	4.82375	3.64141	1	0	strong
rs12201218	chr6	66653617	66653623	7	+	T	C	66653619	3	MAFG	HOCOMOCO	MAFG_si	MAFG_HUMAN	aaTgaaa	0.795359	0.567641	6.31606	4.50772	1	0	strong
rs12201218	chr6	66653611	66653624	14	-	T	C	66653619	6	MEF2A	HOCOMOCO	MEF2A_f1	MEF2A_HUMAN	tctagaaaTgaaag	0.773243	0.645392	9.27737	7.74341	0.961956	0.00924949	strong
rs12201218	chr6	66653611	66653622	12	-	T	C	66653619	4	MEF2D	HOCOMOCO	MEF2D_f1	MEF2D_HUMAN	tctagaaaTgaa	0.707573	0.610638	6.39534	5.5192	0.905263	0.0947368	strong
rs12201218	chr6	66653619	66653631	13	+	T	C	66653619	1	MEIS1	HOCOMOCO	MEIS1_f2	MEIS1_HUMAN	Tgaaaggtagaat	0.790665	0.636025	8.86662	7.13247	1	0	strong
rs12201218	chr6	66653618	66653630	13	+	T	C	66653619	2	MEIS2	HOCOMOCO	MEIS2_do	MEIS2_HUMAN	aTgaaaggtagaa	0.730009	0.591521	10.0924	8.17783	1	0	strong
rs12201218	chr6	66653617	66653623	7	+	T	C	66653619	3	NFE2L1	HOCOMOCO	NF2L1_f1	NF2L1_HUMAN	aaTgaaa	0.897515	0.656303	5.23887	3.83089	0.943529	0.0070589	strong
rs12201218	chr6	66653613	66653631	19	+	T	C	66653619	7	NR1H2	HOCOMOCO	NR1H2_f1	NR1H2_HUMAN	tagaaaTgaaaggtagaat	0.622851	0.556724	15.3869	13.7533	1	0	strong
rs12201218	chr6	66653616	66653622	7	+	T	C	66653619	4	PAX2	HOCOMOCO	PAX2_si	PAX2_HUMAN	aaaTgaa	0.84302	0.641789	5.29523	4.03125	0.92998	0.07002	strong
rs12201218	chr6	66653615	66653629	15	+	T	C	66653619	5	PBX1	HOCOMOCO	PBX1_do	PBX1_HUMAN	gaaaTgaaaggtaga	0.694887	0.617019	5.66111	5.02673	0.756584	0.0112027	strong
rs12201218	chr6	66653615	66653627	13	+	T	C	66653619	5	PKNOX1	HOCOMOCO	PKNX1_si	PKNX1_HUMAN	gaaaTgaaaggta	0.800258	0.61627	5.6527	4.35309	1	0	strong
rs12201218	chr6	66653617	66653625	9	+	T	C	66653619	3	POU2F1	HOCOMOCO	PO2F1_f1	PO2F1_HUMAN	aaTgaaagg	0.761388	0.624435	5.23465	4.29308	0.859769	0.0304622	strong
rs12201218	chr6	66653609	66653622	14	+	T	C	66653619	11	TEAD1	HOCOMOCO	TEAD1_f1	TEAD1_HUMAN	tctctagaaaTgaa	0.778579	0.625495	5.43892	4.36952	0.906883	0.0931174	strong
rs12201218	chr6	66653618	66653624	7	+	T	C	66653619	2	TGIF1	HOCOMOCO	TGIF1_si	TGIF1_HUMAN	aTgaaag	0.791049	0.595879	6.15674	4.63773	1	0	strong
rs12201218	chr6	66653613	66653629	17	+	T	C	66653619	7	ZBTB4	HOCOMOCO	ZBTB4_si	ZBTB4_HUMAN	tagaaaTgaaaggtaga	0.586089	0.543754	9.45198	8.76922	0.742311	0	strong
rs12315928	chr12	51355927	51355938	12	+	T	G	51355931	5	ATF6	HOCOMOCO	ATF6A_si	ATF6A_HUMAN	gggaTgccgagg	0.769445	0.657451	9.60868	8.21013	0.969231	0	strong
rs12315928	chr12	51355926	51355939	14	-	T	G	51355931	9	HIVEP2	HOCOMOCO	ZEP2_si	ZEP2_HUMAN	tgggaTgccgaggc	0.768792	0.599006	4.23188	3.29728	0.896907	0.0515464	strong
rs12315928	chr12	51355918	51355934	17	-	T	G	51355931	4	IRF3	HOCOMOCO	IRF3_f1	IRF3_HUMAN	caccactttgggaTgcc	0.680593	0.545076	7.95651	6.37225	0.976864	0	strong
rs12315928	chr12	51355922	51355933	12	-	T	G	51355931	3	IRF9	HOCOMOCO	IRF9_f1	IRF9_HUMAN	actttgggaTgc	0.658662	0.544853	5.83334	4.82541	1	0	strong
rs12315928	chr12	51355930	51355937	8	+	T	G	51355931	2	MAF	HOCOMOCO	MAF_f1	MAF_HUMAN	aTgccgag	0.806866	0.728126	5.96529	5.38315	0.779645	0.0644258	strong
rs12315928	chr12	51355926	51355936	11	-	T	G	51355931	6	NFKB1	HOCOMOCO	NFKB1_f1	NFKB1_HUMAN	tgggaTgccga	0.696085	0.565446	7.43804	6.04209	0.939725	0.0249826	strong
rs12315928	chr12	51355929	51355937	9	+	T	G	51355931	3	POU2F1	HOCOMOCO	PO2F1_f1	PO2F1_HUMAN	gaTgccgag	0.72201	0.590174	4.96392	4.05753	0.859769	0.0614496	strong
rs12315928	chr12	51355929	51355940	12	+	T	G	51355931	3	RFX1	HOCOMOCO	RFX1_f1	RFX1_HUMAN	gaTgccgaggcg	0.778942	0.647518	6.60594	5.49138	0.922156	0.0778443	strong
rs12315928	chr12	51355928	51355940	13	+	T	G	51355931	4	RFX2	HOCOMOCO	RFX2_f1	RFX2_HUMAN	ggaTgccgaggcg	0.766835	0.647836	7.21107	6.09204	0.947917	0.0520833	strong
rs12315928	chr12	51355928	51355941	14	+	T	G	51355931	4	RFX3	HOCOMOCO	RFX3_f1	RFX3_HUMAN	ggaTgccgaggcgg	0.629022	0.539103	9.63036	8.2537	0.921074	0	strong
rs12315928	chr12	51355924	51355934	11	+	T	G	51355931	8	SREBF1	HOCOMOCO	SRBP1_f2	SRBP1_HUMAN	tttgggaTgcc	0.752995	0.663385	5.01272	4.41618	0.770709	0.0498123	strong
rs12315928	chr12	51355921	51355934	14	+	T	G	51355931	11	TEAD1	HOCOMOCO	TEAD1_f1	TEAD1_HUMAN	cactttgggaTgcc	0.758037	0.587436	5.29542	4.10365	0.906883	0	strong
rs12315928	chr12	51355928	51355939	12	+	T	G	51355931	4	ATF5	HOCOMOCO	ATF5_si	ATF5_HUMAN	ggaTgccgaggc	0.64911	0.778579	6.79489	8.15017	0.0590164	0.940984	strong
rs12315928	chr12	51355924	51355933	10	-	T	G	51355931	3	E2F3	HOCOMOCO	E2F3_si	E2F3_HUMAN	tttgggaTgc	0.526977	0.731513	3.91705	5.43738	0	1	strong
rs12315928	chr12	51355925	51355934	10	+	T	G	51355931	7	GLIS3	HOCOMOCO	GLIS3_f1	GLIS3_HUMAN	ttgggaTgcc	0.584036	0.794048	5.12718	6.97084	0	1	strong
rs12315928	chr12	51355923	51355934	12	+	T	G	51355931	9	INSM1	HOCOMOCO	INSM1_f1	INSM1_HUMAN	ctttgggaTgcc	0.504983	0.629408	7.07919	8.82347	0	1	strong
rs12315928	chr12	51355930	51355939	10	+	T	G	51355931	2	KLF4	HOCOMOCO	KLF4_f2	KLF4_HUMAN	aTgccgaggc	0.645797	0.793744	6.62555	8.14342	0.00128404	0.924357	strong
rs12315928	chr12	51355928	51355935	8	+	T	G	51355931	4	KLF6	HOCOMOCO	KLF6_si	KLF6_HUMAN	ggaTgccg	0.584524	0.823173	3.63711	5.12206	0	1	strong
rs12315928	chr12	51355930	51355946	17	+	T	G	51355931	2	MAZ	HOCOMOCO	MAZ_f1	MAZ_HUMAN	aTgccgaggcgggcaga	0.745415	0.796496	8.02243	8.57219	0.0181087	0.72837	strong
rs12315928	chr12	51355929	51355939	11	+	T	G	51355931	3	MBD2	HOCOMOCO	MBD2_si	MBD2_HUMAN	gaTgccgaggc	0.669745	0.75596	6.96144	7.85756	0	0.75	strong
rs12315928	chr12	51355926	51355935	10	+	T	G	51355931	6	PLAGL1	HOCOMOCO	PLAL1_si	PLAL1_HUMAN	tgggaTgccg	0.664505	0.834077	5.95775	7.47808	0	1	strong
rs12315928	chr12	51355925	51355935	11	+	T	G	51355931	7	SP1	HOCOMOCO	SP1_f1	SP1_HUMAN	ttgggaTgccg	0.627384	0.758356	6.85462	8.28559	0.0239348	0.929342	strong
rs12315928	chr12	51355921	51355940	20	+	T	G	51355931	11	SP3	HOCOMOCO	SP3_f1	SP3_HUMAN	cactttgggaTgccgaggcg	0.680693	0.795886	6.9571	8.13445	0.0310241	0.890211	strong
rs12315928	chr12	51355930	51355945	16	+	T	G	51355931	2	VDR	HOCOMOCO	VDR_f2	VDR_HUMAN	aTgccgaggcgggcag	0.527552	0.668554	4.48179	5.67966	0.0127139	0.8884	strong
rs12315928	chr12	51355920	51355936	17	+	T	G	51355931	12	ZBTB4	HOCOMOCO	ZBTB4_si	ZBTB4_HUMAN	ccactttgggaTgccga	0.529334	0.608104	8.53667	9.80701	0.0567332	0.943267	strong
rs12315928	chr12	51355919	51355940	22	+	T	G	51355931	13	ZBTB7B	HOCOMOCO	ZBT7B_si	ZBT7B_HUMAN	accactttgggaTgccgaggcg	0.711234	0.757773	8.65631	9.22272	0	0.744318	strong
rs12315928	chr12	51355921	51355939	19	+	T	G	51355931	11	ZFX	HOCOMOCO	ZFX_f1	ZFX_HUMAN	cactttgggaTgccgaggc	0.771355	0.938191	9.06204	11.0221	0	0.992902	strong
rs12315928	chr12	51355925	51355936	12	+	T	G	51355931	7	ZNF219	HOCOMOCO	ZN219_f1	ZN219_HUMAN	ttgggaTgccga	0.662807	0.815448	6.63593	8.16415	0.0148515	0.970297	strong
rs12316856	chr12	51353549	51353560	12	-	A	G	51353556	5	ARNT2	HOCOMOCO	ARNT2_si	ARNT2_HUMAN	gcctcccAagta	0.778314	0.595282	5.33841	4.083	0.944785	0	strong
rs12316856	chr12	51353552	51353562	11	-	A	G	51353556	7	CEBPZ	HOCOMOCO	CEBPZ_si	CEBPZ_HUMAN	tcccAagtagc	0.690518	0.551925	8.31781	6.64835	1	0	strong
rs12316856	chr12	51353549	51353558	10	+	A	G	51353556	8	E2F3	HOCOMOCO	E2F3_si	E2F3_HUMAN	gcctcccAag	0.728207	0.635015	5.41281	4.72011	0.785714	0	strong
rs12316856	chr12	51353552	51353563	12	-	A	G	51353556	8	HIF1A	HOCOMOCO	HIF1A_si	HIF1A_HUMAN	tcccAagtagct	0.754996	0.565843	7.65938	5.74044	1	0	strong
rs12316856	chr12	51353551	51353563	13	-	A	G	51353556	8	NFYA	HOCOMOCO	NFYA_f1	NFYA_HUMAN	ctcccAagtagct	0.773471	0.613187	8.47739	6.72064	0.983426	0.00273565	strong
rs12316856	chr12	51353551	51353563	13	-	A	G	51353556	8	NFYB	HOCOMOCO	NFYB_f1	NFYB_HUMAN	ctcccAagtagct	0.754596	0.59517	8.79737	6.93872	0.993102	0	strong
rs12316856	chr12	51353551	51353564	14	-	A	G	51353556	9	NFYC	HOCOMOCO	NFYC_f1	NFYC_HUMAN	ctcccAagtagctg	0.812786	0.674878	7.05554	5.85841	0.924623	0	strong
rs12316856	chr12	51353553	51353564	12	+	A	G	51353556	4	NKX2-2	HOCOMOCO	NKX22_si	NKX22_HUMAN	cccAagtagctg	0.838053	0.66751	8.07608	6.4326	1	0	strong
rs12316856	chr12	51353550	51353558	9	-	A	G	51353556	3	RBPJ	HOCOMOCO	SUH_f1	SUH_HUMAN	cctcccAag	0.791214	0.650727	6.64588	5.46585	0.914132	0.0304114	strong
rs12316856	chr12	51353548	51353563	16	-	A	G	51353556	8	TGIF1	HOCOMOCO	TGIF1_f1	TGIF1_HUMAN	agcctcccAagtagct	0.694812	0.57646	3.87897	3.21823	0.771186	0	strong
rs12316856	chr12	51353554	51353563	10	-	A	G	51353556	8	USF1	HOCOMOCO	USF1_f1	USF1_HUMAN	ccAagtagct	0.661962	0.526622	8.79993	7.00076	0.987971	0.00261478	strong
rs12316856	chr12	51353546	51353562	17	-	A	G	51353556	7	ZBTB4	HOCOMOCO	ZBTB4_si	ZBTB4_HUMAN	tcagcctcccAagtagc	0.644599	0.602263	10.3956	9.71282	0.742311	0	strong
rs12316856	chr12	51353546	51353567	22	-	A	G	51353556	12	ZNF143	HOCOMOCO	ZN143_si	ZN143_HUMAN	tcagcctcccAagtagctggga	0.757988	0.656774	9.3724	8.12091	0.927007	0	strong
rs12316856	chr12	51353551	51353559	9	-	A	G	51353556	4	BHLHE40	HOCOMOCO	BHE40_f2	BHE40_HUMAN	ctcccAagt	0.538903	0.682722	5.82041	7.37372	0.0207022	0.944118	strong
rs12316856	chr12	51353546	51353565	20	+	A	G	51353556	11	BHLHE41	HOCOMOCO	BHE41_f1	BHE41_HUMAN	tcagcctcccAagtagctgg	0.648897	0.726327	5.56161	6.22526	0	0.804124	strong
rs12316856	chr12	51353549	51353562	14	-	A	G	51353556	7	E2F4	HOCOMOCO	E2F4_do	E2F4_HUMAN	gcctcccAagtagc	0.531763	0.675875	5.23175	6.64959	0.0282342	0.926549	strong
rs12316856	chr12	51353549	51353560	12	-	A	G	51353556	5	E2F6	HOCOMOCO	E2F6_f1	E2F6_HUMAN	gcctcccAagta	0.63989	0.756557	6.13441	7.25286	0.024233	0.857663	strong
rs12316856	chr12	51353545	51353559	15	-	A	G	51353556	4	ELF2	HOCOMOCO	ELF2_f1	ELF2_HUMAN	ctcagcctcccAagt	0.626751	0.702397	5.61785	6.29589	0	0.777778	strong
rs12316856	chr12	51353549	51353562	14	-	A	G	51353556	7	ELF3	HOCOMOCO	ELF3_f1	ELF3_HUMAN	gcctcccAagtagc	0.589998	0.690578	5.75235	6.73298	0	0.865079	strong
rs12316856	chr12	51353547	51353558	12	-	A	G	51353556	3	ELK3	HOCOMOCO	ELK3_f1	ELK3_HUMAN	cagcctcccAag	0.633622	0.754625	4.74757	5.65422	0	0.90566	strong
rs12316856	chr12	51353548	51353558	11	-	A	G	51353556	3	ELK4	HOCOMOCO	ELK4_f1	ELK4_HUMAN	agcctcccAag	0.559746	0.714364	6.02809	7.69322	0	0.970616	strong
rs12316856	chr12	51353548	51353560	13	-	A	G	51353556	5	GABPA	HOCOMOCO	GABPA_f1	GABPA_HUMAN	agcctcccAagta	0.60934	0.706992	7.66165	8.8895	0.000104541	0.861642	strong
rs12316856	chr12	51353549	51353559	11	+	A	G	51353556	8	MBD2	HOCOMOCO	MBD2_si	MBD2_HUMAN	gcctcccAagt	0.543438	0.733388	5.64858	7.62295	0	1	strong
rs12316856	chr12	51353552	51353558	7	-	A	G	51353556	3	MECP2	HOCOMOCO	MECP2_f1	MECP2_HUMAN	tcccAag	0.556213	0.764555	5.2831	7.262	0	1	strong
rs12316856	chr12	51353549	51353562	14	-	A	G	51353556	7	TFDP1	HOCOMOCO	TFDP1_f1	TFDP1_HUMAN	gcctcccAagtagc	0.545118	0.701409	4.44452	5.71882	0	1	strong
rs12316856	chr12	51353550	51353558	9	+	A	G	51353556	7	TFEB	HOCOMOCO	TFEB_f1	TFEB_HUMAN	cctcccAag	0.532431	0.671478	7.75252	9.77712	0	1	strong
rs12386646	chr7	131852297	131852303	7	-	T	A	131852299	5	ARID3A	HOCOMOCO	ARI3A_f1	ARI3A_HUMAN	ttTaatt	1	0.825677	10.1194	8.35534	1	0	strong
rs12386646	chr7	131852282	131852303	22	-	T	A	131852299	5	ARID3A	HOCOMOCO	ARI3A_do	ARI3A_HUMAN	tttatttatttatttttTaatt	0.891313	0.773568	11.0437	9.58479	0.954545	0	strong
rs12386646	chr7	131852292	131852306	15	-	T	A	131852299	8	CDC5L	HOCOMOCO	CDC5L_si	CDC5L_HUMAN	tatttttTaattttt	0.701276	0.556451	4.5271	3.59219	0.9	0	strong
rs12386646	chr7	131852294	131852305	12	+	T	A	131852299	6	FOXA2	HOCOMOCO	FOXA2_f1	FOXA2_HUMAN	tttttTaatttt	0.824344	0.717902	7.87546	6.85855	0.812177	0	strong
rs12386646	chr7	131852295	131852304	10	+	T	A	131852299	5	FOXJ2	HOCOMOCO	FOXJ2_f1	FOXJ2_HUMAN	ttttTaattt	0.85618	0.679079	8.42443	6.68184	1	0	strong
rs12386646	chr7	131852295	131852307	13	+	T	A	131852299	5	FOXJ3	HOCOMOCO	FOXJ3_f2	FOXJ3_HUMAN	ttttTaatttttt	0.880833	0.81695	12.1079	11.2298	0.829977	0.0546988	strong
rs12386646	chr7	131852293	131852305	13	+	T	A	131852299	7	FOXM1	HOCOMOCO	FOXM1_f1	FOXM1_HUMAN	atttttTaatttt	0.851692	0.663437	4.76876	3.71468	0.914286	0	strong
rs12386646	chr7	131852294	131852302	9	+	T	A	131852299	6	FOXO4	HOCOMOCO	FOXO4_f1	FOXO4_HUMAN	tttttTaat	0.797589	0.691843	7.4818	6.48984	0.851406	0	strong
rs12386646	chr7	131852294	131852302	9	+	T	A	131852299	6	FOXP2	HOCOMOCO	FOXP2_si	FOXP2_HUMAN	tttttTaat	0.797923	0.668999	6.48832	5.43997	0.846903	0.00315009	strong
rs12386646	chr7	131852296	131852307	12	+	T	A	131852299	4	FUBP1	HOCOMOCO	FUBP1_f1	FUBP1_HUMAN	tttTaatttttt	0.747643	0.53174	5.63434	4.00727	0.97037	0	strong
rs12386646	chr7	131852292	131852304	13	+	T	A	131852299	8	HLF	HOCOMOCO	HLF_si	HLF_HUMAN	tatttttTaattt	0.779153	0.680045	7.43231	6.48692	0.826325	0	strong
rs12386646	chr7	131852296	131852310	15	+	T	A	131852299	4	HNF1A	HOCOMOCO	HNF1A_f1	HNF1A_HUMAN	tttTaattttttttt	0.817374	0.708075	8.06998	6.99086	0.891694	0.0929195	strong
rs12386646	chr7	131852294	131852307	14	-	T	A	131852299	9	IRF2	HOCOMOCO	IRF2_f1	IRF2_HUMAN	tttttTaatttttt	0.791294	0.658102	10.1202	8.41672	0.984152	0	strong
rs12386646	chr7	131852297	131852303	7	+	T	A	131852299	3	ISL1	HOCOMOCO	ISL1_f1	ISL1_HUMAN	ttTaatt	0.888012	0.742068	5.71248	4.77364	0.912281	0.0877193	strong
rs12386646	chr7	131852293	131852306	14	+	T	A	131852299	7	NFIL3	HOCOMOCO	NFIL3_si	NFIL3_HUMAN	atttttTaattttt	0.741969	0.604851	8.18947	6.67603	0.961365	0	strong
rs12386646	chr7	131852298	131852306	9	-	T	A	131852299	8	PDX1	HOCOMOCO	PDX1_do	PDX1_HUMAN	tTaattttt	0.780623	0.603829	8.03943	6.21868	1	0	strong
rs12386646	chr7	131852297	131852309	13	-	T	A	131852299	11	POU6F1	HOCOMOCO	PO6F1_f1	PO6F1_HUMAN	ttTaatttttttt	0.642775	0.533526	8.67389	7.19964	1	0	strong
rs12386646	chr7	131852296	131852309	14	+	T	A	131852299	4	TEF	HOCOMOCO	TEF_f1	TEF_HUMAN	tttTaatttttttt	0.75592	0.539828	5.15715	3.68289	1	0	strong
rs12386646	chr7	131852294	131852304	11	+	T	A	131852299	6	ZFHX3	HOCOMOCO	ZFHX3_f1	ZFHX3_HUMAN	tttttTaattt	0.851849	0.702873	6.76068	5.57834	1	0	strong
rs12386646	chr7	131852288	131852301	14	+	T	A	131852299	12	MEF2A	HOCOMOCO	MEF2A_f1	MEF2A_HUMAN	tatttatttttTaa	0.738887	0.875441	8.86516	10.5035	0	0.969132	strong
rs12386646	chr7	131852290	131852301	12	+	T	A	131852299	10	MEF2D	HOCOMOCO	MEF2D_f1	MEF2D_HUMAN	tttatttttTaa	0.763237	0.871502	6.89845	7.877	0	0.905263	strong
rs12386646	chr7	131852296	131852307	12	+	T	A	131852299	4	NKX2-2	HOCOMOCO	NKX22_si	NKX22_HUMAN	tttTaatttttt	0.592527	0.763071	5.71001	7.35349	0	1	strong
rs12386646	chr7	131852291	131852303	13	+	T	A	131852299	9	STAT6	HOCOMOCO	STAT6_do	STAT6_HUMAN	ttatttttTaatt	0.537782	0.737481	4.68895	6.43013	0.0103448	0.989655	strong
rs12423334	chr12	121949268	121949279	12	-	C	T	121949277	3	FUBP1	HOCOMOCO	FUBP1_f1	FUBP1_HUMAN	tagtagagaCga	0.807736	0.56787	6.0872	4.27954	0.980952	0	strong
rs12423334	chr12	121949272	121949282	11	+	C	T	121949277	6	MYC	HOCOMOCO	MYC_f1	MYC_HUMAN	agagaCgaggt	0.697428	0.56183	7.22788	5.8226	0.929202	0.043824	strong
rs12423334	chr12	121949273	121949289	17	-	C	T	121949277	13	RARA	HOCOMOCO	RARA_f2	RARA_HUMAN	gagaCgaggtgtcacca	0.701699	0.62311	5.81199	5.16106	0.775494	0.0725251	strong
rs12423334	chr12	121949270	121949278	9	-	C	T	121949277	2	SMAD4	HOCOMOCO	SMAD4_si	SMAD4_HUMAN	gtagagaCg	0.829636	0.668753	7.08798	5.71348	0.913178	0	strong
rs12423334	chr12	121949275	121949286	12	+	C	T	121949277	3	XBP1	HOCOMOCO	XBP1_f1	XBP1_HUMAN	gaCgaggtgtca	0.768475	0.619688	10.6117	8.55715	1	0	strong
rs12423334	chr12	121949276	121949285	10	+	C	T	121949277	2	ATF1	HOCOMOCO	ATF1_si	ATF1_HUMAN	aCgaggtgtc	0.632506	0.792835	6.76482	8.47958	0	1	strong
rs12423334	chr12	121949276	121949284	9	+	C	T	121949277	2	ATF3	HOCOMOCO	ATF3_f1	ATF3_HUMAN	aCgaggtgt	0.637613	0.892346	4.36817	6.1133	0.00439953	0.982466	strong
rs12423334	chr12	121949273	121949284	12	+	C	T	121949277	5	ATF6	HOCOMOCO	ATF6A_si	ATF6A_HUMAN	gagaCgaggtgt	0.632673	0.741111	7.90069	9.25484	0.0307692	0.969231	strong
rs12423334	chr12	121949275	121949285	11	+	C	T	121949277	3	CBFB	HOCOMOCO	PEBB_f1	PEBB_HUMAN	gaCgaggtgtc	0.670377	0.833347	4.77884	5.94059	0	0.921212	strong
rs12423334	chr12	121949276	121949284	9	+	C	T	121949277	2	CREB1	HOCOMOCO	CREB1_f1	CREB1_HUMAN	aCgaggtgt	0.648849	0.844499	6.12341	7.96982	0.00276396	0.995086	strong
rs12423334	chr12	121949274	121949284	11	-	C	T	121949277	8	CREM	HOCOMOCO	CREM_f1	CREM_HUMAN	agaCgaggtgt	0.556843	0.729556	5.43022	7.11449	0	1	strong
rs12423334	chr12	121949272	121949280	9	+	C	T	121949277	6	GATA4	HOCOMOCO	GATA4_f1	GATA4_HUMAN	agagaCgag	0.599401	0.813861	4.34618	5.90121	0	0.962743	strong
rs12423334	chr12	121949273	121949280	8	+	C	T	121949277	5	MAF	HOCOMOCO	MAF_f1	MAF_HUMAN	gagaCgag	0.579724	0.740858	4.28599	5.47728	0.0336134	0.914099	strong
rs12423334	chr12	121949275	121949281	7	+	C	T	121949277	3	MAFG	HOCOMOCO	MAFG_si	MAFG_HUMAN	gaCgagg	0.568839	0.796557	4.51723	6.32558	0	1	strong
rs12423334	chr12	121949275	121949281	7	+	C	T	121949277	3	NFE2L1	HOCOMOCO	NF2L1_f1	NF2L1_HUMAN	gaCgagg	0.658709	0.899922	3.84494	5.25292	0.0070589	0.943529	strong
rs12423334	chr12	121949277	121949288	12	+	C	T	121949277	1	NFE2L2	HOCOMOCO	NF2L2_si	NF2L2_HUMAN	Cgaggtgtcacc	0.682242	0.755936	5.34539	5.92279	0.0668374	0.772556	strong
rs12423334	chr12	121949271	121949289	19	+	C	T	121949277	7	NR1H2	HOCOMOCO	NR1H2_f1	NR1H2_HUMAN	tagagaCgaggtgtcacca	0.534327	0.600454	13.2	14.8336	0	1	strong
rs12423334	chr12	121949276	121949288	13	-	C	T	121949277	12	NR2C1	HOCOMOCO	NR2C1_si	NR2C1_HUMAN	aCgaggtgtcacc	0.595209	0.720381	5.85841	7.09042	0	0.940828	strong
rs12423334	chr12	121949274	121949281	8	+	C	T	121949277	4	PAX5	HOCOMOCO	PAX5_si	PAX5_HUMAN	agaCgagg	0.622466	0.800328	5.68488	7.30926	0	0.958559	strong
rs12423334	chr12	121949269	121949282	14	+	C	T	121949277	9	RFX3	HOCOMOCO	RFX3_f1	RFX3_HUMAN	agtagagaCgaggt	0.538809	0.635157	8.2492	9.7243	0	0.938083	strong
rs12423334	chr12	121949272	121949281	10	+	C	T	121949277	6	RXRB	HOCOMOCO	RXRB_f1	RXRB_HUMAN	agagaCgagg	0.546085	0.703873	3.9629	5.10795	0	0.914286	strong
rs12423334	chr12	121949275	121949285	11	+	C	T	121949277	3	SREBF1	HOCOMOCO	SRBP1_f2	SRBP1_HUMAN	gaCgaggtgtc	0.656808	0.824758	4.3724	5.49045	0.0556053	0.89819	strong
rs12423334	chr12	121949275	121949283	9	+	C	T	121949277	3	TFEB	HOCOMOCO	TFEB_f1	TFEB_HUMAN	gaCgaggtg	0.556921	0.687775	8.10911	10.0144	0	1	strong
rs12423334	chr12	121949275	121949284	10	+	C	T	121949277	3	USF1	HOCOMOCO	USF1_f1	USF1_HUMAN	gaCgaggtgt	0.594716	0.659804	7.90599	8.77125	0.110454	0.848295	strong
rs12428731	chr13	80709592	80709603	12	+	G	T	80709595	4	ARNT2	HOCOMOCO	ARNT2_si	ARNT2_HUMAN	atgGtgacaggc	0.793543	0.596483	5.44286	4.09124	0.944785	0	strong
rs12428731	chr13	80709590	80709598	9	+	G	T	80709595	6	ESRRA	HOCOMOCO	ERR1_f1	ERR1_HUMAN	gcatgGtga	0.71651	0.520599	6.52196	4.73869	0.975205	0.0112783	strong
rs12428731	chr13	80709589	80709602	14	+	G	T	80709595	7	HIVEP2	HOCOMOCO	ZEP2_si	ZEP2_HUMAN	ggcatgGtgacagg	0.747257	0.600047	4.11334	3.30301	0.793814	0	strong
rs12428731	chr13	80709587	80709596	10	+	G	T	80709595	9	KLF4	HOCOMOCO	KLF4_f2	KLF4_HUMAN	tgggcatgGt	0.817594	0.713793	8.3881	7.32316	0.873353	0.0594917	strong
rs12428731	chr13	80709594	80709601	8	+	G	T	80709595	2	KLF6	HOCOMOCO	KLF6_si	KLF6_HUMAN	gGtgacag	0.786187	0.644393	4.89192	4.00963	0.851064	0	strong
rs12428731	chr13	80709587	80709603	17	+	G	T	80709595	9	MAZ	HOCOMOCO	MAZ_f1	MAZ_HUMAN	tgggcatgGtgacaggc	0.749885	0.613697	8.07054	6.60483	0.945674	0	strong
rs12428731	chr13	80709591	80709609	19	+	G	T	80709595	5	MLXIPL	HOCOMOCO	MLXPL_f1	MLXPL_HUMAN	catgGtgacaggcacctgt	0.652871	0.591672	6.86147	6.21829	0.795181	0	strong
rs12428731	chr13	80709591	80709599	9	+	G	T	80709595	5	NR4A1	HOCOMOCO	NR4A1_f1	NR4A1_HUMAN	catgGtgac	0.718184	0.56833	7.29655	5.77408	0.97151	0	strong
rs12428731	chr13	80709583	80709600	18	+	G	T	80709595	13	PPARG	HOCOMOCO	PPARG_f1	PPARG_HUMAN	tagctgggcatgGtgaca	0.811025	0.669664	7.38808	6.10035	0.902587	0.0280768	strong
rs12428731	chr13	80709587	80709600	14	-	G	T	80709595	6	RFX3	HOCOMOCO	RFX3_f1	RFX3_HUMAN	tgggcatgGtgaca	0.764141	0.674262	11.6991	10.323	0.891839	0	strong
rs12428731	chr13	80709593	80709605	13	+	G	T	80709595	3	RXRA	HOCOMOCO	RXRA_f1	RXRA_HUMAN	tgGtgacaggcac	0.793214	0.68452	7.12697	6.15036	0.853902	0.091687	strong
rs12428731	chr13	80709590	80709602	13	+	G	T	80709595	6	SREBF2	HOCOMOCO	SRBP2_f1	SRBP2_HUMAN	gcatgGtgacagg	0.777585	0.535247	5.06543	3.48677	0.940018	0.00232943	strong
rs12428731	chr13	80709587	80709599	13	+	G	T	80709595	9	ZBTB6	HOCOMOCO	ZBTB6_si	ZBTB6_HUMAN	tgggcatgGtgac	0.666412	0.509329	7.70707	5.8904	1	0	strong
rs12428731	chr13	80709587	80709600	14	-	G	T	80709595	6	ARNTL	HOCOMOCO	BMAL1_f1	BMAL1_HUMAN	tgggcatgGtgaca	0.533917	0.651599	6.79563	8.29346	0	1	strong
rs12428731	chr13	80709589	80709597	9	+	G	T	80709595	7	BRCA1	HOCOMOCO	BRCA1_f1	BRCA1_HUMAN	ggcatgGtg	0.654283	0.895624	4.36614	5.97665	0	0.971968	strong
rs12428731	chr13	80709588	80709600	13	+	G	T	80709595	8	ENO1	HOCOMOCO	ENOA_si	ENOA_HUMAN	gggcatgGtgaca	0.638486	0.834568	4.90385	6.40984	0.00330809	0.949829	strong
rs12428731	chr13	80709592	80709603	12	+	G	T	80709595	4	FOXA2	HOCOMOCO	FOXA2_f1	FOXA2_HUMAN	atgGtgacaggc	0.64681	0.839384	6.17937	8.01914	0.00132561	0.992145	strong
rs12428731	chr13	80709589	80709604	16	+	G	T	80709595	7	FOXO1	HOCOMOCO	FOXO1_si	FOXO1_HUMAN	ggcatgGtgacaggca	0.59395	0.769057	5.61316	7.26801	0	0.982405	strong
rs12428731	chr13	80709589	80709601	13	+	G	T	80709595	7	FOXO3	HOCOMOCO	FOXO3_si	FOXO3_HUMAN	ggcatgGtgacag	0.612511	0.786782	5.42442	6.96777	0	0.962774	strong
rs12428731	chr13	80709592	80709600	9	+	G	T	80709595	4	FOXO4	HOCOMOCO	FOXO4_f1	FOXO4_HUMAN	atgGtgaca	0.648165	0.826136	6.08012	7.74958	0	1	strong
rs12428731	chr13	80709592	80709600	9	+	G	T	80709595	4	FOXP2	HOCOMOCO	FOXP2_si	FOXP2_HUMAN	atgGtgaca	0.685337	0.889009	5.57283	7.22899	0.00178563	0.968055	strong
rs12428731	chr13	80709590	80709598	9	-	G	T	80709595	4	HBP1	HOCOMOCO	HBP1_f1	HBP1_HUMAN	gcatgGtga	0.586494	0.761352	3.38072	4.38866	0	1	strong
rs12428731	chr13	80709588	80709599	12	-	G	T	80709595	5	HIF1A	HOCOMOCO	HIF1A_si	HIF1A_HUMAN	gggcatgGtgac	0.667968	0.77726	6.77649	7.88525	0.0010316	0.849808	strong
rs12428731	chr13	80709587	80709597	11	+	G	T	80709595	9	NFKB2	HOCOMOCO	NFKB2_f1	NFKB2_HUMAN	tgggcatgGtg	0.603994	0.759381	3.73361	4.69413	0	0.902439	strong
rs12428731	chr13	80709587	80709598	12	+	G	T	80709595	9	RELB	HOCOMOCO	RELB_si	RELB_HUMAN	tgggcatgGtga	0.578637	0.697635	4.24708	5.1205	0	0.837004	strong
rs12428731	chr13	80709594	80709605	12	+	G	T	80709595	2	RFX1	HOCOMOCO	RFX1_f1	RFX1_HUMAN	gGtgacaggcac	0.630922	0.776539	5.35062	6.58556	0	0.928144	strong
rs12428731	chr13	80709593	80709605	13	+	G	T	80709595	3	RFX2	HOCOMOCO	RFX2_f1	RFX2_HUMAN	tgGtgacaggcac	0.693655	0.809981	6.5229	7.6168	0	0.927083	strong
rs12428731	chr13	80709588	80709597	10	+	G	T	80709595	8	TFE3	HOCOMOCO	TFE3_f1	TFE3_HUMAN	gggcatgGtg	0.61072	0.751413	5.14987	6.33626	0	0.933333	strong
rs12428731	chr13	80709588	80709597	10	+	G	T	80709595	8	USF1	HOCOMOCO	USF1_f1	USF1_HUMAN	gggcatgGtg	0.526059	0.661112	6.99328	8.78863	0.00470511	0.987971	strong
rs12428731	chr13	80709589	80709599	11	+	G	T	80709595	7	USF2	HOCOMOCO	USF2_f1	USF2_HUMAN	ggcatgGtgac	0.529528	0.740659	4.67138	6.53394	0	1	strong
rs12428731	chr13	80709586	80709597	12	-	G	T	80709595	3	YY1	HOCOMOCO	TYY1_f2	TYY1_HUMAN	ctgggcatgGtg	0.699072	0.79488	8.26222	9.39456	0.0369316	0.898539	strong
rs12477908	chr2	27987030	27987051	22	+	A	C	27987046	17	ARID3A	HOCOMOCO	ARI3A_do	ARI3A_HUMAN	tactaaaatacaaaaaAttgcc	0.748996	0.631652	9.28033	7.8264	0.954545	0	strong
rs12477908	chr2	27987043	27987055	13	-	A	C	27987046	10	CEBPG	HOCOMOCO	CEBPG_si	CEBPG_HUMAN	aaaAttgccagct	0.735869	0.648529	6.28483	5.53888	0.805714	0.0285714	strong
rs12477908	chr2	27987042	27987054	13	+	A	C	27987046	5	DDIT3	HOCOMOCO	DDIT3_f1	DDIT3_HUMAN	aaaaAttgccagc	0.759407	0.66302	7.09652	6.1958	0.839479	0	strong
rs12477908	chr2	27987043	27987049	7	-	A	C	27987046	4	HMGA1	HOCOMOCO	HMGA1_f1	HMGA1_HUMAN	aaaAttg	0.96349	0.614414	5.08751	3.24429	1	0	strong
rs12477908	chr2	27987038	27987052	15	-	A	C	27987046	7	HNF1A	HOCOMOCO	HNF1A_f1	HNF1A_HUMAN	tacaaaaaAttgcca	0.691423	0.571909	6.82646	5.64649	0.892225	0.0084891	strong
rs12477908	chr2	27987038	27987050	13	+	A	C	27987046	9	LHX2	HOCOMOCO	LHX2_f1	LHX2_HUMAN	tacaaaaaAttgc	0.753087	0.565018	4.73448	3.55214	1	0	strong
rs12477908	chr2	27987039	27987052	14	-	A	C	27987046	7	MEF2A	HOCOMOCO	MEF2A_f1	MEF2A_HUMAN	acaaaaaAttgcca	0.704907	0.59693	8.45747	7.16197	0.915672	0	strong
rs12477908	chr2	27987039	27987050	12	-	A	C	27987046	5	MEF2D	HOCOMOCO	MEF2D_f1	MEF2D_HUMAN	acaaaaaAttgc	0.731803	0.623538	6.61434	5.63579	0.905263	0	strong
rs12477908	chr2	27987043	27987053	11	-	A	C	27987046	8	NFKB2	HOCOMOCO	NFKB2_f1	NFKB2_HUMAN	aaaAttgccag	0.740863	0.67395	4.57966	4.16604	0.707317	0	strong
rs12477908	chr2	27987041	27987054	14	+	A	C	27987046	6	PBX3	HOCOMOCO	PBX3_f2	PBX3_HUMAN	aaaaaAttgccagc	0.768043	0.586107	7.24592	5.52949	0.976276	0	strong
rs12477908	chr2	27987041	27987052	12	-	A	C	27987046	7	RELB	HOCOMOCO	RELB_si	RELB_HUMAN	aaaaaAttgcca	0.693402	0.583145	5.08943	4.28016	0.854626	0.105727	strong
rs12477908	chr2	27987036	27987047	12	+	A	C	27987046	11	STAT5A	HOCOMOCO	STA5A_do	STA5A_HUMAN	aatacaaaaaAt	0.711075	0.561297	6.92376	5.46536	0.934159	0	strong
rs12477908	chr2	27987043	27987056	14	-	A	C	27987046	11	TEAD1	HOCOMOCO	TEAD1_f1	TEAD1_HUMAN	aaaAttgccagctg	0.737315	0.566713	5.15066	3.95889	0.906883	0	strong
rs12477908	chr2	27987042	27987053	12	+	A	C	27987046	5	YY1	HOCOMOCO	TYY1_f2	TYY1_HUMAN	aaaaAttgccag	0.754006	0.596721	8.91148	7.05256	0.993871	0.00322493	strong
rs12477908	chr2	27987040	27987052	13	-	A	C	27987046	7	ENO1	HOCOMOCO	ENOA_si	ENOA_HUMAN	caaaaaAttgcca	0.563987	0.7814	4.33166	6.00148	0.00799175	0.960131	strong
rs12477908	chr2	27987042	27987051	10	-	A	C	27987046	6	MYBL2	HOCOMOCO	MYBB_f1	MYBB_HUMAN	aaaaAttgcc	0.729825	0.926963	3.12594	3.9703	0.105263	0.894737	strong
rs12477908	chr2	27987040	27987051	12	-	A	C	27987046	6	NKX2-2	HOCOMOCO	NKX22_si	NKX22_HUMAN	caaaaaAttgcc	0.696957	0.879023	6.71637	8.47089	0	1	strong
rs12477908	chr2	27987043	27987055	13	-	A	C	27987046	10	SREBF2	HOCOMOCO	SRBP2_f1	SRBP2_HUMAN	aaaAttgccagct	0.624737	0.797717	4.06973	5.19658	0.0244818	0.87214	strong
rs12477908	chr2	27987045	27987060	16	-	A	C	27987046	15	TFCP2	HOCOMOCO	TFCP2_f1	TFCP2_HUMAN	aAttgccagctgcggg	0.504958	0.73797	3.36199	4.91338	0	1	strong
rs12477908	chr2	27987033	27987052	20	-	A	C	27987046	7	TP53	HOCOMOCO	P53_f2	P53_HUMAN	taaaatacaaaaaAttgcca	0.50715	0.658176	6.69488	8.68857	0.000333169	0.995017	strong
rs12477908	chr2	27987042	27987053	12	-	A	C	27987046	8	ZBTB33	HOCOMOCO	KAISO_f1	KAISO_HUMAN	aaaaAttgccag	0.700613	0.815632	6.96135	8.10419	0.106645	0.883869	strong
rs12477908	chr2	27987045	27987061	17	+	A	C	27987046	2	ZBTB4	HOCOMOCO	ZBTB4_si	ZBTB4_HUMAN	aAttgccagctgcgggg	0.547107	0.635166	8.8233	10.2434	0	0.956255	strong
rs12496230	chr3	66829903	66829911	9	-	T	C	66829908	4	GATA4	HOCOMOCO	GATA4_f1	GATA4_HUMAN	aacatTtca	0.523863	0.772366	3.79847	5.60033	0.0161987	0.983801	strong
rs12496230	chr3	66829902	66829912	11	-	T	C	66829908	5	TCF3	HOCOMOCO	TFE2_f2	TFE2_HUMAN	aaacatTtcaa	0.563681	0.745311	5.29657	7.00323	0.0050978	0.966283	strong
rs12496230	chr3	66829906	66829918	13	-	T	C	66829908	11	ZBTB6	HOCOMOCO	ZBTB6_si	ZBTB6_HUMAN	atTtcaagaaaag	0.522831	0.679915	6.04655	7.86323	0	1	strong
rs12496230	chr3	66829903	66829915	13	-	T	C	66829908	8	CEBPG	HOCOMOCO	CEBPG_si	CEBPG_HUMAN	aacatTtcaagaa	0.868376	0.679683	7.41653	5.80497	1	0	strong
rs12496230	chr3	66829905	66829915	11	-	T	C	66829908	8	DBP	HOCOMOCO	DBP_si	DBP_HUMAN	catTtcaagaa	0.796112	0.62972	5.19635	4.11029	0.902564	0	strong
rs12496230	chr3	66829902	66829914	13	+	T	C	66829908	7	DDIT3	HOCOMOCO	DDIT3_f1	DDIT3_HUMAN	aaacatTtcaaga	0.762387	0.575488	7.12437	5.37783	1	0	strong
rs12496230	chr3	66829904	66829915	12	-	T	C	66829908	8	ELK3	HOCOMOCO	ELK3_f1	ELK3_HUMAN	acatTtcaagaa	0.719234	0.670033	5.38904	5.02039	0.716981	0	strong
rs12496230	chr3	66829904	66829916	13	-	T	C	66829908	9	HLF	HOCOMOCO	HLF_si	HLF_HUMAN	acatTtcaagaaa	0.759581	0.579817	7.2456	5.53084	1	0	strong
rs12496230	chr3	66829904	66829910	7	+	T	C	66829908	5	HMGA1	HOCOMOCO	HMGA1_f1	HMGA1_HUMAN	acatTtc	0.909169	0.61086	4.80068	3.22553	0.969108	0.0102975	strong
rs12496230	chr3	66829902	66829915	14	+	T	C	66829908	7	HSF2	HOCOMOCO	HSF2_si	HSF2_HUMAN	aaacatTtcaagaa	0.77934	0.67004	4.80933	4.13483	0.789032	0.0361831	strong
rs12496230	chr3	66829905	66829911	7	-	T	C	66829908	4	ISL1	HOCOMOCO	ISL1_f1	ISL1_HUMAN	catTtca	0.793684	0.568618	5.10568	3.65785	1	0	strong
rs12496230	chr3	66829903	66829915	13	-	T	C	66829908	8	LHX2	HOCOMOCO	LHX2_f1	LHX2_HUMAN	aacatTtcaagaa	0.780504	0.592435	4.90684	3.7245	1	0	strong
rs12496230	chr3	66829901	66829912	12	-	T	C	66829908	5	NKX2-2	HOCOMOCO	NKX22_si	NKX22_HUMAN	taaacatTtcaa	0.781924	0.611381	7.53517	5.8917	1	0	strong
rs12496230	chr3	66829892	66829912	21	+	T	C	66829908	17	ONECUT2	HOCOMOCO	ONEC2_si	ONEC2_HUMAN	attttcttataaacatTtcaa	0.69402	0.646087	6.62487	6.16732	0.71875	0	strong
rs12496230	chr3	66829905	66829919	15	+	T	C	66829908	4	STAT1	HOCOMOCO	STAT1_f2	STAT1_HUMAN	catTtcaagaaaaga	0.83647	0.691898	9.29728	7.69038	0.9675	0.0162784	strong
rs12496230	chr3	66829906	66829916	11	-	T	C	66829908	9	STAT3	HOCOMOCO	STAT3_si	STAT3_HUMAN	atTtcaagaaa	0.79609	0.695807	8.6356	7.54778	0.873155	0.0173802	strong
rs12496230	chr3	66829906	66829917	12	+	T	C	66829908	3	STAT5A	HOCOMOCO	STA5A_do	STA5A_HUMAN	atTtcaagaaaa	0.825464	0.649335	8.03757	6.3226	0.980304	0	strong
rs12496230	chr3	66829906	66829918	13	-	T	C	66829908	11	STAT5B	HOCOMOCO	STA5B_f1	STA5B_HUMAN	atTtcaagaaaag	0.805894	0.672589	11.0893	9.25495	1	0	strong
rs12496230	chr3	66829908	66829920	13	+	T	C	66829908	1	STAT6	HOCOMOCO	STAT6_do	STAT6_HUMAN	Ttcaagaaaagag	0.874338	0.738799	7.62339	6.44162	0.912931	0.0313218	strong
rs12496230	chr3	66829903	66829916	14	-	T	C	66829908	9	TEAD1	HOCOMOCO	TEAD1_f1	TEAD1_HUMAN	aacatTtcaagaaa	0.825132	0.72242	5.76413	5.04661	0.781377	0	strong
rs12496506	chr3	170693008	170693015	8	+	C	T	170693011	4	ARNT	HOCOMOCO	ARNT_f1	ARNT_HUMAN	gggCgtgg	0.939645	0.716444	8.50174	6.48225	1	0	strong
rs12496506	chr3	170692999	170693012	14	-	C	T	170693011	2	ARNTL	HOCOMOCO	BMAL1_f1	BMAL1_HUMAN	gggctccgtgggCg	0.690652	0.612577	8.79053	7.7968	0.892308	0.0384615	strong
rs12496506	chr3	170693004	170693015	12	+	C	T	170693011	8	ATF6	HOCOMOCO	ATF6A_si	ATF6A_HUMAN	ccgtgggCgtgg	0.761869	0.626152	9.51407	7.81926	1	0	strong
rs12496506	chr3	170693005	170693018	14	+	C	T	170693011	7	E2F1	HOCOMOCO	E2F1_f2	E2F1_HUMAN	cgtgggCgtgggtc	0.781562	0.618524	6.29567	4.98236	0.902851	0.0130277	strong
rs12496506	chr3	170693009	170693018	10	+	C	T	170693011	3	E2F2	HOCOMOCO	E2F2_f1	E2F2_HUMAN	ggCgtgggtc	0.764889	0.677162	5.8394	5.16967	0.787879	0	strong
rs12496506	chr3	170693005	170693014	10	-	C	T	170693011	4	E2F3	HOCOMOCO	E2F3_si	E2F3_HUMAN	cgtgggCgtg	0.784847	0.616418	5.83382	4.58187	0.94898	0	strong
rs12496506	chr3	170693005	170693018	14	+	C	T	170693011	7	E2F4	HOCOMOCO	E2F4_do	E2F4_HUMAN	cgtgggCgtgggtc	0.691977	0.547865	6.80801	5.39017	0.926549	0.0282342	strong
rs12496506	chr3	170693007	170693018	12	+	C	T	170693011	5	E2F6	HOCOMOCO	E2F6_f1	E2F6_HUMAN	tgggCgtgggtc	0.729709	0.613042	6.99548	5.87703	0.857663	0.024233	strong
rs12496506	chr3	170693006	170693017	12	+	C	T	170693011	6	HIF1A	HOCOMOCO	HIF1A_si	HIF1A_HUMAN	gtgggCgtgggt	0.874248	0.674742	8.86918	6.84521	0.998968	0.0010316	strong
rs12496506	chr3	170693000	170693015	16	+	C	T	170693011	12	HINFP	HOCOMOCO	HINFP_f1	HINFP_HUMAN	ggctccgtgggCgtgg	0.702601	0.570931	8.24557	6.70031	0.952306	0	strong
rs12496506	chr3	170693007	170693019	13	-	C	T	170693011	9	HNF4A	HOCOMOCO	HNF4A_f1	HNF4A_HUMAN	tgggCgtgggtcc	0.709842	0.526205	6.47133	4.79718	0.960606	0.00757625	strong
rs12496506	chr3	170693001	170693012	12	+	C	T	170693011	11	INSM1	HOCOMOCO	INSM1_f1	INSM1_HUMAN	gctccgtgggCg	0.678522	0.578758	9.51198	8.11342	0.942622	0	strong
rs12496506	chr3	170693000	170693016	17	+	C	T	170693011	12	MTF1	HOCOMOCO	MTF1_f1	MTF1_HUMAN	ggctccgtgggCgtggg	0.742742	0.620734	9.7216	8.12466	0.975275	0.0247253	strong
rs12496506	chr3	170693008	170693015	8	-	C	T	170693011	5	MYCN	HOCOMOCO	MYCN_si	MYCN_HUMAN	gggCgtgg	0.774963	0.571978	7.77845	5.74105	1	0	strong
rs12496506	chr3	170693006	170693017	12	-	C	T	170693011	7	NRF1	HOCOMOCO	NRF1_f1	NRF1_HUMAN	gtgggCgtgggt	0.75601	0.661221	7.38837	6.46201	0.818053	0.0246984	strong
rs12496506	chr3	170693005	170693018	14	+	C	T	170693011	7	TFDP1	HOCOMOCO	TFDP1_f1	TFDP1_HUMAN	cgtgggCgtgggtc	0.703466	0.547175	5.73559	4.4613	1	0	strong
rs12496506	chr3	170693009	170693020	12	+	C	T	170693011	3	XBP1	HOCOMOCO	XBP1_f1	XBP1_HUMAN	ggCgtgggtccc	0.759411	0.610625	10.4866	8.43199	1	0	strong
rs12496506	chr3	170693000	170693012	13	-	C	T	170693011	2	ZBTB6	HOCOMOCO	ZBTB6_si	ZBTB6_HUMAN	ggctccgtgggCg	0.765281	0.699191	8.85049	8.08615	0.818182	0.0909091	strong
rs12496506	chr3	170693004	170693022	19	-	C	T	170693011	12	ZFX	HOCOMOCO	ZFX_f1	ZFX_HUMAN	ccgtgggCgtgggtcccgt	0.735003	0.563304	8.63496	6.61781	0.998225	0	strong
rs12496506	chr3	170693009	170693019	11	+	C	T	170693011	3	CBFB	HOCOMOCO	PEBB_f1	PEBB_HUMAN	ggCgtgggtcc	0.718425	0.881395	5.12136	6.2831	0	0.921212	strong
rs12496506	chr3	170693003	170693017	15	+	C	T	170693011	9	KLF3	HOCOMOCO	KLF3_f1	KLF3_HUMAN	tccgtgggCgtgggt	0.816862	0.972466	6.54208	7.78828	0	1	strong
rs12496506	chr3	170692995	170693013	19	+	C	T	170693011	17	MLXIPL	HOCOMOCO	MLXPL_f1	MLXPL_HUMAN	tgctgggctccgtgggCgt	0.522406	0.650382	5.49033	6.83532	0	1	strong
rs12544241	chr8	41514878	41514891	14	+	G	A	41514888	11	ELF3	HOCOMOCO	ELF3_f1	ELF3_HUMAN	cagtaataggGcct	0.584427	0.735636	5.69803	7.17228	0	1	strong
rs12544241	chr8	41514882	41514893	12	+	G	A	41514888	7	ELK3	HOCOMOCO	ELK3_f1	ELK3_HUMAN	aataggGcctac	0.578761	0.73656	4.33651	5.51886	0	1	strong
rs12544241	chr8	41514886	41514894	9	-	G	A	41514888	7	ESRRA	HOCOMOCO	ERR1_f1	ERR1_HUMAN	ggGcctacc	0.689991	0.75229	6.28057	6.84764	0.040539	0.75507	strong
rs12544241	chr8	41514886	41514894	9	-	G	A	41514888	7	ESRRG	HOCOMOCO	ERR3_f1	ERR3_HUMAN	ggGcctacc	0.575976	0.71591	4.63418	5.76006	0	0.930233	strong
rs12544241	chr8	41514882	41514894	13	+	G	A	41514888	7	ETV5	HOCOMOCO	ETV5_f1	ETV5_HUMAN	aataggGcctacc	0.63032	0.791623	3.82916	4.80907	0	0.88189	strong
rs12544241	chr8	41514878	41514893	16	+	G	A	41514888	11	HINFP	HOCOMOCO	HINFP_f1	HINFP_HUMAN	cagtaataggGcctac	0.62571	0.759589	7.34319	8.91437	0	0.975368	strong
rs12544241	chr8	41514886	41514896	11	-	G	A	41514888	9	NFKB2	HOCOMOCO	NFKB2_f1	NFKB2_HUMAN	ggGcctaccca	0.660697	0.816083	4.08411	5.04464	0	0.902439	strong
rs12544241	chr8	41514884	41514897	14	-	G	A	41514888	10	NR1D1	HOCOMOCO	NR1D1_f1	NR1D1_HUMAN	taggGcctacccat	0.57929	0.712277	6.30668	7.75451	0	1	strong
rs12544241	chr8	41514885	41514897	13	-	G	A	41514888	10	NR2C1	HOCOMOCO	NR2C1_si	NR2C1_HUMAN	aggGcctacccat	0.617582	0.77562	6.07861	7.63412	0	1	strong
rs12544241	chr8	41514886	41514894	9	-	G	A	41514888	7	PPARG	HOCOMOCO	PPARG_si	PPARG_HUMAN	ggGcctacc	0.717042	0.795256	5.75026	6.37749	0.0526074	0.761137	strong
rs12544241	chr8	41514886	41514892	7	-	G	A	41514888	5	RARA	HOCOMOCO	RARA_f1	RARA_HUMAN	ggGccta	0.674951	0.834623	7.63671	9.44331	0	1	strong
rs12544241	chr8	41514886	41514892	7	-	G	A	41514888	5	RARG	HOCOMOCO	RARG_f1	RARG_HUMAN	ggGccta	0.634744	0.834137	5.33881	7.0159	0	1	strong
rs12544241	chr8	41514886	41514897	12	-	G	A	41514888	10	RORA	HOCOMOCO	RORA_f1	RORA_HUMAN	ggGcctacccat	0.595899	0.73266	8.10005	9.95903	0	1	strong
rs12544241	chr8	41514885	41514897	13	-	G	A	41514888	10	RORC	HOCOMOCO	RORG_f1	RORG_HUMAN	aggGcctacccat	0.558038	0.685084	5.19336	6.37571	0	1	strong
rs12544241	chr8	41514884	41514893	10	-	G	A	41514888	6	RXRB	HOCOMOCO	RXRB_f1	RXRB_HUMAN	taggGcctac	0.576124	0.733912	4.18089	5.32594	0	0.914286	strong
rs12544241	chr8	41514879	41514893	15	+	G	A	41514888	10	STAT2	HOCOMOCO	STAT2_f1	STAT2_HUMAN	agtaataggGcctac	0.59734	0.723045	5.54913	6.71689	0.0287659	0.897282	strong
rs12544241	chr8	41514885	41514893	9	-	G	A	41514888	6	TCF4	HOCOMOCO	ITF2_f1	ITF2_HUMAN	aggGcctac	0.530552	0.679125	6.81057	8.71776	0	0.99884	strong
rs12544241	chr8	41514885	41514894	10	-	G	A	41514888	7	THRA	HOCOMOCO	THA_f1	THA_HUMAN	aggGcctacc	0.627964	0.782019	5.38941	6.71156	0	0.923193	strong
rs12544241	chr8	41514887	41514893	7	-	G	A	41514888	6	ZEB1	HOCOMOCO	ZEB1_do	ZEB1_HUMAN	gGcctac	0.639202	0.845947	5.43676	7.19524	0	0.987905	strong
rs12544241	chr8	41514885	41514896	12	-	G	A	41514888	9	HIVEP1	HOCOMOCO	ZEP1_f1	ZEP1_HUMAN	aggGcctaccca	0.814401	0.749757	7.67697	7.0676	0.802817	0.0704225	strong
rs12544241	chr8	41514879	41514890	12	+	G	A	41514888	10	INSM1	HOCOMOCO	INSM1_f1	INSM1_HUMAN	agtaataggGcc	0.664497	0.576759	9.31537	8.0854	0.913933	0	strong
rs12544241	chr8	41514887	41514896	10	+	G	A	41514888	2	MAFK	HOCOMOCO	MAFK_si	MAFK_HUMAN	gGcctaccca	0.669455	0.536459	8.18162	6.55623	1	0	strong
rs12544241	chr8	41514886	41514896	11	-	G	A	41514888	9	NFKB1	HOCOMOCO	NFKB1_f1	NFKB1_HUMAN	ggGcctaccca	0.866282	0.737738	9.25668	7.88313	0.92485	0.0294266	strong
rs12544241	chr8	41514884	41514895	12	-	G	A	41514888	8	NRF1	HOCOMOCO	NRF1_f1	NRF1_HUMAN	taggGcctaccc	0.657573	0.526914	6.42636	5.14945	0.908752	0.0392123	strong
rs12544241	chr8	41514882	41514891	10	+	G	A	41514888	7	PLAGL1	HOCOMOCO	PLAL1_si	PLAL1_HUMAN	aataggGcct	0.7988	0.629228	7.1618	5.64147	1	0	strong
rs12544241	chr8	41514886	41514896	11	+	G	A	41514888	3	RELA	HOCOMOCO	TF65_f2	TF65_HUMAN	ggGcctaccca	0.789817	0.638203	9.10223	7.35495	0.967317	0.00270403	strong
rs12544241	chr8	41514881	41514897	17	+	G	A	41514888	8	SP2	HOCOMOCO	SP2_si	SP2_HUMAN	taataggGcctacccat	0.721124	0.569802	5.44459	4.30208	0.868132	0	strong
rs12544241	chr8	41514881	41514892	12	+	G	A	41514888	8	YY1	HOCOMOCO	TYY1_f2	TYY1_HUMAN	taataggGccta	0.75812	0.623419	8.9601	7.36809	0.952081	0.0285012	strong
rs12544241	chr8	41514878	41514890	13	+	G	A	41514888	11	ZBTB6	HOCOMOCO	ZBTB6_si	ZBTB6_HUMAN	cagtaataggGcc	0.729693	0.57261	8.43891	6.62224	1	0	strong
rs12544241	chr8	41514882	41514900	19	-	G	A	41514888	13	ZFX	HOCOMOCO	ZFX_f1	ZFX_HUMAN	aataggGcctacccattag	0.847626	0.678927	9.95808	7.97617	0.994676	0	strong
rs12569872	chr10	89665508	89665515	8	+	G	A	89665512	5	ARNT	HOCOMOCO	ARNT_f1	ARNT_HUMAN	aggcGtga	0.943301	0.7201	8.53482	6.51533	1	0	strong
rs12569872	chr10	89665505	89665518	14	+	G	A	89665512	8	ARNTL	HOCOMOCO	BMAL1_f1	BMAL1_HUMAN	tataggcGtgagcc	0.645983	0.520009	8.22199	6.6186	1	0	strong
rs12569872	chr10	89665504	89665515	12	+	G	A	89665512	9	ATF6	HOCOMOCO	ATF6A_si	ATF6A_HUMAN	ttataggcGtga	0.650422	0.514705	8.12234	6.42753	1	0	strong
rs12569872	chr10	89665508	89665516	9	-	G	A	89665512	5	CREB1	HOCOMOCO	CREB1_f1	CREB1_HUMAN	aggcGtgag	0.749096	0.6269	7.06948	5.91626	0.881082	0.0519011	strong
rs12569872	chr10	89665505	89665518	14	+	G	A	89665512	8	E2F1	HOCOMOCO	E2F1_f2	E2F1_HUMAN	tataggcGtgagcc	0.859711	0.714319	6.92517	5.75401	0.889319	0.0513645	strong
rs12569872	chr10	89665509	89665518	10	+	G	A	89665512	4	E2F2	HOCOMOCO	E2F2_f1	E2F2_HUMAN	ggcGtgagcc	0.781259	0.605592	5.96438	4.62329	1	0	strong
rs12569872	chr10	89665505	89665514	10	-	G	A	89665512	3	E2F3	HOCOMOCO	E2F3_si	E2F3_HUMAN	tataggcGtg	0.785407	0.580871	5.83798	4.31765	1	0	strong
rs12569872	chr10	89665505	89665518	14	+	G	A	89665512	8	E2F4	HOCOMOCO	E2F4_do	E2F4_HUMAN	tataggcGtgagcc	0.812165	0.673037	7.99048	6.62167	0.912329	0.0134686	strong
rs12569872	chr10	89665507	89665518	12	+	G	A	89665512	6	E2F6	HOCOMOCO	E2F6_f1	E2F6_HUMAN	taggcGtgagcc	0.806372	0.686386	7.73043	6.58016	0.889192	0.0578776	strong
rs12569872	chr10	89665506	89665518	13	+	G	A	89665512	7	E2F7	HOCOMOCO	E2F7_f1	E2F7_HUMAN	ataggcGtgagcc	0.718744	0.603898	6.82996	5.73862	1	0	strong
rs12569872	chr10	89665509	89665517	9	-	G	A	89665512	6	E4F1	HOCOMOCO	E4F1_f1	E4F1_HUMAN	ggcGtgagc	0.761274	0.577964	5.80124	4.40434	1	0	strong
rs12569872	chr10	89665509	89665519	11	+	G	A	89665512	4	EGR1	HOCOMOCO	EGR1_f2	EGR1_HUMAN	ggcGtgagcca	0.727731	0.560308	8.56693	6.59602	0.993548	0.00361869	strong
rs12569872	chr10	89665506	89665517	12	+	G	A	89665512	7	HIF1A	HOCOMOCO	HIF1A_si	HIF1A_HUMAN	ataggcGtgagc	0.851098	0.653712	8.63433	6.63187	0.996905	0	strong
rs12569872	chr10	89665505	89665519	15	+	G	A	89665512	8	KLF3	HOCOMOCO	KLF3_f1	KLF3_HUMAN	tataggcGtgagcca	0.680107	0.512654	5.44684	4.10574	1	0	strong
rs12569872	chr10	89665507	89665516	10	+	G	A	89665512	6	KLF4	HOCOMOCO	KLF4_f2	KLF4_HUMAN	taggcGtgag	0.725041	0.568689	7.43856	5.83446	0.954379	0.0381002	strong
rs12569872	chr10	89665506	89665522	17	+	G	A	89665512	7	MTF1	HOCOMOCO	MTF1_f1	MTF1_HUMAN	ataggcGtgagccaccg	0.711689	0.572893	9.31514	7.49847	1	0	strong
rs12569872	chr10	89665504	89665516	13	+	G	A	89665512	9	RORC	HOCOMOCO	RORG_f1	RORG_HUMAN	ttataggcGtgag	0.679677	0.542751	6.32539	5.05109	1	0	strong
rs12569872	chr10	89665493	89665514	22	+	G	A	89665512	20	RREB1	HOCOMOCO	RREB1_si	RREB1_HUMAN	aagtgctgggattataggcGtg	0.651537	0.570645	8.0845	7.08076	0.856392	0	strong
rs12569872	chr10	89665503	89665519	17	+	G	A	89665512	10	SP2	HOCOMOCO	SP2_si	SP2_HUMAN	attataggcGtgagcca	0.753798	0.625012	5.69128	4.71893	0.868132	0.0659341	strong
rs12569872	chr10	89665505	89665518	14	+	G	A	89665512	8	TFDP1	HOCOMOCO	TFDP1_f1	TFDP1_HUMAN	tataggcGtgagcc	0.794289	0.637997	6.4761	5.2018	1	0	strong
rs12569872	chr10	89665509	89665517	9	-	G	A	89665512	6	TFEB	HOCOMOCO	TFEB_f1	TFEB_HUMAN	ggcGtgagc	0.692101	0.553054	10.0774	8.0528	1	0	strong
rs12569872	chr10	89665509	89665520	12	+	G	A	89665512	4	XBP1	HOCOMOCO	XBP1_f1	XBP1_HUMAN	ggcGtgagccac	0.746111	0.597325	10.3029	8.24833	1	0	strong
rs12569872	chr10	89665510	89665518	9	+	G	A	89665512	3	BHLHE40	HOCOMOCO	BHE40_f2	BHE40_HUMAN	gcGtgagcc	0.55014	0.712924	5.94177	7.69992	0	0.979574	strong
rs12569872	chr10	89665504	89665523	20	-	G	A	89665512	12	BHLHE41	HOCOMOCO	BHE41_f1	BHE41_HUMAN	ttataggcGtgagccaccgt	0.617237	0.774163	5.29025	6.63525	0	1	strong
rs12569872	chr10	89665507	89665519	13	-	G	A	89665512	8	HES1	HOCOMOCO	HES1_f1	HES1_HUMAN	taggcGtgagcca	0.689619	0.902635	4.93709	6.4621	0	0.979167	strong
rs12569872	chr10	89665508	89665519	12	-	G	A	89665512	8	HIVEP1	HOCOMOCO	ZEP1_f1	ZEP1_HUMAN	aggcGtgagcca	0.586105	0.67584	5.52493	6.37081	0	0.873239	strong
rs12569872	chr10	89665508	89665518	11	+	G	A	89665512	5	MAX	HOCOMOCO	MAX_f1	MAX_HUMAN	aggcGtgagcc	0.579869	0.714811	6.19338	7.63464	0.026961	0.946543	strong
rs12569872	chr10	89665510	89665528	19	+	G	A	89665512	3	MLXIPL	HOCOMOCO	MLXPL_f1	MLXPL_HUMAN	gcGtgagccaccgttctgg	0.747809	0.84486	7.85925	8.87922	0	0.927711	strong
rs12569872	chr10	89665508	89665518	11	+	G	A	89665512	5	MYC	HOCOMOCO	MYC_f1	MYC_HUMAN	aggcGtgagcc	0.548071	0.684003	5.68	7.08875	0.0398958	0.942601	strong
rs12569872	chr10	89665510	89665517	8	+	G	A	89665512	3	MYCN	HOCOMOCO	MYCN_si	MYCN_HUMAN	gcGtgagc	0.610128	0.797515	6.12397	8.0048	0.002896	0.997104	strong
rs12569872	chr10	89665508	89665519	12	-	G	A	89665512	8	NEUROD1	HOCOMOCO	NDF1_f1	NDF1_HUMAN	aggcGtgagcca	0.586622	0.742514	5.16018	6.53148	0.0363636	0.963636	strong
rs12569872	chr10	89665508	89665519	12	+	G	A	89665512	5	NRF1	HOCOMOCO	NRF1_f1	NRF1_HUMAN	aggcGtgagcca	0.607481	0.718973	5.93682	7.02641	0.0483708	0.891502	strong
rs12569872	chr10	89665506	89665514	9	-	G	A	89665512	3	POU2F1	HOCOMOCO	PO2F1_f1	PO2F1_HUMAN	ataggcGtg	0.629663	0.766616	4.32902	5.27059	0.0304622	0.859769	strong
rs12569872	chr10	89665501	89665515	15	+	G	A	89665512	12	STAT1	HOCOMOCO	STAT1_f2	STAT1_HUMAN	ggattataggcGtga	0.573986	0.731672	6.3798	8.13246	0.0060401	0.983401	strong
rs12569872	chr10	89665503	89665513	11	+	G	A	89665512	10	STAT3	HOCOMOCO	STAT3_si	STAT3_HUMAN	attataggcGt	0.54419	0.67446	5.90311	7.31622	0.0156772	0.940959	strong
rs12569872	chr10	89665503	89665514	12	-	G	A	89665512	3	STAT5A	HOCOMOCO	STA5A_do	STA5A_HUMAN	attataggcGtg	0.525648	0.701777	5.11825	6.83323	0	0.980304	strong
rs12569872	chr10	89665510	89665518	9	+	G	A	89665512	3	TCF4	HOCOMOCO	ITF2_f1	ITF2_HUMAN	gcGtgagcc	0.538252	0.687888	6.9094	8.83024	0	1	strong
rs12569872	chr10	89665503	89665516	14	+	G	A	89665512	10	TEAD1	HOCOMOCO	TEAD1_f1	TEAD1_HUMAN	attataggcGtgag	0.49975	0.740853	3.49111	5.17538	0	1	strong
rs12569872	chr10	89665508	89665517	10	+	G	A	89665512	5	TFE3	HOCOMOCO	TFE3_f1	TFE3_HUMAN	aggcGtgagc	0.630141	0.812547	5.31363	6.85177	0	1	strong
rs12569872	chr10	89665508	89665523	16	+	G	A	89665512	5	TGIF1	HOCOMOCO	TGIF1_f1	TGIF1_HUMAN	aggcGtgagccaccgt	0.696627	0.798012	3.8891	4.4551	0	0.771186	strong
rs12569872	chr10	89665508	89665527	20	+	G	A	89665512	5	TP53	HOCOMOCO	P53_f2	P53_HUMAN	aggcGtgagccaccgttctg	0.626578	0.704223	8.27144	9.29643	0.0291179	0.866494	strong
rs12569872	chr10	89665508	89665517	10	+	G	A	89665512	5	USF1	HOCOMOCO	USF1_f1	USF1_HUMAN	aggcGtgagc	0.518157	0.66342	6.88824	8.81933	0	0.999713	strong
rs12569872	chr10	89665508	89665518	11	-	G	A	89665512	7	USF2	HOCOMOCO	USF2_f1	USF2_HUMAN	aggcGtgagcc	0.524494	0.735626	4.62698	6.48953	0	1	strong
rs12593261	chr15	91520314	91520321	8	+	T	C	91520319	6	ARNT	HOCOMOCO	ARNT_f1	ARNT_HUMAN	caccgTgc	0.911117	0.701086	8.24362	6.3433	1	0	strong
rs12593261	chr15	91520311	91520324	14	+	T	C	91520319	9	ARNTL	HOCOMOCO	BMAL1_f1	BMAL1_HUMAN	cgccaccgTgctcc	0.648224	0.530543	8.25051	6.75268	1	0	strong
rs12593261	chr15	91520306	91520319	14	+	T	C	91520319	14	BACH1	HOCOMOCO	BACH1_si	BACH1_HUMAN	gactgcgccaccgT	0.710032	0.611091	8.94309	7.69689	1	0	strong
rs12593261	chr15	91520312	91520323	12	+	T	C	91520319	8	HIF1A	HOCOMOCO	HIF1A_si	HIF1A_HUMAN	gccaccgTgctc	0.865165	0.676012	8.77704	6.8581	1	0	strong
rs12593261	chr15	91520313	91520323	11	-	T	C	91520319	5	MYC	HOCOMOCO	MYC_f1	MYC_HUMAN	ccaccgTgctc	0.708847	0.572915	7.34622	5.93747	0.942601	0.0398958	strong
rs12593261	chr15	91520314	91520321	8	-	T	C	91520319	3	MYCN	HOCOMOCO	MYCN_si	MYCN_HUMAN	caccgTgc	0.783746	0.596359	7.8666	5.98577	0.997104	0.002896	strong
rs12593261	chr15	91520312	91520324	13	-	T	C	91520319	6	RXRA	HOCOMOCO	RXRA_f1	RXRA_HUMAN	gccaccgTgctcc	0.696436	0.507473	6.25743	4.55961	0.978077	0.0153807	strong
rs12593261	chr15	91520304	91520323	20	-	T	C	91520319	5	TP53	HOCOMOCO	P53_f2	P53_HUMAN	gagactgcgccaccgTgctc	0.65633	0.578684	8.66419	7.63919	0.866494	0.0291179	strong
rs12593261	chr15	91520309	91520320	12	-	T	C	91520319	2	YY1	HOCOMOCO	TYY1_f2	TYY1_HUMAN	tgcgccaccgTg	0.701604	0.601072	8.29215	7.10398	0.908953	0.0379909	strong
rs12593261	chr15	91520305	91520326	22	-	T	C	91520319	8	ZNF143	HOCOMOCO	ZN143_si	ZN143_HUMAN	agactgcgccaccgTgctccac	0.773164	0.685172	9.56005	8.47204	0.884364	0	strong
rs12593261	chr15	91520313	91520326	14	-	T	C	91520319	8	E2F1	HOCOMOCO	E2F1_f2	E2F1_HUMAN	ccaccgTgctccac	0.557388	0.702779	4.48989	5.66105	0.0513645	0.889319	strong
rs12593261	chr15	91520313	91520322	10	-	T	C	91520319	4	E2F2	HOCOMOCO	E2F2_f1	E2F2_HUMAN	ccaccgTgct	0.554859	0.730525	4.23597	5.57706	0	1	strong
rs12593261	chr15	91520317	91520326	10	+	T	C	91520319	3	E2F3	HOCOMOCO	E2F3_si	E2F3_HUMAN	cgTgctccac	0.614816	0.819352	4.56997	6.0903	0	1	strong
rs12593261	chr15	91520310	91520320	11	-	T	C	91520319	2	EGR1	HOCOMOCO	EGR1_f2	EGR1_HUMAN	gcgccaccgTg	0.762441	0.860023	8.97555	10.1243	0.0440029	0.88277	strong
rs12593261	chr15	91520314	91520323	10	-	T	C	91520319	5	GLIS3	HOCOMOCO	GLIS3_f1	GLIS3_HUMAN	caccgTgctc	0.607776	0.770817	5.33559	6.7669	0.0262391	0.947522	strong
rs12593261	chr15	91520315	91520324	10	-	T	C	91520319	6	KLF4	HOCOMOCO	KLF4_f2	KLF4_HUMAN	accgTgctcc	0.61449	0.770842	6.30436	7.90845	0.0381002	0.954379	strong
rs12593261	chr15	91520313	91520320	8	-	T	C	91520319	2	KLF6	HOCOMOCO	KLF6_si	KLF6_HUMAN	ccaccgTg	0.640599	0.757578	3.98602	4.71391	0.148936	0.851064	strong
rs12593261	chr15	91520315	91520336	22	-	T	C	91520319	18	RREB1	HOCOMOCO	RREB1_si	RREB1_HUMAN	accgTgctccaccccgagcaat	0.628755	0.740484	7.80181	9.18819	0	0.93559	strong
rs12593261	chr15	91520313	91520336	24	-	T	C	91520319	18	SP4	HOCOMOCO	SP4_f1	SP4_HUMAN	ccaccgTgctccaccccgagcaat	0.694743	0.775921	8.58114	9.58382	0	0.863388	strong
rs12593261	chr15	91520317	91520327	11	-	T	C	91520319	9	SREBF1	HOCOMOCO	SRBP1_f2	SRBP1_HUMAN	cgTgctccacc	0.507243	0.768484	3.37674	5.11582	0.00316089	0.966276	strong
rs12593261	chr15	91520316	91520328	13	-	T	C	91520319	10	SREBF2	HOCOMOCO	SRBP2_f1	SRBP2_HUMAN	ccgTgctccaccc	0.704378	0.877249	4.58854	5.71467	0.0250181	0.87214	strong
rs12593261	chr15	91520313	91520326	14	-	T	C	91520319	8	TFDP1	HOCOMOCO	TFDP1_f1	TFDP1_HUMAN	ccaccgTgctccac	0.553873	0.710165	4.51591	5.79021	0	1	strong
rs12593261	chr15	91520308	91520319	12	-	T	C	91520319	1	XBP1	HOCOMOCO	XBP1_f1	XBP1_HUMAN	ctgcgccaccgT	0.543147	0.676569	7.5002	9.34261	0	0.975733	strong
rs12593261	chr15	91520315	91520331	17	-	T	C	91520319	13	ZBTB4	HOCOMOCO	ZBTB4_si	ZBTB4_HUMAN	accgTgctccaccccga	0.560901	0.621193	9.04577	10.0181	0	0.842789	strong
rs12593261	chr15	91520312	91520323	12	-	T	C	91520319	5	ZNF219	HOCOMOCO	ZN219_f1	ZN219_HUMAN	gccaccgTgctc	0.677888	0.761578	6.78692	7.62481	0	0.792079	strong
rs12663159	chr6	39282275	39282286	12	+	C	A	39282277	3	ATF5	HOCOMOCO	ATF5_si	ATF5_HUMAN	ccCgggacaaaa	0.60279	0.720083	6.31001	7.53783	0	0.914754	strong
rs12663159	chr6	39282270	39282283	14	+	C	A	39282277	8	ELF3	HOCOMOCO	ELF3_f1	ELF3_HUMAN	caatcccCgggaca	0.575437	0.694165	5.61038	6.76796	0	0.936508	strong
rs12663159	chr6	39282275	39282283	9	+	C	A	39282277	3	ESRRA	HOCOMOCO	ERR1_f1	ERR1_HUMAN	ccCgggaca	0.71851	0.787964	6.54016	7.17236	0.0352622	0.765955	strong
rs12663159	chr6	39282276	39282288	13	-	C	A	39282277	12	FOXJ3	HOCOMOCO	FOXJ3_si	FOXJ3_HUMAN	cCgggacaaaaag	0.574085	0.683884	8.33163	9.92512	0.0168075	0.967191	strong
rs12663159	chr6	39282273	39282284	12	-	C	A	39282277	8	FUBP1	HOCOMOCO	FUBP1_f1	FUBP1_HUMAN	tcccCgggacaa	0.691505	0.784405	5.21128	5.91138	0.0857143	0.809524	strong
rs12663159	chr6	39282276	39282284	9	+	C	A	39282277	2	NR4A1	HOCOMOCO	NR4A1_f1	NR4A1_HUMAN	cCgggacaa	0.62475	0.782159	6.34728	7.94652	0	1	strong
rs12663159	chr6	39282276	39282284	9	+	C	A	39282277	2	NR4A2	HOCOMOCO	NR4A2_si	NR4A2_HUMAN	cCgggacaa	0.624333	0.725309	6.0648	7.04568	0	0.869078	strong
rs12663159	chr6	39282271	39282283	13	+	C	A	39282277	7	NR6A1	HOCOMOCO	NR6A1_do	NR6A1_HUMAN	aatcccCgggaca	0.532565	0.642857	7.67921	9.26954	0.02	0.98	strong
rs12663159	chr6	39282271	39282279	9	-	C	A	39282277	3	RBPJ	HOCOMOCO	SUH_f1	SUH_HUMAN	aatcccCgg	0.644772	0.788672	5.41583	6.62452	0.00894454	0.914132	strong
rs12663159	chr6	39282275	39282283	9	+	C	A	39282277	3	TCF4	HOCOMOCO	ITF2_f1	ITF2_HUMAN	ccCgggaca	0.543006	0.692641	6.97043	8.89126	0	1	strong
rs12663159	chr6	39282274	39282282	9	+	C	A	39282277	4	BHLHE40	HOCOMOCO	BHE40_f2	BHE40_HUMAN	cccCgggac	0.687339	0.540544	7.42359	5.83813	0.944118	0.00159308	strong
rs12663159	chr6	39282271	39282284	14	+	C	A	39282277	7	E2F4	HOCOMOCO	E2F4_do	E2F4_HUMAN	aatcccCgggacaa	0.680624	0.538427	6.69631	5.29731	0.926549	0.0401719	strong
rs12663159	chr6	39282273	39282284	12	+	C	A	39282277	5	E2F6	HOCOMOCO	E2F6_f1	E2F6_HUMAN	tcccCgggacaa	0.721987	0.618148	6.92145	5.92598	0.857663	0.115871	strong
rs12663159	chr6	39282272	39282284	13	+	C	A	39282277	6	E2F7	HOCOMOCO	E2F7_f1	E2F7_HUMAN	atcccCgggacaa	0.65751	0.542664	6.24807	5.15673	1	0	strong
rs12663159	chr6	39282274	39282284	11	+	C	A	39282277	4	ELK4	HOCOMOCO	ELK4_f1	ELK4_HUMAN	cccCgggacaa	0.673332	0.551125	7.25132	5.93524	0.925562	0.0744385	strong
rs12663159	chr6	39282272	39282283	12	-	C	A	39282277	7	INSM1	HOCOMOCO	INSM1_f1	INSM1_HUMAN	atcccCgggaca	0.640952	0.516527	8.9853	7.24102	1	0	strong
rs12663159	chr6	39282273	39282283	11	-	C	A	39282277	7	MAX	HOCOMOCO	MAX_f1	MAX_HUMAN	tcccCgggaca	0.701918	0.551416	7.49694	5.88947	0.950691	0.0116144	strong
rs12663159	chr6	39282269	39282285	17	-	C	A	39282277	9	MAZ	HOCOMOCO	MAZ_f1	MAZ_HUMAN	ccaatcccCgggacaaa	0.68179	0.545602	7.33768	5.87197	0.945674	0	strong
rs12663159	chr6	39282273	39282283	11	-	C	A	39282277	7	MBD2	HOCOMOCO	MBD2_si	MBD2_HUMAN	tcccCgggaca	0.8238	0.63385	8.5627	6.58833	1	0	strong
rs12663159	chr6	39282274	39282280	7	-	C	A	39282277	4	MECP2	HOCOMOCO	MECP2_f1	MECP2_HUMAN	cccCggg	0.984809	0.776467	9.35405	7.37514	1	0	strong
rs12663159	chr6	39282273	39282283	11	-	C	A	39282277	7	MYC	HOCOMOCO	MYC_f1	MYC_HUMAN	tcccCgggaca	0.711487	0.570812	7.37358	5.91568	0.929113	0.00934082	strong
rs12663159	chr6	39282274	39282281	8	-	C	A	39282277	5	MYCN	HOCOMOCO	MYCN_si	MYCN_HUMAN	cccCggga	0.747705	0.544719	7.50485	5.46745	1	0	strong
rs12663159	chr6	39282269	39282279	11	-	C	A	39282277	3	NFKB2	HOCOMOCO	NFKB2_f1	NFKB2_HUMAN	ccaatcccCgg	0.712168	0.561722	4.40228	3.4723	0.902439	0.097561	strong
rs12663159	chr6	39282265	39282282	18	-	C	A	39282277	6	PPARG	HOCOMOCO	PPARG_f1	PPARG_HUMAN	ggatccaatcccCgggac	0.738277	0.617285	6.72538	5.6232	0.870672	0.0562765	strong
rs12663159	chr6	39282267	39282278	12	-	C	A	39282277	2	RELB	HOCOMOCO	RELB_si	RELB_HUMAN	atccaatcccCg	0.778123	0.70135	5.71126	5.14776	0.748899	0.0352423	strong
rs12663159	chr6	39282273	39282294	22	-	C	A	39282277	18	RREB1	HOCOMOCO	RREB1_si	RREB1_HUMAN	tcccCgggacaaaaagaggctc	0.634119	0.522389	7.86837	6.48199	0.93559	0	strong
rs12663159	chr6	39282266	39282278	13	-	C	A	39282277	2	RXRA	HOCOMOCO	RXRA_f1	RXRA_HUMAN	gatccaatcccCg	0.712934	0.545934	6.40566	4.90517	0.935678	0.0213691	strong
rs12663159	chr6	39282271	39282284	14	+	C	A	39282277	7	TFDP1	HOCOMOCO	TFDP1_f1	TFDP1_HUMAN	aatcccCgggacaa	0.736003	0.579711	6.00087	4.72658	1	0	strong
rs12663159	chr6	39282275	39282283	9	-	C	A	39282277	7	TFEB	HOCOMOCO	TFEB_f1	TFEB_HUMAN	ccCgggaca	0.730838	0.591791	10.6414	8.61683	1	0	strong
rs12663159	chr6	39282274	39282283	10	-	C	A	39282277	7	USF1	HOCOMOCO	USF1_f1	USF1_HUMAN	cccCgggaca	0.702583	0.594416	9.33995	7.902	0.909724	0	strong
rs12663159	chr6	39282269	39282283	15	-	C	A	39282277	7	ZNF148	HOCOMOCO	ZN148_si	ZN148_HUMAN	ccaatcccCgggaca	0.70279	0.590545	8.16986	6.86502	0.909747	0	strong
rs12663159	chr6	39282268	39282279	12	-	C	A	39282277	3	ZNF219	HOCOMOCO	ZN219_f1	ZN219_HUMAN	tccaatcccCgg	0.659907	0.562284	6.6069	5.62951	0.881188	0.0742574	strong
rs12684347	chr9	93653444	93653453	10	+	A	G	93653449	6	ATF1	HOCOMOCO	ATF1_si	ATF1_HUMAN	ttgagAcgga	0.5349	0.680911	5.7209	7.28252	0.0305344	0.969466	strong
rs12684347	chr9	93653445	93653456	12	+	A	G	93653449	5	ATF5	HOCOMOCO	ATF5_si	ATF5_HUMAN	tgagAcggagtc	0.626266	0.775283	6.55575	8.11566	0.0295082	0.970492	strong
rs12684347	chr9	93653441	93653452	12	+	A	G	93653449	9	ATF6	HOCOMOCO	ATF6A_si	ATF6A_HUMAN	tttttgagAcgg	0.548963	0.68468	6.85534	8.55015	0	1	strong
rs12684347	chr9	93653448	93653461	14	+	A	G	93653449	2	BACH1	HOCOMOCO	BACH1_si	BACH1_HUMAN	gAcggagtctcact	0.700154	0.763237	8.81867	9.61322	0.109589	0.890411	strong
rs12684347	chr9	93653443	93653453	11	+	A	G	93653449	7	CBFB	HOCOMOCO	PEBB_f1	PEBB_HUMAN	tttgagAcgga	0.549105	0.751445	3.91434	5.35674	0.0363636	0.963636	strong
rs12684347	chr9	93653444	93653452	9	+	A	G	93653449	6	CREB1	HOCOMOCO	CREB1_f1	CREB1_HUMAN	ttgagAcgg	0.633709	0.808479	5.98052	7.62989	0.0181193	0.962226	strong
rs12684347	chr9	93653444	93653457	14	+	A	G	93653449	6	E2F1	HOCOMOCO	E2F1_f2	E2F1_HUMAN	ttgagAcggagtct	0.541873	0.727197	4.36491	5.85774	0.00923742	0.930301	strong
rs12684347	chr9	93653444	93653453	10	-	A	G	93653449	5	E2F3	HOCOMOCO	E2F3_si	E2F3_HUMAN	ttgagAcgga	0.588301	0.792838	4.37288	5.89321	0	1	strong
rs12684347	chr9	93653442	93653451	10	-	A	G	93653449	3	E2F5	HOCOMOCO	E2F5_do	E2F5_HUMAN	ttttgagAcg	0.602133	0.754525	6.00716	7.52749	0	1	strong
rs12684347	chr9	93653448	93653459	12	+	A	G	93653449	2	HIVEP1	HOCOMOCO	ZEP1_f1	ZEP1_HUMAN	gAcggagtctca	0.539991	0.693202	5.09024	6.53448	0	1	strong
rs12684347	chr9	93653443	93653454	12	+	A	G	93653449	7	INSM1	HOCOMOCO	INSM1_f1	INSM1_HUMAN	tttgagAcggag	0.573462	0.697887	8.03917	9.78345	0	1	strong
rs12684347	chr9	93653446	93653455	10	+	A	G	93653449	4	KLF4	HOCOMOCO	KLF4_f2	KLF4_HUMAN	gagAcggagt	0.549095	0.71998	5.63344	7.38663	0.0159769	0.972055	strong
rs12684347	chr9	93653448	93653457	10	+	A	G	93653449	2	MAFK	HOCOMOCO	MAFK_si	MAFK_HUMAN	gAcggagtct	0.644156	0.777153	7.87243	9.49782	0	1	strong
rs12684347	chr9	93653448	93653459	12	+	A	G	93653449	2	NFE2L2	HOCOMOCO	NF2L2_si	NF2L2_HUMAN	gAcggagtctca	0.635684	0.751864	4.98061	5.89088	0.0669375	0.848618	strong
rs12684347	chr9	93653445	93653455	11	+	A	G	93653449	5	SP1	HOCOMOCO	SP1_f1	SP1_HUMAN	tgagAcggagt	0.680183	0.836732	7.43149	9.14191	0.0261731	0.967036	strong
rs12684347	chr9	93653440	93653458	19	+	A	G	93653449	10	SP1	HOCOMOCO	SP1_f2	SP1_HUMAN	ttttttgagAcggagtctc	0.64254	0.80106	7.50083	9.35135	0.00655049	0.98094	strong
rs12684347	chr9	93653442	93653458	17	+	A	G	93653449	8	SP2	HOCOMOCO	SP2_si	SP2_HUMAN	ttttgagAcggagtctc	0.705174	0.856497	5.32417	6.46667	0	0.868132	strong
rs12684347	chr9	93653441	93653460	20	+	A	G	93653449	9	SP3	HOCOMOCO	SP3_f1	SP3_HUMAN	tttttgagAcggagtctcac	0.613569	0.780645	6.27105	7.97867	0.00963855	0.966265	strong
rs12684347	chr9	93653438	93653456	19	+	A	G	93653449	12	ZFX	HOCOMOCO	ZFX_f1	ZFX_HUMAN	ttttttttgagAcggagtc	0.63239	0.804089	7.42944	9.4466	0	0.998225	strong
rs12684347	chr9	93653440	93653454	15	+	A	G	93653449	10	ZNF148	HOCOMOCO	ZN148_si	ZN148_HUMAN	ttttttgagAcggag	0.504324	0.66111	5.86272	7.68534	0	1	strong
rs12684347	chr9	93653442	93653453	12	+	A	G	93653449	8	ZNF219	HOCOMOCO	ZN219_f1	ZN219_HUMAN	ttttgagAcgga	0.496008	0.658903	4.96596	6.59684	0.0148515	0.985149	strong
rs12684347	chr9	93653441	93653461	21	+	A	G	93653449	9	ONECUT2	HOCOMOCO	ONEC2_si	ONEC2_HUMAN	tttttgagAcggagtctcact	0.688459	0.564597	6.57179	5.38945	1	0	strong
rs12684347	chr9	93653443	93653451	9	-	A	G	93653449	3	SMAD4	HOCOMOCO	SMAD4_si	SMAD4_HUMAN	tttgagAcg	0.819938	0.634677	7.00512	5.42234	0.973643	0.0263566	strong
rs12684347	chr9	93653438	93653450	13	-	A	G	93653449	2	STAT6	HOCOMOCO	STAT6_do	STAT6_HUMAN	ttttttttgagAc	0.758141	0.583739	6.61027	5.08965	0.95977	0.0103448	strong
rs12788548	chr11	41906376	41906382	7	-	C	T	41906381	2	ARID3A	HOCOMOCO	ARI3A_f1	ARI3A_HUMAN	attagCt	0.575514	0.749837	5.82385	7.58788	0	1	strong
rs12788548	chr11	41906377	41906388	12	+	C	T	41906381	5	BPTF	HOCOMOCO	BPTF_si	BPTF_HUMAN	ttagCtgttccc	0.68402	0.91412	3.9239	5.24387	0	0.952381	strong
rs12788548	chr11	41906375	41906383	9	+	C	T	41906381	7	BRCA1	HOCOMOCO	BRCA1_f1	BRCA1_HUMAN	tattagCtg	0.694343	0.928724	4.63347	6.19753	0.0280316	0.971968	strong
rs12788548	chr11	41906370	41906383	14	+	C	T	41906381	12	CUX1	HOCOMOCO	CUX1_f1	CUX1_HUMAN	gaagatattagCtg	0.574533	0.786714	4.15828	5.69398	0.0224057	0.965802	strong
rs12788548	chr11	41906374	41906386	13	+	C	T	41906381	8	FOXJ3	HOCOMOCO	FOXJ3_si	FOXJ3_HUMAN	atattagCtgttc	0.661105	0.75357	9.59454	10.9365	0.0711126	0.928887	strong
rs12788548	chr11	41906375	41906389	15	+	C	T	41906381	7	HNF1A	HOCOMOCO	HNF1A_f1	HNF1A_HUMAN	tattagCtgttccca	0.65386	0.773302	6.4556	7.63486	0.00901967	0.892225	strong
rs12788548	chr11	41906371	41906384	14	+	C	T	41906381	11	MEF2A	HOCOMOCO	MEF2A_f1	MEF2A_HUMAN	aagatattagCtgt	0.574948	0.695293	6.89823	8.34213	0.00513861	0.940356	strong
rs12788548	chr11	41906375	41906386	12	+	C	T	41906381	7	NKX2-2	HOCOMOCO	NKX22_si	NKX22_HUMAN	tattagCtgttc	0.599617	0.746582	5.77833	7.19459	0	0.964143	strong
rs12788548	chr11	41906375	41906387	13	-	C	T	41906381	7	POU6F1	HOCOMOCO	PO6F1_f1	PO6F1_HUMAN	tattagCtgttcc	0.638962	0.694055	8.62244	9.36588	0.142857	0.857143	strong
rs12788548	chr11	41906377	41906388	12	-	C	T	41906381	8	SOX4	HOCOMOCO	SOX4_f1	SOX4_HUMAN	ttagCtgttccc	0.587194	0.674691	4.63313	5.3235	0.123288	0.876712	strong
rs12788548	chr11	41906376	41906386	11	+	C	T	41906381	6	ZFHX3	HOCOMOCO	ZFHX3_f1	ZFHX3_HUMAN	attagCtgttc	0.599965	0.748941	4.76161	5.94396	0	1	strong
rs12788548	chr11	41906376	41906387	12	-	C	T	41906381	7	ZNF384	HOCOMOCO	ZN384_f1	ZN384_HUMAN	attagCtgttcc	0.638022	0.811248	6.3872	8.12136	0	1	strong
rs12788548	chr11	41906379	41906392	14	+	C	T	41906381	3	BACH1	HOCOMOCO	BACH1_si	BACH1_HUMAN	agCtgttcccatgt	0.638955	0.53248	8.04785	6.70676	1	0	strong
rs12788548	chr11	41906379	41906393	15	-	C	T	41906381	13	KLF3	HOCOMOCO	KLF3_f1	KLF3_HUMAN	agCtgttcccatgta	0.678399	0.620651	5.43316	4.97067	0.734375	0	strong
rs12788548	chr11	41906378	41906385	8	+	C	T	41906381	4	MAF	HOCOMOCO	MAF_f1	MAF_HUMAN	tagCtgtt	0.762933	0.608051	5.64048	4.49542	0.887955	0.0168067	strong
rs12788548	chr11	41906376	41906388	13	-	C	T	41906381	8	NR2C1	HOCOMOCO	NR2C1_si	NR2C1_HUMAN	attagCtgttccc	0.712264	0.543274	7.01053	5.34723	1	0	strong
rs12788548	chr11	41906377	41906389	13	-	C	T	41906381	9	NR2C2	HOCOMOCO	NR2C2_f1	NR2C2_HUMAN	ttagCtgttccca	0.709769	0.560105	5.52606	4.36082	0.88861	0.0482469	strong
rs12788548	chr11	41906372	41906389	18	-	C	T	41906381	9	NR2F6	HOCOMOCO	NR2F6_f1	NR2F6_HUMAN	agatattagCtgttccca	0.753256	0.578856	6.41366	4.92871	1	0	strong
rs12788548	chr11	41906377	41906390	14	-	C	T	41906381	10	PPARD	HOCOMOCO	PPARD_f1	PPARD_HUMAN	ttagCtgttcccat	0.743019	0.573955	6.30966	4.87398	0.962733	0	strong
rs12788548	chr11	41906376	41906393	18	-	C	T	41906381	13	PPARG	HOCOMOCO	PPARG_f1	PPARG_HUMAN	attagCtgttcccatgta	0.758175	0.622606	6.90665	5.67167	0.902587	0.0639007	strong
rs12788548	chr11	41906377	41906389	13	-	C	T	41906381	9	RXRA	HOCOMOCO	RXRA_f1	RXRA_HUMAN	ttagCtgttccca	0.722629	0.623933	6.49277	5.60599	0.837819	0.12327	strong
rs12788548	chr11	41906377	41906385	9	-	C	T	41906381	5	TCF12	HOCOMOCO	HTF4_f1	HTF4_HUMAN	ttagCtgtt	0.750656	0.580286	9.04833	6.99471	1	0	strong
rs12788548	chr11	41906375	41906385	11	-	C	T	41906381	5	TCF3	HOCOMOCO	TFE2_f2	TFE2_HUMAN	tattagCtgtt	0.794121	0.612492	7.46188	5.75521	0.966283	0.0050978	strong
rs12788548	chr11	41906376	41906386	11	+	C	T	41906381	6	TFAP4	HOCOMOCO	TFAP4_si	TFAP4_HUMAN	attagCtgttc	0.761119	0.612056	8.0618	6.48292	1	0	strong
rs12794698	chr11	45871851	45871862	12	+	G	A	45871861	11	ATF6	HOCOMOCO	ATF6A_si	ATF6A_HUMAN	gcccggccttGg	0.639879	0.542441	7.99068	6.7739	0.907692	0	strong
rs12794698	chr11	45871847	45871865	19	-	G	A	45871861	5	CTCF	HOCOMOCO	CTCF_f2	CTCF_HUMAN	ctgtgcccggccttGggca	0.67446	0.542823	8.48034	6.8252	0.960677	0.0190125	strong
rs12794698	chr11	45871853	45871869	17	+	G	A	45871861	9	MTF1	HOCOMOCO	MTF1_f1	MTF1_HUMAN	ccggccttGggcattaa	0.713478	0.589376	9.33855	7.71422	0.972527	0	strong
rs12794698	chr11	45871859	45871869	11	+	G	A	45871861	3	NFKB2	HOCOMOCO	NFKB2_f1	NFKB2_HUMAN	ttGggcattaa	0.743254	0.574572	4.59444	3.55173	0.902439	0	strong
rs12794698	chr11	45871853	45871865	13	+	G	A	45871861	9	NFYA	HOCOMOCO	NFYA_f1	NFYA_HUMAN	ccggccttGggca	0.740452	0.564026	8.1155	6.18183	0.989239	0.00058633	strong
rs12794698	chr11	45871853	45871865	13	+	G	A	45871861	9	NFYB	HOCOMOCO	NFYB_f1	NFYB_HUMAN	ccggccttGggca	0.724464	0.556815	8.44608	6.49156	0.991582	0.00129556	strong
rs12794698	chr11	45871852	45871865	14	+	G	A	45871861	10	NFYC	HOCOMOCO	NFYC_f1	NFYC_HUMAN	cccggccttGggca	0.777176	0.573957	6.74642	4.98235	1	0	strong
rs12794698	chr11	45871848	45871865	18	-	G	A	45871861	5	NR2F6	HOCOMOCO	NR2F6_f1	NR2F6_HUMAN	tgtgcccggccttGggca	0.74917	0.690263	6.37886	5.8773	0.72549	0	strong
rs12794698	chr11	45871854	45871866	13	-	G	A	45871861	6	NR6A1	HOCOMOCO	NR6A1_do	NR6A1_HUMAN	cggccttGggcat	0.661984	0.541862	9.54533	7.81326	0.98	0	strong
rs12794698	chr11	45871857	45871866	10	+	G	A	45871861	5	PLAGL1	HOCOMOCO	PLAL1_si	PLAL1_HUMAN	ccttGggcat	0.69091	0.569272	6.19449	5.10392	0.93142	0.0685797	strong
rs12794698	chr11	45871857	45871865	9	+	G	A	45871861	5	PPARG	HOCOMOCO	PPARG_si	PPARG_HUMAN	ccttGggca	0.757861	0.54645	6.0776	4.38221	0.965458	0.0290442	strong
rs12794698	chr11	45871858	45871866	9	+	G	A	45871861	4	RBPJ	HOCOMOCO	SUH_f1	SUH_HUMAN	cttGggcat	0.808438	0.643495	6.79055	5.4051	0.935599	0.0322004	strong
rs12794698	chr11	45871859	45871870	12	+	G	A	45871861	3	RELB	HOCOMOCO	RELB_si	RELB_HUMAN	ttGggcattaag	0.694456	0.549082	5.09716	4.03015	0.894273	0.0704846	strong
rs12794698	chr11	45871852	45871866	15	+	G	A	45871861	10	SRF	HOCOMOCO	SRF_do	SRF_HUMAN	cccggccttGggcat	0.715116	0.583613	8.03752	6.5595	0.937785	0.0535114	strong
rs12794698	chr11	45871845	45871864	20	-	G	A	45871861	4	TP53	HOCOMOCO	P53_f2	P53_HUMAN	cactgtgcccggccttGggc	0.735878	0.600143	9.7143	7.92247	0.971983	0.000999507	strong
rs12794698	chr11	45871860	45871875	16	+	G	A	45871861	2	VDR	HOCOMOCO	VDR_f2	VDR_HUMAN	tGggcattaaggtttt	0.733575	0.602354	6.23204	5.11726	0.8884	0.0734584	strong
rs12794698	chr11	45871855	45871871	17	+	G	A	45871861	7	ZBTB7A	HOCOMOCO	ZBT7A_f1	ZBT7A_HUMAN	ggccttGggcattaagg	0.799258	0.626053	5.01632	3.92924	0.873973	0.0246575	strong
rs12794698	chr11	45871858	45871867	10	-	G	A	45871861	7	FOSB	HOCOMOCO	FOSB_f1	FOSB_HUMAN	cttGggcatt	0.597801	0.757216	4.66441	5.90825	0	0.938272	strong
rs12794698	chr11	45871856	45871866	11	+	G	A	45871861	6	FOSL2	HOCOMOCO	FOSL2_f1	FOSL2_HUMAN	gccttGggcat	0.592076	0.700766	7.56516	8.95393	0.0012158	0.929092	strong
rs12794698	chr11	45871858	45871866	9	+	G	A	45871861	4	JUN	HOCOMOCO	JUN_f1	JUN_HUMAN	cttGggcat	0.619464	0.733407	6.14333	7.27333	0.010664	0.887514	strong
rs12794698	chr11	45871857	45871866	10	+	G	A	45871861	5	JUNB	HOCOMOCO	JUNB_f1	JUNB_HUMAN	ccttGggcat	0.663181	0.756092	6.23829	7.11226	0.0150215	0.839056	strong
rs12794698	chr11	45871857	45871867	11	+	G	A	45871861	5	JUND	HOCOMOCO	JUND_f1	JUND_HUMAN	ccttGggcatt	0.59463	0.721353	6.8314	8.28726	0.00504237	0.943089	strong
rs12794698	chr11	45871856	45871865	10	+	G	A	45871861	6	MAFK	HOCOMOCO	MAFK_si	MAFK_HUMAN	gccttGggca	0.551007	0.641651	6.73403	7.84182	0	0.917293	strong
rs12794698	chr11	45871856	45871863	8	+	G	A	45871861	6	PAX5	HOCOMOCO	PAX5_si	PAX5_HUMAN	gccttGgg	0.532094	0.739437	4.85953	6.75315	0	0.996022	strong
rs12794698	chr11	45871859	45871869	11	+	G	A	45871861	3	PAX6	HOCOMOCO	PAX6_f1	PAX6_HUMAN	ttGggcattaa	0.648907	0.805653	5.04907	6.2687	0.0766599	0.915161	strong
rs12794698	chr11	45871858	45871866	9	+	G	A	45871861	4	SMARCC1	HOCOMOCO	SMRC1_f1	SMRC1_HUMAN	cttGggcat	0.61639	0.766032	5.65757	7.03107	0.0259373	0.937067	strong
rs12794698	chr11	45871858	45871868	11	+	G	A	45871861	4	ZFHX3	HOCOMOCO	ZFHX3_f1	ZFHX3_HUMAN	cttGggcatta	0.680188	0.758877	5.3983	6.02281	0.133333	0.866667	strong
rs12904938	chr15	77721221	77721228	8	-	A	G	77721225	4	ARNT	HOCOMOCO	ARNT_f1	ARNT_HUMAN	tcgcAtaa	0.542487	0.765688	4.90833	6.92781	0	1	strong
rs12904938	chr15	77721218	77721231	14	-	A	G	77721225	7	ARNTL	HOCOMOCO	BMAL1_f1	BMAL1_HUMAN	ggatcgcAtaagcc	0.588888	0.714862	7.49528	9.09867	0	1	strong
rs12904938	chr15	77721220	77721229	10	-	A	G	77721225	5	ATF1	HOCOMOCO	ATF1_si	ATF1_HUMAN	atcgcAtaag	0.56055	0.711624	5.99523	7.611	0	0.969466	strong
rs12904938	chr15	77721221	77721232	12	-	A	G	77721225	8	ATF6	HOCOMOCO	ATF6A_si	ATF6A_HUMAN	tcgcAtaagccc	0.530357	0.666074	6.62299	8.3178	0	1	strong
rs12904938	chr15	77721220	77721228	9	-	A	G	77721225	4	BHLHE40	HOCOMOCO	BHE40_f2	BHE40_HUMAN	atcgcAtaa	0.57073	0.714549	6.16415	7.71746	0.0207022	0.944118	strong
rs12904938	chr15	77721220	77721232	13	+	A	G	77721225	6	CEBPG	HOCOMOCO	CEBPG_si	CEBPG_HUMAN	atcgcAtaagccc	0.670209	0.787612	5.72405	6.72675	0	0.84	strong
rs12904938	chr15	77721221	77721229	9	-	A	G	77721225	5	CREB1	HOCOMOCO	CREB1_f1	CREB1_HUMAN	tcgcAtaag	0.629754	0.751951	5.9432	7.09641	0.0519011	0.881082	strong
rs12904938	chr15	77721221	77721231	11	+	A	G	77721225	5	CREM	HOCOMOCO	CREM_f1	CREM_HUMAN	tcgcAtaagcc	0.562192	0.68573	5.48239	6.68711	0	0.901639	strong
rs12904938	chr15	77721220	77721230	11	+	A	G	77721225	6	DBP	HOCOMOCO	DBP_si	DBP_HUMAN	atcgcAtaagc	0.678503	0.812303	4.4287	5.30204	0.0923077	0.85641	strong
rs12904938	chr15	77721220	77721229	10	+	A	G	77721225	6	E2F2	HOCOMOCO	E2F2_f1	E2F2_HUMAN	atcgcAtaag	0.53818	0.69071	4.10864	5.2731	0	0.962121	strong
rs12904938	chr15	77721217	77721229	13	+	A	G	77721225	9	E2F7	HOCOMOCO	E2F7_f1	E2F7_HUMAN	aggatcgcAtaag	0.589925	0.704771	5.60583	6.69717	0	1	strong
rs12904938	chr15	77721222	77721230	9	-	A	G	77721225	6	E4F1	HOCOMOCO	E4F1_f1	E4F1_HUMAN	cgcAtaagc	0.600887	0.784197	4.57902	5.97592	0	1	strong
rs12904938	chr15	77721220	77721232	13	+	A	G	77721225	6	GABPA	HOCOMOCO	GABPA_f1	GABPA_HUMAN	atcgcAtaagccc	0.5605	0.724072	7.04755	9.10426	0	1	strong
rs12904938	chr15	77721219	77721230	12	-	A	G	77721225	6	HIF1A	HOCOMOCO	HIF1A_si	HIF1A_HUMAN	gatcgcAtaagc	0.567005	0.766511	5.75223	7.7762	0.0010316	0.998968	strong
rs12904938	chr15	77721219	77721231	13	+	A	G	77721225	7	HLF	HOCOMOCO	HLF_si	HLF_HUMAN	gatcgcAtaagcc	0.742849	0.886553	7.086	8.45679	0.0578916	0.942108	strong
rs12904938	chr15	77721224	77721237	14	+	A	G	77721225	2	HSF1	HOCOMOCO	HSF1_f2	HSF1_HUMAN	cAtaagcccaggag	0.550424	0.695209	3.90394	4.93084	0.0701676	0.867387	strong
rs12904938	chr15	77721223	77721234	12	+	A	G	77721225	3	NRF1	HOCOMOCO	NRF1_f1	NRF1_HUMAN	gcAtaagcccag	0.679741	0.77474	6.64301	7.57141	0.0776575	0.848096	strong
rs12904938	chr15	77721223	77721233	11	-	A	G	77721225	9	RELA	HOCOMOCO	TF65_f2	TF65_HUMAN	gcAtaagccca	0.616682	0.750468	7.10693	8.64874	0.0308286	0.946335	strong
rs12904938	chr15	77721221	77721236	16	-	A	G	77721225	12	TFCP2	HOCOMOCO	TFCP2_f1	TFCP2_HUMAN	tcgcAtaagcccagga	0.729372	0.862102	4.85613	5.73984	0	0.83237	strong
rs12904938	chr15	77721218	77721231	14	+	A	G	77721225	8	TFDP1	HOCOMOCO	TFDP1_f1	TFDP1_HUMAN	ggatcgcAtaagcc	0.536459	0.692751	4.37393	5.64823	0	1	strong
rs12904938	chr15	77721219	77721227	9	+	A	G	77721225	7	TFEB	HOCOMOCO	TFEB_f1	TFEB_HUMAN	gatcgcAta	0.575309	0.714356	8.37685	10.4014	0	1	strong
rs12904938	chr15	77721215	77721236	22	+	A	G	77721225	11	ZBTB7B	HOCOMOCO	ZBT7B_si	ZBT7B_HUMAN	agaggatcgcAtaagcccagga	0.51667	0.646397	6.28831	7.86718	0	1	strong
rs12904938	chr15	77721216	77721228	13	+	A	G	77721225	10	DDIT3	HOCOMOCO	DDIT3_f1	DDIT3_HUMAN	gaggatcgcAtaa	0.780019	0.664276	7.28914	6.20754	0.90173	0.0982696	strong
rs12904938	chr15	77721223	77721241	19	+	A	G	77721225	3	MLXIPL	HOCOMOCO	MLXPL_f1	MLXPL_HUMAN	gcAtaagcccaggagttca	0.667699	0.570648	7.01731	5.99733	0.927711	0	strong
rs12904938	chr15	77721213	77721229	17	+	A	G	77721225	13	MTF1	HOCOMOCO	MTF1_f1	MTF1_HUMAN	ccagaggatcgcAtaag	0.655599	0.525447	8.58099	6.87746	1	0	strong
rs12904938	chr15	77721221	77721232	12	-	A	G	77721225	8	NEUROD1	HOCOMOCO	NDF1_f1	NDF1_HUMAN	tcgcAtaagccc	0.730602	0.57471	6.42669	5.0554	0.963636	0.0363636	strong
rs12904938	chr15	77721221	77721235	15	+	A	G	77721225	5	NFAT5	HOCOMOCO	NFAT5_f1	NFAT5_HUMAN	tcgcAtaagcccagg	0.737311	0.613024	7.39287	6.14667	1	0	strong
rs12904938	chr15	77721223	77721233	11	-	A	G	77721225	9	NFKB2	HOCOMOCO	NFKB2_f1	NFKB2_HUMAN	gcAtaagccca	0.761998	0.606612	4.71031	3.74979	0.902439	0	strong
rs12904938	chr15	77721222	77721233	12	-	A	G	77721225	9	RELB	HOCOMOCO	RELB_si	RELB_HUMAN	cgcAtaagccca	0.738116	0.637281	5.41762	4.67751	0.837004	0.127753	strong
rs12904938	chr15	77721217	77721232	16	-	A	G	77721225	8	TGIF1	HOCOMOCO	TGIF1_f1	TGIF1_HUMAN	aggatcgcAtaagccc	0.719241	0.600889	4.01535	3.35462	0.771186	0	strong
rs12904938	chr15	77721223	77721229	7	+	A	G	77721225	3	UBP1	HOCOMOCO	UBIP1_f1	UBIP1_HUMAN	gcAtaag	0.795305	0.559532	3.39995	2.39201	1	0	strong
rs12904938	chr15	77721215	77721236	22	-	A	G	77721225	12	ZNF143	HOCOMOCO	ZN143_si	ZN143_HUMAN	agaggatcgcAtaagcccagga	0.657524	0.556311	8.13018	6.87869	0.927007	0	strong
rs12905951	chr15	77649427	77649439	13	-	G	A	77649431	9	ARID5B	HOCOMOCO	ARI5B_f1	ARI5B_HUMAN	aagaGgacccact	0.655908	0.794703	3.73361	4.52366	0.133333	0.866667	strong
rs12905951	chr15	77649424	77649435	12	-	G	A	77649431	5	BPTF	HOCOMOCO	BPTF_si	BPTF_HUMAN	cgtaagaGgacc	0.567176	0.797276	3.25362	4.57359	0	0.952381	strong
rs12905951	chr15	77649426	77649433	8	+	G	A	77649431	6	ETV4	HOCOMOCO	ETV4_f1	ETV4_HUMAN	taagaGga	0.617447	0.772195	3.83633	4.79782	0	0.841737	strong
rs12905951	chr15	77649426	77649437	12	+	G	A	77649431	6	HIVEP1	HOCOMOCO	ZEP1_f1	ZEP1_HUMAN	taagaGgaccca	0.546774	0.689455	5.15417	6.49916	0	1	strong
rs12905951	chr15	77649424	77649435	12	-	G	A	77649431	5	MEF2D	HOCOMOCO	MEF2D_f1	MEF2D_HUMAN	cgtaagaGgacc	0.56902	0.665955	5.14304	6.01918	0.0947368	0.905263	strong
rs12905951	chr15	77649426	77649436	11	+	G	A	77649431	6	NFKB1	HOCOMOCO	NFKB1_f1	NFKB1_HUMAN	taagaGgaccc	0.533714	0.662881	5.70302	7.08323	0.0352919	0.939725	strong
rs12905951	chr15	77649428	77649434	7	+	G	A	77649431	4	NR3C1	HOCOMOCO	GCR_si	GCR_HUMAN	agaGgac	0.652742	0.846886	4.51117	5.85292	0.0419913	0.932811	strong
rs12905951	chr15	77649427	77649444	18	+	G	A	77649431	5	NR3C1	HOCOMOCO	GCR_do	GCR_HUMAN	aagaGgacccactctcta	0.558881	0.767549	3.62105	4.97302	0.02696	0.93341	strong
rs12905951	chr15	77649424	77649432	9	+	G	A	77649431	8	RBPJ	HOCOMOCO	SUH_f1	SUH_HUMAN	cgtaagaGg	0.563055	0.709859	4.72944	5.96253	0.0769231	0.923077	strong
rs12905951	chr15	77649427	77649437	11	-	G	A	77649431	7	RELA	HOCOMOCO	TF65_f2	TF65_HUMAN	aagaGgaccca	0.554671	0.666591	6.39229	7.68212	0.042061	0.92374	strong
rs12905951	chr15	77649427	77649438	12	-	G	A	77649431	8	RELB	HOCOMOCO	RELB_si	RELB_HUMAN	aagaGgacccac	0.57708	0.690838	4.23565	5.07061	0	0.823789	strong
rs12905951	chr15	77649427	77649435	9	-	G	A	77649431	5	SMAD4	HOCOMOCO	SMAD4_si	SMAD4_HUMAN	aagaGgacc	0.601142	0.814732	5.13584	6.96064	0	1	strong
rs12905951	chr15	77649425	77649436	12	+	G	A	77649431	7	ZNF384	HOCOMOCO	ZN384_f1	ZN384_HUMAN	gtaagaGgaccc	0.588246	0.761472	5.8889	7.62305	0	1	strong
rs12905951	chr15	77649423	77649436	14	+	G	A	77649431	9	ELF3	HOCOMOCO	ELF3_f1	ELF3_HUMAN	acgtaagaGgaccc	0.722283	0.560343	7.04209	5.46322	1	0	strong
rs12905951	chr15	77649427	77649435	9	+	G	A	77649431	5	ESRRA	HOCOMOCO	ERR1_f1	ERR1_HUMAN	aagaGgacc	0.706445	0.52866	6.43034	4.81208	0.954774	0.0194747	strong
rs12905951	chr15	77649427	77649439	13	+	G	A	77649431	5	ETV5	HOCOMOCO	ETV5_f1	ETV5_HUMAN	aagaGgacccact	0.804063	0.642689	4.88464	3.9043	0.897638	0.102362	strong
rs12905951	chr15	77649424	77649435	12	+	G	A	77649431	8	INSM1	HOCOMOCO	INSM1_f1	INSM1_HUMAN	cgtaagaGgacc	0.697776	0.57335	9.78189	8.03761	1	0	strong
rs12905951	chr15	77649420	77649438	19	+	G	A	77649431	12	NR1H2	HOCOMOCO	NR1H2_f1	NR1H2_HUMAN	acaacgtaagaGgacccac	0.543613	0.473006	13.4294	11.6851	1	0	strong
rs12905951	chr15	77649423	77649435	13	+	G	A	77649431	9	NR2C2	HOCOMOCO	NR2C2_f1	NR2C2_HUMAN	acgtaagaGgacc	0.758988	0.609324	5.90927	4.74403	0.88861	0.0482469	strong
rs12905951	chr15	77649422	77649435	14	+	G	A	77649431	10	PPARD	HOCOMOCO	PPARD_f1	PPARD_HUMAN	aacgtaagaGgacc	0.716098	0.547035	6.08105	4.64537	0.962733	0	strong
rs12905951	chr15	77649427	77649435	9	+	G	A	77649431	5	PPARG	HOCOMOCO	PPARG_si	PPARG_HUMAN	aagaGgacc	0.733438	0.522028	5.88175	4.18636	0.965458	0.0290442	strong
rs12905951	chr15	77649419	77649436	18	+	G	A	77649431	13	PPARG	HOCOMOCO	PPARG_f1	PPARG_HUMAN	gacaacgtaagaGgaccc	0.723724	0.588154	6.59281	5.35783	0.902587	0.0639007	strong
rs12905951	chr15	77649420	77649436	17	+	G	A	77649431	12	THRA	HOCOMOCO	THA_f2	THA_HUMAN	acaacgtaagaGgaccc	0.694688	0.534636	4.26994	3.28617	0.847458	0.0138675	strong
rs12905951	chr15	77649418	77649432	15	+	G	A	77649431	14	ZBTB4	HOCOMOCO	ZBTB4!METH_f1	ZBTB4!METH_HUMAN	tgacaacgtaagaGg	0.685295	0.578609	6.69626	5.65379	0.887573	0.08667	strong
rs12905951	chr15	77649421	77649439	19	+	G	A	77649431	11	ZFX	HOCOMOCO	ZFX_f1	ZFX_HUMAN	caacgtaagaGgacccact	0.710531	0.544292	8.34746	6.39445	0.992902	0.00354902	strong
rs12910361	chr15	77782324	77782337	14	-	A	G	77782335	3	BACH1	HOCOMOCO	BACH1_si	BACH1_HUMAN	agggtcactctAgg	0.579662	0.686137	7.30103	8.64212	0	1	strong
rs12910361	chr15	77782330	77782340	11	+	A	G	77782335	6	CBFB	HOCOMOCO	PEBB_f1	PEBB_HUMAN	actctAggccg	0.614663	0.785085	4.38168	5.59654	0.0727273	0.927273	strong
rs12910361	chr15	77782327	77782339	13	-	A	G	77782335	5	HNF4A	HOCOMOCO	HNF4A_f1	HNF4A_HUMAN	gtcactctAggcc	0.648934	0.750224	5.91606	6.83947	0.0713417	0.844938	strong
rs12910361	chr15	77782334	77782343	10	+	A	G	77782335	2	KLF4	HOCOMOCO	KLF4_f2	KLF4_HUMAN	tAggccgggc	0.701114	0.837585	7.19308	8.5932	0.0728915	0.924357	strong
rs12910361	chr15	77782334	77782341	8	+	A	G	77782335	2	KLF6	HOCOMOCO	KLF6_si	KLF6_HUMAN	tAggccgg	0.806489	0.923468	5.01824	5.74613	0.148936	0.851064	strong
rs12910361	chr15	77782328	77782337	10	-	A	G	77782335	3	MAFK	HOCOMOCO	MAFK_si	MAFK_HUMAN	tcactctAgg	0.511997	0.644994	6.25727	7.88266	0	1	strong
rs12910361	chr15	77782331	77782337	7	-	A	G	77782335	3	MECP2	HOCOMOCO	MECP2_f1	MECP2_HUMAN	ctctAgg	0.583316	0.791658	5.54053	7.51944	0	1	strong
rs12910361	chr15	77782329	77782347	19	+	A	G	77782335	7	MLXIPL	HOCOMOCO	MLXPL_f1	MLXPL_HUMAN	cactctAggccgggcgtgg	0.526384	0.663805	5.53214	6.97639	0	1	strong
rs12910361	chr15	77782330	77782337	8	-	A	G	77782335	3	PAX5	HOCOMOCO	PAX5_si	PAX5_HUMAN	actctAgg	0.578934	0.739925	5.28731	6.75761	0.0489605	0.937467	strong
rs12910361	chr15	77782331	77782340	10	+	A	G	77782335	5	PLAGL1	HOCOMOCO	PLAL1_si	PLAL1_HUMAN	ctctAggccg	0.63875	0.760387	5.72684	6.8174	0.0685797	0.93142	strong
rs12910361	chr15	77782326	77782338	13	+	A	G	77782335	10	RFX2	HOCOMOCO	RFX2_f1	RFX2_HUMAN	ggtcactctAggc	0.546634	0.682447	5.14037	6.41751	0	0.947917	strong
rs12910361	chr15	77782326	77782339	14	+	A	G	77782335	10	RFX3	HOCOMOCO	RFX3_f1	RFX3_HUMAN	ggtcactctAggcc	0.601235	0.681242	9.20495	10.4299	0.105345	0.894655	strong
rs12910361	chr15	77782326	77782337	12	+	A	G	77782335	10	SMAD1	HOCOMOCO	SMAD1_si	SMAD1_HUMAN	ggtcactctAgg	0.620742	0.767527	4.60703	5.69643	0	0.908629	strong
rs12910361	chr15	77782329	77782348	20	+	A	G	77782335	7	SP3	HOCOMOCO	SP3_f1	SP3_HUMAN	cactctAggccgggcgtggt	0.722844	0.820103	7.3879	8.38196	0.138554	0.854819	strong
rs12910361	chr15	77782331	77782343	13	+	A	G	77782335	5	SREBF2	HOCOMOCO	SRBP2_f1	SRBP2_HUMAN	ctctAggccgggc	0.623385	0.823846	4.06093	5.36679	0.0214535	0.908992	strong
rs12910361	chr15	77782330	77782336	7	-	A	G	77782335	2	UBP1	HOCOMOCO	UBIP1_f1	UBIP1_HUMAN	actctAg	0.725863	0.854783	3.10308	3.65422	0.142857	0.857143	strong
rs12910361	chr15	77782325	77782340	16	+	A	G	77782335	11	VDR	HOCOMOCO	VDR_f2	VDR_HUMAN	gggtcactctAggccg	0.701298	0.829694	5.95783	7.04861	0.0762837	0.884162	strong
rs12910361	chr15	77782329	77782345	17	+	A	G	77782335	7	ZBTB7A	HOCOMOCO	ZBT7A_f1	ZBT7A_HUMAN	cactctAggccgggcgt	0.651861	0.825067	4.09122	5.1783	0.0246575	0.873973	strong
rs12910361	chr15	77782327	77782348	22	+	A	G	77782335	9	ZBTB7B	HOCOMOCO	ZBT7B_si	ZBT7B_HUMAN	gtcactctAggccgggcgtggt	0.585379	0.715106	7.12455	8.70343	0	1	strong
rs12910361	chr15	77782323	77782344	22	+	A	G	77782335	13	ZNF143	HOCOMOCO	ZN143_si	ZN143_HUMAN	aagggtcactctAggccgggcg	0.566213	0.708882	7.00114	8.76522	0	1	strong
rs12910361	chr15	77782332	77782340	9	+	A	G	77782335	4	ESRRA	HOCOMOCO	ERR1_f1	ERR1_HUMAN	tctAggccg	0.724716	0.572784	6.59666	5.21371	0.939147	0.0306557	strong
rs12910361	chr15	77782332	77782340	9	+	A	G	77782335	4	ESRRG	HOCOMOCO	ERR3_f1	ERR3_HUMAN	tctAggccg	0.693608	0.510375	5.58062	4.10637	1	0	strong
rs12910361	chr15	77782327	77782337	11	-	A	G	77782335	3	SREBF1	HOCOMOCO	SRBP1_f2	SRBP1_HUMAN	gtcactctAgg	0.866931	0.69898	5.77119	4.65314	0.89819	0.0556053	strong
rs12910361	chr15	77782325	77782341	17	+	A	G	77782335	11	THRA	HOCOMOCO	THA_f2	THA_HUMAN	gggtcactctAggccgg	0.83812	0.703734	5.15155	4.32554	0.842835	0.106317	strong
rs12910361	chr15	77782332	77782348	17	+	A	G	77782335	4	ZBTB4	HOCOMOCO	ZBTB4_si	ZBTB4_HUMAN	tctAggccgggcgtggt	0.639191	0.568814	10.3084	9.17338	0.91251	0	strong
rs12910361	chr15	77782333	77782347	15	+	A	G	77782335	3	ZBTB4	HOCOMOCO	ZBTB4!METH_f1	ZBTB4!METH_HUMAN	ctAggccgggcgtgg	0.783425	0.687901	7.65512	6.72172	0.871216	0.0515136	strong
rs12910361	chr15	77782329	77782341	13	-	A	G	77782335	7	ZBTB6	HOCOMOCO	ZBTB6_si	ZBTB6_HUMAN	cactctAggccgg	0.676135	0.5666	7.81951	6.55274	0.939394	0.030303	strong
rs12910361	chr15	77782326	77782344	19	+	A	G	77782335	10	ZFX	HOCOMOCO	ZFX_f1	ZFX_HUMAN	ggtcactctAggccgggcg	0.923144	0.766796	10.8453	9.00847	0.992902	0.00177451	strong
rs12914128	chr15	77493867	77493876	10	-	T	C	77493875	2	E2F2	HOCOMOCO	E2F2_f1	E2F2_HUMAN	actgcgccTg	0.610467	0.786134	4.6605	6.00159	0	1	strong
rs12914128	chr15	77493870	77493881	12	-	T	C	77493875	7	E2F6	HOCOMOCO	E2F6_f1	E2F6_HUMAN	gcgccTggccca	0.600355	0.749643	5.75541	7.18658	0.00858185	0.918483	strong
rs12914128	chr15	77493870	77493880	11	-	T	C	77493875	6	EGR1	HOCOMOCO	EGR1_f2	EGR1_HUMAN	gcgccTggccc	0.58929	0.694583	6.93719	8.17671	0.0758949	0.902153	strong
rs12914128	chr15	77493869	77493879	11	-	T	C	77493875	5	ELK4	HOCOMOCO	ELK4_f1	ELK4_HUMAN	tgcgccTggcc	0.53584	0.68405	5.77063	7.36676	0.00979454	0.962781	strong
rs12914128	chr15	77493869	77493880	12	-	T	C	77493875	6	INSM1	HOCOMOCO	INSM1_f1	INSM1_HUMAN	tgcgccTggccc	0.59167	0.716096	8.29443	10.0387	0	1	strong
rs12914128	chr15	77493871	77493881	11	-	T	C	77493875	7	MBD2	HOCOMOCO	MBD2_si	MBD2_HUMAN	cgccTggccca	0.753489	0.943439	7.83188	9.80625	0	1	strong
rs12914128	chr15	77493872	77493878	7	-	T	C	77493875	4	MECP2	HOCOMOCO	MECP2_f1	MECP2_HUMAN	gccTggc	0.700086	0.908427	6.64965	8.62855	0	1	strong
rs12914128	chr15	77493865	77493881	17	-	T	C	77493875	7	MTF1	HOCOMOCO	MTF1_f1	MTF1_HUMAN	ccactgcgccTggccca	0.756808	0.895604	9.9057	11.7224	0	1	strong
rs12914128	chr15	77493869	77493887	19	-	T	C	77493875	13	SP1	HOCOMOCO	SP1_f2	SP1_HUMAN	tgcgccTggcccaagcctt	0.659392	0.783438	7.69756	9.14564	0.0149354	0.92908	strong
rs12914128	chr15	77493872	77493882	11	-	T	C	77493875	8	SP1	HOCOMOCO	SP1_f1	SP1_HUMAN	gccTggcccaa	0.64567	0.797083	7.05442	8.70872	0.00393425	0.955212	strong
rs12914128	chr15	77493867	77493886	20	-	T	C	77493875	12	SP3	HOCOMOCO	SP3_f1	SP3_HUMAN	actgcgccTggcccaagcct	0.700993	0.817561	7.16458	8.35597	0.00722892	0.871687	strong
rs12914128	chr15	77493865	77493888	24	-	T	C	77493875	14	SP4	HOCOMOCO	SP4_f1	SP4_HUMAN	ccactgcgccTggcccaagccttt	0.654866	0.715387	8.0886	8.83613	0.0437158	0.819672	strong
rs12914128	chr15	77493872	77493884	13	-	T	C	77493875	10	SREBF2	HOCOMOCO	SRBP2_f1	SRBP2_HUMAN	gccTggcccaagc	0.651359	0.82423	4.24316	5.36929	0.0250181	0.87214	strong
rs12914128	chr15	77493865	77493881	17	-	T	C	77493875	7	ZBTB7A	HOCOMOCO	ZBT7A_f1	ZBT7A_HUMAN	ccactgcgccTggccca	0.620911	0.794117	3.89697	4.98405	0.0246575	0.873973	strong
rs12914128	chr15	77493862	77493883	22	-	T	C	77493875	9	ZBTB7B	HOCOMOCO	ZBT7B_si	ZBT7B_HUMAN	gagccactgcgccTggcccaag	0.550033	0.679759	6.69436	8.27323	0	1	strong
rs12914128	chr15	77493866	77493880	15	-	T	C	77493875	6	ZNF148	HOCOMOCO	ZN148_si	ZN148_HUMAN	cactgcgccTggccc	0.662555	0.755269	7.70213	8.77993	0	0.866426	strong
rs12914128	chr15	77493870	77493881	12	-	T	C	77493875	7	ZNF219	HOCOMOCO	ZN219_f1	ZN219_HUMAN	gcgccTggccca	0.55646	0.711474	5.5712	7.12318	0	0.970297	strong
rs12914128	chr15	77493874	77493886	13	+	T	C	77493875	2	CEBPG	HOCOMOCO	CEBPG_si	CEBPG_HUMAN	cTggcccaagcct	0.731159	0.542466	6.2446	4.63304	1	0	strong
rs12914128	chr15	77493874	77493883	10	-	T	C	77493875	9	FOSB	HOCOMOCO	FOSB_f1	FOSB_HUMAN	cTggcccaag	0.704916	0.534342	5.50018	4.16926	0.95679	0	strong
rs12914128	chr15	77493874	77493884	11	-	T	C	77493875	10	FOSL2	HOCOMOCO	FOSL2_f1	FOSL2_HUMAN	cTggcccaagc	0.724556	0.574248	9.25791	7.33737	0.998916	0	strong
rs12914128	chr15	77493868	77493880	13	+	T	C	77493875	8	HES1	HOCOMOCO	HES1_f1	HES1_HUMAN	ctgcgccTggccc	0.866065	0.653048	6.20029	4.67527	0.979167	0	strong
rs12914128	chr15	77493871	77493884	14	-	T	C	77493875	10	HIVEP2	HOCOMOCO	ZEP2_si	ZEP2_HUMAN	cgccTggcccaagc	0.740806	0.632838	4.07783	3.48351	0.804124	0.0927835	strong
rs12914128	chr15	77493874	77493882	9	-	T	C	77493875	8	JUN	HOCOMOCO	JUN_f1	JUN_HUMAN	cTggcccaa	0.71866	0.54225	7.12708	5.37759	0.982617	0.00352889	strong
rs12914128	chr15	77493874	77493883	10	-	T	C	77493875	9	JUNB	HOCOMOCO	JUNB_f1	JUNB_HUMAN	cTggcccaag	0.74883	0.558233	7.04396	5.25108	1	0	strong
rs12914128	chr15	77493873	77493883	11	-	T	C	77493875	9	JUND	HOCOMOCO	JUND_f1	JUND_HUMAN	ccTggcccaag	0.709153	0.560326	8.14709	6.43729	0.978891	0.0078517	strong
rs12914128	chr15	77493869	77493879	11	-	T	C	77493875	5	MAX	HOCOMOCO	MAX_f1	MAX_HUMAN	tgcgccTggcc	0.723695	0.588753	7.72953	6.28826	0.946543	0.026961	strong
rs12914128	chr15	77493868	77493878	11	+	T	C	77493875	8	MYC	HOCOMOCO	MYC_f1	MYC_HUMAN	ctgcgccTggc	0.706674	0.611894	7.32371	6.34144	0.872878	0.0927915	strong
rs12914128	chr15	77493870	77493877	8	-	T	C	77493875	3	MYCN	HOCOMOCO	MYCN_si	MYCN_HUMAN	gcgccTgg	0.800869	0.613482	8.03847	6.15764	0.997104	0.002896	strong
rs12914128	chr15	77493868	77493879	12	-	T	C	77493875	5	NEUROD1	HOCOMOCO	NDF1_f1	NDF1_HUMAN	ctgcgccTggcc	0.761693	0.620146	6.70018	5.45507	0.927273	0	strong
rs12914128	chr15	77493870	77493880	11	-	T	C	77493875	6	NFKB1	HOCOMOCO	NFKB1_f1	NFKB1_HUMAN	gcgccTggccc	0.671566	0.542399	7.17604	5.79582	0.939725	0.0352919	strong
rs12914128	chr15	77493864	77493881	18	-	T	C	77493875	7	NR2F6	HOCOMOCO	NR2F6_f1	NR2F6_HUMAN	gccactgcgccTggccca	0.752112	0.646026	6.40392	5.50064	0.911765	0.0882353	strong
rs12914128	chr15	77493868	77493879	12	-	T	C	77493875	5	NRF1	HOCOMOCO	NRF1_f1	NRF1_HUMAN	ctgcgccTggcc	0.844001	0.732509	8.24829	7.1587	0.891502	0.0483708	strong
rs12914128	chr15	77493875	77493883	9	-	T	C	77493875	9	PPARG	HOCOMOCO	PPARG_si	PPARG_HUMAN	Tggcccaag	0.763181	0.592502	6.12027	4.75152	0.934631	0.0179122	strong
rs12914128	chr15	77493864	77493880	17	-	T	C	77493875	6	RARA	HOCOMOCO	RARA_f2	RARA_HUMAN	gccactgcgccTggccc	0.710116	0.588385	5.88171	4.87345	0.877577	0.109948	strong
rs12914128	chr15	77493875	77493886	12	-	T	C	77493875	12	RORA	HOCOMOCO	RORA_f1	RORA_HUMAN	Tggcccaagcct	0.667987	0.531227	9.07994	7.22095	1	0	strong
rs12914128	chr15	77493868	77493880	13	-	T	C	77493875	6	RXRA	HOCOMOCO	RXRA_f1	RXRA_HUMAN	ctgcgccTggccc	0.737299	0.548336	6.62457	4.92676	0.978077	0.0153807	strong
rs12914128	chr15	77493871	77493879	9	+	T	C	77493875	5	SMAD4	HOCOMOCO	SMAD4_si	SMAD4_HUMAN	cgccTggcc	0.788616	0.575027	6.73752	4.91273	1	0	strong
rs12914128	chr15	77493874	77493882	9	-	T	C	77493875	8	SMARCC1	HOCOMOCO	SMRC1_f1	SMRC1_HUMAN	cTggcccaa	0.759209	0.611337	6.96845	5.6112	0.927839	0.00705158	strong
rs12914128	chr15	77493870	77493878	9	-	T	C	77493875	4	TCF12	HOCOMOCO	HTF4_f1	HTF4_HUMAN	gcgccTggc	0.728826	0.568408	8.7852	6.85153	1	0	strong
rs12914128	chr15	77493868	77493878	11	-	T	C	77493875	4	TCF3	HOCOMOCO	TFE2_f2	TFE2_HUMAN	ctgcgccTggc	0.795893	0.596578	7.47853	5.60569	1	0	strong
rs12914128	chr15	77493869	77493877	9	-	T	C	77493875	3	TCF4	HOCOMOCO	ITF2_f1	ITF2_HUMAN	tgcgccTgg	0.851427	0.701791	10.9296	9.00871	1	0	strong
rs12914128	chr15	77493868	77493878	11	-	T	C	77493875	4	TFAP4	HOCOMOCO	TFAP4_si	TFAP4_HUMAN	ctgcgccTggc	0.746471	0.607286	7.90664	6.43239	1	0	strong
rs12914128	chr15	77493870	77493879	10	-	T	C	77493875	5	TFE3	HOCOMOCO	TFE3_f1	TFE3_HUMAN	gcgccTggcc	0.791211	0.608805	6.67186	5.13372	1	0	strong
rs12914128	chr15	77493874	77493883	10	-	T	C	77493875	9	THRA	HOCOMOCO	THA_f1	THA_HUMAN	cTggcccaag	0.757493	0.597085	6.50107	5.12439	0.936747	0.0105422	strong
rs12914128	chr15	77493869	77493885	17	-	T	C	77493875	11	THRA	HOCOMOCO	THA_f2	THA_HUMAN	tgcgccTggcccaagcc	0.682403	0.548017	4.19442	3.36841	0.842835	0.106317	strong
rs12914128	chr15	77493870	77493879	10	-	T	C	77493875	5	USF1	HOCOMOCO	USF1_f1	USF1_HUMAN	gcgccTggcc	0.681095	0.535832	9.05429	7.1232	0.999713	0	strong
rs12914128	chr15	77493869	77493879	11	+	T	C	77493875	7	USF2	HOCOMOCO	USF2_f1	USF2_HUMAN	tgcgccTggcc	0.739103	0.527972	6.52021	4.65766	1	0	strong
rs12914128	chr15	77493875	77493881	7	-	T	C	77493875	7	VDR	HOCOMOCO	VDR_f1	VDR_HUMAN	Tggccca	0.79181	0.615434	5.36945	4.1734	0.915434	0.0572099	strong
rs12914128	chr15	77493874	77493885	12	+	T	C	77493875	2	ZBTB33	HOCOMOCO	KAISO_f1	KAISO_HUMAN	cTggcccaagcc	0.722902	0.541489	7.18281	5.38028	0.987197	0.000702257	strong
rs12914128	chr15	77493871	77493877	7	-	T	C	77493875	3	ZEB1	HOCOMOCO	ZEB1_do	ZEB1_HUMAN	cgccTgg	0.792756	0.58014	6.74283	4.93441	0.993951	0	strong
rs12914128	chr15	77493866	77493884	19	-	T	C	77493875	10	ZFX	HOCOMOCO	ZFX_f1	ZFX_HUMAN	cactgcgccTggcccaagc	0.836563	0.680215	9.8281	7.9913	0.992902	0.00177451	strong
rs13026123	chr2	45654047	45654059	13	-	T	A	45654050	10	DDIT3	HOCOMOCO	DDIT3_f1	DDIT3_HUMAN	ggcTgaaaattcc	0.732591	0.602691	6.84593	5.63204	0.90173	0	strong
rs13026123	chr2	45654046	45654053	8	+	T	A	45654050	5	MAF	HOCOMOCO	MAF_f1	MAF_HUMAN	aggcTgaa	0.885066	0.727349	6.54343	5.37741	0.914099	0.0522876	strong
rs13026123	chr2	45654046	45654066	21	+	T	A	45654050	5	MAFA	HOCOMOCO	MAFA_f1	MAFA_HUMAN	aggcTgaaaattccaaaaacc	0.789959	0.667755	6.78513	5.7355	0.907449	0.0925508	strong
rs13026123	chr2	45654048	45654061	14	-	T	A	45654050	12	MEF2A	HOCOMOCO	MEF2A_f1	MEF2A_HUMAN	gcTgaaaattccaa	0.681288	0.544734	8.1741	6.53572	0.969132	0	strong
rs13026123	chr2	45654048	45654059	12	-	T	A	45654050	10	MEF2D	HOCOMOCO	MEF2D_f1	MEF2D_HUMAN	gcTgaaaattcc	0.664829	0.556563	6.009	5.03045	0.905263	0	strong
rs13026123	chr2	45654050	45654062	13	+	T	A	45654050	1	MEIS1	HOCOMOCO	MEIS1_f2	MEIS1_HUMAN	Tgaaaattccaaa	0.726701	0.572061	8.14932	6.41517	1	0	strong
rs13026123	chr2	45654049	45654061	13	+	T	A	45654050	2	MEIS2	HOCOMOCO	MEIS2_do	MEIS2_HUMAN	cTgaaaattccaa	0.65978	0.521292	9.12151	7.20691	1	0	strong
rs13026123	chr2	45654044	45654062	19	+	T	A	45654050	7	NR1H2	HOCOMOCO	NR1H2_f1	NR1H2_HUMAN	aaaggcTgaaaattccaaa	0.567217	0.50109	14.0125	12.3789	1	0	strong
rs13026123	chr2	45654047	45654054	8	+	T	A	45654050	4	PAX5	HOCOMOCO	PAX5_si	PAX5_HUMAN	ggcTgaaa	0.910906	0.733045	8.31915	6.69477	0.958559	0	strong
rs13026123	chr2	45654043	45654053	11	+	T	A	45654050	8	PAX6	HOCOMOCO	PAX6_f1	PAX6_HUMAN	aaaaggcTgaa	0.674878	0.569946	5.25115	4.43469	0.812574	0.0276649	strong
rs13026123	chr2	45654048	45654056	9	+	T	A	45654050	3	POU2F1	HOCOMOCO	PO2F1_f1	PO2F1_HUMAN	gcTgaaaat	0.782529	0.648525	5.37999	4.4587	0.859769	0.0483193	strong
rs13026123	chr2	45654047	45654059	13	-	T	A	45654050	10	ZBTB6	HOCOMOCO	ZBTB6_si	ZBTB6_HUMAN	ggcTgaaaattcc	0.703087	0.555786	8.13121	6.42768	1	0	strong
rs13026123	chr2	45654044	45654055	12	+	T	A	45654050	7	ATF5	HOCOMOCO	ATF5_si	ATF5_HUMAN	aaaggcTgaaaa	0.864599	0.940236	9.05063	9.84239	0.0885246	0.852459	strong
rs13026123	chr2	45654042	45654056	15	+	T	A	45654050	9	ELF2	HOCOMOCO	ELF2_f1	ELF2_HUMAN	aaaaaggcTgaaaat	0.580463	0.725454	5.20295	6.50257	0	1	strong
rs13026123	chr2	45654043	45654056	14	+	T	A	45654050	8	ELF3	HOCOMOCO	ELF3_f1	ELF3_HUMAN	aaaaggcTgaaaat	0.620528	0.739257	6.05001	7.20759	0	0.936508	strong
rs13026123	chr2	45654042	45654050	9	+	T	A	45654050	9	ESRRA	HOCOMOCO	ERR1_f1	ERR1_HUMAN	aaaaaggcT	0.591251	0.739381	5.3818	6.73014	0.021127	0.930455	strong
rs13026123	chr2	45654041	45654053	13	-	T	A	45654050	4	FOXJ3	HOCOMOCO	FOXJ3_f2	FOXJ3_HUMAN	caaaaaggcTgaa	0.624905	0.764499	8.58991	10.5088	0	1	strong
rs13026123	chr2	45654042	45654058	17	+	T	A	45654050	9	IRF3	HOCOMOCO	IRF3_f1	IRF3_HUMAN	aaaaaggcTgaaaattc	0.537196	0.675759	6.28012	7.90001	0	0.982005	strong
rs13026123	chr2	45654043	45654052	10	+	T	A	45654050	8	IRF7	HOCOMOCO	IRF7_f1	IRF7_HUMAN	aaaaggcTga	0.632461	0.781893	4.98088	6.15772	0.0512821	0.923077	strong
rs13026123	chr2	45654043	45654051	9	+	T	A	45654050	8	NR4A1	HOCOMOCO	NR4A1_f1	NR4A1_HUMAN	aaaaggcTg	0.622319	0.75791	6.32259	7.70016	0.02849	0.97151	strong
rs13026123	chr2	45654043	45654051	9	+	T	A	45654050	8	NR4A2	HOCOMOCO	NR4A2_si	NR4A2_HUMAN	aaaaggcTg	0.582372	0.757739	5.65719	7.36072	0	1	strong
rs13026123	chr2	45654046	45654054	9	-	T	A	45654050	5	SMAD4	HOCOMOCO	SMAD4_si	SMAD4_HUMAN	aggcTgaaa	0.622294	0.835884	5.31655	7.14135	0	1	strong
rs13026123	chr2	45654040	45654054	15	+	T	A	45654050	11	STAT2	HOCOMOCO	STAT2_f1	STAT2_HUMAN	acaaaaaggcTgaaa	0.581766	0.687074	5.40445	6.38273	0.0789437	0.872015	strong
rs13026123	chr2	45654048	45654054	7	+	T	A	45654050	3	UBP1	HOCOMOCO	UBIP1_f1	UBIP1_HUMAN	gcTgaaa	0.764227	1	3.26709	4.27502	0	1	strong
rs13096599	chr3	66848805	66848816	12	-	T	C	66848809	8	ATF5	HOCOMOCO	ATF5_si	ATF5_HUMAN	tgatTtccccag	0.582305	0.717233	6.09557	7.508	0.0262295	0.947541	strong
rs13096599	chr3	66848808	66848818	11	-	T	C	66848809	10	EGR1	HOCOMOCO	EGR1_f2	EGR1_HUMAN	tTtccccagga	0.523806	0.660831	6.1663	7.77938	0.0216117	0.955651	strong
rs13096599	chr3	66848805	66848813	9	-	T	C	66848809	5	ESRRA	HOCOMOCO	ERR1_f1	ERR1_HUMAN	tgatTtccc	0.536269	0.714054	4.88133	6.4996	0.0194747	0.954774	strong
rs13096599	chr3	66848804	66848812	9	-	T	C	66848809	4	GATA4	HOCOMOCO	GATA4_f1	GATA4_HUMAN	atgatTtcc	0.557827	0.806329	4.04473	5.84659	0.0161987	0.983801	strong
rs13096599	chr3	66848806	66848815	10	-	T	C	66848809	7	GLIS3	HOCOMOCO	GLIS3_f1	GLIS3_HUMAN	gatTtcccca	0.512371	0.722382	4.49803	6.3417	0	1	strong
rs13096599	chr3	66848798	66848810	13	+	T	C	66848809	12	HNF4A	HOCOMOCO	HNF4A_f1	HNF4A_HUMAN	aggacaatgatTt	0.701063	0.804907	6.3913	7.33799	0.0802719	0.851595	strong
rs13096599	chr3	66848805	66848814	10	-	T	C	66848809	6	KLF4	HOCOMOCO	KLF4_f2	KLF4_HUMAN	tgatTtcccc	0.533128	0.68948	5.46963	7.07372	0.0381002	0.954379	strong
rs13096599	chr3	66848795	66848813	19	+	T	C	66848809	15	NR1H2	HOCOMOCO	NR1H2_f1	NR1H2_HUMAN	ggcaggacaatgatTtccc	0.533067	0.603674	13.1688	14.9131	0	1	strong
rs13096599	chr3	66848804	66848816	13	-	T	C	66848809	8	NR2C1	HOCOMOCO	NR2C1_si	NR2C1_HUMAN	atgatTtccccag	0.664017	0.833007	6.53565	8.19895	0	1	strong
rs13096599	chr3	66848804	66848810	7	-	T	C	66848809	2	NR3C1	HOCOMOCO	GCR_si	GCR_HUMAN	atgatTt	0.553843	0.791562	3.82766	5.47056	0.0289782	0.959397	strong
rs13096599	chr3	66848804	66848812	9	-	T	C	66848809	4	NR4A2	HOCOMOCO	NR4A2_si	NR4A2_HUMAN	atgatTtcc	0.587018	0.736986	5.70232	7.15912	0	0.943119	strong
rs13096599	chr3	66848799	66848811	13	-	T	C	66848809	3	NR6A1	HOCOMOCO	NR6A1_do	NR6A1_HUMAN	ggacaatgatTtc	0.634305	0.730265	9.14621	10.5299	0.04	0.937778	strong
rs13096599	chr3	66848805	66848813	9	-	T	C	66848809	5	PPARG	HOCOMOCO	PPARG_si	PPARG_HUMAN	tgatTtccc	0.551562	0.762972	4.4232	6.11859	0.0290442	0.965458	strong
rs13096599	chr3	66848794	66848810	17	-	T	C	66848809	2	RARA	HOCOMOCO	RARA_f2	RARA_HUMAN	gggcaggacaatgatTt	0.532007	0.753571	4.40647	6.24164	0	0.98406	strong
rs13096599	chr3	66848805	66848811	7	-	T	C	66848809	3	RARA	HOCOMOCO	RARA_f1	RARA_HUMAN	tgatTtc	0.660065	0.830033	7.46828	9.39137	0	1	strong
rs13096599	chr3	66848804	66848823	20	-	T	C	66848809	15	RARG	HOCOMOCO	RARG_do	RARG_HUMAN	atgatTtccccaggatgtgt	0.558762	0.75513	4.96331	6.70759	0	1	strong
rs13096599	chr3	66848805	66848811	7	-	T	C	66848809	3	RARG	HOCOMOCO	RARG_f1	RARG_HUMAN	tgatTtc	0.700389	0.913125	5.89095	7.68026	0	1	strong
rs13096599	chr3	66848805	66848816	12	-	T	C	66848809	8	RORA	HOCOMOCO	RORA_f1	RORA_HUMAN	tgatTtccccag	0.514311	0.659755	6.99102	8.96804	0	1	strong
rs13096599	chr3	66848803	66848812	10	-	T	C	66848809	4	RXRB	HOCOMOCO	RXRB_f1	RXRB_HUMAN	aatgatTtcc	0.686519	0.823575	4.98202	5.97662	0.0428571	0.871429	strong
rs13096599	chr3	66848802	66848820	19	-	T	C	66848809	12	SP1	HOCOMOCO	SP1_f2	SP1_HUMAN	caatgatTtccccaggatg	0.532234	0.661889	6.21316	7.7267	0.0173816	0.939936	strong
rs13096599	chr3	66848802	66848818	17	-	T	C	66848809	10	SP2	HOCOMOCO	SP2_si	SP2_HUMAN	caatgatTtccccagga	0.593724	0.72251	4.4827	5.45506	0.0659341	0.868132	strong
rs13096599	chr3	66848800	66848819	20	-	T	C	66848809	11	SP3	HOCOMOCO	SP3_f1	SP3_HUMAN	gacaatgatTtccccaggat	0.576945	0.690341	5.89673	7.05571	0.0444277	0.890211	strong
rs13096599	chr3	66848807	66848817	11	-	T	C	66848809	9	SREBF1	HOCOMOCO	SRBP1_f2	SRBP1_HUMAN	atTtccccagg	0.618819	0.880059	4.1195	5.85858	0.00316089	0.966276	strong
rs13096599	chr3	66848806	66848818	13	-	T	C	66848809	10	SREBF2	HOCOMOCO	SRBP2_f1	SRBP2_HUMAN	gatTtccccagga	0.766058	0.938929	4.99034	6.11647	0.0250181	0.87214	strong
rs13096599	chr3	66848804	66848813	10	-	T	C	66848809	5	THRA	HOCOMOCO	THA_f1	THA_HUMAN	atgatTtccc	0.607634	0.768606	5.21493	6.59644	0	0.914157	strong
rs13096599	chr3	66848805	66848811	7	-	T	C	66848809	3	VDR	HOCOMOCO	VDR_f1	VDR_HUMAN	tgatTtc	0.6495	0.933753	4.40441	6.33199	0	0.994596	strong
rs13096599	chr3	66848805	66848816	12	-	T	C	66848809	8	ZBTB33	HOCOMOCO	KAISO_f1	KAISO_HUMAN	tgatTtccccag	0.591841	0.72176	5.88058	7.17147	0.00596043	0.883869	strong
rs13096599	chr3	66848801	66848814	14	-	T	C	66848809	6	BACH1	HOCOMOCO	BACH1_si	BACH1_HUMAN	acaatgatTtcccc	0.61991	0.553947	7.80797	6.97714	0.890411	0	strong
rs13096599	chr3	66848804	66848816	13	-	T	C	66848809	8	CEBPG	HOCOMOCO	CEBPG_si	CEBPG_HUMAN	atgatTtccccag	0.87189	0.683198	7.44655	5.83499	1	0	strong
rs13096599	chr3	66848806	66848816	11	-	T	C	66848809	8	DBP	HOCOMOCO	DBP_si	DBP_HUMAN	gatTtccccag	0.741836	0.575444	4.84209	3.75602	0.902564	0	strong
rs13096599	chr3	66848807	66848819	13	-	T	C	66848809	11	E2F7	HOCOMOCO	E2F7_f1	E2F7_HUMAN	atTtccccaggat	0.647278	0.541209	6.15084	5.14291	1	0	strong
rs13096599	chr3	66848806	66848815	10	-	T	C	66848809	7	ELF1	HOCOMOCO	ELF1_f1	ELF1_HUMAN	gatTtcccca	0.85604	0.676697	7.85604	6.21018	0.977175	0	strong
rs13096599	chr3	66848803	66848817	15	-	T	C	66848809	9	ELF2	HOCOMOCO	ELF2_f1	ELF2_HUMAN	aatgatTtccccagg	0.733686	0.588695	6.57635	5.27673	1	0	strong
rs13096599	chr3	66848807	66848815	9	-	T	C	66848809	7	ELK1	HOCOMOCO	ELK1_f1	ELK1_HUMAN	atTtcccca	0.831823	0.696438	6.1964	5.18789	0.840887	0.0116375	strong
rs13096599	chr3	66848805	66848816	12	-	T	C	66848809	8	ELK3	HOCOMOCO	ELK3_f1	ELK3_HUMAN	tgatTtccccag	0.75961	0.710409	5.69157	5.32292	0.716981	0	strong
rs13096599	chr3	66848807	66848814	8	-	T	C	66848809	6	ETV4	HOCOMOCO	ETV4_f1	ETV4_HUMAN	atTtcccc	0.858296	0.703547	5.33278	4.37129	0.841737	0	strong
[truncated: 3,957 more rows]

## Sheet: T2D - SNP2TFBS
SNP	chr	position	Ref	Alt	GenomicAnnotation	ClosestGene	TF_Motif_Disrupted
rs10197480	chr2	230521253	C	T	intronic	DNER	Spi1
rs10197480	chr2	230521253	C	T	intronic	DNER	ZNF263
rs10239132	chr7	50751199	C	T	intronic	GRB10	Zfx
rs10811660	chr9	22134068	G	A	intergenic	CDKN2B-AS1,DMRTA1	RFX5
rs10811661	chr9	22134094	T	C	intergenic	CDKN2B-AS1,DMRTA1	NFE2L1_MafG
rs10993730	chr9	93623372	A	G	intronic	SYK	ZNF263
rs11073967	chr15	91565804	A	G	UTR5	VPS33B	SP2
rs11075992	chr16	53820066	T	C	intronic	FTO	Arnt_Ahr
rs11199771	chr10	122868214	A	G	intergenic	WDR11,FGFR2	Gfi1
rs11199771	chr10	122868214	A	G	intergenic	WDR11,FGFR2	NFYB
rs113590475	chr1	228862284	C	T	intergenic	DUSP5P1,RHOU	Arnt
rs11603349	chr11	72460694	T	C	intronic	ARAP1	Zfx
rs12315928	chr12	51355931	T	G	intronic	HIGD1C	Zfx
rs12386646	chr7	131852299	T	A	intronic	PLXNA4	ARID3A
rs12386646	chr7	131852299	T	A	intronic	PLXNA4	Prrx2
rs12496506	chr3	170693011	C	T	intergenic	EIF5A2,SLC2A2	EGR1
rs12496506	chr3	170693011	C	T	intergenic	EIF5A2,SLC2A2	EGR2
rs12496506	chr3	170693011	C	T	intergenic	EIF5A2,SLC2A2	Klf1
rs12910361	chr15	77782335	A	G	intergenic	HMG20A,LOC101929457	ESR2
rs12910361	chr15	77782335	A	G	intergenic	HMG20A,LOC101929457	Nr1h3_Rxra
rs13096599	chr3	66848809	T	C	intergenic	LOC105377143,KBTBD8	MZF1_1-4
rs1320337	chr2	649867	A	T	intergenic	LOC105373352,TMEM18	CEBPB
rs143311721	chr6	66648724	A	C	intergenic	SLC25A51P1,NONE	Zfx
rs148865237	chr4	1296336	C	T	intronic	MAEA	YY1
rs150937899	chr1	233333843	CACCTA	-	intronic	PCNX2	MZF1_1-4
rs1635852	chr7	28189411	T	C	intronic	JAZF1	HNF1B
rs1635852	chr7	28189411	T	C	intronic	JAZF1	Prrx2
rs16917102	chr8	95879035	C	T	intronic	INTS8	FOXI1
rs17599074	chr4	46927124	T	C	UTR3	GABRA4	SOX10
rs1884610	chr20	42924356	C	T	intergenic	GDAP1L1,FITM2	Zfx
rs200026175	chr1	233342770	AAGAAG	-	intronic	PCNX2	ZNF263
rs200095282	chr10	89699307	TTGAACTCT	-	intronic	PTEN	ESR2
rs200095282	chr10	89699307	TTGAACTCT	-	intronic	PTEN	Nr1h3_Rxra
rs200861498	chr10	89699295	GACTG	-	intronic	PTEN	ESR2
rs2215383	chr7	15062983	T	C	intergenic	DGKB,AGMO	FOXO3
rs2293632	chr4	1291478	C	T	intronic	MAEA	Sox2
rs2655100	chr11	11228528	A	G	intergenic	ZBED5-AS1,GALNT18	Pax4
rs2688419	chr3	23077761	T	C	intergenic	ZNF385D-AS2,UBE2E2-AS1	SMAD2_SMAD3_SMAD4
rs2879813	chr8	95960947	A	G	intronic	TP53INP1	EGR1
rs2943656	chr2	227121918	A	G	intergenic	LOC646736,MIR5702	SOX10
rs2943656	chr2	227121918	A	G	intergenic	LOC646736,MIR5702	Sox2
rs2943656	chr2	227121918	A	G	intergenic	LOC646736,MIR5702	Sox3
rs2943656	chr2	227121918	A	G	intergenic	LOC646736,MIR5702	Sox6
rs3138708	chr3	170727703	T	G	intronic	SLC2A2	EGR2
rs319593	chr5	134251683	G	A	intronic	PCBD2	NFATC2
rs319598	chr5	134240235	T	C	upstream	PCBD2	Arnt_Ahr
rs319598	chr5	134240235	T	C	upstream	PCBD2	Myog
rs319598	chr5	134240235	T	C	upstream	PCBD2	NHLH1
rs34442399	chr12	27961896	-	TTC	intergenic	KLHL42,PTHLH	NFE2L1_MafG
rs34442399	chr12	27961896	-	TTC	intergenic	KLHL42,PTHLH	Tcfcp2l1
rs35297160	chr3	170738981	C	G	intronic	SLC2A2	TFAP2C
rs35612982	chr6	20682622	T	C	intronic	CDKAL1	Hoxc9
rs3802177	chr8	118185025	G	A	UTR3	SLC30A8	NFE2L1_MafG
rs4276083	chr20	42928510	G	A	intergenic	GDAP1L1,FITM2	NFYA
rs4276083	chr20	42928510	G	A	intergenic	GDAP1L1,FITM2	NFYB
rs4325403	chr13	28459876	T	A	ncRNA_intronic	PDX1-AS1	Prrx2
rs4768941	chr12	51355601	A	G	intronic	HIGD1C	Prrx2
rs4768942	chr12	51355701	C	T	intronic	HIGD1C	SOX10
rs4775466	chr15	62397118	C	T	intergenic	C2CD4A,C2CD4B	FOSL2
rs4775466	chr15	62397118	C	T	intergenic	C2CD4A,C2CD4B	JUN_FOS
rs4846567	chr1	219750717	G	T	intergenic	LOC102723886,RNU5F-1	EGR2
rs4898364	chrX	152900485	C	T	intergenic	LOC105373383,DUSP9	CTCF
rs4974547	chr4	1298188	C	T	intronic	MAEA	MZF1_1-4
rs510151	chr17	2211917	C	A	intronic	SRR	Zfx
rs59091366	chr8	95832784	C	T	intergenic	DPY19L4,INTS8	Zfx
rs60614118	chr4	122666141	G	A	intergenic	ANXA5,TMEM155	E2F1
rs60614118	chr4	122666141	G	A	intergenic	ANXA5,TMEM155	E2F3
rs60614118	chr4	122666141	G	A	intergenic	ANXA5,TMEM155	E2F4
rs60614118	chr4	122666141	G	A	intergenic	ANXA5,TMEM155	E2F6
rs60614118	chr4	122666141	G	A	intergenic	ANXA5,TMEM155	Nr1h3_Rxra
rs6150565	chr8	41512595	ACAGCAGAGTCTAT	-	UTR3	ANK1	ZNF354C
rs62033403	chr16	53822237	A	G	intronic	FTO	SRF
rs6426514	chr1	228880115	G	A	UTR3	RHOU	SRF
rs6506284	chr18	5030023	C	T	intergenic	DLGAP1,AKAIN1	Foxd3
rs6506284	chr18	5030023	C	T	intergenic	DLGAP1,AKAIN1	SOX10
rs6687939	chr1	154334176	G	A	intergenic	ATP8B2,IL6R	MYC_MAX
rs6713419	chr2	165508300	T	C	intergenic	GRB14,COBLL1	SOX10
rs7163757	chr15	62391608	C	T	intergenic	C2CD4A,C2CD4B	MEF2A
rs7163757	chr15	62391608	C	T	intergenic	C2CD4A,C2CD4B	MEF2C
rs7163757	chr15	62391608	C	T	intergenic	C2CD4A,C2CD4B	NFATC2
rs7163757	chr15	62391608	C	T	intergenic	C2CD4A,C2CD4B	SRF
rs72697237	chr1	120473425	A	T	intronic	NOTCH2	ARID3A
rs72697237	chr1	120473425	A	T	intronic	NOTCH2	Prrx2
rs72904726	chr1	51339332	T	C	intronic	FAF1	NFATC2
rs74478546	chr4	1299470	G	A	intronic	MAEA	EBF1
rs7597825	chr2	61870875	G	A	intergenic	XPO1,FAM161A	Prrx2
rs76647135	chr3	64011585	C	-	intergenic	PSMD6,PRICKLE2-AS1	SMAD2_SMAD3_SMAD4
rs79695922	chr9	93648708	T	C	intronic	SYK	Zfx
rs79989163	chr1	233336628	T	C	intronic	PCNX2	Klf1
rs79989163	chr1	233336628	T	C	intronic	PCNX2	Klf4
rs8037254	chr15	91520099	A	G	ncRNA_intronic	PRC1-AS1	Bach1_Mafk
rs8037254	chr15	91520099	A	G	ncRNA_intronic	PRC1-AS1	FOSL1
rs832571	chr5	56156419	T	C	intronic	MAP3K1	SMAD2_SMAD3_SMAD4
rs849133	chr7	28192280	C	T	intronic	JAZF1	JUN_FOS
rs9550942	chr13	23834661	A	G	intronic	SGCG	ARID3A
rs9550942	chr13	23834661	A	G	intronic	SGCG	Prrx2

## Sheet: caQTL SNPs with allelic skew
rs10012159
rs10013573
rs10055012
rs10108011
rs10132899
rs10226254
rs1036582
rs10428126
rs10456254
rs10504389
rs10739415
rs10758260
rs1076685
rs10778949
rs10790008
rs10810446
rs10811660
rs10811661
rs10840079
rs10845893
rs10924809
rs10928499
rs10940417
rs10950550
rs1109086
rs1110477
rs11205653
rs112416087
rs11242236
rs11255111
rs113855827
rs113918021
rs1153418
rs11578280
rs115918703
rs11652716
rs11675226
rs11678980
rs116874622
rs116962577
rs11737516
rs11741608
rs11759320
rs117659988
rs11778460
rs117939713
rs11832983
rs11883895
rs11892396
rs11962999
rs11963955
rs11988675
rs12125591
rs12127787
rs12155385
rs12209773
rs12256472
rs12269414
rs12376615
rs12419620
rs12439947
rs12440045
rs12458631
rs12486586
rs12519134
rs1262916
rs12733819
rs12741252
rs12795997
rs12815506
rs12823890
rs12868462
rs12884077
rs12916466
rs13017109
rs13020055
rs13064365
rs13189984
rs13224666
rs13241405
rs1332018
rs13344881
rs13375435
rs1355419
rs1365286
rs1379510
rs1414937
rs1466666
rs1484096
rs1489435
rs149249748
rs1507284
rs1515555
rs1537802
rs1589960
rs1610319
rs165912
rs16834365
rs16904990
rs17008912
rs17127787
rs17149356
rs17158004
rs17166494
rs17178941
rs17202482
rs17314234
rs17367891
rs17396537
rs1754187
rs17545946
rs17577020
rs17724172
rs1788443
rs1824872
rs185220
rs1856039
rs1886422
rs1888214
rs1895490
rs189817785
rs191769
rs1919738
rs194743
rs1990352
rs2055351
rs2072468
rs2074038
rs2081607
rs2108349
rs2114653
rs2130222
rs2171838
rs2192101
rs2208774
rs2229917
rs2232965
rs2236420
rs2238428
rs2250117
rs2272804
rs2306626
rs2313474
rs2322683
rs2327528
rs2340860
rs2428815
rs256266
rs2594274
rs2636937
rs268759
rs2705982
rs2712331
rs2714623
rs2717150
rs2738908
rs2763027
rs2780875
rs28522034
rs28523940
rs2854092
rs28853968
rs2892841
rs2922452
rs2937774
rs2943611
rs2943656
rs3098974
rs3113179
rs330247
rs332258
rs335754
rs34343698
rs34402301
rs34467568
rs34590323
rs345973
rs346315
rs34712210
rs34765012
rs34869670
rs35517488
rs35675999
rs35682
rs356968
rs36174388
rs3736166
rs3740342
rs3746886
rs3750259
rs3762262
rs3813708
rs3824593
rs3851254
rs3903759
rs3915171
rs3934674
rs393691
rs39804
rs4035887
rs408950
rs4147103
rs414910
rs4245535
rs4384652
rs4404896
rs4451941
rs4475317
rs4531555
rs466240
rs4673382
rs4697348
rs4704864
rs4720583
rs4726626
rs4739140
rs4757695
rs4761815
rs4768587
rs4812742
rs4819593
rs4841611
rs4857221
rs4857790
rs4879928
rs4881099
rs4885460
rs4894125
rs4958872
rs4975144
rs4976401
rs4989895
rs518785
rs527313
rs5412
rs551633086
rs55823731
rs55952399
rs56025652
rs56108623
rs56126101
rs56212865
rs56258811
rs56318353
rs56363350
rs57016900
rs57248990
rs57336333
rs575106205
rs5765731
rs57878954
rs584368
rs58658771
rs587619282
rs59345896
rs59489698
rs59507413
rs59727886
rs59765664
rs59901483
rs60063093
rs604879
rs609210
rs6105631
rs613833
rs61544471
rs61703483
rs62178599
rs62184861
rs62193708
rs62373359
rs62441827
rs62520495
rs62575263
rs640179
rs6425757
rs6439421
rs6439443
rs6448740
rs6455355
rs6462988
rs6503796
rs650540
rs6538220
rs6543009
rs6582145
rs660240
rs6665749
rs6669998
rs6672564
rs6673674
rs6688233
rs6691101
rs670004
rs67493681
rs6761320
rs6877636
rs688664
rs6894065
rs6955374
rs6977953
rs6985113
rs7017785
rs706344
rs7104222
rs7122731
rs7124060
rs7146599
rs71479787
rs7173953
rs7234806
rs7239147
rs7269614
rs73048332
rs73079965
rs7308850
rs73093559
rs73116920
rs7320023
rs73262030
rs73366131
rs73402046
rs73409011
rs73709180
rs745023
rs74948688
rs750546
rs7513629
rs753513
rs7545699
rs75461969
rs7561278
rs7561553
rs7579181
rs7579808
rs7613172
rs761405
rs76684483
rs76706434
rs7674031
rs7678889
rs76957150
rs770574
rs77057536
rs77071057
rs77100210
rs7715410
rs7740538
rs7744910
rs77556056
rs77645462
rs7801691
rs7805512
rs781914
rs7842741
rs7843726
rs7847405
rs78557421
rs7859513
rs78767971
rs78826827
rs79040696
rs7933438
rs79732807
rs7995032
rs79971000
rs8020999
rs847943
rs868521
rs872426
rs880865
rs9308637
rs9316407
rs9321643
rs9351949
rs9373454
rs9389237
rs9429530
rs9434444
rs9452650
rs9523150
rs9552079
rs9645906
rs9682174
rs9694326
rs9785255
rs9810370
rs9872420
rs990107
rs9972429

## Sheet: caQTL - MotifBreakR
SNP	seqnames	start	end	width	strand	REF	ALT	snpPos	motifPos	geneSymbol	dataSource	providerName	providerId	seqMatch	pctRef	pctAlt	scoreRef	scoreAlt	alleleRef	alleleAlt	effect
rs10012159	chr4	13809977	13809990	14	+	A	G	13809978	2	BACH1	HOCOMOCO	BACH1_si	BACH1_HUMAN	aActctcccagact	0.565869	0.626729	7.1107	7.87545	0.109589	0.890411	strong
rs10012159	chr4	13809978	13809989	12	-	A	G	13809978	12	ELK3	HOCOMOCO	ELK3_f1	ELK3_HUMAN	Actctcccagac	0.654679	0.722533	4.83632	5.33758	0.0235849	0.778302	strong
rs10012159	chr4	13809972	13809983	12	-	A	G	13809978	6	HLTF	HOCOMOCO	HLTF_f1	HLTF_HUMAN	ttgtcaActctc	0.718344	0.818343	3.93704	4.4851	0	0.711111	strong
rs10012159	chr4	13809974	13809981	8	-	A	G	13809978	4	MAF	HOCOMOCO	MAF_f1	MAF_HUMAN	gtcaActc	0.763972	0.913651	5.6152	6.71534	0.0168067	0.887955	strong
rs10012159	chr4	13809961	13809981	21	-	A	G	13809978	4	MAFA	HOCOMOCO	MAFA_f1	MAFA_HUMAN	ttattagatatttgtcaActc	0.576286	0.765361	4.88656	6.4898	0	0.984199	strong
rs10012159	chr4	13809971	13809980	10	-	A	G	13809978	3	MAFK	HOCOMOCO	MAFK_si	MAFK_HUMAN	tttgtcaAct	0.535773	0.664775	6.5248	8.09583	0	1	strong
rs10012159	chr4	13809973	13809985	13	+	A	G	13809978	6	MEIS1	HOCOMOCO	MEIS1_f2	MEIS1_HUMAN	tgtcaActctccc	0.74118	0.813543	8.3937	9.21319	0	0.803279	strong
rs10012159	chr4	13809973	13809984	12	+	A	G	13809978	6	NEUROD1	HOCOMOCO	NDF1_f1	NDF1_HUMAN	tgtcaActctcc	0.653708	0.741394	5.6612	6.42056	0.0454545	0.809091	strong
rs10012159	chr4	13809973	13809980	8	-	A	G	13809978	3	PAX5	HOCOMOCO	PAX5_si	PAX5_HUMAN	tgtcaAct	0.702163	0.859394	6.34965	7.77149	0.0489605	0.937467	strong
rs10012159	chr4	13809974	13809984	11	+	A	G	13809978	5	TCF3	HOCOMOCO	TFE2_f2	TFE2_HUMAN	gtcaActctcc	0.603826	0.780344	5.64132	7.29045	0.0050978	0.966283	strong
rs10012159	chr4	13809974	13809984	11	+	A	G	13809978	5	TFAP4	HOCOMOCO	TFAP4_si	TFAP4_HUMAN	gtcaActctcc	0.624214	0.770949	6.48905	8.01445	0	1	strong
rs10012159	chr4	13809977	13809989	13	-	A	G	13809978	12	ZBTB6	HOCOMOCO	ZBTB6_si	ZBTB6_HUMAN	aActctcccagac	0.611422	0.687875	7.0098	7.88631	0.030303	0.848485	strong
rs10012159	chr4	13809959	13809980	22	-	A	G	13809978	3	ARID3A	HOCOMOCO	ARI3A_do	ARI3A_HUMAN	agttattagatatttgtcaAct	0.687216	0.594456	8.91235	7.70936	0.887486	0	strong
rs10012159	chr4	13809976	13809984	9	-	A	G	13809978	7	BRCA1	HOCOMOCO	BRCA1_f1	BRCA1_HUMAN	caActctcc	0.889061	0.648377	5.96546	4.35051	0.971968	0.0280316	strong
rs10012159	chr4	13809967	13809979	13	-	A	G	13809978	2	CEBPG	HOCOMOCO	CEBPG_si	CEBPG_HUMAN	gatatttgtcaAc	0.829957	0.638456	7.21739	5.55208	1	0	strong
rs10012159	chr4	13809970	13809980	11	+	A	G	13809978	9	DBP	HOCOMOCO	DBP_si	DBP_HUMAN	atttgtcaAct	0.739299	0.528044	4.9496	3.53525	0.953846	0	strong
rs10012159	chr4	13809973	13809984	12	+	A	G	13809978	6	HIVEP1	HOCOMOCO	ZEP1_f1	ZEP1_HUMAN	tgtcaActctcc	0.669021	0.519888	6.25127	4.85778	1	0	strong
rs10012159	chr4	13809975	13809984	10	-	A	G	13809978	7	MYBL2	HOCOMOCO	MYBB_f1	MYBB_HUMAN	tcaActctcc	0.818124	0.685743	3.54678	2.97288	0.789474	0	strong
rs10012159	chr4	13809976	13809986	11	-	A	G	13809978	9	NFKB2	HOCOMOCO	NFKB2_f1	NFKB2_HUMAN	caActctccca	0.845672	0.682592	5.2117	4.20667	0.902439	0	strong
rs10012159	chr4	13809969	13809987	19	+	A	G	13809978	10	NR1H2	HOCOMOCO	NR1H2_f1	NR1H2_HUMAN	tatttgtcaActctcccag	0.557969	0.489926	13.8398	12.1521	1	0	strong
rs10012159	chr4	13809966	13809986	21	+	A	G	13809978	13	ONECUT2	HOCOMOCO	ONEC2_si	ONEC2_HUMAN	agatatttgtcaActctccca	0.674137	0.549894	6.65886	5.43164	1	0	strong
rs10012159	chr4	13809974	13809985	12	-	A	G	13809978	8	RELB	HOCOMOCO	RELB_si	RELB_HUMAN	gtcaActctccc	0.696106	0.576936	5.06488	4.19779	0.823789	0	strong
rs10012159	chr4	13809969	13809979	11	-	A	G	13809978	2	ZFHX3	HOCOMOCO	ZFHX3_f1	ZFHX3_HUMAN	tatttgtcaAc	0.685258	0.537171	5.67886	4.45163	1	0	strong
rs10013573	chr4	54322097	54322110	14	-	A	G	54322107	4	BACH1	HOCOMOCO	BACH1_si	BACH1_HUMAN	actatgacacAtgc	0.713259	0.652399	8.96279	8.19803	0.890411	0.109589	strong
rs10013573	chr4	54322100	54322109	10	-	A	G	54322107	3	FOSB	HOCOMOCO	FOSB_f1	FOSB_HUMAN	atgacacAtg	0.857717	0.704396	6.76188	5.55316	0.938272	0.0617284	strong
rs10013573	chr4	54322100	54322110	11	-	A	G	54322107	4	FOSL2	HOCOMOCO	FOSL2_f1	FOSL2_HUMAN	atgacacAtgc	0.888015	0.742648	11.3795	9.51669	0.987391	0.00124145	strong
rs10013573	chr4	54322100	54322108	9	-	A	G	54322107	2	JUN	HOCOMOCO	JUN_f1	JUN_HUMAN	atgacacAt	0.886828	0.764263	8.84928	7.62625	0.903902	0.0262327	strong
rs10013573	chr4	54322100	54322109	10	-	A	G	54322107	3	JUNB	HOCOMOCO	JUNB_f1	JUNB_HUMAN	atgacacAtg	0.912907	0.749167	8.66146	7.10793	0.965665	0.0171674	strong
rs10013573	chr4	54322099	54322109	11	-	A	G	54322107	3	JUND	HOCOMOCO	JUND_f1	JUND_HUMAN	tatgacacAtg	0.869138	0.720282	10.0391	8.31973	0.970463	0.000659464	strong
rs10013573	chr4	54322097	54322109	13	+	A	G	54322107	11	PKNOX1	HOCOMOCO	PKNX1_si	PKNX1_HUMAN	actatgacacAtg	0.819392	0.718571	5.83465	5.11673	0.816327	0	strong
rs10013573	chr4	54322099	54322111	13	-	A	G	54322107	5	POU6F1	HOCOMOCO	PO6F1_f1	PO6F1_HUMAN	tatgacacAtgcg	0.709991	0.625453	9.79905	8.63229	0.928571	0	strong
rs10013573	chr4	54322100	54322108	9	-	A	G	54322107	2	SMARCC1	HOCOMOCO	SMRC1_f1	SMRC1_HUMAN	atgacacAt	0.841423	0.709109	7.74472	6.52687	0.893872	0.00702627	strong
rs10013573	chr4	54322104	54322117	14	-	A	G	54322107	11	TEAD1	HOCOMOCO	TEAD1_f1	TEAD1_HUMAN	cacAtgcgtgtgtg	0.797419	0.640565	5.62099	4.51533	0.906883	0.0931174	strong
rs10013573	chr4	54322103	54322110	8	+	A	G	54322107	5	ARNT	HOCOMOCO	ARNT_f1	ARNT_HUMAN	acacAtgc	0.775214	0.994976	6.9092	8.86786	0	1	strong
rs10013573	chr4	54322100	54322113	14	+	A	G	54322107	8	ARNTL	HOCOMOCO	BMAL1_f1	BMAL1_HUMAN	atgacacAtgcgtg	0.682389	0.805807	8.56691	10.1163	0	1	strong
rs10013573	chr4	54322102	54322110	9	-	A	G	54322107	4	BHLHE40	HOCOMOCO	BHE40_f2	BHE40_HUMAN	gacacAtgc	0.824324	0.964656	8.80663	10.3059	0.0207022	0.944118	strong
rs10013573	chr4	54322097	54322116	20	+	A	G	54322107	11	BHLHE41	HOCOMOCO	BHE41_f1	BHE41_HUMAN	actatgacacAtgcgtgtgt	0.818057	0.893162	6.86458	7.49481	0	0.804124	strong
rs10013573	chr4	54322101	54322109	9	+	A	G	54322107	7	E4F1	HOCOMOCO	E4F1_f1	E4F1_HUMAN	tgacacAtg	0.583323	0.760276	4.4408	5.78794	0	1	strong
rs10013573	chr4	54322104	54322114	11	+	A	G	54322107	4	EGR1	HOCOMOCO	EGR1_f2	EGR1_HUMAN	cacAtgcgtgt	0.566005	0.733952	6.44017	8.35111	0.00361869	0.993548	strong
rs10013573	chr4	54322105	54322116	12	+	A	G	54322107	3	FUBP1	HOCOMOCO	FUBP1_f1	FUBP1_HUMAN	acAtgcgtgtgt	0.522908	0.75049	4.02294	5.77382	0	0.980952	strong
rs10013573	chr4	54322100	54322112	13	-	A	G	54322107	6	HES1	HOCOMOCO	HES1_f1	HES1_HUMAN	atgacacAtgcgt	0.840063	0.919032	5.87325	6.42537	0	0.720833	strong
rs10013573	chr4	54322101	54322112	12	+	A	G	54322107	7	HIF1A	HOCOMOCO	HIF1A_si	HIF1A_HUMAN	tgacacAtgcgt	0.766127	0.960787	7.64202	9.58374	0	0.996905	strong
rs10013573	chr4	54322103	54322118	16	-	A	G	54322107	12	HINFP	HOCOMOCO	HINFP_f1	HINFP_HUMAN	acacAtgcgtgtgtgt	0.688371	0.816935	7.97544	9.46498	0	0.952306	strong
rs10013573	chr4	54322101	54322111	11	+	A	G	54322107	7	MAX	HOCOMOCO	MAX_f1	MAX_HUMAN	tgacacAtgcg	0.832479	0.976467	8.78068	10.2994	0.0335439	0.950691	strong
rs10013573	chr4	54322102	54322112	11	-	A	G	54322107	6	MYC	HOCOMOCO	MYC_f1	MYC_HUMAN	gacacAtgcgt	0.798558	0.931788	8.12958	9.4859	0.043824	0.929202	strong
rs10013573	chr4	54322103	54322110	8	-	A	G	54322107	4	MYCN	HOCOMOCO	MYCN_si	MYCN_HUMAN	acacAtgc	0.852567	0.98332	8.40824	9.69777	0.06912	0.917848	strong
rs10013573	chr4	54322102	54322113	12	+	A	G	54322107	6	NKX2-2	HOCOMOCO	NKX22_si	NKX22_HUMAN	gacacAtgcgtg	0.529107	0.70167	5.20572	6.90352	0	1	strong
rs10013573	chr4	54322103	54322111	9	+	A	G	54322107	5	TCF4	HOCOMOCO	ITF2_f1	ITF2_HUMAN	acacAtgcg	0.687359	0.843324	8.72357	10.703	0	1	strong
rs10013573	chr4	54322101	54322110	10	+	A	G	54322107	7	TFE3	HOCOMOCO	TFE3_f1	TFE3_HUMAN	tgacacAtgc	0.82352	0.928876	6.91074	7.79485	0	0.82963	strong
rs10013573	chr4	54322101	54322109	9	+	A	G	54322107	7	TFEB	HOCOMOCO	TFEB_f1	TFEB_HUMAN	tgacacAtg	0.721192	0.856838	10.4405	12.4042	0	1	strong
rs10013573	chr4	54322101	54322110	10	+	A	G	54322107	7	USF1	HOCOMOCO	USF1_f1	USF1_HUMAN	tgacacAtgc	0.805957	0.901741	10.6159	11.8775	0.0849013	0.909724	strong
rs10013573	chr4	54322102	54322112	11	+	A	G	54322107	6	USF2	HOCOMOCO	USF2_f1	USF2_HUMAN	gacacAtgcgt	0.867852	0.953156	7.56218	8.3055	0.0973451	0.818092	strong
rs10013573	chr4	54322098	54322109	12	-	A	G	54322107	3	XBP1	HOCOMOCO	XBP1_f1	XBP1_HUMAN	ctatgacacAtg	0.706572	0.851857	9.69429	11.6876	0	1	strong
rs10013573	chr4	54322095	54322111	17	+	A	G	54322107	13	ZBTB4	HOCOMOCO	ZBTB4_si	ZBTB4_HUMAN	acactatgacacAtgcg	0.528079	0.587313	8.38045	9.32048	0	0.842789	strong
rs10013573	chr4	54322103	54322109	7	+	A	G	54322107	5	ZEB1	HOCOMOCO	ZEB1_do	ZEB1_HUMAN	acacAtg	0.603691	0.822829	5.10713	6.961	0.00604918	0.993951	strong
rs10055012	chr5	115900658	115900664	7	-	T	G	115900663	2	ARID3A	HOCOMOCO	ARI3A_f1	ARI3A_HUMAN	tttatTt	0.826017	0.652035	8.64266	6.82227	1	0	strong
rs10055012	chr5	115900654	115900666	13	+	T	G	115900663	10	ARID5B	HOCOMOCO	ARI5B_f1	ARI5B_HUMAN	tttatttatTtag	0.856531	0.713825	4.97979	4.15012	0.866667	0.0666667	strong
rs10055012	chr5	115900661	115900670	10	+	T	G	115900663	3	FOSB	HOCOMOCO	FOSB_f1	FOSB_HUMAN	atTtagtaat	0.767786	0.603667	6.0529	4.75906	0.938272	0	strong
rs10055012	chr5	115900660	115900670	11	+	T	G	115900663	4	FOSL2	HOCOMOCO	FOSL2_f1	FOSL2_HUMAN	tatTtagtaat	0.703708	0.559746	9.0177	7.17289	0.987391	0.0107758	strong
rs10055012	chr5	115900652	115900664	13	+	T	G	115900663	12	FOXJ3	HOCOMOCO	FOXJ3_si	FOXJ3_HUMAN	attttatttatTt	0.747411	0.636998	11.1429	9.49675	0.967191	0.0168075	strong
rs10055012	chr5	115900653	115900665	13	+	T	G	115900663	11	FOXJ3	HOCOMOCO	FOXJ3_f2	FOXJ3_HUMAN	ttttatttatTta	0.867913	0.728024	12.2685	10.2911	1	0	strong
rs10055012	chr5	115900654	115900666	13	+	T	G	115900663	10	FOXM1	HOCOMOCO	FOXM1_f1	FOXM1_HUMAN	tttatttatTtag	0.849355	0.669369	4.88448	3.84941	0.92381	0.0761905	strong
rs10055012	chr5	115900656	115900668	13	+	T	G	115900663	8	FOXO3	HOCOMOCO	FOXO3_si	FOXO3_HUMAN	tatttatTtagta	0.878687	0.683799	7.96874	6.20131	0.98897	0	strong
rs10055012	chr5	115900657	115900665	9	-	T	G	115900663	3	HBP1	HOCOMOCO	HBP1_f1	HBP1_HUMAN	atttatTta	0.86538	0.687382	5.098	4.0494	1	0	strong
rs10055012	chr5	115900659	115900665	7	+	T	G	115900663	5	HMGA1	HOCOMOCO	HMGA1_f1	HMGA1_HUMAN	ttatTta	0.976508	0.677427	5.37645	3.72977	0.969108	0	strong
rs10055012	chr5	115900653	115900667	15	+	T	G	115900663	11	HNF1A	HOCOMOCO	HNF1A_f1	HNF1A_HUMAN	ttttatttatTtagt	0.788404	0.722735	8.02227	7.35406	0.750813	0.0116725	strong
rs10055012	chr5	115900656	115900665	10	-	T	G	115900663	3	IRF7	HOCOMOCO	IRF7_f1	IRF7_HUMAN	tatttatTta	0.780814	0.558549	6.30371	4.50931	1	0	strong
rs10055012	chr5	115900660	115900666	7	-	T	G	115900663	4	ISL1	HOCOMOCO	ISL1_f1	ISL1_HUMAN	tatTtag	0.825418	0.598427	5.44886	3.95042	1	0	strong
rs10055012	chr5	115900662	115900670	9	+	T	G	115900663	2	JUN	HOCOMOCO	JUN_f1	JUN_HUMAN	tTtagtaat	0.740914	0.620762	7.39326	6.19432	0.903902	0.0435118	strong
rs10055012	chr5	115900661	115900670	10	+	T	G	115900663	3	JUNB	HOCOMOCO	JUNB_f1	JUNB_HUMAN	atTtagtaat	0.770684	0.60398	7.31208	5.73043	0.965665	0	strong
rs10055012	chr5	115900661	115900671	11	+	T	G	115900663	3	JUND	HOCOMOCO	JUND_f1	JUND_HUMAN	atTtagtaatc	0.729491	0.582962	8.4261	6.73359	0.970463	0.0158162	strong
rs10055012	chr5	115900654	115900666	13	+	T	G	115900663	10	LHX2	HOCOMOCO	LHX2_f1	LHX2_HUMAN	tttatttatTtag	0.790774	0.601808	5.13563	3.9084	1	0	strong
rs10055012	chr5	115900649	115900669	21	+	T	G	115900663	15	ONECUT2	HOCOMOCO	ONEC2_si	ONEC2_HUMAN	gtcattttatttatTtagtaa	0.831715	0.707472	8.21536	6.98813	1	0	strong
rs10055012	chr5	115900658	115900666	9	+	T	G	115900663	6	PDX1	HOCOMOCO	PDX1_do	PDX1_HUMAN	tttatTtag	0.768773	0.590334	8.09093	6.21295	1	0	strong
rs10055012	chr5	115900654	115900664	11	+	T	G	115900663	10	ZFHX3	HOCOMOCO	ZFHX3_f1	ZFHX3_HUMAN	tttatttatTt	0.918134	0.770047	7.60875	6.38153	1	0	strong
rs10055012	chr5	115900660	115900670	11	+	T	G	115900663	4	CBFB	HOCOMOCO	PEBB_f1	PEBB_HUMAN	tatTtagtaat	0.679575	0.788904	4.81295	5.58725	0.0363636	0.812121	strong
rs10055012	chr5	115900661	115900675	15	+	T	G	115900663	3	CDC5L	HOCOMOCO	CDC5L_si	CDC5L_HUMAN	atTtagtaatctgca	0.581976	0.688373	3.8677	4.5748	0	0.8	strong
rs10055012	chr5	115900657	115900665	9	+	T	G	115900663	7	E4F1	HOCOMOCO	E4F1_f1	E4F1_HUMAN	atttatTta	0.554261	0.731215	4.21956	5.56669	0	1	strong
rs10055012	chr5	115900660	115900674	15	-	T	G	115900663	12	NFAT5	HOCOMOCO	NFAT5_f1	NFAT5_HUMAN	tatTtagtaatctgc	0.530706	0.659323	5.33332	6.62586	0	1	strong
rs10055012	chr5	115900658	115900671	14	+	T	G	115900663	6	NFIL3	HOCOMOCO	NFIL3_si	NFIL3_HUMAN	tttatTtagtaatc	0.732863	0.827379	8.27988	9.34773	0	0.845164	strong
rs10055012	chr5	115900658	115900669	12	+	T	G	115900663	6	NKX2-2	HOCOMOCO	NKX22_si	NKX22_HUMAN	tttatTtagtaa	0.556539	0.729102	5.47563	7.17342	0	1	strong
rs10055012	chr5	115900653	115900665	13	-	T	G	115900663	3	POU6F1	HOCOMOCO	PO6F1_f1	PO6F1_HUMAN	ttttatttatTta	0.688778	0.799301	9.50628	11.0317	0	1	strong
rs10055012	chr5	115900658	115900664	7	-	T	G	115900663	2	UBP1	HOCOMOCO	UBIP1_f1	UBIP1_HUMAN	tttatTt	0.763058	0.909556	3.30721	3.94215	0	0.857143	strong
rs10108011	chr8	22320803	22320811	9	+	G	A	22320806	4	ATF3	HOCOMOCO	ATF3_f1	ATF3_HUMAN	ttgGctcac	0.70811	0.9539	4.86977	6.56011	0.00451565	0.9685	strong
rs10108011	chr8	22320800	22320813	14	-	G	A	22320806	8	BACH1	HOCOMOCO	BACH1_si	BACH1_HUMAN	atcttgGctcaccc	0.739846	0.842706	9.29688	10.5894	0	1	strong
rs10108011	chr8	22320803	22320811	9	+	G	A	22320806	4	CREB1	HOCOMOCO	CREB1_f1	CREB1_HUMAN	ttgGctcac	0.562295	0.761128	5.28656	7.15593	0.00552792	0.992015	strong
rs10108011	chr8	22320798	22320806	9	-	G	A	22320806	1	ESRRG	HOCOMOCO	ERR3_f1	ERR3_HUMAN	aaatcttgG	0.622686	0.701849	5.03762	5.67805	0	0.782946	strong
rs10108011	chr8	22320801	22320812	12	+	G	A	22320806	6	FOS	HOCOMOCO	FOS_si	FOS_HUMAN	tcttgGctcacc	0.65926	0.882253	4.65572	6.2305	0.00664257	0.953788	strong
rs10108011	chr8	22320803	22320812	10	-	G	A	22320806	7	FOSB	HOCOMOCO	FOSB_f1	FOSB_HUMAN	ttgGctcacc	0.755556	0.919674	5.95648	7.25032	0	0.938272	strong
rs10108011	chr8	22320803	22320813	11	-	G	A	22320806	8	FOSL2	HOCOMOCO	FOSL2_f1	FOSL2_HUMAN	ttgGctcaccc	0.836217	0.982991	10.7157	12.5966	0.00026751	0.989445	strong
rs10108011	chr8	22320794	22320808	15	-	G	A	22320806	3	HNF1A	HOCOMOCO	HNF1A_f1	HNF1A_HUMAN	ctggaaatcttgGct	0.586178	0.696055	5.96455	7.08259	0.088675	0.892755	strong
rs10108011	chr8	22320800	22320813	14	-	G	A	22320806	8	HSF2	HOCOMOCO	HSF2_si	HSF2_HUMAN	atcttgGctcaccc	0.570206	0.683715	3.55273	4.25997	0.0485172	0.794289	strong
rs10108011	chr8	22320797	22320808	12	+	G	A	22320806	10	IRF9	HOCOMOCO	IRF9_f1	IRF9_HUMAN	gaaatcttgGct	0.595058	0.7108	5.39111	6.43971	0	1	strong
rs10108011	chr8	22320803	22320811	9	-	G	A	22320806	6	JUN	HOCOMOCO	JUN_f1	JUN_HUMAN	ttgGctcac	0.825486	0.988783	8.23717	9.86664	0.00893242	0.961793	strong
rs10108011	chr8	22320803	22320812	10	-	G	A	22320806	7	JUNB	HOCOMOCO	JUNB_f1	JUNB_HUMAN	ttgGctcacc	0.835799	0.992535	7.92987	9.41696	0	0.950644	strong
rs10108011	chr8	22320802	22320812	11	-	G	A	22320806	7	JUND	HOCOMOCO	JUND_f1	JUND_HUMAN	cttgGctcacc	0.834647	0.974967	9.64072	11.2615	0.0074773	0.959859	strong
rs10108011	chr8	22320802	22320808	7	+	G	A	22320806	5	MAFG	HOCOMOCO	MAFG_si	MAFG_HUMAN	cttgGct	0.680639	0.914432	5.43069	7.29607	0	1	strong
rs10108011	chr8	22320804	22320813	10	-	G	A	22320806	8	MAFK	HOCOMOCO	MAFK_si	MAFK_HUMAN	tgGctcaccc	0.70876	0.837762	8.63149	10.2025	0	1	strong
rs10108011	chr8	22320802	22320808	7	+	G	A	22320806	5	NFE2L1	HOCOMOCO	NF2L1_f1	NF2L1_HUMAN	cttgGct	0.569255	0.882096	3.36519	5.21458	0	0.992941	strong
rs10108011	chr8	22320802	22320813	12	-	G	A	22320806	8	NFE2L2	HOCOMOCO	NF2L2_si	NF2L2_HUMAN	cttgGctcaccc	0.594948	0.757626	4.65122	5.92301	0.0133875	0.910407	strong
rs10108011	chr8	22320804	22320814	11	-	G	A	22320806	9	NFKB2	HOCOMOCO	NFKB2_f1	NFKB2_HUMAN	tgGctcaccca	0.67355	0.83663	4.15094	5.15597	0	0.902439	strong
rs10108011	chr8	22320798	22320810	13	-	G	A	22320806	5	NR6A1	HOCOMOCO	NR6A1_do	NR6A1_HUMAN	aaatcttgGctca	0.493394	0.60641	7.17004	8.81238	0.02	0.98	strong
rs10108011	chr8	22320794	22320814	21	+	G	A	22320806	13	ONECUT2	HOCOMOCO	ONEC2_si	ONEC2_HUMAN	ctggaaatcttgGctcaccca	0.587066	0.71131	5.79881	7.02604	0	1	strong
rs10108011	chr8	22320801	22320807	7	+	G	A	22320806	6	PAX2	HOCOMOCO	PAX2_si	PAX2_HUMAN	tcttgGc	0.732589	0.911613	4.58317	5.70317	0.03501	0.897376	strong
rs10108011	chr8	22320800	22320812	13	+	G	A	22320806	7	PKNOX1	HOCOMOCO	PKNX1_si	PKNX1_HUMAN	atcttgGctcacc	0.63457	0.823755	4.51859	5.86572	0	1	strong
rs10108011	chr8	22320803	22320815	13	-	G	A	22320806	10	RORC	HOCOMOCO	RORG_f1	RORG_HUMAN	ttgGctcacccac	0.544264	0.675576	5.08661	6.31383	0	1	strong
rs10108011	chr8	22320800	22320821	22	-	G	A	22320806	16	RREB1	HOCOMOCO	RREB1_si	RREB1_HUMAN	atcttgGctcacccactgtttg	0.591934	0.63594	7.21878	7.75545	0.0322051	0.744988	strong
rs10108011	chr8	22320803	22320811	9	-	G	A	22320806	6	SMARCC1	HOCOMOCO	SMRC1_f1	SMRC1_HUMAN	ttgGctcac	0.904532	0.991661	8.3256	9.12757	0.0270592	0.810063	strong
rs10108011	chr8	22320798	22320808	11	+	G	A	22320806	9	CEBPZ	HOCOMOCO	CEBPZ_si	CEBPZ_HUMAN	aaatcttgGct	0.731994	0.589081	8.83147	7.10724	1	0	strong
rs10108011	chr8	22320801	22320810	10	-	G	A	22320806	5	E2F5	HOCOMOCO	E2F5_do	E2F5_HUMAN	tcttgGctca	0.698482	0.610275	6.90665	6.03445	0.85124	0	strong
rs10108011	chr8	22320804	22320824	21	+	G	A	22320806	3	MAFA	HOCOMOCO	MAFA_f1	MAFA_HUMAN	tgGctcacccactgtttgtcc	0.705754	0.629351	5.98436	5.33651	0.776524	0.0316027	strong
rs10108011	chr8	22320801	22320817	17	-	G	A	22320806	12	MTF1	HOCOMOCO	MTF1_f1	MTF1_HUMAN	tcttgGctcacccactg	0.649558	0.529666	8.36881	6.82414	0.975275	0.0247253	strong
rs10108011	chr8	22320797	22320809	13	+	G	A	22320806	10	NFYB	HOCOMOCO	NFYB_f1	NFYB_HUMAN	gaaatcttgGctc	0.723455	0.559333	8.42898	6.51681	0.993342	0.00117133	strong
rs10108011	chr8	22320796	22320809	14	+	G	A	22320806	11	NFYC	HOCOMOCO	NFYC_f1	NFYC_HUMAN	ggaaatcttgGctc	0.789836	0.639096	6.83534	5.53082	0.944724	0.0301508	strong
rs10108011	chr8	22320804	22320813	10	-	G	A	22320806	8	PLAGL1	HOCOMOCO	PLAL1_si	PLAL1_HUMAN	tgGctcaccc	0.686153	0.564447	5.92798	4.8765	0.93142	0.0685797	strong
rs10108011	chr8	22320805	22320821	17	+	G	A	22320806	2	RARA	HOCOMOCO	RARA_f2	RARA_HUMAN	gGctcacccactgtttg	0.780413	0.56409	6.41171	4.63444	0.98406	0	strong
rs10108011	chr8	22320804	22320810	7	+	G	A	22320806	3	RARG	HOCOMOCO	RARG_f1	RARG_HUMAN	tgGctca	0.814153	0.607711	6.83052	5.09853	1	0	strong
rs10108011	chr8	22320799	22320810	12	+	G	A	22320806	8	RORA	HOCOMOCO	RORA_f1	RORA_HUMAN	aatcttgGctca	0.670567	0.530645	9.18594	7.26917	1	0	strong
rs10108011	chr8	22320803	22320812	10	+	G	A	22320806	4	RXRB	HOCOMOCO	RXRB_f1	RXRB_HUMAN	ttgGctcacc	0.728107	0.59562	5.2722	4.31286	0.871429	0.0428571	strong
rs10108011	chr8	22320800	22320811	12	-	G	A	22320806	6	SOX4	HOCOMOCO	SOX4_f1	SOX4_HUMAN	atcttgGctcac	0.658966	0.495616	5.2142	3.92166	1	0	strong
rs10108011	chr8	22320802	22320811	10	+	G	A	22320806	5	THRA	HOCOMOCO	THA_f1	THA_HUMAN	cttgGctcac	0.739482	0.58325	6.32028	4.98498	0.914157	0	strong
rs10108011	chr8	22320804	22320810	7	+	G	A	22320806	3	VDR	HOCOMOCO	VDR_f1	VDR_HUMAN	tgGctca	0.893918	0.617163	6.03443	4.16618	0.994596	0	strong
rs10108011	chr8	22320805	22320817	13	-	G	A	22320806	12	ZBTB6	HOCOMOCO	ZBTB6_si	ZBTB6_HUMAN	gGctcacccactg	0.746255	0.669802	8.55563	7.67912	0.848485	0.030303	strong
rs10132899	chr14	42939011	42939022	12	+	G	A	42939017	7	ARNT2	HOCOMOCO	ARNT2_si	ARNT2_HUMAN	tgagtgGacact	0.76694	0.627092	5.11851	4.18518	0.883436	0.0552147	strong
rs10132899	chr14	42939015	42939028	14	-	G	A	42939017	12	ARNTL	HOCOMOCO	BMAL1_f1	BMAL1_HUMAN	tgGacactagttct	0.663471	0.622574	8.3294	7.81597	0.776923	0.0692308	strong
rs10132899	chr14	42939009	42939019	11	+	G	A	42939017	9	CEBPZ	HOCOMOCO	CEBPZ_si	CEBPZ_HUMAN	gatgagtgGac	0.690403	0.54749	8.32968	6.60545	1	0	strong
rs10132899	chr14	42939012	42939024	13	+	G	A	42939017	6	ETV5	HOCOMOCO	ETV5_f1	ETV5_HUMAN	gagtgGacactag	0.753873	0.562463	4.55073	3.39529	0.92126	0	strong
rs10132899	chr14	42939009	42939020	12	+	G	A	42939017	9	INSM1	HOCOMOCO	INSM1_f1	INSM1_HUMAN	gatgagtgGaca	0.677292	0.554647	9.32038	7.63264	1	0	strong
rs10132899	chr14	42939015	42939027	13	+	G	A	42939017	3	MEIS2	HOCOMOCO	MEIS2_do	MEIS2_HUMAN	tgGacactagttc	0.665257	0.523242	9.24288	7.26976	1	0	strong
rs10132899	chr14	42939015	42939023	9	+	G	A	42939017	3	NFATC3	HOCOMOCO	NFAC3_f1	NFAC3_HUMAN	tgGacacta	0.793812	0.607384	6.8478	5.23958	1	0	strong
rs10132899	chr14	42939008	42939020	13	+	G	A	42939017	10	NFYA	HOCOMOCO	NFYA_f1	NFYA_HUMAN	tgatgagtgGaca	0.776858	0.610353	8.5126	6.68808	0.983756	0.00273291	strong
rs10132899	chr14	42939008	42939020	13	+	G	A	42939017	10	NFYB	HOCOMOCO	NFYB_f1	NFYB_HUMAN	tgatgagtgGaca	0.767835	0.603713	8.94606	7.03388	0.993342	0.00117133	strong
rs10132899	chr14	42939007	42939020	14	+	G	A	42939017	11	NFYC	HOCOMOCO	NFYC_f1	NFYC_HUMAN	ctgatgagtgGaca	0.737337	0.586597	6.381	5.07648	0.944724	0.0301508	strong
rs10132899	chr14	42939013	42939031	19	-	G	A	42939017	15	NR1H2	HOCOMOCO	NR1H2_f1	NR1H2_HUMAN	agtgGacactagttcttca	0.57229	0.504247	14.195	12.5073	1	0	strong
rs10132899	chr14	42939008	42939020	13	+	G	A	42939017	10	NR2C2	HOCOMOCO	NR2C2_f1	NR2C2_HUMAN	tgatgagtgGaca	0.702362	0.595072	5.43329	4.60332	0.814332	0.0301775	strong
rs10132899	chr14	42939007	42939020	14	+	G	A	42939017	11	PPARD	HOCOMOCO	PPARD_f1	PPARD_HUMAN	ctgatgagtgGaca	0.695807	0.586879	5.8772	4.95713	0.881988	0.0621118	strong
rs10132899	chr14	42939012	42939020	9	+	G	A	42939017	6	PPARG	HOCOMOCO	PPARG_si	PPARG_HUMAN	gagtgGaca	0.74796	0.560274	5.98608	4.48399	0.939535	0.00972905	strong
rs10132899	chr14	42939015	42939027	13	+	G	A	42939017	3	RXRA	HOCOMOCO	RXRA_f1	RXRA_HUMAN	tgGacactagttc	0.713049	0.60142	6.35285	5.35831	0.853902	0.0499148	strong
rs10132899	chr14	42939009	42939019	11	+	G	A	42939017	9	SREBF1	HOCOMOCO	SRBP1_f2	SRBP1_HUMAN	gatgagtgGac	0.741692	0.485984	4.87655	3.1953	0.966276	0.00316089	strong
rs10132899	chr14	42939004	42939025	22	+	G	A	42939017	14	ZNF143	HOCOMOCO	ZN143_si	ZN143_HUMAN	agactgatgagtgGacactagt	0.664325	0.524984	8.13921	6.43202	1	0	strong
rs10132899	chr14	42939014	42939026	13	-	G	A	42939017	10	ARID5B	HOCOMOCO	ARI5B_f1	ARI5B_HUMAN	gtgGacactagtt	0.648777	0.791483	3.77193	4.60161	0.0666667	0.866667	strong
rs10132899	chr14	42939008	42939021	14	+	G	A	42939017	10	BACH1	HOCOMOCO	BACH1_si	BACH1_HUMAN	tgatgagtgGacac	0.517708	0.620568	6.5055	7.79803	0	1	strong
rs10132899	chr14	42939016	42939024	9	-	G	A	42939017	8	BRCA1	HOCOMOCO	BRCA1_f1	BRCA1_HUMAN	gGacactag	0.531282	0.810733	3.56482	5.43989	0	1	strong
rs10132899	chr14	42939007	42939020	14	+	G	A	42939017	11	E2F4	HOCOMOCO	E2F4_do	E2F4_HUMAN	ctgatgagtgGaca	0.54875	0.680248	5.31436	6.58784	0.0441942	0.916132	strong
rs10132899	chr14	42939009	42939018	10	+	G	A	42939017	9	FOSB	HOCOMOCO	FOSB_f1	FOSB_HUMAN	gatgagtgGa	0.677293	0.852581	5.33949	6.72139	0	0.95679	strong
rs10132899	chr14	42939008	42939018	11	+	G	A	42939017	10	FOSL2	HOCOMOCO	FOSL2_f1	FOSL2_HUMAN	tgatgagtgGa	0.690317	0.844763	8.8461	10.8252	0	0.998916	strong
rs10132899	chr14	42939010	42939021	12	-	G	A	42939017	5	FOXA2	HOCOMOCO	FOXA2_f1	FOXA2_HUMAN	atgagtgGacac	0.695057	0.868089	6.79765	8.48989	0.00265122	0.965874	strong
rs10132899	chr14	42939009	42939021	13	-	G	A	42939017	5	FOXJ3	HOCOMOCO	FOXJ3_si	FOXJ3_HUMAN	gatgagtgGacac	0.571777	0.704541	8.5244	10.5037	0	1	strong
rs10132899	chr14	42939009	42939024	16	-	G	A	42939017	8	FOXO1	HOCOMOCO	FOXO1_si	FOXO1_HUMAN	gatgagtgGacactag	0.58795	0.764187	5.70698	7.41763	0	0.982405	strong
rs10132899	chr14	42939012	42939024	13	-	G	A	42939017	8	FOXO3	HOCOMOCO	FOXO3_si	FOXO3_HUMAN	gagtgGacactag	0.55013	0.742846	4.98909	6.7368	0.0110299	0.98897	strong
rs10132899	chr14	42939013	42939021	9	-	G	A	42939017	5	FOXO4	HOCOMOCO	FOXO4_f1	FOXO4_HUMAN	agtgGacac	0.661644	0.841624	6.33863	8.06286	0	1	strong
rs10132899	chr14	42939013	42939021	9	-	G	A	42939017	5	FOXP2	HOCOMOCO	FOXP2_si	FOXP2_HUMAN	agtgGacac	0.687161	0.870155	5.69955	7.21737	0.00116554	0.932301	strong
rs10132899	chr14	42939010	42939018	9	+	G	A	42939017	8	JUN	HOCOMOCO	JUN_f1	JUN_HUMAN	atgagtgGa	0.651145	0.832097	6.49749	8.30314	0.00352889	0.982617	strong
rs10132899	chr14	42939009	42939018	10	+	G	A	42939017	9	JUNB	HOCOMOCO	JUNB_f1	JUNB_HUMAN	gatgagtgGa	0.653757	0.848711	6.2027	8.05238	0	1	strong
rs10132899	chr14	42939009	42939019	11	+	G	A	42939017	9	JUND	HOCOMOCO	JUND_f1	JUND_HUMAN	gatgagtgGac	0.693611	0.84645	8.01166	9.77705	0.0078517	0.978891	strong
rs10132899	chr14	42939014	42939026	13	-	G	A	42939017	10	NR2C1	HOCOMOCO	NR2C1_si	NR2C1_HUMAN	gtgGacactagtt	0.610564	0.774656	5.98397	7.59219	0	1	strong
rs10132899	chr14	42939012	42939018	7	+	G	A	42939017	6	PAX2	HOCOMOCO	PAX2_si	PAX2_HUMAN	gagtgGa	0.689624	0.868648	4.31438	5.43438	0.03501	0.897376	strong
rs10132899	chr14	42939002	42939019	18	+	G	A	42939017	16	PAX2	HOCOMOCO	PAX2_f1	PAX2_HUMAN	gaagactgatgagtgGac	0.719193	0.837853	4.52254	5.26871	0.0400207	0.780672	strong
rs10132899	chr14	42939008	42939018	11	+	G	A	42939017	10	PAX6	HOCOMOCO	PAX6_f1	PAX6_HUMAN	tgatgagtgGa	0.772426	0.911797	6.05563	7.14827	0.0423393	0.885598	strong
rs10132899	chr14	42939007	42939021	15	+	G	A	42939017	11	PBX1	HOCOMOCO	PBX1_do	PBX1_HUMAN	ctgatgagtgGacac	0.630357	0.73944	5.23934	6.14599	0.0929141	0.854021	strong
rs10132899	chr14	42939007	42939019	13	+	G	A	42939017	11	PKNOX1	HOCOMOCO	PKNX1_si	PKNX1_HUMAN	ctgatgagtgGac	0.77199	0.87281	5.49711	6.21502	0	0.816327	strong
rs10132899	chr14	42939004	42939020	17	-	G	A	42939017	4	RARA	HOCOMOCO	RARA_f2	RARA_HUMAN	agactgatgagtgGaca	0.628126	0.756235	5.16055	6.21307	0.00693026	0.863717	strong
rs10132899	chr14	42939014	42939033	20	-	G	A	42939017	17	RARG	HOCOMOCO	RARG_do	RARG_HUMAN	gtgGacactagttcttcaac	0.711517	0.813885	6.2653	7.16671	0	0.816143	strong
rs10132899	chr14	42939015	42939021	7	-	G	A	42939017	5	RARG	HOCOMOCO	RARG_f1	RARG_HUMAN	tgGacac	0.637863	0.844305	5.35149	7.08348	0	1	strong
rs10132899	chr14	42939011	42939019	9	+	G	A	42939017	7	RBPJ	HOCOMOCO	SUH_f1	SUH_HUMAN	tgagtgGac	0.596442	0.733623	4.99982	6.14977	0.0465116	0.905188	strong
rs10132899	chr14	42939013	42939022	10	-	G	A	42939017	6	RXRB	HOCOMOCO	RXRB_f1	RXRB_HUMAN	agtgGacact	0.567445	0.731857	4.10885	5.29935	0	0.914286	strong
rs10132899	chr14	42939010	42939018	9	+	G	A	42939017	8	SMARCC1	HOCOMOCO	SMRC1_f1	SMRC1_HUMAN	atgagtgGa	0.684691	0.837469	6.30212	7.70833	0.00705158	0.927839	strong
rs10132899	chr14	42939015	42939021	7	-	G	A	42939017	5	VDR	HOCOMOCO	VDR_f1	VDR_HUMAN	tgGacac	0.756481	0.929636	5.10665	6.27554	0.00675455	0.889901	strong
rs10132899	chr14	42939008	42939018	11	-	G	A	42939017	2	ZFHX3	HOCOMOCO	ZFHX3_f1	ZFHX3_HUMAN	tgatgagtgGa	0.554481	0.702568	4.59509	5.82232	0	1	strong
rs10226254	chr7	157225599	157225608	10	+	A	G	157225604	6	E2F2	HOCOMOCO	E2F2_f1	E2F2_HUMAN	ggtgcAcctg	0.551822	0.702112	4.10405	5.22179	0	0.962121	strong
rs10226254	chr7	157225601	157225611	11	+	A	G	157225604	4	EGR1	HOCOMOCO	EGR1_f2	EGR1_HUMAN	tgcAcctgtgc	0.501822	0.669768	5.70987	7.62082	0.00361869	0.993548	strong
rs10226254	chr7	157225596	157225611	16	-	A	G	157225604	8	HINFP	HOCOMOCO	HINFP_f1	HINFP_HUMAN	gaaggtgcAcctgtgc	0.660514	0.779138	7.65268	9.02706	0	0.929244	strong
rs10226254	chr7	157225597	157225606	10	+	A	G	157225604	8	KLF4	HOCOMOCO	KLF4_f2	KLF4_HUMAN	aaggtgcAcc	0.601736	0.722852	5.98311	7.18737	0.0629041	0.905317	strong
rs10226254	chr7	157225601	157225608	8	+	A	G	157225604	4	KLF6	HOCOMOCO	KLF6_si	KLF6_HUMAN	tgcAcctg	0.5715	0.811265	3.41649	4.84983	0	1	strong
rs10226254	chr7	157225600	157225611	12	-	A	G	157225604	8	NRF1	HOCOMOCO	NRF1_f1	NRF1_HUMAN	gtgcAcctgtgc	0.761529	0.890876	7.24643	8.47726	0.0392123	0.908752	strong
rs10226254	chr7	157225598	157225607	10	+	A	G	157225604	7	PLAGL1	HOCOMOCO	PLAL1_si	PLAL1_HUMAN	aggtgcAcct	0.521492	0.691412	4.5054	5.97341	0	1	strong
rs10226254	chr7	157225603	157225611	9	+	A	G	157225604	2	SMAD4	HOCOMOCO	SMAD4_si	SMAD4_HUMAN	cAcctgtgc	0.601011	0.756361	5.11164	6.4329	0	0.913178	strong
rs10226254	chr7	157225595	157225607	13	+	A	G	157225604	10	SREBF2	HOCOMOCO	SRBP2_f1	SRBP2_HUMAN	agaaggtgcAcct	0.589646	0.759554	3.74554	4.82482	0.0250181	0.87214	strong
rs10226254	chr7	157225588	157225604	17	+	A	G	157225604	17	ZBTB4	HOCOMOCO	ZBTB4_si	ZBTB4_HUMAN	tcagtttagaaggtgcA	0.561452	0.600121	8.91008	9.52374	0.0656172	0.803148	strong
rs10226254	chr7	157225598	157225616	19	-	A	G	157225604	13	ZFX	HOCOMOCO	ZFX_f1	ZFX_HUMAN	aggtgcAcctgtgcatcag	0.616244	0.785148	7.0094	8.93059	0	0.994676	strong
rs10226254	chr7	157225602	157225609	8	-	A	G	157225604	6	ARNT	HOCOMOCO	ARNT_f1	ARNT_HUMAN	gcAcctgt	0.775214	0.555452	6.9092	4.95054	1	0	strong
rs10226254	chr7	157225599	157225612	14	-	A	G	157225604	9	ARNTL	HOCOMOCO	BMAL1_f1	BMAL1_HUMAN	ggtgcAcctgtgca	0.776288	0.652869	9.74575	8.19631	1	0	strong
rs10226254	chr7	157225596	157225607	12	+	A	G	157225604	9	ATF5	HOCOMOCO	ATF5_si	ATF5_HUMAN	gaaggtgcAcct	0.703003	0.535756	7.39331	5.63442	1	0	strong
rs10226254	chr7	157225602	157225610	9	+	A	G	157225604	3	BHLHE40	HOCOMOCO	BHE40_f2	BHE40_HUMAN	gcAcctgtg	0.810135	0.640406	8.65504	6.84175	0.979574	0	strong
rs10226254	chr7	157225596	157225615	20	-	A	G	157225604	12	BHLHE41	HOCOMOCO	BHE41_f1	BHE41_HUMAN	gaaggtgcAcctgtgcatca	0.797141	0.631079	6.68907	5.29558	1	0	strong
rs10226254	chr7	157225599	157225611	13	-	A	G	157225604	8	ENO1	HOCOMOCO	ENOA_si	ENOA_HUMAN	ggtgcAcctgtgc	0.844517	0.644428	6.4116	4.89252	0.949829	0.0270385	strong
rs10226254	chr7	157225600	157225611	12	-	A	G	157225604	8	HIF1A	HOCOMOCO	HIF1A_si	HIF1A_HUMAN	gtgcAcctgtgc	0.772699	0.57445	7.70758	5.73007	1	0	strong
rs10226254	chr7	157225598	157225612	15	-	A	G	157225604	9	KLF3	HOCOMOCO	KLF3_f1	KLF3_HUMAN	aggtgcAcctgtgca	0.767473	0.603385	6.04543	4.7529	1	0	strong
rs10226254	chr7	157225601	157225611	11	-	A	G	157225604	8	MAX	HOCOMOCO	MAX_f1	MAX_HUMAN	tgcAcctgtgc	0.838488	0.690071	8.84405	7.27861	0.954418	0.0173478	strong
rs10226254	chr7	157225600	157225610	11	+	A	G	157225604	5	MYC	HOCOMOCO	MYC_f1	MYC_HUMAN	gtgcAcctgtg	0.78621	0.643255	8.00387	6.54855	0.942601	0.0398958	strong
rs10226254	chr7	157225600	157225611	12	-	A	G	157225604	8	NEUROD1	HOCOMOCO	NDF1_f1	NDF1_HUMAN	gtgcAcctgtgc	0.893143	0.729397	7.73473	6.31667	0.963636	0.0363636	strong
rs10226254	chr7	157225593	157225604	12	-	A	G	157225604	1	NFE2L2	HOCOMOCO	NF2L2_si	NF2L2_HUMAN	ttagaaggtgcA	0.686117	0.608947	5.36397	4.76066	0.772556	0.0668374	strong
rs10226254	chr7	157225588	157225606	19	+	A	G	157225604	17	NR1H2	HOCOMOCO	NR1H2_f1	NR1H2_HUMAN	tcagtttagaaggtgcAcc	0.547631	0.516804	13.5834	12.8187	0.833333	0.0833333	strong
rs10226254	chr7	157225592	157225609	18	+	A	G	157225604	13	NR2F6	HOCOMOCO	NR2F6_f1	NR2F6_HUMAN	tttagaaggtgcAcctgt	0.741429	0.631764	6.33193	5.39537	0.911765	0.0882353	strong
rs10226254	chr7	157225602	157225610	9	-	A	G	157225604	7	TCF12	HOCOMOCO	HTF4_f1	HTF4_HUMAN	gcAcctgtg	0.895912	0.729147	10.7038	8.71137	1	0	strong
rs10226254	chr7	157225600	157225610	11	-	A	G	157225604	7	TCF3	HOCOMOCO	TFE2_f2	TFE2_HUMAN	gtgcAcctgtg	0.895839	0.785029	8.36948	7.33423	0.874528	0.115642	strong
rs10226254	chr7	157225601	157225609	9	-	A	G	157225604	6	TCF4	HOCOMOCO	ITF2_f1	ITF2_HUMAN	tgcAcctgt	0.999665	0.84479	12.6872	10.7216	0.99884	0	strong
rs10226254	chr7	157225600	157225610	11	-	A	G	157225604	7	TFAP4	HOCOMOCO	TFAP4_si	TFAP4_HUMAN	gtgcAcctgtg	0.768123	0.663793	7.98507	6.90051	0.906977	0	strong
rs10226254	chr7	157225602	157225611	10	-	A	G	157225604	8	TFE3	HOCOMOCO	TFE3_f1	TFE3_HUMAN	gcAcctgtgc	0.892134	0.744932	7.48653	6.25125	0.933333	0	strong
rs10226254	chr7	157225603	157225611	9	-	A	G	157225604	8	TFEB	HOCOMOCO	TFEB_f1	TFEB_HUMAN	cAcctgtgc	0.673338	0.537692	9.74773	7.78402	1	0	strong
rs10226254	chr7	157225600	157225609	10	+	A	G	157225604	5	USF1	HOCOMOCO	USF1_f1	USF1_HUMAN	gtgcAcctgt	0.729852	0.578788	9.61344	7.62366	0.999713	0	strong
rs10226254	chr7	157225600	157225610	11	-	A	G	157225604	7	USF2	HOCOMOCO	USF2_f1	USF2_HUMAN	gtgcAcctgtg	0.887763	0.667376	7.73569	5.81531	1	0	strong
rs10226254	chr7	157225598	157225604	7	+	A	G	157225604	7	VDR	HOCOMOCO	VDR_f1	VDR_HUMAN	aggtgcA	0.801321	0.617719	5.40935	4.16993	0.915434	0.0572099	strong
rs10226254	chr7	157225603	157225614	12	+	A	G	157225604	2	XBP1	HOCOMOCO	XBP1_f1	XBP1_HUMAN	cAcctgtgcatc	0.666301	0.521016	9.14175	7.14843	1	0	strong
rs10226254	chr7	157225603	157225609	7	-	A	G	157225604	6	ZEB1	HOCOMOCO	ZEB1_do	ZEB1_HUMAN	cAcctgt	1	0.785381	8.45985	6.6442	0.987905	0	strong
rs1036582	chr3	105150296	105150305	10	-	G	C	105150301	5	ATF1	HOCOMOCO	ATF1_si	ATF1_HUMAN	ttgttGtcat	0.742608	0.601009	7.92142	6.41097	0.969466	0.0305344	strong
rs1036582	chr3	105150296	105150307	12	+	G	C	105150301	6	ATF6	HOCOMOCO	ATF6A_si	ATF6A_HUMAN	ttgttGtcatag	0.649636	0.543954	7.99792	6.69683	0.953846	0.0461538	strong
rs1036582	chr3	105150295	105150306	12	+	G	C	105150301	7	BPTF	HOCOMOCO	BPTF_si	BPTF_HUMAN	cttgttGtcata	0.895912	0.767249	5.25193	4.49769	0.761905	0	strong
rs1036582	chr3	105150293	105150301	9	+	G	C	105150301	9	BRCA1	HOCOMOCO	BRCA1_f1	BRCA1_HUMAN	agcttgttG	0.897187	0.7809	6.01998	5.23971	0.828664	0.0732249	strong
rs1036582	chr3	105150295	105150305	11	+	G	C	105150301	7	CBFB	HOCOMOCO	PEBB_f1	PEBB_HUMAN	cttgttGtcat	0.79861	0.594082	5.65599	4.20746	0.963636	0	strong
rs1036582	chr3	105150297	105150305	9	-	G	C	105150301	5	CREB1	HOCOMOCO	CREB1_f1	CREB1_HUMAN	tgttGtcat	0.774103	0.658415	7.27793	6.19025	0.881082	0.0670167	strong
rs1036582	chr3	105150297	105150307	11	+	G	C	105150301	5	CREM	HOCOMOCO	CREM_f1	CREM_HUMAN	tgttGtcatag	0.825617	0.71553	8.04086	6.9687	0.901639	0.0655738	strong
rs1036582	chr3	105150300	105150306	7	-	G	C	105150301	6	MAFG	HOCOMOCO	MAFG_si	MAFG_HUMAN	tGtcata	0.983419	0.800419	7.84651	6.38639	0.937387	0	strong
rs1036582	chr3	105150300	105150309	10	-	G	C	105150301	9	MAFK	HOCOMOCO	MAFK_si	MAFK_HUMAN	tGtcatagcg	0.691644	0.562642	8.42305	6.85202	1	0	strong
rs1036582	chr3	105150292	105150304	13	-	G	C	105150301	4	MEIS1	HOCOMOCO	MEIS1_f2	MEIS1_HUMAN	gagcttgttGtca	0.674941	0.556939	7.64356	6.3072	0.931694	0	strong
rs1036582	chr3	105150293	105150305	13	-	G	C	105150301	5	MEIS2	HOCOMOCO	MEIS2_do	MEIS2_HUMAN	agcttgttGtcat	0.700432	0.558416	9.73159	7.75846	1	0	strong
rs1036582	chr3	105150301	105150307	7	-	G	C	105150301	7	PAX2	HOCOMOCO	PAX2_si	PAX2_HUMAN	Gtcatag	0.893735	0.793444	5.59133	4.96389	0.760925	0.0183398	strong
rs1036582	chr3	105150291	105150307	17	+	G	C	105150301	11	PURA	HOCOMOCO	PURA_f1	PURA_HUMAN	tgagcttgttGtcatag	0.740905	0.60668	4.30543	3.52545	0.808081	0	strong
rs1036582	chr3	105150297	105150306	10	+	G	C	105150301	5	RXRB	HOCOMOCO	RXRB_f1	RXRB_HUMAN	tgttGtcata	0.733618	0.61741	5.3121	4.47064	0.845238	0.0595238	strong
rs1036582	chr3	105150299	105150305	7	-	G	C	105150301	5	TGIF1	HOCOMOCO	TGIF1_si	TGIF1_HUMAN	ttGtcat	0.983503	0.782569	7.68963	6.11861	1	0	strong
rs1036582	chr3	105150296	105150305	10	+	G	C	105150301	6	THRA	HOCOMOCO	THA_f1	THA_HUMAN	ttgttGtcat	0.749847	0.580812	6.40887	4.96415	0.932229	0	strong
rs1036582	chr3	105150299	105150314	16	+	G	C	105150301	3	VDR	HOCOMOCO	VDR_f2	VDR_HUMAN	ttGtcatagcgatgag	0.668032	0.589277	5.63181	4.96788	0.735778	0.0353165	strong
rs1036582	chr3	105150289	105150303	15	-	G	C	105150301	3	NFAT5	HOCOMOCO	NFAT5_f1	NFAT5_HUMAN	cctgagcttgttGtc	0.600299	0.728916	6.0327	7.32524	0	1	strong
rs1036582	chr3	105150293	105150304	12	+	G	C	105150301	9	NFE2L2	HOCOMOCO	NF2L2_si	NF2L2_HUMAN	agcttgttGtca	0.591182	0.707267	4.62177	5.52931	0.0834145	0.856699	strong
rs1036582	chr3	105150288	105150306	19	-	G	C	105150301	6	NR1H2	HOCOMOCO	NR1H2_f1	NR1H2_HUMAN	gcctgagcttgttGtcata	0.501591	0.559218	12.4414	13.8708	0	0.958333	strong
rs1036582	chr3	105150286	105150303	18	-	G	C	105150301	3	NR3C1	HOCOMOCO	GCR_do	GCR_HUMAN	cagcctgagcttgttGtc	0.688348	0.843108	4.45841	5.46079	0.0196414	0.841138	strong
rs1036582	chr3	105150296	105150302	7	-	G	C	105150301	2	NR3C1	HOCOMOCO	GCR_si	GCR_HUMAN	ttgttGt	0.751498	0.987079	5.21496	6.84975	0.00283186	0.959397	strong
rs1036582	chr3	105150291	105150303	13	-	G	C	105150301	3	NR6A1	HOCOMOCO	NR6A1_do	NR6A1_HUMAN	tgagcttgttGtc	0.685413	0.78153	9.96047	11.3573	0	0.937778	strong
rs1036582	chr3	105150300	105150307	8	-	G	C	105150301	7	PAX5	HOCOMOCO	PAX5_si	PAX5_HUMAN	tGtcatag	0.634733	0.740671	5.73989	6.69788	0.0109869	0.79979	strong
rs1036582	chr3	105150298	105150306	9	-	G	C	105150301	6	RBPJ	HOCOMOCO	SUH_f1	SUH_HUMAN	gttGtcata	0.680743	0.847626	5.7065	7.10543	0.0161002	0.937388	strong
rs10428126	chr3	185520337	185520347	11	+	T	C	185520342	6	CEBPZ	HOCOMOCO	CEBPZ_si	CEBPZ_HUMAN	aataaTttgtt	0.733069	0.590156	8.84444	7.1202	1	0	strong
rs10428126	chr3	185520335	185520348	14	+	T	C	185520342	8	CUX1	HOCOMOCO	CUX1_f1	CUX1_HUMAN	gaaataaTttgttg	0.780397	0.563655	5.71245	4.12591	0.965802	0.0235849	strong
rs10428126	chr3	185520340	185520349	10	+	T	C	185520342	3	FOXJ2	HOCOMOCO	FOXJ2_f1	FOXJ2_HUMAN	aaTttgttga	0.757992	0.597563	7.67907	6.0538	0.976253	0	strong
rs10428126	chr3	185520339	185520345	7	+	T	C	185520342	4	HMGA1	HOCOMOCO	HMGA1_f1	HMGA1_HUMAN	taaTttg	0.935319	0.590087	5.14967	3.2489	1	0	strong
rs10428126	chr3	185520337	185520343	7	+	T	C	185520342	6	ISL1	HOCOMOCO	ISL1_f1	ISL1_HUMAN	aataaTt	0.868966	0.641974	5.73634	4.23789	1	0	strong
rs10428126	chr3	185520336	185520348	13	+	T	C	185520342	7	NFYA	HOCOMOCO	NFYA_f1	NFYA_HUMAN	aaataaTttgttg	0.760241	0.591468	8.33051	6.48115	0.987845	0.00439865	strong
rs10428126	chr3	185520336	185520348	13	+	T	C	185520342	7	NFYB	HOCOMOCO	NFYB_f1	NFYB_HUMAN	aaataaTttgttg	0.753663	0.593501	8.78094	6.9149	0.988715	0.00304522	strong
rs10428126	chr3	185520335	185520348	14	+	T	C	185520342	8	NFYC	HOCOMOCO	NFYC_f1	NFYC_HUMAN	gaaataaTttgttg	0.728403	0.554107	6.30369	4.79531	0.969849	0	strong
rs10428126	chr3	185520332	185520345	14	-	T	C	185520342	4	NR1D1	HOCOMOCO	NR1D1_f1	NR1D1_HUMAN	gttgaaataaTttg	0.740197	0.661587	8.16939	7.30179	0.842975	0	strong
rs10428126	chr3	185520338	185520346	9	-	T	C	185520342	5	PDX1	HOCOMOCO	PDX1_do	PDX1_HUMAN	ataaTttgt	0.793688	0.615248	8.35314	6.47516	1	0	strong
rs10428126	chr3	185520339	185520353	15	-	T	C	185520342	12	STAT1	HOCOMOCO	STAT1_f2	STAT1_HUMAN	taaTttgttgaattc	0.738087	0.576584	8.26569	6.45705	0.983401	0.0060401	strong
rs10428126	chr3	185520341	185520351	11	+	T	C	185520342	2	STAT3	HOCOMOCO	STAT3_si	STAT3_HUMAN	aTttgttgaat	0.671635	0.525373	7.29253	5.70444	0.95892	0.0133933	strong
rs10428126	chr3	185520341	185520352	12	-	T	C	185520342	11	STAT5A	HOCOMOCO	STA5A_do	STA5A_HUMAN	aTttgttgaatt	0.79584	0.653841	7.84277	6.4434	0.934159	0.0658413	strong
rs10428126	chr3	185520340	185520352	13	-	T	C	185520342	11	STAT5B	HOCOMOCO	STA5B_f1	STA5B_HUMAN	aaTttgttgaatt	0.772965	0.637248	10.7741	8.88242	1	0	strong
rs10428126	chr3	185520338	185520350	13	-	T	C	185520342	9	STAT6	HOCOMOCO	STAT6_do	STAT6_HUMAN	ataaTttgttgaa	0.755251	0.550346	6.6959	4.87925	0.989655	0	strong
rs10428126	chr3	185520339	185520349	11	-	T	C	185520342	8	TBP	HOCOMOCO	TBP_f1	TBP_HUMAN	taaTttgttga	0.779738	0.606741	4.28654	3.3355	0.862998	0.0866511	strong
rs10428126	chr3	185520336	185520348	13	-	T	C	185520342	7	ENO1	HOCOMOCO	ENOA_si	ENOA_HUMAN	aaataaTttgttg	0.563733	0.77379	4.27988	5.87465	0.0197383	0.960131	strong
rs10428126	chr3	185520329	185520343	15	-	T	C	185520342	2	HNF1A	HOCOMOCO	HNF1A_f1	HNF1A_HUMAN	caagttgaaataaTt	0.606756	0.703543	6.17394	7.15877	0.0945112	0.868349	strong
rs10428126	chr3	185520334	185520347	14	+	T	C	185520342	9	HSF1	HOCOMOCO	HSF1_f2	HSF1_HUMAN	tgaaataaTttgtt	0.621629	0.715998	4.44316	5.11768	0.0365792	0.7781	strong
rs10428126	chr3	185520337	185520343	7	+	T	C	185520342	6	MAFG	HOCOMOCO	MAFG_si	MAFG_HUMAN	aataaTt	0.594472	0.765249	4.74318	6.10577	0.0626127	0.937387	strong
rs10428126	chr3	185520338	185520347	10	-	T	C	185520342	6	MYBL2	HOCOMOCO	MYBB_f1	MYBB_HUMAN	ataaTttgtt	0.711408	0.923987	3.08415	4.00573	0	0.894737	strong
rs10428126	chr3	185520336	185520347	12	-	T	C	185520342	6	NKX2-2	HOCOMOCO	NKX22_si	NKX22_HUMAN	aaataaTttgtt	0.709362	0.881925	6.97921	8.677	0	1	strong
rs10428126	chr3	185520337	185520345	9	+	T	C	185520342	6	TFEB	HOCOMOCO	TFEB_f1	TFEB_HUMAN	aataaTttg	0.557453	0.6931	8.0701	10.0338	0	1	strong
rs10428126	chr3	185520329	185520348	20	-	T	C	185520342	7	TP53	HOCOMOCO	P53_f2	P53_HUMAN	caagttgaaataaTttgttg	0.517095	0.664788	6.74817	8.6756	0.0033174	0.995017	strong
rs10428126	chr3	185520337	185520346	10	+	T	C	185520342	6	USF1	HOCOMOCO	USF1_f1	USF1_HUMAN	aataaTttgt	0.551787	0.660517	7.268	8.70017	0.0362124	0.937776	strong
rs10428126	chr3	185520337	185520352	16	-	T	C	185520342	11	VDR	HOCOMOCO	VDR_f2	VDR_HUMAN	aataaTttgttgaatt	0.568701	0.693327	4.79441	5.84506	0.0762837	0.884162	strong
rs10456254	chr6	22236934	22236947	14	-	C	G	22236945	3	BACH1	HOCOMOCO	BACH1_si	BACH1_HUMAN	aggaggacaacCca	0.509639	0.612499	6.40411	7.69664	0	1	strong
rs10456254	chr6	22236939	22236945	7	-	C	G	22236945	1	CXXC1	HOCOMOCO	CXXC1_si	CXXC1_HUMAN	gacaacC	0.855549	0.994525	3.73723	4.3443	0.0096226	0.74019	strong
rs10456254	chr6	22236941	22236953	13	-	C	G	22236945	9	DDIT3	HOCOMOCO	DDIT3_f1	DDIT3_HUMAN	caacCcaagccat	0.607561	0.710717	5.68755	6.65322	0.129727	0.870273	strong
rs10456254	chr6	22236941	22236951	11	+	C	G	22236945	5	ELK4	HOCOMOCO	ELK4_f1	ELK4_HUMAN	caacCcaagcc	0.539883	0.685951	5.76505	7.32482	0	0.962781	strong
rs10456254	chr6	22236940	22236952	13	+	C	G	22236945	6	GABPA	HOCOMOCO	GABPA_f1	GABPA_HUMAN	acaacCcaagcca	0.565079	0.725803	7.01571	9.01116	0	1	strong
rs10456254	chr6	22236937	22236949	13	+	C	G	22236945	9	HNF4A	HOCOMOCO	HNF4A_f1	HNF4A_HUMAN	aggacaacCcaag	0.496575	0.674034	4.50695	6.11758	0.0124273	0.960606	strong
rs10456254	chr6	22236939	22236950	12	+	C	G	22236945	7	IRF1	HOCOMOCO	IRF1_si	IRF1_HUMAN	gacaacCcaagc	0.578457	0.699237	7.42571	8.97619	0.0144092	0.955812	strong
rs10456254	chr6	22236938	22236951	14	+	C	G	22236945	8	IRF2	HOCOMOCO	IRF2_f1	IRF2_HUMAN	ggacaacCcaagcc	0.600235	0.72158	7.78965	9.36442	0	0.955392	strong
rs10456254	chr6	22236938	22236954	17	+	C	G	22236945	8	IRF3	HOCOMOCO	IRF3_f1	IRF3_HUMAN	ggacaacCcaagccatc	0.589038	0.676791	6.99598	8.03822	0.0205656	0.876607	strong
rs10456254	chr6	22236939	22236950	12	+	C	G	22236945	7	IRF9	HOCOMOCO	IRF9_f1	IRF9_HUMAN	gacaacCcaagc	0.594277	0.654468	5.38403	5.92935	0	0.809524	strong
rs10456254	chr6	22236938	22236947	10	-	C	G	22236945	3	MAFK	HOCOMOCO	MAFK_si	MAFK_HUMAN	ggacaacCca	0.518836	0.647838	6.31855	7.88957	0	1	strong
rs10456254	chr6	22236936	22236947	12	-	C	G	22236945	3	NFE2L2	HOCOMOCO	NF2L2_si	NF2L2_HUMAN	gaggacaacCca	0.631335	0.779334	4.93569	6.09273	0.0422221	0.902011	strong
rs10456254	chr6	22236937	22236954	18	+	C	G	22236945	9	NR2F6	HOCOMOCO	NR2F6_f1	NR2F6_HUMAN	aggacaacCcaagccatc	0.586141	0.753977	5.00575	6.43909	0	1	strong
rs10456254	chr6	22236943	22236954	12	+	C	G	22236945	3	NRF1	HOCOMOCO	NRF1_f1	NRF1_HUMAN	acCcaagccatc	0.58846	0.686927	5.59958	6.53655	0.0385466	0.848096	strong
rs10456254	chr6	22236933	22236950	18	+	C	G	22236945	13	PPARG	HOCOMOCO	PPARG_f1	PPARG_HUMAN	aaggaggacaacCcaagc	0.668365	0.809361	6.04901	7.32508	0.00543565	0.902587	strong
rs10456254	chr6	22236938	22236949	12	-	C	G	22236945	5	RFX1	HOCOMOCO	RFX1_f1	RFX1_HUMAN	ggacaacCcaag	0.55227	0.729876	4.64252	6.13553	0	0.97006	strong
rs10456254	chr6	22236938	22236950	13	-	C	G	22236945	6	RFX2	HOCOMOCO	RFX2_f1	RFX2_HUMAN	ggacaacCcaagc	0.545386	0.706649	5.06771	6.56616	0	1	strong
rs10456254	chr6	22236937	22236949	13	+	C	G	22236945	9	RXRA	HOCOMOCO	RXRA_f1	RXRA_HUMAN	aggacaacCcaag	0.69128	0.802575	6.1589	7.15048	0.0101396	0.837819	strong
rs10456254	chr6	22236936	22236947	12	+	C	G	22236945	10	SOX4	HOCOMOCO	SOX4_f1	SOX4_HUMAN	gaggacaacCca	0.678768	0.784131	5.37089	6.2046	0	0.876712	strong
rs10456254	chr6	22236926	22236947	22	+	C	G	22236945	20	ZBTB7B	HOCOMOCO	ZBT7B_si	ZBT7B_HUMAN	gggcaggaaggaggacaacCca	0.526212	0.633932	6.11909	7.37173	0	0.948864	strong
rs10456254	chr6	22236945	22236956	12	-	C	G	22236945	12	ATF6	HOCOMOCO	ATF6A_si	ATF6A_HUMAN	Ccaagccatctg	0.732458	0.637727	9.01756	7.8513	0.907692	0	strong
rs10456254	chr6	22236940	22236950	11	-	C	G	22236945	6	CBFB	HOCOMOCO	PEBB_f1	PEBB_HUMAN	acaacCcaagc	0.755408	0.575601	5.35002	4.07657	0.927273	0	strong
rs10456254	chr6	22236943	22236953	11	-	C	G	22236945	9	CEBPZ	HOCOMOCO	CEBPZ_si	CEBPZ_HUMAN	acCcaagccat	0.694866	0.551953	8.38352	6.65929	1	0	strong
rs10456254	chr6	22236935	22236946	12	+	C	G	22236945	11	HIVEP1	HOCOMOCO	ZEP1_f1	ZEP1_HUMAN	ggaggacaacCc	0.69989	0.609027	6.5397	5.69069	0.859155	0	strong
rs10456254	chr6	22236937	22236951	15	-	C	G	22236945	7	KLF3	HOCOMOCO	KLF3_f1	KLF3_HUMAN	aggacaacCcaagcc	0.790944	0.690878	6.23031	5.44209	0.859375	0	strong
rs10456254	chr6	22236937	22236947	11	+	C	G	22236945	9	NFKB1	HOCOMOCO	NFKB1_f1	NFKB1_HUMAN	aggacaacCca	0.803094	0.673872	8.42783	7.07174	0.92485	0.00929209	strong
rs10456254	chr6	22236938	22236948	11	-	C	G	22236945	4	NFKB2	HOCOMOCO	NFKB2_f1	NFKB2_HUMAN	ggacaacCcaa	0.722614	0.577164	4.45331	3.55694	0.902439	0.097561	strong
rs10456254	chr6	22236942	22236954	13	-	C	G	22236945	10	NFYA	HOCOMOCO	NFYA_f1	NFYA_HUMAN	aacCcaagccatc	0.73761	0.572827	8.08253	6.27688	0.983756	0.0128775	strong
rs10456254	chr6	22236942	22236954	13	-	C	G	22236945	10	NFYB	HOCOMOCO	NFYB_f1	NFYB_HUMAN	aacCcaagccatc	0.732889	0.569366	8.5389	6.6337	0.993342	0.00479064	strong
rs10456254	chr6	22236942	22236955	14	-	C	G	22236945	11	NFYC	HOCOMOCO	NFYC_f1	NFYC_HUMAN	aacCcaagccatct	0.789743	0.638175	6.83454	5.52285	0.944724	0.0251256	strong
rs10456254	chr6	22236937	22236947	11	-	C	G	22236945	3	RELA	HOCOMOCO	TF65_f2	TF65_HUMAN	aggacaacCca	0.818072	0.67043	9.3351	7.65035	0.967317	0.00640444	strong
rs10456254	chr6	22236937	22236948	12	-	C	G	22236945	4	RELB	HOCOMOCO	RELB_si	RELB_HUMAN	aggacaacCcaa	0.790743	0.661237	5.75345	4.81117	0.823789	0	strong
rs10456254	chr6	22236936	22236952	17	-	C	G	22236945	8	ZBTB7A	HOCOMOCO	ZBT7A_f1	ZBT7A_HUMAN	gaggacaacCcaagcca	0.855373	0.560863	5.18561	3.40017	1	0	strong
rs10504389	chr8	66556183	66556195	13	-	C	T	66556187	9	CEBPG	HOCOMOCO	CEBPG_si	CEBPG_HUMAN	cgacCtccgggat	0.55517	0.746671	4.82782	6.49313	0	1	strong
rs10504389	chr8	66556185	66556195	11	-	C	T	66556187	9	DBP	HOCOMOCO	DBP_si	DBP_HUMAN	acCtccgggat	0.522744	0.733999	3.49977	4.91412	0	0.953846	strong
rs10504389	chr8	66556184	66556193	10	-	C	T	66556187	7	ELF1	HOCOMOCO	ELF1_f1	ELF1_HUMAN	gacCtccggg	0.809101	0.995842	7.37358	9.0754	0	0.977175	strong
rs10504389	chr8	66556181	66556195	15	-	C	T	66556187	9	ELF2	HOCOMOCO	ELF2_f1	ELF2_HUMAN	agcgacCtccgggat	0.723734	0.874795	6.45413	7.80127	0	1	strong
rs10504389	chr8	66556185	66556198	14	-	C	T	66556187	12	ELF3	HOCOMOCO	ELF3_f1	ELF3_HUMAN	acCtccgggatcaa	0.700383	0.795135	6.82375	7.7469	0	0.857143	strong
rs10504389	chr8	66556185	66556193	9	-	C	T	66556187	7	ELK1	HOCOMOCO	ELK1_f1	ELK1_HUMAN	acCtccggg	0.850475	0.993204	6.28943	7.34494	0.0116375	0.840887	strong
rs10504389	chr8	66556183	66556194	12	-	C	T	66556187	8	ELK3	HOCOMOCO	ELK3_f1	ELK3_HUMAN	cgacCtccggga	0.875624	0.929041	6.46852	6.86313	0	0.716981	strong
rs10504389	chr8	66556184	66556194	11	-	C	T	66556187	8	ELK4	HOCOMOCO	ELK4_f1	ELK4_HUMAN	gacCtccggga	0.866652	0.94171	9.2544	10.0559	0	0.743192	strong
rs10504389	chr8	66556185	66556192	8	-	C	T	66556187	6	ETV4	HOCOMOCO	ETV4_f1	ETV4_HUMAN	acCtccgg	0.791045	0.95378	4.89768	5.90524	0	0.841737	strong
rs10504389	chr8	66556183	66556195	13	-	C	T	66556187	9	GABPA	HOCOMOCO	GABPA_f1	GABPA_HUMAN	cgacCtccgggat	0.816393	0.969789	10.1359	12.0404	0.000418163	0.991526	strong
rs10504389	chr8	66556183	66556196	14	-	C	T	66556187	10	HIVEP2	HOCOMOCO	ZEP2_si	ZEP2_HUMAN	cgacCtccgggatc	0.617363	0.73227	3.35419	3.97849	0.0927835	0.804124	strong
rs10504389	chr8	66556184	66556196	13	-	C	T	66556187	10	HLF	HOCOMOCO	HLF_si	HLF_HUMAN	gacCtccgggatc	0.591529	0.754229	5.73282	7.30963	0	0.97235	strong
rs10504389	chr8	66556186	66556197	12	-	C	T	66556187	11	HLTF	HOCOMOCO	HLTF_f1	HLTF_HUMAN	cCtccgggatca	0.559559	0.736475	3.06678	4.03641	0	0.9	strong
rs10504389	chr8	66556177	66556190	14	-	C	T	66556187	4	HSF1	HOCOMOCO	HSF1_f2	HSF1_HUMAN	gcccagcgacCtcc	0.628919	0.736204	4.49527	5.2621	0.0692672	0.815883	strong
rs10504389	chr8	66556181	66556194	14	+	C	T	66556187	7	HSF2	HOCOMOCO	HSF2_si	HSF2_HUMAN	agcgacCtccggga	0.590293	0.703974	3.67789	4.38619	0.0361831	0.789032	strong
rs10504389	chr8	66556182	66556192	11	-	C	T	66556187	6	NFKB1	HOCOMOCO	NFKB1_f1	NFKB1_HUMAN	gcgacCtccgg	0.537878	0.673794	5.64459	7.07093	0.0352919	0.939725	strong
rs10504389	chr8	66556180	66556191	12	-	C	T	66556187	5	NKX2-2	HOCOMOCO	NKX22_si	NKX22_HUMAN	cagcgacCtccg	0.630469	0.803032	6.203	7.9008	0	1	strong
rs10504389	chr8	66556174	66556191	18	-	C	T	66556187	5	NR3C1	HOCOMOCO	GCR_do	GCR_HUMAN	acagcccagcgacCtccg	0.538898	0.755202	3.49043	4.89142	0.02696	0.93341	strong
rs10504389	chr8	66556182	66556192	11	+	C	T	66556187	6	RELA	HOCOMOCO	TF65_f2	TF65_HUMAN	gcgacCtccgg	0.52408	0.668921	5.98033	7.63313	0.0209973	0.965931	strong
rs10504389	chr8	66556184	66556198	15	+	C	T	66556187	4	STAT1	HOCOMOCO	STAT1_f2	STAT1_HUMAN	gacCtccgggatcaa	0.671229	0.819429	7.51696	9.17662	0.0162784	0.9675	strong
rs10504389	chr8	66556186	66556196	11	+	C	T	66556187	2	STAT3	HOCOMOCO	STAT3_si	STAT3_HUMAN	cCtccgggatc	0.701324	0.847585	7.61489	9.20298	0.0133933	0.95892	strong
rs10504389	chr8	66556185	66556196	12	+	C	T	66556187	3	STAT5A	HOCOMOCO	STA5A_do	STA5A_HUMAN	acCtccgggatc	0.637732	0.817376	6.28466	8.055	0	0.980304	strong
rs10504389	chr8	66556185	66556197	13	-	C	T	66556187	11	STAT5B	HOCOMOCO	STA5B_f1	STA5B_HUMAN	acCtccgggatca	0.672797	0.808515	9.37793	11.2697	0	1	strong
rs10504389	chr8	66556186	66556197	12	+	C	T	66556187	2	ZBTB33	HOCOMOCO	KAISO_f1	KAISO_HUMAN	cCtccgggatca	0.587063	0.775798	5.78318	7.64241	0.000702257	0.987197	strong
rs10504389	chr8	66556178	66556196	19	-	C	T	66556187	10	CTCF	HOCOMOCO	CTCF_f2	CTCF_HUMAN	cccagcgacCtccgggatc	0.730167	0.58446	8.94001	7.15601	0.979328	0.00283881	strong
rs10504389	chr8	66556183	66556191	9	-	C	T	66556187	5	ESRRA	HOCOMOCO	ERR1_f1	ERR1_HUMAN	cgacCtccg	0.76449	0.592169	6.9464	5.38064	0.954774	0.0194747	strong
rs10504389	chr8	66556183	66556191	9	-	C	T	66556187	5	ESRRG	HOCOMOCO	ERR3_f1	ERR3_HUMAN	cgacCtccg	0.728055	0.621271	5.89007	5.02617	0.860465	0	strong
rs10504389	chr8	66556184	66556193	10	-	C	T	66556187	7	GLIS3	HOCOMOCO	GLIS3_f1	GLIS3_HUMAN	gacCtccggg	0.748618	0.539177	6.3818	4.59636	1	0	strong
rs10504389	chr8	66556176	66556188	13	+	C	T	66556187	12	HNF4A	HOCOMOCO	HNF4A_f1	HNF4A_HUMAN	agcccagcgacCt	0.72683	0.626453	6.59675	5.68573	0.851595	0.0802719	strong
rs10504389	chr8	66556182	66556194	13	-	C	T	66556187	8	NR2C1	HOCOMOCO	NR2C1_si	NR2C1_HUMAN	gcgacCtccggga	0.809823	0.645731	7.93685	6.32863	1	0	strong
rs10504389	chr8	66556183	66556195	13	-	C	T	66556187	9	NR2C2	HOCOMOCO	NR2C2_f1	NR2C2_HUMAN	cgacCtccgggat	0.673415	0.528157	5.20936	4.08568	0.88861	0.0482469	strong
rs10504389	chr8	66556182	66556190	9	-	C	T	66556187	4	NR4A1	HOCOMOCO	NR4A1_f1	NR4A1_HUMAN	gcgacCtcc	0.687832	0.525511	7.00352	5.35077	1	0	strong
rs10504389	chr8	66556182	66556190	9	-	C	T	66556187	4	NR4A2	HOCOMOCO	NR4A2_si	NR4A2_HUMAN	gcgacCtcc	0.695689	0.551306	6.78605	5.37767	0.943119	0	strong
rs10504389	chr8	66556183	66556192	10	-	C	T	66556187	6	PLAGL1	HOCOMOCO	PLAL1_si	PLAL1_HUMAN	cgacCtccgg	0.701694	0.531774	6.06224	4.59423	1	0	strong
rs10504389	chr8	66556176	66556189	14	-	C	T	66556187	3	PPARD	HOCOMOCO	PPARD_f1	PPARD_HUMAN	agcccagcgacCtc	0.669354	0.519175	5.65376	4.38526	0.937888	0	strong
rs10504389	chr8	66556183	66556191	9	-	C	T	66556187	5	PPARG	HOCOMOCO	PPARG_si	PPARG_HUMAN	cgacCtccg	0.785713	0.580549	6.28823	4.64625	0.965458	0.0290442	strong
rs10504389	chr8	66556183	66556189	7	-	C	T	66556187	3	RARA	HOCOMOCO	RARA_f1	RARA_HUMAN	cgacCtc	0.835022	0.670044	9.43252	7.5689	1	0	strong
rs10504389	chr8	66556172	66556188	17	-	C	T	66556187	2	RARA	HOCOMOCO	RARA_f2	RARA_HUMAN	tgacagcccagcgacCt	0.764676	0.548353	6.28242	4.50516	0.98406	0	strong
rs10504389	chr8	66556183	66556189	7	-	C	T	66556187	3	RARG	HOCOMOCO	RARG_f1	RARG_HUMAN	cgacCtc	0.842569	0.636127	7.06892	5.33693	1	0	strong
rs10504389	chr8	66556176	66556188	13	-	C	T	66556187	2	RXRA	HOCOMOCO	RXRA_f1	RXRA_HUMAN	agcccagcgacCt	0.718253	0.559002	6.39922	4.98039	0.935678	0.0418942	strong
rs10504389	chr8	66556181	66556190	10	-	C	T	66556187	4	RXRB	HOCOMOCO	RXRB_f1	RXRB_HUMAN	agcgacCtcc	0.769597	0.63711	5.57262	4.61329	0.871429	0.0428571	strong
rs10504389	chr8	66556180	66556198	19	-	C	T	66556187	12	SP1	HOCOMOCO	SP1_f2	SP1_HUMAN	cagcgacCtccgggatcaa	0.666469	0.536019	7.47248	6.00987	0.939936	0.0173816	strong
rs10504389	chr8	66556178	66556197	20	-	C	T	66556187	11	SP3	HOCOMOCO	SP3_f1	SP3_HUMAN	cccagcgacCtccgggatca	0.690552	0.576451	6.74811	5.63311	0.890211	0.0444277	strong
rs10504389	chr8	66556172	66556195	24	-	C	T	66556187	9	SP4	HOCOMOCO	SP4_f1	SP4_HUMAN	tgacagcccagcgacCtccgggat	0.675598	0.6238	7.90706	7.30083	0.748634	0	strong
rs10504389	chr8	66556182	66556198	17	-	C	T	66556187	12	THRA	HOCOMOCO	THA_f2	THA_HUMAN	gcgacCtccgggatcaa	0.712953	0.55827	4.33817	3.39696	0.847458	0.0138675	strong
rs10504389	chr8	66556182	66556191	10	-	C	T	66556187	5	THRA	HOCOMOCO	THA_f1	THA_HUMAN	gcgacCtccg	0.780915	0.624683	6.67441	5.3391	0.914157	0	strong
rs10504389	chr8	66556183	66556189	7	-	C	T	66556187	3	VDR	HOCOMOCO	VDR_f1	VDR_HUMAN	cgacCtc	0.816398	0.539643	5.51113	3.64288	0.994596	0	strong
rs10504389	chr8	66556173	66556188	16	-	C	T	66556187	2	VDR	HOCOMOCO	VDR_f2	VDR_HUMAN	gacagcccagcgacCt	0.717271	0.58988	6.04692	4.97296	0.8884	0.0734584	strong
rs10504389	chr8	66556178	66556194	17	-	C	T	66556187	8	ZBTB4	HOCOMOCO	ZBTB4_si	ZBTB4_HUMAN	cccagcgacCtccggga	0.660862	0.616039	10.4877	9.77636	0.786056	0	strong
rs10504389	chr8	66556185	66556197	13	-	C	T	66556187	11	ZBTB6	HOCOMOCO	ZBTB6_si	ZBTB6_HUMAN	acCtccgggatca	0.692281	0.538864	7.93683	6.17794	1	0	strong
rs10504389	chr8	66556167	66556188	22	-	C	T	66556187	2	ZBTB7B	HOCOMOCO	ZBT7B_si	ZBT7B_HUMAN	tccagtgacagcccagcgacCt	0.725334	0.659548	8.4346	7.66961	0.795455	0	strong
rs10504389	chr8	66556184	66556190	7	-	C	T	66556187	4	ZEB1	HOCOMOCO	ZEB1_do	ZEB1_HUMAN	gacCtcc	0.846602	0.66362	7.16212	5.61413	0.952289	0	strong
rs10504389	chr8	66556171	66556192	22	-	C	T	66556187	6	ZNF143	HOCOMOCO	ZN143_si	ZN143_HUMAN	gtgacagcccagcgacCtccgg	0.724559	0.585217	8.87718	7.16999	1	0	strong
rs10504389	chr8	66556182	66556193	12	-	C	T	66556187	7	ZNF219	HOCOMOCO	ZN219_f1	ZN219_HUMAN	gcgacCtccggg	0.687378	0.532371	6.64457	5.14619	0.970297	0	strong
rs10739415	chr9	117214589	117214602	14	-	T	G	117214592	11	ELF3	HOCOMOCO	ELF3_f1	ELF3_HUMAN	acaTgctgacggca	0.704335	0.54777	6.86225	5.33686	1	0	strong
rs10739415	chr9	117214584	117214596	13	-	T	G	117214592	5	ENO1	HOCOMOCO	ENOA_si	ENOA_HUMAN	caccaacaTgctg	0.862173	0.73013	6.54565	5.54318	0.813432	0.00117559	strong
rs10739415	chr9	117214585	117214596	12	+	T	G	117214592	8	HIF1A	HOCOMOCO	HIF1A_si	HIF1A_HUMAN	accaacaTgctg	0.768575	0.570326	7.66644	5.68893	1	0	strong
rs10739415	chr9	117214591	117214598	8	+	T	G	117214592	2	MAF	HOCOMOCO	MAF_f1	MAF_HUMAN	aTgctgac	0.996043	0.913077	7.32092	6.71112	0.779645	0.0644258	strong
rs10739415	chr9	117214576	117214594	19	+	T	G	117214592	17	MLXIPL	HOCOMOCO	MLXPL_f1	MLXPL_HUMAN	gcaggtgtcaccaacaTgc	0.876003	0.740864	9.03285	7.63937	1	0	strong
rs10739415	chr9	117214588	117214604	17	-	T	G	117214592	13	MTF1	HOCOMOCO	MTF1_f1	MTF1_HUMAN	aacaTgctgacggcaga	0.730398	0.59388	9.41035	7.65146	1	0	strong
rs10739415	chr9	117214581	117214594	14	-	T	G	117214592	3	NR1D1	HOCOMOCO	NR1D1_f1	NR1D1_HUMAN	tgtcaccaacaTgc	0.709213	0.643818	7.82743	7.10567	0.842975	0.0743802	strong
rs10739415	chr9	117214590	117214598	9	+	T	G	117214592	3	POU2F1	HOCOMOCO	PO2F1_f1	PO2F1_HUMAN	caTgctgac	0.728189	0.594374	5.13784	4.19369	0.859769	0.0614496	strong
rs10739415	chr9	117214586	117214599	14	-	T	G	117214592	8	RFX3	HOCOMOCO	RFX3_f1	RFX3_HUMAN	ccaacaTgctgacg	0.687389	0.558975	10.5325	8.5649	0.998643	0	strong
rs10739415	chr9	117214583	117214594	12	-	T	G	117214592	3	RORA	HOCOMOCO	RORA_f1	RORA_HUMAN	tcaccaacaTgc	0.759304	0.665647	10.4015	9.11854	0.914689	0.00976666	strong
rs10739415	chr9	117214582	117214594	13	-	T	G	117214592	3	RORC	HOCOMOCO	RORG_f1	RORG_HUMAN	gtcaccaacaTgc	0.792912	0.661599	7.41043	6.18321	1	0	strong
rs10739415	chr9	117214592	117214605	14	+	T	G	117214592	1	TEF	HOCOMOCO	TEF_f1	TEF_HUMAN	Tgctgacggcagag	0.794324	0.719292	5.5782	5.05128	0.771008	0.0483193	strong
rs10739415	chr9	117214587	117214598	12	+	T	G	117214592	6	YY1	HOCOMOCO	TYY1_f2	TYY1_HUMAN	caacaTgctgac	0.789332	0.622925	9.3196	7.35484	0.997809	0.000513853	strong
rs10739415	chr9	117214578	117214599	22	-	T	G	117214592	8	ZNF143	HOCOMOCO	ZN143_si	ZN143_HUMAN	aggtgtcaccaacaTgctgacg	0.791056	0.711254	9.6919	8.71417	0.884364	0.115636	strong
rs10739415	chr9	117214589	117214600	12	+	T	G	117214592	4	ATF5	HOCOMOCO	ATF5_si	ATF5_HUMAN	acaTgctgacgg	0.649919	0.774502	6.83504	8.14525	0.0590164	0.940984	strong
rs10739415	chr9	117214580	117214599	20	-	T	G	117214592	8	BHLHE41	HOCOMOCO	BHE41_f1	BHE41_HUMAN	gtgtcaccaacaTgctgacg	0.596608	0.762671	5.00633	6.39982	0	1	strong
rs10739415	chr9	117214578	117214596	19	-	T	G	117214592	5	CTCF	HOCOMOCO	CTCF_f2	CTCF_HUMAN	aggtgtcaccaacaTgctg	0.635606	0.767825	7.78224	9.4011	0.00822391	0.960677	strong
rs10739415	chr9	117214583	117214595	13	-	T	G	117214592	4	HES1	HOCOMOCO	HES1_f1	HES1_HUMAN	tcaccaacaTgct	0.623903	0.770191	4.36198	5.38475	0.0375	0.883333	strong
rs10739415	chr9	117214584	117214595	12	-	T	G	117214592	4	NEUROD1	HOCOMOCO	NDF1_f1	NDF1_HUMAN	caccaacaTgct	0.586548	0.78368	5.07958	6.78677	0	1	strong
rs10739415	chr9	117214591	117214599	9	+	T	G	117214592	2	SMAD4	HOCOMOCO	SMAD4_si	SMAD4_HUMAN	aTgctgacg	0.610569	0.763809	5.19293	6.49624	0.0124031	0.913178	strong
rs10739415	chr9	117214584	117214594	11	-	T	G	117214592	3	TFAP4	HOCOMOCO	TFAP4_si	TFAP4_HUMAN	caccaacaTgc	0.530907	0.677642	5.51908	7.04448	0	1	strong
rs10739415	chr9	117214582	117214600	19	+	T	G	117214592	11	ZFX	HOCOMOCO	ZFX_f1	ZFX_HUMAN	gtcaccaacaTgctgacgg	0.601936	0.768962	6.84666	8.74648	0	0.992902	strong
rs10758260	chr9	34417915	34417921	7	+	A	G	34417916	2	CXXC1	HOCOMOCO	CXXC1_si	CXXC1_HUMAN	cActgcc	0.548476	0.893429	2.39587	3.90269	0	0.948679	strong
rs10758260	chr9	34417909	34417922	14	-	A	G	34417916	7	E2F1	HOCOMOCO	E2F1_f2	E2F1_HUMAN	cactggcActgcct	0.540019	0.701	4.25198	5.51951	0.0130277	0.902851	strong
rs10758260	chr9	34417909	34417918	10	-	A	G	34417916	3	E2F3	HOCOMOCO	E2F3_si	E2F3_HUMAN	cactggcAct	0.558489	0.761061	4.04729	5.5153	0	1	strong
rs10758260	chr9	34417909	34417918	10	-	A	G	34417916	3	E2F5	HOCOMOCO	E2F5_do	E2F5_HUMAN	cactggcAct	0.548876	0.697339	5.42734	6.89535	0	1	strong
rs10758260	chr9	34417908	34417918	11	-	A	G	34417916	3	EGR1	HOCOMOCO	EGR1_f2	EGR1_HUMAN	gcactggcAct	0.599376	0.670683	6.81987	7.63123	0.0931133	0.82828	strong
rs10758260	chr9	34417915	34417926	12	-	A	G	34417916	11	INSM1	HOCOMOCO	INSM1_f1	INSM1_HUMAN	cActgcctggca	0.610843	0.709035	8.40596	9.7572	0	0.942622	strong
rs10758260	chr9	34417914	34417921	8	+	A	G	34417916	3	MAF	HOCOMOCO	MAF_f1	MAF_HUMAN	gcActgcc	0.588649	0.77343	4.32657	5.68472	0.0233427	0.933707	strong
rs10758260	chr9	34417914	34417934	21	+	A	G	34417916	3	MAFA	HOCOMOCO	MAFA_f1	MAFA_HUMAN	gcActgcctggcaactgggca	0.662366	0.738769	5.61646	6.26431	0.0316027	0.776524	strong
rs10758260	chr9	34417904	34417922	19	+	A	G	34417916	13	PAX5	HOCOMOCO	PAX5_f1	PAX5_HUMAN	tggagcactggcActgcct	0.532625	0.67273	3.66386	4.62763	0.000405136	0.780757	strong
rs10758260	chr9	34417916	34417927	12	+	A	G	34417916	1	RFX1	HOCOMOCO	RFX1_f1	RFX1_HUMAN	Actgcctggcaa	0.6659	0.81658	5.59772	6.86438	0.0299401	0.94012	strong
rs10758260	chr9	34417915	34417927	13	+	A	G	34417916	2	RFX2	HOCOMOCO	RFX2_f1	RFX2_HUMAN	cActgcctggcaa	0.720423	0.852468	6.69414	7.9211	0	0.947917	strong
rs10758260	chr9	34417907	34417928	22	+	A	G	34417916	10	RREB1	HOCOMOCO	RREB1_si	RREB1_HUMAN	agcactggcActgcctggcaac	0.537708	0.626564	6.55748	7.6411	0	0.888597	strong
rs10758260	chr9	34417904	34417927	24	+	A	G	34417916	13	SP4	HOCOMOCO	SP4_f1	SP4_HUMAN	tggagcactggcActgcctggcaa	0.520204	0.638329	6.08836	7.47087	0	0.95082	strong
rs10758260	chr9	34417911	34417921	11	-	A	G	34417916	6	TFAP4	HOCOMOCO	TFAP4_si	TFAP4_HUMAN	ctggcActgcc	0.590386	0.737121	6.13739	7.66279	0	1	strong
rs10758260	chr9	34417909	34417922	14	-	A	G	34417916	7	TFDP1	HOCOMOCO	TFDP1_f1	TFDP1_HUMAN	cactggcActgcct	0.543777	0.696481	4.37013	5.59736	0	1	strong
rs10758260	chr9	34417911	34417932	22	+	A	G	34417916	6	ZNF143	HOCOMOCO	ZN143_si	ZN143_HUMAN	ctggcActgcctggcaactggg	0.597825	0.737166	7.32446	9.03165	0	1	strong
rs10758260	chr9	34417909	34417920	12	-	A	G	34417916	5	ARNT2	HOCOMOCO	ARNT2_si	ARNT2_HUMAN	cactggcActgc	0.739732	0.545007	4.93693	3.63734	0.944785	0	strong
rs10758260	chr9	34417912	34417923	12	-	A	G	34417916	8	HIVEP1	HOCOMOCO	ZEP1_f1	ZEP1_HUMAN	tggcActgcctg	0.674911	0.579851	6.3063	5.41808	0.873239	0	strong
rs10758260	chr9	34417906	34417917	12	+	A	G	34417916	11	HLTF	HOCOMOCO	HLTF_f1	HLTF_HUMAN	gagcactggcAc	0.8102	0.633283	4.44047	3.47084	0.9	0	strong
rs10758260	chr9	34417913	34417926	14	+	A	G	34417916	4	HSF1	HOCOMOCO	HSF1_f2	HSF1_HUMAN	ggcActgcctggca	0.697384	0.590098	4.98463	4.21779	0.815883	0.0692672	strong
rs10758260	chr9	34417904	34417916	13	-	A	G	34417916	1	MEIS1	HOCOMOCO	MEIS1_f2	MEIS1_HUMAN	tggagcactggcA	0.67101	0.512947	7.59903	5.80901	1	0	strong
rs10758260	chr9	34417905	34417917	13	-	A	G	34417916	2	MEIS2	HOCOMOCO	MEIS2_do	MEIS2_HUMAN	ggagcactggcAc	0.717991	0.575975	9.97554	8.00242	1	0	strong
rs10758260	chr9	34417911	34417917	7	-	A	G	34417916	2	TGIF1	HOCOMOCO	TGIF1_si	TGIF1_HUMAN	ctggcAc	0.799066	0.598132	6.24759	4.67657	1	0	strong
rs1076685	chr1	172993931	172993937	7	-	A	T	172993932	6	ARID3A	HOCOMOCO	ARI3A_f1	ARI3A_HUMAN	gAtaatg	0.703871	0.877854	7.36464	9.18503	0	1	strong
rs1076685	chr1	172993925	172993938	14	+	A	T	172993932	8	BACH1	HOCOMOCO	BACH1_si	BACH1_HUMAN	cacagagAtaatgt	0.610658	0.713518	7.67351	8.96604	0	1	strong
rs1076685	chr1	172993932	172993940	9	+	A	T	172993932	1	ESRRG	HOCOMOCO	ERR3_f1	ERR3_HUMAN	Ataatgttt	0.636377	0.708485	5.14838	5.73174	0.0697674	0.782946	strong
rs1076685	chr1	172993929	172993941	13	+	A	T	172993932	4	FOXJ3	HOCOMOCO	FOXJ3_f2	FOXJ3_HUMAN	gagAtaatgtttt	0.776484	0.916373	10.9761	12.9535	0	1	strong
rs1076685	chr1	172993929	172993941	13	+	A	T	172993932	4	FOXJ3	HOCOMOCO	FOXJ3_si	FOXJ3_HUMAN	gagAtaatgtttt	0.662405	0.794164	9.87554	11.8399	0.00107382	0.998926	strong
rs1076685	chr1	172993932	172993940	9	+	A	T	172993932	1	HBP1	HOCOMOCO	HBP1_f1	HBP1_HUMAN	Ataatgttt	0.664548	0.842546	3.91488	4.96348	0	1	strong
rs1076685	chr1	172993930	172993944	15	+	A	T	172993932	3	HNF1A	HOCOMOCO	HNF1A_f1	HNF1A_HUMAN	agAtaatgttttacc	0.84657	0.967623	8.61413	9.84588	0.00689739	0.892755	strong
rs1076685	chr1	172993930	172993941	12	-	A	T	172993932	10	IRF1	HOCOMOCO	IRF1_si	IRF1_HUMAN	agAtaatgtttt	0.555221	0.705195	7.12743	9.05267	0	1	strong
rs1076685	chr1	172993926	172993942	17	-	A	T	172993932	11	IRF3	HOCOMOCO	IRF3_f1	IRF3_HUMAN	acagagAtaatgtttta	0.54659	0.677998	6.49183	8.05255	0	0.96401	strong
rs1076685	chr1	172993930	172993941	12	-	A	T	172993932	10	IRF9	HOCOMOCO	IRF9_f1	IRF9_HUMAN	agAtaatgtttt	0.65399	0.769731	5.92502	6.97361	0	1	strong
rs1076685	chr1	172993927	172993935	9	+	A	T	172993932	6	JUN	HOCOMOCO	JUN_f1	JUN_HUMAN	cagagAtaa	0.54607	0.707084	5.449	7.05568	0.0222581	0.961793	strong
rs1076685	chr1	172993925	172993934	10	+	A	T	172993932	8	MAFK	HOCOMOCO	MAFK_si	MAFK_HUMAN	cacagagAta	0.520294	0.649296	6.3363	7.90732	0	1	strong
rs1076685	chr1	172993925	172993936	12	-	A	T	172993932	5	NKX2-2	HOCOMOCO	NKX22_si	NKX22_HUMAN	cacagagAtaat	0.527929	0.700492	5.19413	6.89193	0	1	strong
rs1076685	chr1	172993930	172993948	19	-	A	T	172993932	17	NR1H2	HOCOMOCO	NR1H2_f1	NR1H2_HUMAN	agAtaatgttttaccaggc	0.581068	0.611896	14.4127	15.1774	0.0833333	0.833333	strong
rs1076685	chr1	172993924	172993944	21	-	A	T	172993932	13	ONECUT2	HOCOMOCO	ONEC2_si	ONEC2_HUMAN	acacagagAtaatgttttacc	0.651492	0.775735	6.43518	7.66241	0	1	strong
rs1076685	chr1	172993927	172993935	9	+	A	T	172993932	6	SMARCC1	HOCOMOCO	SMRC1_f1	SMRC1_HUMAN	cagagAtaa	0.628918	0.711221	5.78876	6.54631	0.0704314	0.810063	strong
rs1076685	chr1	172993928	172993942	15	-	A	T	172993932	11	STAT2	HOCOMOCO	STAT2_f1	STAT2_HUMAN	agagAtaatgtttta	0.626048	0.733769	5.92918	6.94937	0.0789437	0.872015	strong
rs1076685	chr1	172993931	172993941	11	+	A	T	172993932	2	ZFHX3	HOCOMOCO	ZFHX3_f1	ZFHX3_HUMAN	gAtaatgtttt	0.626583	0.77467	5.19261	6.41984	0	1	strong
rs1076685	chr1	172993926	172993939	14	-	A	T	172993932	8	CUX1	HOCOMOCO	CUX1_f1	CUX1_HUMAN	acagagAtaatgtt	0.803568	0.583842	5.88205	4.27368	0.965802	0.0106132	strong
rs1076685	chr1	172993923	172993932	10	-	A	T	172993932	1	FOXJ2	HOCOMOCO	FOXJ2_f1	FOXJ2_HUMAN	cacacagagA	0.710745	0.550317	7.20042	5.57516	0.976253	0	strong
rs1076685	chr1	172993928	172993936	9	+	A	T	172993932	5	GATA4	HOCOMOCO	GATA4_f1	GATA4_HUMAN	agagAtaat	0.99435	0.756185	7.34407	5.58502	0.981641	0	strong
rs1076685	chr1	172993924	172993937	14	+	A	T	172993932	9	IRF2	HOCOMOCO	IRF2_f1	IRF2_HUMAN	acacagagAtaatg	0.663744	0.528272	8.61384	6.85574	0.984152	0	strong
rs1076685	chr1	172993925	172993936	12	-	A	T	172993932	5	MEF2D	HOCOMOCO	MEF2D_f1	MEF2D_HUMAN	cacagagAtaat	0.660653	0.551568	6.14436	5.12982	0.905263	0	strong
rs1076685	chr1	172993923	172993933	11	-	A	T	172993932	2	SMAD2	HOCOMOCO	SMAD2_si	SMAD2_HUMAN	cacacagagAt	0.830708	0.757321	5.79919	5.28688	0.72028	0	strong
rs1076685	chr1	172993926	172993932	7	+	A	T	172993932	7	UBP1	HOCOMOCO	UBIP1_f1	UBIP1_HUMAN	acagagA	0.966353	0.816254	4.18831	3.53776	0.892857	0.0357143	strong
rs10778949	chr12	83612853	83612864	12	+	A	G	83612864	12	ATF6	HOCOMOCO	ATF6A_si	ATF6A_HUMAN	ttattgacttaA	0.631871	0.716968	7.77921	8.82686	0.0923077	0.907692	strong
rs10778949	chr12	83612857	83612866	10	-	A	G	83612864	3	MAFK	HOCOMOCO	MAFK_si	MAFK_HUMAN	tgacttaAcc	0.767888	0.89689	9.35157	10.9226	0	1	strong
rs10778949	chr12	83612855	83612866	12	-	A	G	83612864	3	NFE2L2	HOCOMOCO	NF2L2_si	NF2L2_HUMAN	attgacttaAcc	0.725282	0.873432	5.67015	6.82836	0.0413496	0.902011	strong
rs10778949	chr12	83612859	83612866	8	-	A	G	83612864	3	PAX5	HOCOMOCO	PAX5_si	PAX5_HUMAN	acttaAcc	0.61812	0.77535	5.58965	7.01148	0.0489605	0.937467	strong
rs10778949	chr12	83612862	83612872	11	+	A	G	83612864	3	SMAD2	HOCOMOCO	SMAD2_si	SMAD2_HUMAN	taAcctggatc	0.687787	0.797179	4.80146	5.56512	0	0.776224	strong
rs10778949	chr12	83612863	83612871	9	+	A	G	83612864	2	SMAD4	HOCOMOCO	SMAD4_si	SMAD4_HUMAN	aAcctggat	0.607929	0.763278	5.17047	6.49173	0	0.913178	strong
rs10778949	chr12	83612858	83612876	19	-	A	G	83612864	13	ZFX	HOCOMOCO	ZFX_f1	ZFX_HUMAN	gacttaAcctggatcggca	0.66854	0.837445	7.60424	9.52543	0	0.994676	strong
rs10778949	chr12	83612859	83612865	7	+	A	G	83612864	6	ARID3A	HOCOMOCO	ARI3A_f1	ARI3A_HUMAN	acttaAc	0.729241	0.555258	7.63008	5.80969	1	0	strong
rs10778949	chr12	83612845	83612866	22	-	A	G	83612864	3	ARID3A	HOCOMOCO	ARI3A_do	ARI3A_HUMAN	gaaaagatttattgacttaAcc	0.631371	0.538611	8.18811	6.98512	0.887486	0	strong
rs10778949	chr12	83612856	83612875	20	-	A	G	83612864	12	BHLHE41	HOCOMOCO	BHE41_f1	BHE41_HUMAN	ttgacttaAcctggatcggc	0.720312	0.554249	6.04437	4.65088	1	0	strong
rs10778949	chr12	83612856	83612870	15	+	A	G	83612864	9	CDC5L	HOCOMOCO	CDC5L_si	CDC5L_HUMAN	ttgacttaAcctgga	0.751862	0.645465	4.99674	4.28964	0.8	0	strong
rs10778949	chr12	83612854	83612864	11	-	A	G	83612864	1	CREM	HOCOMOCO	CREM_f1	CREM_HUMAN	tattgacttaA	0.83754	0.751086	8.15698	7.31499	0.840164	0.0327869	strong
rs10778949	chr12	83612855	83612865	11	-	A	G	83612864	2	DBP	HOCOMOCO	DBP_si	DBP_HUMAN	attgacttaAc	0.752562	0.596771	5.03839	3.99538	0.882051	0	strong
rs10778949	chr12	83612858	83612866	9	-	A	G	83612864	3	E4F1	HOCOMOCO	E4F1_f1	E4F1_HUMAN	gacttaAcc	0.815588	0.638635	6.20902	4.86189	1	0	strong
rs10778949	chr12	83612859	83612871	13	-	A	G	83612864	8	ENO1	HOCOMOCO	ENOA_si	ENOA_HUMAN	acttaAcctggat	0.771199	0.571111	5.85498	4.33589	0.949829	0.0270385	strong
rs10778949	chr12	83612862	83612870	9	-	A	G	83612864	7	ESRRA	HOCOMOCO	ERR1_f1	ERR1_HUMAN	taAcctgga	0.807172	0.741583	7.33423	6.73827	0.75507	0.040539	strong
rs10778949	chr12	83612862	83612870	9	-	A	G	83612864	7	ESRRG	HOCOMOCO	ERR3_f1	ERR3_HUMAN	taAcctgga	0.839658	0.69461	6.79295	5.61949	0.930233	0	strong
rs10778949	chr12	83612855	83612867	13	+	A	G	83612864	10	HLF	HOCOMOCO	HLF_si	HLF_HUMAN	attgacttaAcct	0.780582	0.617882	7.56503	5.98822	0.97235	0	strong
rs10778949	chr12	83612861	83612870	10	-	A	G	83612864	7	MYBL2	HOCOMOCO	MYBB_f1	MYBB_HUMAN	ttaAcctgga	0.978348	0.845967	4.2414	3.66749	0.789474	0	strong
rs10778949	chr12	83612852	83612865	14	-	A	G	83612864	2	NFIL3	HOCOMOCO	NFIL3_si	NFIL3_HUMAN	tttattgacttaAc	0.783079	0.665241	8.84723	7.5159	0.923987	0	strong
rs10778949	chr12	83612860	83612873	14	-	A	G	83612864	10	NR1D1	HOCOMOCO	NR1D1_f1	NR1D1_HUMAN	cttaAcctggatcg	0.726225	0.590457	8.01519	6.51674	1	0	strong
rs10778949	chr12	83612861	83612873	13	-	A	G	83612864	10	NR2C1	HOCOMOCO	NR2C1_si	NR2C1_HUMAN	ttaAcctggatcg	0.713354	0.549262	6.99139	5.38317	1	0	strong
rs10778949	chr12	83612856	83612868	13	-	A	G	83612864	5	NR6A1	HOCOMOCO	NR6A1_do	NR6A1_HUMAN	ttgacttaAcctg	0.703529	0.590513	10.2237	8.58138	0.98	0.02	strong
rs10778949	chr12	83612862	83612875	14	-	A	G	83612864	12	PPARD	HOCOMOCO	PPARD_f1	PPARD_HUMAN	taAcctggatcggc	0.661459	0.603183	5.58707	5.09484	0.745342	0.0434783	strong
rs10778949	chr12	83612862	83612870	9	-	A	G	83612864	7	PPARG	HOCOMOCO	PPARG_si	PPARG_HUMAN	taAcctgga	0.833205	0.751915	6.66832	6.01773	0.761137	0.0526074	strong
rs10778949	chr12	83612862	83612868	7	-	A	G	83612864	5	RARA	HOCOMOCO	RARA_f1	RARA_HUMAN	taAcctg	0.834174	0.669195	9.42294	7.55932	1	0	strong
rs10778949	chr12	83612861	83612880	20	-	A	G	83612864	17	RARG	HOCOMOCO	RARG_do	RARG_HUMAN	ttaAcctggatcggcagtag	0.733215	0.630847	6.45636	5.55496	0.816143	0	strong
rs10778949	chr12	83612862	83612868	7	-	A	G	83612864	5	RARG	HOCOMOCO	RARG_f1	RARG_HUMAN	taAcctg	0.774907	0.568465	6.50125	4.76926	1	0	strong
rs10778949	chr12	83612862	83612873	12	-	A	G	83612864	10	RORA	HOCOMOCO	RORA_f1	RORA_HUMAN	taAcctggatcg	0.771595	0.631673	10.5699	8.65313	1	0	strong
rs10778949	chr12	83612861	83612873	13	-	A	G	83612864	10	RORC	HOCOMOCO	RORG_f1	RORG_HUMAN	ttaAcctggatcg	0.783311	0.651998	7.3207	6.09347	1	0	strong
rs10778949	chr12	83612860	83612869	10	-	A	G	83612864	6	RXRB	HOCOMOCO	RXRB_f1	RXRB_HUMAN	cttaAcctgg	0.813666	0.649255	5.89173	4.70123	0.914286	0	strong
rs10778949	chr12	83612856	83612870	15	-	A	G	83612864	7	SRF	HOCOMOCO	SRF_do	SRF_HUMAN	ttgacttaAcctgga	0.672917	0.588252	7.58284	6.62878	0.842994	0.0285868	strong
rs10778949	chr12	83612862	83612870	9	-	A	G	83612864	7	TCF12	HOCOMOCO	HTF4_f1	HTF4_HUMAN	taAcctgga	0.728054	0.561289	8.69831	6.70591	1	0	strong
rs10778949	chr12	83612860	83612870	11	-	A	G	83612864	7	TCF3	HOCOMOCO	TFE2_f2	TFE2_HUMAN	cttaAcctgga	0.778547	0.667736	7.27366	6.2384	0.874528	0.115642	strong
rs10778949	chr12	83612861	83612869	9	-	A	G	83612864	6	TCF4	HOCOMOCO	ITF2_f1	ITF2_HUMAN	ttaAcctgg	0.797192	0.642318	10.1175	8.15194	0.99884	0	strong
rs10778949	chr12	83612854	83612867	14	-	A	G	83612864	4	TEF	HOCOMOCO	TEF_f1	TEF_HUMAN	tattgacttaAcct	0.833504	0.61629	5.85334	4.32794	1	0	strong
rs10778949	chr12	83612862	83612873	12	+	A	G	83612864	3	YY1	HOCOMOCO	TYY1_f2	TYY1_HUMAN	taAcctggatcg	0.710796	0.609849	8.39233	7.20046	0.898539	0.0256563	strong
rs10778949	chr12	83612863	83612869	7	-	A	G	83612864	6	ZEB1	HOCOMOCO	ZEB1_do	ZEB1_HUMAN	aAcctgg	0.877474	0.662855	7.42329	5.60765	0.987905	0	strong
rs10790008	chr11	114283622	114283633	12	-	C	A	114283628	6	ARNT2	HOCOMOCO	ARNT2_si	ARNT2_HUMAN	gtgagcCaccac	0.904507	0.709782	6.03663	4.73704	0.944785	0	strong
rs10790008	chr11	114283627	114283638	12	-	C	A	114283628	11	ATF6	HOCOMOCO	ATF6A_si	ATF6A_HUMAN	cCaccacaactg	0.734294	0.639563	9.04016	7.8739	0.907692	0	strong
rs10790008	chr11	114283619	114283632	14	-	C	A	114283628	5	BACH1	HOCOMOCO	BACH1_si	BACH1_HUMAN	agcgtgagcCacca	0.780736	0.677875	9.8107	8.51816	1	0	strong
rs10790008	chr11	114283620	114283630	11	+	C	A	114283628	9	FOSL2	HOCOMOCO	FOSL2_f1	FOSL2_HUMAN	gcgtgagcCac	0.841709	0.703345	10.7861	9.01305	0.979451	0.0202476	strong
rs10790008	chr11	114283625	114283636	12	-	C	A	114283628	9	INSM1	HOCOMOCO	INSM1_f1	INSM1_HUMAN	agcCaccacaac	0.636781	0.514136	8.76289	7.07516	1	0	strong
rs10790008	chr11	114283622	114283630	9	+	C	A	114283628	7	JUN	HOCOMOCO	JUN_f1	JUN_HUMAN	gtgagcCac	0.834332	0.679552	8.32544	6.78096	0.953985	0.0317473	strong
rs10790008	chr11	114283621	114283630	10	+	C	A	114283628	8	JUNB	HOCOMOCO	JUNB_f1	JUNB_HUMAN	cgtgagcCac	0.83654	0.700522	7.93691	6.64639	0.929185	0.055794	strong
rs10790008	chr11	114283621	114283631	11	+	C	A	114283628	8	JUND	HOCOMOCO	JUND_f1	JUND_HUMAN	cgtgagcCacc	0.845597	0.713237	9.76719	8.23835	0.951942	0.0348753	strong
rs10790008	chr11	114283623	114283632	10	-	C	A	114283628	5	MAFK	HOCOMOCO	MAFK_si	MAFK_HUMAN	tgagcCacca	0.725782	0.658496	8.83879	8.01937	0.864662	0.0827068	strong
rs10790008	chr11	114283624	114283633	10	-	C	A	114283628	6	PLAGL1	HOCOMOCO	PLAL1_si	PLAL1_HUMAN	gagcCaccac	0.726478	0.556559	6.27636	4.80835	1	0	strong
rs10790008	chr11	114283624	114283637	14	-	C	A	114283628	10	RFX3	HOCOMOCO	RFX3_f1	RFX3_HUMAN	gagcCaccacaact	0.694863	0.607085	10.647	9.30206	0.894655	0	strong
rs10790008	chr11	114283622	114283630	9	+	C	A	114283628	7	SMARCC1	HOCOMOCO	SMRC1_f1	SMRC1_HUMAN	gtgagcCac	0.912099	0.760399	8.39525	6.99895	0.934056	0.0334275	strong
rs10790008	chr11	114283621	114283639	19	-	C	A	114283628	12	SP1	HOCOMOCO	SP1_f2	SP1_HUMAN	cgtgagcCaccacaactgg	0.707504	0.579264	7.93256	6.49473	0.939936	0.033012	strong
rs10790008	chr11	114283624	114283634	11	-	C	A	114283628	7	SP1	HOCOMOCO	SP1_f1	SP1_HUMAN	gagcCaccaca	0.714306	0.583136	7.52509	6.14324	0.929342	0.0239348	strong
rs10790008	chr11	114283619	114283638	20	-	C	A	114283628	11	SP3	HOCOMOCO	SP3_f1	SP3_HUMAN	agcgtgagcCaccacaactg	0.695071	0.579161	6.79227	5.65959	0.890211	0.0310241	strong
rs10790008	chr11	114283626	114283636	11	-	C	A	114283628	9	SREBF1	HOCOMOCO	SRBP1_f2	SRBP1_HUMAN	gcCaccacaac	0.766225	0.511489	5.03785	3.36299	0.966276	0.00682062	strong
rs10790008	chr11	114283622	114283633	12	-	C	A	114283628	6	XBP1	HOCOMOCO	XBP1_f1	XBP1_HUMAN	gtgagcCaccac	0.672125	0.528587	9.22166	7.2523	0.998326	0.0013638	strong
[truncated: 11,988 more rows]

## Sheet: caQTL - SNP2TFBS
SNP	chr	position	Ref	Alt	GenomicAnnotation	ClosestGene	TF_Motif_Disrupted
[truncated: 355 more rows]
