# Supplementary material for: Functional characterization of T2D-associated SNP effects on baseline and ER stress-responsive β cell transcriptional activation
Source: Nat Commun. 2021 Sep 2;12:5242. doi: 10.1038/s41467-021-25514-6 (PMC8413311; doi:10.1038/s41467-021-25514-6)
Supplement: Supplementary file 10 — Supplementary Data 8 [file 41467_2021_25514_MOESM10_ESM.xlsx]

## Sheet: For MPRA
Primer Name	DNA Sequence
#120	CCTCGATGTTGTGGCGGGTCTTGAAGTTCACCTTG/3BioTEG/
#123	CCAGGATGTTGCCGTCCTCCTTGAAGTCGATGCCC/3BioTEG/
#126	CGCCGTAGGTGAAGGTGGTCACGAGGGTGGGCCAG/3BioTEG/
#34	AATGATACGGCGACCACCGAGATCTACACTCTTTCCCTACACGACGCTCTTCCGATCT
#52	GTGACTGGAGTTCAGACGTGTGCTCTTCCGATCTCGCCCTGAGCAAAGACC
44_TruSeq_Tag534_Multiplex	CAAGCAGAAGACGGCATACGAGATATCCGCAGGTGACTGGAGTTCAGACGTGTGC
45_TruSeq_Tag869_Multiplex	CAAGCAGAAGACGGCATACGAGATCATTCCGAGTGACTGGAGTTCAGACGTGTGC
46_TruSeq_Tag878_Multiplex	CAAGCAGAAGACGGCATACGAGATCTTGCAGAGTGACTGGAGTTCAGACGTGTGC
47_TruSeq_Tag34_Multiplex	CAAGCAGAAGACGGCATACGAGATGTCAAGTTGTGACTGGAGTTCAGACGTGTGC
66_TruSeq_Tag960_Multiplex	CAAGCAGAAGACGGCATACGAGATAGGCTCAAGTGACTGGAGTTCAGACGTGTGC
67_TruSeq_Tag726_Multiplex	CAAGCAGAAGACGGCATACGAGATTCTGGACCGTGACTGGAGTTCAGACGTGTGC
68_TruSeq_Tag393_Multiplex	CAAGCAGAAGACGGCATACGAGATCTAACTGGGTGACTGGAGTTCAGACGTGTGC
69_TruSeq_Tag320_Multiplex	CAAGCAGAAGACGGCATACGAGATGACTATTGGTGACTGGAGTTCAGACGTGTGC
70_TruSeq_Tag3_Multiplex	CAAGCAGAAGACGGCATACGAGATCCATTGTTGTGACTGGAGTTCAGACGTGTGC
71_TruSeq_Tag223_Multiplex	CAAGCAGAAGACGGCATACGAGATGATAACCTGTGACTGGAGTTCAGACGTGTGC
167_TruSeq_Multiplex_23_2	CAAGCAGAAGACGGCATACGAGATAATGCGTTGTGACTGGAGTTCAGACGTGTGC
168_TruSeq_Multiplex_163_2	CAAGCAGAAGACGGCATACGAGATGATACAGTGTGACTGGAGTTCAGACGTGTGC
169_TruSeq_Multiplex_220_2	CAAGCAGAAGACGGCATACGAGATTGCGACCTGTGACTGGAGTTCAGACGTGTGC
170_TruSeq_Multiplex_222_2	CAAGCAGAAGACGGCATACGAGATTCGCACCTGTGACTGGAGTTCAGACGTGTGC
171_TruSeq_Multiplex_367	CAAGCAGAAGACGGCATACGAGATTCGCTATGGTGACTGGAGTTCAGACGTGTGC
172_TruSeq_Multiplex_422	CAAGCAGAAGACGGCATACGAGATATGGTAGGGTGACTGGAGTTCAGACGTGTGC
173_TruSeq_Multiplex_469	CAAGCAGAAGACGGCATACGAGATGGAAGGCGGTGACTGGAGTTCAGACGTGTGC

## Sheet: For qPCR
Primer Name	DNA Sequence
Gapdh_mm_qPCR_For	TCAAGCTCATTTCCTGGTATGACA
Gapdh_mm_qPCR_Rev	TCTTGCTCAGTGTCCTTGCT
Actb_mm_qPCR_For	CCCTGAGGAGCACCCTGTG
Actb_mm_qPCR_Rev	ACATGATCTGGGTCATCTTTTCAC
Ins2_mm_qPCR_For	GAAGTGGAGGACCCACAAGTGGCA
Ins2_mm_qPCR_Rev	AGGTCTGAAGGTCACCTGCTCCCG
CHOP_mm_qPCR_For	CCACCACACCTGAAAGCAGAA
CHOP_mm_qPCR_Rev	AGGTGAAAGGCAGGGACTCA
BiP_mm_qPCR_For	TTCAGCCAATTATCAGCAAACTCT
BiP_mm_qPCR_Rev	TTTTCTGATGTATCCTCTTCACCAGT
GRP94_mm_qPCR_For	AAGAATGAAGGAAAAACAGGACAAAA
GRP94_mm_qPCR_Rev	CAAATGGAGAAGATTCCGCC
EDEM_mm_qPCR_For	CTACCTGCGAAGAGGCCG
EDEM_mm_qPCR_Rev	GTTCATGAGCTGCCCACTGA

## Sheet: For EMSA
Oligo Name FWD	Oligo Sequence FWD
FWD_REF_rs17748864	TACAGCACAGCCCAATTAACT	PEX5L :: ALT allele has higher MPRA activity :: ALT has higher binding
FWD_ALT_rs17748864	TACAGCACAGTCCAATTAACT
REV_REF_rs17748864	AGTTAATTGGGCTGTGCTGTA
REV_ALT_rs17748864	AGTTAATTGGACTGTGCTGTA
FWD_REF_rs13262110	CGGTGGCTCACGCCTATAATC	TP53INP1 :: REF allele has higher MPRA activity :: ALT has higher binding
FWD_ALT_rs13262110	CGGTGGCTCATGCCTATAATC
REV_REF_rs13262110	GATTATAGGCGTGAGCCACCG
REV_ALT_rs13262110	GATTATAGGCATGAGCCACCG
FWD_REF_rs11630895	CCAGGTTCACGCCATTTTCCT	LARP6 :: REF allele has higher MPRA activity :: ALT has higher binding
FWD_ALT_rs11630895	CCAGGTTCACACCATTTTCCT
REV_REF_rs11630895	AGGAAAATGGCGTGAACCTGG
REV_ALT_rs11630895	AGGAAAATGGTGTGAACCTGG
FWD_REF_rs113350503	GTGAAACCCCATCTCTACTAA	LARP6 :: ALT allele has higher MPRA activity :: REF has higher binding
FWD_ALT_rs113350503	GTGAAACCCCGTCTCTACTAA
REV_REF_rs113350503	TTAGTAGAGATGGGGTTTCAC
REV_ALT_rs113350503	TTAGTAGAGACGGGGTTTCAC
FWD_REF_rs4630391	GCAGGCTGGGCGCAGTGGCTC	RNF6 :: REF allele has higher MPRA activity :: ALT has higher binding
FWD_ALT_rs4630391	GCAGGCTGGGTGCAGTGGCTC
REV_REF_rs4630391	GAGCCACTGCGCCCAGCCTGC
REV_ALT_rs4630391	GAGCCACTGCACCCAGCCTGC
